# Supplementary material for: Limited impact of the siRNA pathway on transposable element expression in Aedes aegypti
Source: BMC Biol. 2025 May 13;23:130. doi: 10.1186/s12915-025-02225-8 (PMC12076837; doi:10.1186/s12915-025-02225-8)
Supplement: Supplementary file 11 — Additional file 11: Table S1 – Differential expression matrix of genes and TE families. Output of DESeq2 for all (original and re-analyzed) RNA-seq datasets ordered by statistical significance (adjusted p-value). Raw counts are also supplied in separate sheets [file 12915_2025_2225_MOESM11_ESM.xlsx]

## Sheet: Thorax
	baseMean	log2FoldChange	lfcSE	stat	pvalue	padj
TE_0724_Gypsy	861.18	-5.2851	0.305981	-17.2727	7.55848e-67	1.05388e-62
TE_0281_BelPao	743.793	-9.14227	0.535935	-17.0586	3.01948e-65	2.10503e-61
TE_1153_Mariner	206.478	-3.45712	0.267535	-12.9221	3.37582e-38	1.56897e-34
TE_0779_Gypsy	119.785	5.20552	0.44864	11.6029	3.98415e-31	1.38878e-27
AAEL007040	141.632	2.69327	0.263005	10.2403	1.30768e-24	3.64658e-21
TE_0593_Crack	136.892	-3.29196	0.333126	-9.88201	4.98254e-23	1.15786e-19
AAEL014619	246.234	-2.39629	0.249542	-9.60276	7.78329e-22	1.55032e-18
TE_0879_Gypsy	573.421	-1.60361	0.176336	-9.09404	9.54289e-20	1.66321e-16
AAEL015567	126.756	2.4472	0.270504	9.04683	1.47182e-19	2.14284e-16
AAEL028175	2797.59	-1.49082	0.164876	-9.0421	1.53686e-19	2.14284e-16
AAEL029039	95.0513	-2.96915	0.334412	-8.8787	6.76446e-19	8.57426e-16
TE_0502_Copia	774.6	2.70114	0.30567	8.83679	9.85104e-19	1.14461e-15
AAEL027829	690.534	-2.51199	0.288811	-8.69767	3.38766e-18	3.63339e-15
TE_1123_m8bp	627.457	-1.78198	0.208781	-8.53515	1.39973e-17	1.3374e-14
AAEL006864	280.714	1.54915	0.181571	8.53197	1.43879e-17	1.3374e-14
AAEL004562	1970.93	-1.60253	0.192453	-8.32688	8.29978e-17	7.23274e-14
AAEL007088	271.748	-1.51937	0.18609	-8.16467	3.22314e-16	2.64354e-13
AAEL014662	223.235	-1.80593	0.223015	-8.09781	5.59562e-16	4.33443e-13
AAEL025743	74.3346	3.95696	0.489327	8.08654	6.13856e-16	4.50473e-13
AAEL002293	260.901	-1.71982	0.213021	-8.07348	6.83212e-16	4.76301e-13
AAEL010590	556.032	-1.61585	0.200865	-8.04445	8.66345e-16	5.75212e-13
TE_0269_BelPao	110.022	-8.38527	1.05171	-7.97301	1.54859e-15	9.81453e-13
AAEL025746	47.0442	-4.37943	0.564974	-7.75156	9.07706e-15	5.50267e-12
AAEL002739	222.091	-1.57188	0.203145	-7.73772	1.01212e-14	5.88001e-12
TE_1374_R1	101.082	-2.58468	0.33798	-7.64743	2.05038e-14	1.14354e-11
TE_0285_BelPao	87.1569	-2.24053	0.29992	-7.47043	7.99361e-14	4.28673e-11
AAEL026161	2177.98	-1.24241	0.166905	-7.44385	9.77962e-14	5.05027e-11
TE_1475_Sola	937.291	1.12928	0.152027	7.42814	1.10137e-13	5.48441e-11
AAEL022107	77.0116	-3.96247	0.536804	-7.3816	1.56401e-13	7.31809e-11
AAEL005479	148.321	-2.57131	0.348383	-7.3807	1.57457e-13	7.31809e-11
TE_0764_Gypsy	43.2746	-4.24654	0.587599	-7.22693	4.94051e-13	2.22211e-10
AAEL022334	1090.55	-1.96993	0.274605	-7.17367	7.3011e-13	3.18123e-10
AAEL014412	58.9882	-4.12955	0.590935	-6.98817	2.78495e-12	1.17668e-09
AAEL006823	164.223	-2.13374	0.307156	-6.94675	3.73797e-12	1.5329e-09
AAEL020390	916.151	1.16997	0.171234	6.83259	8.33946e-12	3.24427e-09
AAEL018102	1125.91	-1.3556	0.198421	-6.83195	8.37651e-12	3.24427e-09
AAEL010206	1933.49	-1.27935	0.187967	-6.80625	1.00176e-11	3.775e-09
AAEL000543	334.462	1.38412	0.203651	6.79652	1.0718e-11	3.93265e-09
AAEL013346	44.1308	-3.55433	0.52443	-6.7775	1.22273e-11	4.37142e-09
TE_0991_I	636.041	-2.14433	0.318388	-6.73496	1.63971e-11	5.71561e-09
TE_1681_Unknown	1022.06	1.13314	0.169145	6.69921	2.09551e-11	7.12627e-09
AAEL010128	373.025	-1.39458	0.209845	-6.64578	3.01618e-11	1.0013e-08
TE_0640_EnSpm	80.4662	2.13025	0.323809	6.57873	4.74482e-11	1.53853e-08
AAEL000813	48.0832	7.16221	1.08964	6.57299	4.93161e-11	1.56276e-08
AAEL026163	30.6735	5.16155	0.78598	6.56703	5.133e-11	1.59043e-08
TE_0846_Gypsy	37.9965	3.08245	0.470041	6.55784	5.45936e-11	1.65478e-08
AAEL012509	579.64	-1.36963	0.20933	-6.54292	6.03281e-11	1.78969e-08
AAEL027831	250.391	-1.99822	0.307508	-6.49811	8.13371e-11	2.36267e-08
AAEL011126	883.313	-1.06234	0.163895	-6.48187	9.05929e-11	2.57783e-08
AAEL007555	663.369	-1.43713	0.222037	-6.47248	9.64095e-11	2.68848e-08
AAEL004434	2954.96	-1.08357	0.167539	-6.46759	9.95794e-11	2.72242e-08
TE_0775_Gypsy	29.5956	-4.25788	0.660825	-6.44328	1.1692e-10	3.13504e-08
AAEL008380	27.7473	-8.26089	1.28831	-6.41219	1.43443e-10	3.77365e-08
TE_0699_Gypsy	704.111	1.48432	0.231616	6.40854	1.46917e-10	3.79346e-08
TE_0439_Copia	223.971	1.38571	0.216509	6.40022	1.55156e-10	3.93334e-08
AAEL013971	235.79	1.58713	0.248211	6.39425	1.61332e-10	4.01689e-08
AAEL020756	42.3733	-7.90224	1.23839	-6.38108	1.75842e-10	4.24025e-08
AAEL002291	45.3947	2.75276	0.431426	6.38061	1.76386e-10	4.24025e-08
AAEL000575	565.336	-1.11275	0.174824	-6.36499	1.95303e-10	4.61545e-08
TE_1066_L1	466.119	1.48791	0.234325	6.34978	2.15625e-10	5.01076e-08
AAEL004090	1027.49	-1.30337	0.205389	-6.34585	2.21199e-10	5.05604e-08
AAEL008007	742.534	-1.26125	0.199498	-6.32214	2.57963e-10	5.80125e-08
TE_0456_Copia	36.8022	-2.87271	0.455059	-6.31282	2.73992e-10	6.06391e-08
TE_0840_Gypsy	280.317	-1.53891	0.244083	-6.30485	2.88476e-10	6.28473e-08
AAEL007097	264.955	-1.58076	0.250955	-6.299	2.99568e-10	6.42597e-08
AAEL010694	231.38	-1.75808	0.280727	-6.2626	3.78602e-10	7.99826e-08
AAEL008006	775.197	-1.06647	0.170422	-6.25781	3.90417e-10	8.12476e-08
AAEL003345	10787.2	-1.01644	0.163098	-6.23207	4.60317e-10	9.43853e-08
AAEL026955	7836.32	-1.09029	0.175417	-6.21543	5.11846e-10	1.02173e-07
AAEL027175	17389.5	-1.25466	0.201873	-6.21509	5.12953e-10	1.02173e-07
AAEL026177	22.8273	-7.97848	1.29557	-6.15825	7.35524e-10	1.44442e-07
AAEL000939	282.85	1.1847	0.193421	6.12499	9.06867e-10	1.75617e-07
AAEL004546	1154.69	-0.989912	0.163362	-6.05961	1.3645e-09	2.56557e-07
AAEL014411	146.384	-2.33945	0.386184	-6.05787	1.37938e-09	2.56557e-07
TE_0863_Gypsy	154.163	1.7625	0.290948	6.05779	1.38003e-09	2.56557e-07
AAEL011368	242.864	-1.37237	0.22664	-6.05528	1.40175e-09	2.57165e-07
AAEL019523	6167.19	-1.00976	0.168204	-6.00316	1.93509e-09	3.50402e-07
AAEL022445	40.3858	2.82646	0.47152	5.99437	2.04281e-09	3.65165e-07
AAEL008789	1164.24	-1.36438	0.227758	-5.99049	2.09214e-09	3.69249e-07
AAEL000822	776.438	1.1052	0.184712	5.98338	2.18559e-09	3.80921e-07
AAEL005342	1807.24	-1.55336	0.260475	-5.96358	2.46773e-09	4.24784e-07
AAEL008931	70.3474	-2.44156	0.409784	-5.95817	2.55081e-09	4.3373e-07
TE_0956_I	112.692	-1.76743	0.298054	-5.9299	3.03111e-09	5.09191e-07
AAEL006568	485.774	-1.3757	0.232831	-5.90856	3.45111e-09	5.67256e-07
AAEL005446	1653.15	-0.781116	0.132208	-5.90823	3.45813e-09	5.67256e-07
AAEL005931	1493.65	-0.967577	0.163856	-5.90506	3.52511e-09	5.71519e-07
AAEL000861	20.163	-7.7983	1.3254	-5.88374	4.01096e-09	6.42814e-07
AAEL014600	2193.72	-1.14954	0.195556	-5.87833	4.14434e-09	6.56643e-07
AAEL025379	511.223	0.911849	0.156127	5.84043	5.20677e-09	8.15707e-07
AAEL025367	76.4192	-1.98571	0.340703	-5.82829	5.59974e-09	8.67525e-07
AAEL004297	11586.5	-1.18538	0.20357	-5.82292	5.78267e-09	8.8602e-07
AAEL012825	644.763	-1.32818	0.228287	-5.81803	5.95464e-09	9.02452e-07
AAEL010529	901.921	-1.61912	0.278565	-5.81234	6.16051e-09	9.23614e-07
AAEL026769	240.85	1.76022	0.30364	5.79705	6.74913e-09	1.0011e-06
AAEL020354	28.2589	7.28958	1.2603	5.78401	7.29406e-09	1.07054e-06
AAEL012860	640.861	-0.877931	0.153074	-5.73534	9.73164e-09	1.41342e-06
AAEL024150	69.53	-2.10669	0.369752	-5.69756	1.21531e-08	1.74691e-06
AAEL005199	652.502	-0.895404	0.157733	-5.6767	1.37318e-08	1.9537e-06
AAEL011319	3799.68	-1.02573	0.181366	-5.65558	1.55321e-08	2.18751e-06
AAEL000931	2249.61	-1.0637	0.188307	-5.64875	1.61616e-08	2.25341e-06
TE_0242_BelPao	482.085	1.48928	0.26373	5.647	1.63268e-08	2.2539e-06
AAEL027215	151.363	2.00217	0.355298	5.63517	1.74881e-08	2.39055e-06
AAEL005699	905.724	-0.844976	0.150031	-5.63201	1.78124e-08	2.41124e-06
AAEL011032	34.6362	-4.16996	0.743254	-5.6104	2.01854e-08	2.7062e-06
AAEL008793	805.49	-1.06889	0.191478	-5.5823	2.37352e-08	3.15181e-06
TE_1709_Unknown	228.792	1.15228	0.206619	5.57685	2.44909e-08	3.22148e-06
TE_0678_Gypsy	379.575	-1.21887	0.218775	-5.57136	2.52758e-08	3.29364e-06
AAEL006815	471.343	-1.11727	0.200822	-5.56351	2.64401e-08	3.41347e-06
AAEL024567	438.846	-1.05381	0.190492	-5.53202	3.16568e-08	4.04946e-06
AAEL002416	843.119	-0.904858	0.163803	-5.52408	3.31222e-08	4.19839e-06
AAEL000910	158.783	-2.20743	0.403656	-5.46859	4.53637e-08	5.69826e-06
AAEL003133	3728.81	0.705702	0.129458	5.4512	5.00306e-08	6.22837e-06
TE_0763_Gypsy	26.0117	-3.73889	0.686375	-5.44729	5.11425e-08	6.31044e-06
TE_0565_Copia	58.1083	2.08936	0.384584	5.43276	5.54891e-08	6.78671e-06
TE_0238_BelPao	145.267	-1.27133	0.234301	-5.42606	5.76112e-08	6.98498e-06
AAEL025092	55.243	-3.62078	0.669941	-5.40463	6.49438e-08	7.80614e-06
AAEL003606	908.451	-1.16285	0.215969	-5.38433	7.2717e-08	8.66575e-06
AAEL027802	938.949	0.892211	0.166831	5.348	8.89323e-08	1.05083e-05
AAEL011639	578.01	-1.22824	0.230047	-5.33908	9.3417e-08	1.09455e-05
AAEL023958	478.132	-0.918707	0.172354	-5.33034	9.80304e-08	1.12764e-05
AAEL020064	13.4137	-7.21139	1.35314	-5.32939	9.85457e-08	1.12764e-05
AAEL002309	2177.73	-0.854978	0.160434	-5.32916	9.86675e-08	1.12764e-05
AAEL017455	14483.9	1.07291	0.201612	5.32169	1.0281e-07	1.16543e-05
AAEL004390	302.139	-1.42242	0.267468	-5.31811	1.04853e-07	1.17901e-05
AAEL000912	24.1415	-3.24878	0.614092	-5.29038	1.2206e-07	1.36151e-05
AAEL009406	402.84	1.02163	0.193515	5.27936	1.29635e-07	1.43452e-05
TE_0777_Gypsy	164.004	-1.77352	0.338612	-5.23763	1.62654e-07	1.78574e-05
AAEL020590	907.193	-1.32994	0.256179	-5.19146	2.08651e-07	2.27283e-05
AAEL003125	465.006	-1.00657	0.194022	-5.18792	2.12657e-07	2.29851e-05
AAEL003112	67.3292	-2.47203	0.476787	-5.18477	2.16287e-07	2.31976e-05
AAEL007010	1293.84	-0.996406	0.192683	-5.17123	2.32554e-07	2.47519e-05
TE_0849_Gypsy	162.869	-1.20587	0.233303	-5.16868	2.35753e-07	2.49023e-05
AAEL014045	540.595	-0.897207	0.173849	-5.16082	2.45865e-07	2.57752e-05
TE_1424_R1	82.7424	-1.69064	0.328214	-5.15102	2.59076e-07	2.69575e-05
TE_0370_Copia	52.3989	-2.51262	0.48908	-5.13745	2.78489e-07	2.85646e-05
AAEL000234	1079.8	-0.857814	0.166976	-5.13736	2.78619e-07	2.85646e-05
AAEL027358	11.2282	-6.95274	1.35831	-5.11865	3.07723e-07	3.13181e-05
AAEL014252	319.245	-0.929026	0.182111	-5.10142	3.37116e-07	3.40609e-05
AAEL024757	56.4035	1.86645	0.367361	5.08071	3.76024e-07	3.77187e-05
TE_0825_Gypsy	23.4555	-3.31413	0.655638	-5.05482	4.30792e-07	4.29038e-05
AAEL001209	3248.98	-0.82896	0.164408	-5.0421	4.6044e-07	4.55313e-05
AAEL026038	163.121	-1.38625	0.275165	-5.03789	4.70694e-07	4.62175e-05
AAEL014614	290.811	-1.48406	0.295465	-5.02279	5.0925e-07	4.96536e-05
AAEL024629	17.9266	-6.65429	1.32763	-5.01215	5.38241e-07	5.2116e-05
AAEL012710	153.883	-1.33091	0.265618	-5.01061	5.42584e-07	5.21741e-05
TE_1564_MITE	148.745	-1.98899	0.397971	-4.99783	5.79797e-07	5.53706e-05
TE_0734_Gypsy	43.781	-2.18907	0.438769	-4.98912	6.06556e-07	5.75321e-05
AAEL022996	33.7816	-2.33252	0.467702	-4.9872	6.12611e-07	5.77138e-05
AAEL026498	22.4165	-3.63475	0.730752	-4.97398	6.5591e-07	6.13782e-05
AAEL000342	411.596	-0.859858	0.173096	-4.96751	6.78176e-07	6.30387e-05
AAEL011634	58.846	-1.98348	0.399766	-4.9616	6.99135e-07	6.45566e-05
TE_0351_Copia	66.8109	-1.68695	0.340187	-4.95891	7.08906e-07	6.50281e-05
AAEL023336	10.8735	-6.90431	1.39295	-4.95662	7.17287e-07	6.53669e-05
AAEL026069	14674.6	-0.817232	0.165498	-4.93801	7.89253e-07	7.14582e-05
AAEL000961	188.228	-1.43074	0.291022	-4.91625	8.82161e-07	7.93546e-05
AAEL008723	7597.06	0.718755	0.146563	4.90409	9.38628e-07	8.38929e-05
AAEL020112	220.582	-0.978052	0.200382	-4.88094	1.05583e-06	9.37668e-05
AAEL026845	48.8084	-3.18078	0.654782	-4.85778	1.18711e-06	0.000104759
AAEL004701	138.035	-1.60436	0.330365	-4.85632	1.1959e-06	0.000104871
TE_0466_Copia	7225.78	0.761823	0.157207	4.84598	1.25987e-06	0.000109789
AAEL009389	1456.54	-0.998284	0.20748	-4.81148	1.4982e-06	0.000129748
AAEL011499	38.9651	2.06702	0.42995	4.80758	1.5277e-06	0.000131486
AAEL007046	137.507	-2.22687	0.463798	-4.80138	1.57573e-06	0.000134788
AAEL003090	412.947	-1.08523	0.227054	-4.77962	1.75629e-06	0.000149317
AAEL008595	83.0994	-1.93569	0.40521	-4.777	1.77932e-06	0.000150358
TE_0664_Gypsy	216.367	1.47753	0.309689	4.77101	1.83302e-06	0.000153962
TE_0072_BelPao	90.5872	-1.47569	0.309762	-4.76396	1.89828e-06	0.000158489
AAEL007653	778.861	-0.982203	0.206543	-4.75543	1.98022e-06	0.000164346
TE_0417_Copia	57.0908	-1.99234	0.419424	-4.75018	2.03238e-06	0.000167678
AAEL010640	648.732	-0.90167	0.190061	-4.7441	2.0943e-06	0.00017177
AAEL024640	29.7085	-3.10046	0.653785	-4.74232	2.11281e-06	0.000172274
AAEL014350	154.842	-1.30212	0.274839	-4.73777	2.16079e-06	0.000175162
AAEL003457	405.932	1.01354	0.214017	4.73578	2.18217e-06	0.00017548
AAEL001863	7629.87	-0.793224	0.167521	-4.73506	2.18988e-06	0.00017548
AAEL021314	72.6551	-2.12131	0.448427	-4.73056	2.23901e-06	0.000178391
AAEL029046	58.2748	2.96922	0.630516	4.70919	2.48703e-06	0.000196773
TE_1558_Unknown	136.032	-1.42087	0.301779	-4.7083	2.49794e-06	0.000196773
AAEL005866	280.528	-1.00835	0.214319	-4.70487	2.54024e-06	0.000198981
AAEL008680	1205.16	0.805996	0.171419	4.70191	2.5774e-06	0.000200401
AAEL017104	9.74344	-6.74791	1.43538	-4.70114	2.58712e-06	0.000200401
AAEL000970	745.014	0.743736	0.159228	4.6709	2.99884e-06	0.00023101
AAEL017179	40.8904	-2.68865	0.577866	-4.65273	3.2757e-06	0.000250951
AAEL020804	3160.63	-0.72978	0.157235	-4.64134	3.46163e-06	0.000263746
AAEL012162	132.389	-1.22938	0.265446	-4.63137	3.63246e-06	0.000275257
AAEL004755	605.05	-0.762041	0.16518	-4.6134	3.96141e-06	0.000298562
TE_0120_BelPao	147.634	-1.182	0.257247	-4.59481	4.33145e-06	0.000324696
AAEL005772	671.334	-0.993857	0.216406	-4.59255	4.3786e-06	0.000326475
TE_0727_Gypsy	65.8244	1.5516	0.339755	4.56682	4.95169e-06	0.000367242
TE_0740_Gypsy	31.1515	-2.3099	0.507127	-4.55488	5.24167e-06	0.000386691
AAEL002036	116.778	-1.66989	0.366821	-4.55234	5.30537e-06	0.00038933
TE_1378_R1	386.896	-0.931248	0.20482	-4.54666	5.45046e-06	0.000397883
AAEL021795	5126.26	0.898473	0.197981	4.53817	5.67434e-06	0.000412069
AAEL023302	8.26293	-6.51284	1.43627	-4.53456	5.77234e-06	0.000417014
AAEL011918	1183.68	-0.735748	0.162447	-4.52916	5.92199e-06	0.00042562
AAEL007903	47.8956	-1.6907	0.373758	-4.5235	6.08254e-06	0.000434917
AAEL007374	2588.43	-0.763237	0.168913	-4.51853	6.22712e-06	0.000442984
AAEL003294	301.298	1.32847	0.294369	4.51293	6.3937e-06	0.000452525
AAEL009574	910.374	-0.824563	0.183007	-4.50564	6.61719e-06	0.000465977
AAEL009596	111.031	-1.37513	0.305965	-4.49441	6.97629e-06	0.000488796
AAEL023597	7.96236	-6.45876	1.43878	-4.48906	7.15369e-06	0.000498719
AAEL014452	3360	-0.731247	0.163485	-4.47286	7.71811e-06	0.000535391
TE_0522_Copia	47.3732	1.63001	0.364578	4.47095	7.78737e-06	0.000537521
AAEL022486	53.63	-1.88379	0.421456	-4.46971	7.83241e-06	0.000537967
AAEL021532	119.439	-1.27788	0.286213	-4.46477	8.01547e-06	0.000547842
AAEL004023	174.779	-1.16741	0.262135	-4.45345	8.45e-06	0.000574723
TE_0989_I	68.2818	-1.51904	0.3414	-4.44945	8.60922e-06	0.000579767
AAEL023353	618.62	3.09412	0.695544	4.44849	8.64755e-06	0.000579767
TE_0381_Copia	27.3287	-3.06389	0.688753	-4.44846	8.6489e-06	0.000579767
TE_1094_Loner	725.456	0.822591	0.185039	4.44551	8.76837e-06	0.000584963
AAEL008365	864.246	-0.863905	0.194504	-4.44159	8.92966e-06	0.000592887
AAEL002686	198.085	-1.49111	0.336679	-4.42887	9.47288e-06	0.000625973
AAEL021886	803.794	0.792115	0.179055	4.42388	9.69456e-06	0.0006376
AAEL002158	4466.43	-0.69343	0.15729	-4.4086	1.0404e-05	0.000681046
AAEL006708	23.5832	-2.97022	0.674623	-4.40278	1.06874e-05	0.00069633
AAEL000668	52.7421	-2.73581	0.622171	-4.39719	1.09659e-05	0.000711153
AAEL011196	266.511	-0.793369	0.180575	-4.39358	1.11501e-05	0.000718423
AAEL012266	383.4	-0.944485	0.214999	-4.39297	1.11811e-05	0.000718423
AAEL027968	7.95039	-6.45334	1.46946	-4.39163	1.12503e-05	0.000719553
AAEL022536	47.4879	1.79285	0.408478	4.3891	1.13822e-05	0.000721028
AAEL002130	2955.83	0.787604	0.179458	4.38879	1.13981e-05	0.000721028
AAEL018169	28.281	-2.28615	0.520976	-4.38822	1.14285e-05	0.000721028
AAEL003764	42.2164	-2.58543	0.590251	-4.38022	1.18559e-05	0.000744628
AAEL023509	42.8206	-1.82857	0.417616	-4.37858	1.19453e-05	0.000746875
AAEL005204	294.573	0.950821	0.217517	4.37125	1.23538e-05	0.000768969
AAEL012960	101.945	-1.48181	0.339138	-4.36936	1.24611e-05	0.000771044
AAEL014936	256.496	-1.11304	0.254774	-4.36872	1.24977e-05	0.000771044
AAEL010596	319.778	-0.832485	0.190618	-4.3673	1.25791e-05	0.000772646
AAEL026403	3352.83	-0.664383	0.152364	-4.3605	1.29767e-05	0.00079357
AAEL026357	422.073	-0.767733	0.176172	-4.35787	1.31333e-05	0.000799637
AAEL021419	21.9295	-3.00605	0.690224	-4.35518	1.32959e-05	0.000806018
AAEL011642	96.0192	-1.27545	0.293563	-4.34472	1.3945e-05	0.000841713
AAEL010405	411.647	-1.28056	0.295679	-4.33093	1.48483e-05	0.000892367
AAEL021945	46.8284	1.74094	0.402217	4.32837	1.50217e-05	0.000898914
AAEL028740	113.741	2.00989	0.464523	4.32679	1.513e-05	0.00090153
AAEL024123	30.7004	2.49827	0.578026	4.32207	1.54571e-05	0.0009171
AAEL027034	314.601	-0.834853	0.19326	-4.31986	1.56132e-05	0.000922434
TE_0757_Gypsy	98.5514	-1.58489	0.367226	-4.31583	1.59002e-05	0.000935428
AAEL019780	2120.56	-0.773883	0.179879	-4.30224	1.69078e-05	0.000990525
AAEL024451	841.194	-0.70221	0.163536	-4.29392	1.75542e-05	0.00101996
AAEL002933	410.64	-0.931794	0.217004	-4.2939	1.75565e-05	0.00101996
TE_1606_Unknown	226.638	-0.959724	0.223719	-4.28987	1.78775e-05	0.00103387
AAEL008485	621.219	-0.757939	0.176715	-4.28905	1.79442e-05	0.00103387
TE_0174_BelPao	110.155	-1.16134	0.271426	-4.27866	1.88021e-05	0.00107602
TE_0135_BelPao	72.5114	1.3612	0.318162	4.27833	1.88301e-05	0.00107602
AAEL020095	1812.75	-0.654876	0.153367	-4.26999	1.9548e-05	0.00111248
AAEL029058	6.8135	-6.23368	1.4627	-4.26177	2.02813e-05	0.00114202
AAEL007884	344.754	-0.857922	0.201338	-4.2611	2.03419e-05	0.00114202
AAEL012431	61.6116	-1.71151	0.401675	-4.26094	2.03565e-05	0.00114202
AAEL001142	537.769	0.867341	0.203576	4.26052	2.03948e-05	0.00114202
TE_0677_Gypsy	46.314	1.81085	0.42603	4.25053	2.13268e-05	0.00118944
AAEL005353	255.654	-0.938598	0.221137	-4.24442	2.19161e-05	0.00121743
TE_1027_Kiri	72.256	1.5995	0.377776	4.234	2.29574e-05	0.00127022
AAEL014393	1811.42	0.684809	0.161846	4.23125	2.32399e-05	0.00128077
AAEL005997	2130.82	-0.718947	0.170251	-4.22287	2.41206e-05	0.00132354
AAEL013847	227.73	-0.904098	0.214136	-4.22208	2.42058e-05	0.00132354
TE_0805_Gypsy	34.2782	2.02108	0.479421	4.21566	2.49049e-05	0.00135519
AAEL011635	1311.05	0.824391	0.195586	4.21499	2.49792e-05	0.00135519
AAEL006014	315.006	0.906088	0.21503	4.21378	2.51133e-05	0.00135719
AAEL020728	12.0431	5.12767	1.21772	4.21089	2.54366e-05	0.00136935
AAEL003049	56.0975	1.64705	0.391234	4.20989	2.55495e-05	0.00137014
AAEL011764	237.737	-1.16411	0.276604	-4.20856	2.56998e-05	0.00137292
AAEL005839	2243.96	-0.577072	0.137221	-4.20543	2.60586e-05	0.00138171
AAEL010318	43378	0.560892	0.133374	4.2054	2.60625e-05	0.00138171
AAEL001726	6.76496	-6.22018	1.48051	-4.20138	2.65295e-05	0.00140114
TE_0680_Gypsy	103.594	1.655	0.394225	4.19811	2.69153e-05	0.00141615
AAEL019721	5440.12	0.678996	0.161942	4.19283	2.75496e-05	0.00144407
AAEL003462	31.9468	-2.21748	0.529607	-4.18702	2.82639e-05	0.00147597
AAEL000609	52.982	1.56937	0.375439	4.18009	2.91395e-05	0.00151601
AAEL011763	510.613	-1.01009	0.242326	-4.16832	3.06857e-05	0.00159052
AAEL006774	246.077	-1.22722	0.294813	-4.16271	3.14495e-05	0.00162407
AAEL020164	6.36756	-6.13444	1.47913	-4.14734	3.36365e-05	0.0017306
AAEL018227	36.3525	-2.32256	0.560199	-4.14596	3.38398e-05	0.00173466
AAEL014605	1092.76	-0.937389	0.226204	-4.144	3.413e-05	0.00174313
TE_1228_MITE	356.392	0.74564	0.179988	4.14271	3.43229e-05	0.00174659
AAEL003355	88.5482	-1.22213	0.296391	-4.12336	3.73389e-05	0.00189315
AAEL029073	64.4365	-2.07961	0.505094	-4.11728	3.83374e-05	0.00193673
AAEL010337	427.518	-0.831764	0.20206	-4.11641	3.84812e-05	0.00193698
TE_1010_I	36.6568	-2.26219	0.549749	-4.11496	3.87244e-05	0.00194221
AAEL008701	1732.03	-0.639564	0.155503	-4.11286	3.90789e-05	0.00195297
AAEL027362	11.3751	-5.08929	1.23844	-4.10945	3.96603e-05	0.00197494
AAEL006224	591.9	-0.634885	0.154922	-4.09809	4.16576e-05	0.00205872
AAEL001077	765.605	-0.940876	0.229627	-4.09741	4.17805e-05	0.00205872
AAEL004284	349.472	-0.785186	0.191631	-4.09738	4.17857e-05	0.00205872
TE_0669_Gypsy	489.051	-1.0227	0.249883	-4.09274	4.26309e-05	0.00209297
AAEL003832	1014.91	-2.3846	0.583519	-4.08658	4.37774e-05	0.00213763
AAEL009862	90.0445	-2.14416	0.524729	-4.08621	4.38472e-05	0.00213763
AAEL025779	126.553	1.15115	0.28221	4.07903	4.52231e-05	0.00219523
AAEL000629	222.284	-0.879854	0.215734	-4.07842	4.53437e-05	0.00219523
AAEL002652	186.981	-1.25918	0.308828	-4.07728	4.55657e-05	0.00219835
AAEL021227	124.238	-1.22988	0.302612	-4.0642	4.81977e-05	0.00231731
AAEL014361	497.976	-0.70502	0.173551	-4.06232	4.85875e-05	0.00232802
AAEL025686	1124.14	-1.00737	0.248209	-4.05857	4.93735e-05	0.00235758
AAEL027019	241.107	-0.826276	0.203837	-4.05361	5.04327e-05	0.00239994
AAEL015404	939.163	-1.16234	0.286807	-4.05268	5.06332e-05	0.00240129
AAEL011287	86.3899	-1.45088	0.358282	-4.04955	5.13152e-05	0.00242538
AAEL028088	163.729	1.06144	0.262507	4.04346	5.26674e-05	0.00248088
AAEL009647	854.029	0.672525	0.16682	4.03145	5.54346e-05	0.00260176
AAEL010434	57.3602	-1.90579	0.472816	-4.03072	5.56066e-05	0.00260176
AAEL009632	125.371	1.06819	0.265249	4.02711	5.64676e-05	0.0026332
AAEL002292	39.7068	2.09236	0.520337	4.02117	5.79105e-05	0.00269149
AAEL000898	56.809	-1.83558	0.456948	-4.01704	5.89338e-05	0.0027181
AAEL021180	127.186	1.42358	0.354427	4.01656	5.90532e-05	0.0027181
AAEL008410	350.422	0.73004	0.18176	4.0165	5.90679e-05	0.0027181
AAEL020314	134.156	1.13742	0.283413	4.01328	5.98797e-05	0.00274639
AAEL012693	46.7784	-1.51699	0.378422	-4.00873	6.10452e-05	0.0027827
AAEL003380	50.24	-1.76127	0.439393	-4.00841	6.11294e-05	0.0027827
AAEL005787	84.4545	1.2451	0.310664	4.00787	6.12701e-05	0.0027827
AAEL000556	7054.75	0.756362	0.188904	4.00395	6.22945e-05	0.00282004
TE_0046_BelPao	179.178	-1.06913	0.267418	-3.99799	6.38832e-05	0.0028826
AAEL010634	1057.28	0.959336	0.240097	3.99562	6.45249e-05	0.00290217
AAEL021964	13.439	-3.02663	0.758679	-3.98934	6.62577e-05	0.00297052
AAEL004522	1054.13	-1.19092	0.299197	-3.98038	6.88063e-05	0.00307489
AAEL003443	149.785	-1.19157	0.299532	-3.97812	6.94632e-05	0.00308625
AAEL027922	6.27195	-6.11516	1.53725	-3.97798	6.95032e-05	0.00308625
AAEL025684	94.4333	-1.10362	0.277486	-3.97721	6.97272e-05	0.00308637
TE_0850_Gypsy	98.9519	1.10512	0.278775	3.9642	7.36429e-05	0.00324938
AAEL026775	26.4214	-2.32537	0.586718	-3.96336	7.39034e-05	0.00325058
AAEL001124	269.231	-0.833668	0.210593	-3.95866	7.53708e-05	0.0033047
AAEL012439	257.494	-0.852444	0.215402	-3.95745	7.57529e-05	0.00331104
TE_0191_BelPao	35.8942	-2.10985	0.533958	-3.95135	7.77127e-05	0.00337326
AAEL000006	331.392	-0.79383	0.200928	-3.95081	7.78874e-05	0.00337326
TE_0394_Copia	58.0149	1.48691	0.376359	3.95076	7.79022e-05	0.00337326
AAEL017139	120.695	1.0261	0.259856	3.94875	7.85617e-05	0.00339129
AAEL004203	5.70462	-5.9756	1.5152	-3.94376	8.02129e-05	0.00345188
AAEL027984	55.3546	1.52008	0.386079	3.93723	8.2427e-05	0.00353624
AAEL014551	346.838	-0.769312	0.195729	-3.93051	8.47675e-05	0.0036255
AAEL022184	461.933	-0.867998	0.220902	-3.92933	8.51828e-05	0.00363212
TE_0398_Copia	361.236	0.803424	0.204777	3.9234	8.73078e-05	0.00371138
AAEL005200	346.228	0.692653	0.176784	3.91808	8.92558e-05	0.00378266
AAEL006235	348.432	-0.69213	0.176804	-3.91468	9.05247e-05	0.00382003
AAEL004978	754.966	-1.00605	0.257021	-3.91425	9.06856e-05	0.00382003
AAEL000753	6571.5	0.654548	0.167338	3.91154	9.17106e-05	0.00384513
AAEL004226	10.1871	-4.89789	1.25227	-3.91121	9.18332e-05	0.00384513
TE_0050_BelPao	32.3411	1.87108	0.478662	3.90898	9.26885e-05	0.00386933
TE_1597_R1	266.233	0.874326	0.223906	3.90488	9.4271e-05	0.00392364
AAEL009402	301.289	-0.702105	0.180232	-3.89557	9.79663e-05	0.00406531
AAEL012939	8364.11	-0.538687	0.138417	-3.89178	9.95125e-05	0.00411722
AAEL003794	74.3649	-1.38346	0.355706	-3.88932	0.000100525	0.00414682
TE_0270_BelPao	64.439	1.22581	0.315252	3.88836	0.000100923	0.00415094
AAEL028178	63.0705	-1.46805	0.377977	-3.88395	0.000102771	0.00421453
AAEL007022	2677.06	-0.563701	0.145217	-3.88178	0.000103697	0.00424001
AAEL001930	1009.74	0.53229	0.137348	3.87549	0.000106412	0.00433831
AAEL004392	76.1996	1.30563	0.337237	3.87156	0.000108143	0.00439603
AAEL007881	11506.3	-0.502668	0.129977	-3.86735	0.000110024	0.00445949
AAEL013688	66.5545	1.2645	0.327108	3.8657	0.000110772	0.0044768
AAEL008179	921.53	-0.555299	0.143776	-3.86225	0.000112349	0.0045274
AAEL014734	74.3247	-1.5489	0.401136	-3.86128	0.000112795	0.00453228
AAEL009031	21.9681	-2.48786	0.645194	-3.85599	0.000115263	0.00461816
AAEL025574	477.608	-0.828018	0.214906	-3.85292	0.000116716	0.00466037
TE_0427_Copia	275.537	5.37796	1.39602	3.85236	0.000116985	0.00466037
AAEL022234	28.0638	-1.86062	0.483248	-3.85024	0.000118003	0.00468751
AAEL026901	5.4492	-5.91247	1.53673	-3.84744	0.000119358	0.00472234
AAEL008079	208.363	-1.07789	0.280186	-3.84703	0.000119557	0.00472234
TE_1754_Zator	39585.1	0.804616	0.209643	3.83802	0.000124028	0.00488509
AAEL013338	63.243	-1.82483	0.475627	-3.83668	0.000124709	0.00489808
AAEL008305	4677.75	-0.609223	0.158992	-3.8318	0.000127211	0.00498232
AAEL018159	6145.1	0.570865	0.149071	3.82949	0.000128409	0.00501513
AAEL006795	30.0023	-2.69496	0.704514	-3.82528	0.000130625	0.00508743
AAEL008651	641.411	0.71937	0.188455	3.8172	0.000134974	0.00524218
AAEL023984	27.9924	-2.32768	0.611284	-3.80786	0.000140176	0.0054291
AAEL000649	445.992	0.703274	0.184994	3.8016	0.000143764	0.00555264
AAEL012715	26.0905	-1.87538	0.494088	-3.79563	0.00014727	0.00567232
AAEL026582	297.349	-2.4007	0.632659	-3.79462	0.00014787	0.00567976
AAEL019435	167.698	1.38018	0.364345	3.78812	0.000151792	0.00581438
AAEL008227	480.332	-0.631893	0.166924	-3.78552	0.000153389	0.00585946
AAEL025425	248.676	-0.764366	0.202063	-3.7828	0.000155072	0.00590756
AAEL013637	903.829	-0.635906	0.168311	-3.77815	0.000157998	0.00599668
AAEL007657	351.868	-1.03165	0.273091	-3.77767	0.000158304	0.00599668
AAEL011409	8.54765	-5.57265	1.4754	-3.77704	0.000158701	0.00599668
AAEL025224	134.46	1.01123	0.268237	3.76991	0.000163308	0.00615406
AAEL005216	146.893	-0.890896	0.236485	-3.76724	0.000165062	0.0062034
AAEL024591	141.982	-1.04894	0.278503	-3.76637	0.000165636	0.00620825
AAEL017451	1400.94	-0.730359	0.194038	-3.764	0.000167219	0.00624191
AAEL010097	578.242	-1.10895	0.294645	-3.76368	0.00016743	0.00624191
AAEL005384	828.583	-0.749154	0.199135	-3.76205	0.000168528	0.0062661
TE_1002_I	34.9972	1.6738	0.44536	3.75831	0.000171064	0.00634345
AAEL009454	10.1186	-3.85631	1.02811	-3.75089	0.000176211	0.00651701
TE_1426_R1	50.6927	-1.55693	0.415874	-3.74375	0.000181294	0.00668726
AAEL009214	1829.91	-0.640093	0.171072	-3.74165	0.000182817	0.00672562
AAEL010642	949.587	0.800497	0.214103	3.73883	0.000184877	0.00678352
AAEL029007	772.709	-0.668901	0.178956	-3.7378	0.000185634	0.00679342
AAEL000415	652.214	-0.791079	0.211875	-3.73371	0.000188679	0.00688678
AAEL020512	27326.8	-0.899674	0.241207	-3.72989	0.000191567	0.00697394
AAEL005026	43.1015	-1.43154	0.384067	-3.72731	0.000193531	0.00702711
AAEL015304	538.907	-0.792407	0.212756	-3.72449	0.000195714	0.00708789
AAEL028895	2727.41	1.80022	0.484124	3.71851	0.000200398	0.00723872
AAEL026089	480.102	0.697027	0.187801	3.71151	0.000206023	0.0074227
AAEL011289	1232.9	-0.614583	0.165864	-3.70533	0.000211112	0.00758642
AAEL008753	220.625	1.25739	0.339703	3.70143	0.000214389	0.00768439
AAEL001176	7507.4	0.527058	0.142481	3.69914	0.000216331	0.00773412
AAEL023882	5.00448	-5.78778	1.56542	-3.69728	0.000217926	0.0077712
AAEL002367	136.139	0.879938	0.238051	3.69643	0.000218657	0.00777737
AAEL013546	139.766	-1.12323	0.304326	-3.69089	0.000223475	0.00792851
TE_0694_Gypsy	54.8464	-1.28011	0.34701	-3.68897	0.00022516	0.00796802
AAEL023905	23.6318	-2.51914	0.683038	-3.68814	0.000225898	0.0079739
AAEL003402	491.772	-0.675319	0.183176	-3.68673	0.000227153	0.00799034
AAEL001964	10500.8	0.829926	0.225136	3.68633	0.00022751	0.00799034
AAEL003076	509.282	-0.855585	0.23219	-3.68485	0.000228842	0.00801693
AAEL012369	130.63	-0.999351	0.271342	-3.68299	0.000230515	0.00805531
TE_0149_BelPao	17.3566	-2.27277	0.617426	-3.68104	0.000232282	0.00809675
AAEL006754	208.454	0.814688	0.221507	3.67794	0.000235128	0.00817554
AAEL013267	38.071	-2.34426	0.637952	-3.67467	0.000238154	0.00826016
AAEL000146	5.00479	-5.78785	1.57651	-3.6713	0.000241319	0.00834914
AAEL020888	5.24942	-5.85939	1.59756	-3.66771	0.000244733	0.00842626
AAEL026308	28.7654	1.92642	0.525242	3.66769	0.000244756	0.00842626
AAEL019603	516.64	-1.0785	0.294477	-3.66243	0.000249831	0.0085798
AAEL001857	368.403	-0.934551	0.255806	-3.65335	0.000258836	0.00886721
AAEL007962	369.704	-1.01247	0.277514	-3.64837	0.000263912	0.00901893
AAEL023798	36.5263	-1.78152	0.488666	-3.64568	0.000266682	0.00909131
AAEL024953	861.587	-0.524047	0.143774	-3.64494	0.000267459	0.00909557
AAEL006794	798	-0.537639	0.147642	-3.64151	0.000271044	0.00918612
AAEL021932	260.85	0.838314	0.230234	3.64113	0.00027144	0.00918612
AAEL006351	2348.97	0.582805	0.160116	3.6399	0.000272747	0.00920732
AAEL006020	575.743	-0.597667	0.164226	-3.63929	0.000273387	0.00920732
AAEL018221	11.6772	-3.42771	0.942966	-3.63503	0.000277944	0.00933826
AAEL008356	2329.22	-0.532997	0.146713	-3.63291	0.000280238	0.00939267
AAEL007673	174.601	-0.93925	0.258645	-3.63142	0.000281867	0.00940693
AAEL003419	521.994	0.722472	0.198964	3.63117	0.000282135	0.00940693
AAEL018263	97.2429	-1.2865	0.354341	-3.63067	0.000282687	0.00940693
AAEL021728	120.221	-0.920674	0.253673	-3.62937	0.000284112	0.00942752
AAEL025347	4.77951	5.6943	1.56918	3.62885	0.000284688	0.00942752
AAEL006406	3302.81	0.772981	0.21308	3.62765	0.000286017	0.00942752
AAEL001306	1816.39	0.546739	0.150723	3.62743	0.000286253	0.00942752
AAEL021324	4.78595	-5.72534	1.57867	-3.62668	0.000287084	0.00942752
AAEL009227	38.7226	-1.75791	0.484749	-3.62643	0.000287362	0.00942752
AAEL009951	1375	-0.848619	0.234486	-3.61907	0.000295669	0.00967727
AAEL023186	104.881	0.998091	0.275984	3.61648	0.000298639	0.00975158
AAEL026449	86.874	1.27741	0.35354	3.61321	0.000302433	0.00985238
TE_0690_Gypsy	44.3338	-1.62961	0.451614	-3.60841	0.000308075	0.0100128
AAEL000807	1220.59	0.537945	0.149146	3.60683	0.000309963	0.0100475
AAEL009507	762.199	-0.690016	0.191336	-3.60631	0.000310584	0.0100475
AAEL021095	34.8566	-1.51615	0.420717	-3.60373	0.000313686	0.0101244
AAEL005749	420.985	-0.948364	0.263435	-3.59999	0.000318228	0.0102472
AAEL008292	333.547	-0.672973	0.187054	-3.59774	0.000320989	0.0103123
AAEL009513	208.2	0.908061	0.252514	3.59608	0.000323044	0.0103545
AAEL027772	133.29	1.14241	0.318152	3.59075	0.000329724	0.0105443
AAEL019436	656.689	0.567734	0.158207	3.58855	0.000332528	0.0106005
AAEL009779	124.515	0.904874	0.252182	3.58817	0.000333001	0.0106005
AAEL020436	16.258	-4.23134	1.18073	-3.58368	0.000338791	0.0107603
AAEL003568	149.165	-1.06514	0.297426	-3.5812	0.000342022	0.0108382
AAEL006834	8381.42	-0.724192	0.202371	-3.57854	0.00034552	0.0109242
TE_0721_Gypsy	23.73	2.10621	0.589509	3.57283	0.000353144	0.011139
AAEL010917	67.9233	1.87391	0.524712	3.5713	0.000355209	0.011139
AAEL001607	757.435	-0.780122	0.218449	-3.57118	0.000355375	0.011139
TE_0915_Gypsy	293.53	-0.658613	0.18443	-3.57108	0.00035551	0.011139
AAEL028144	810.478	1.00281	0.280983	3.56895	0.000358417	0.0112049
AAEL014141	319.901	-0.677606	0.189948	-3.56732	0.000360646	0.0112494
AAEL007544	105.433	-1.09639	0.307544	-3.56497	0.000363892	0.0113253
AAEL006854	154.097	0.868794	0.24383	3.56311	0.000366491	0.0113808
AAEL008635	726.049	-0.582064	0.16367	-3.55632	0.000376092	0.011653
AAEL008843	30.9117	-1.63326	0.461435	-3.53953	0.000400848	0.0123925
AAEL027626	38.131	1.56164	0.442585	3.52845	0.000417998	0.0128805
AAEL001399	55.8391	-1.39408	0.395131	-3.52815	0.000418482	0.0128805
TE_0211_BelPao	44.8758	-1.41665	0.401607	-3.52747	0.000419556	0.0128852
TE_0883_Gypsy	694.277	0.540727	0.153352	3.52606	0.000421794	0.0129254
AAEL001437	56.5	1.17054	0.332372	3.52179	0.00042865	0.0131067
TE_1586_Unknown	197.143	-0.904125	0.257205	-3.51519	0.000439433	0.013407
AAEL019583	45.0695	-1.4454	0.411281	-3.51438	0.000440784	0.0134189
AAEL010933	336.122	0.837619	0.238465	3.51254	0.000443845	0.0134826
AAEL002968	55.1571	-1.39774	0.398921	-3.50379	0.000458682	0.0139031
AAEL007838	1009.57	0.551262	0.157456	3.50106	0.000463411	0.0139933
AAEL000829	288.112	-0.717179	0.204855	-3.50091	0.000463666	0.0139933
AAEL007780	1706.63	-0.752581	0.215024	-3.49999	0.000465283	0.0140117
AAEL021738	1093.89	0.590642	0.168791	3.49926	0.000466551	0.0140196
AAEL001293	214.755	-0.874778	0.250044	-3.49849	0.000467893	0.0140298
AAEL005961	72022.6	0.738445	0.21139	3.49327	0.000477136	0.0142762
AAEL012383	161.172	0.923982	0.264662	3.49118	0.000480897	0.0143579
AAEL000438	472.054	-0.800327	0.229695	-3.4843	0.000493433	0.0147007
AAEL013563	4.53979	-5.64582	1.62695	-3.47018	0.00052011	0.0154625
AAEL000636	274.754	1.05369	0.303915	3.46705	0.000526198	0.0156102
AAEL008545	168.608	-0.739435	0.213431	-3.46451	0.000531194	0.0157249
AAEL025729	192.3	-0.810974	0.234156	-3.4634	0.000533396	0.0157567
AAEL012340	15.3369	-3.64366	1.0532	-3.45961	0.000540955	0.0159462
AAEL008963	3871.8	-0.544306	0.157382	-3.4585	0.000543189	0.0159782
TE_0662_Gypsy	450.162	-0.732779	0.211941	-3.45747	0.00054528	0.016006
AAEL025868	358.06	-0.768303	0.222306	-3.45606	0.000548131	0.0160435
TE_0180_BelPao	14.6631	-2.55684	0.73989	-3.4557	0.000548861	0.0160435
AAEL005590	57.1623	-1.41702	0.410183	-3.4546	0.000551112	0.0160756
AAEL011407	10.6105	3.57447	1.0366	3.44827	0.000564194	0.0164229
TE_0756_Gypsy	94.9731	-1.06968	0.310329	-3.44693	0.000566999	0.0164701
AAEL025518	481.328	0.576961	0.167497	3.44461	0.000571881	0.0165774
AAEL019423	324.031	-0.666705	0.193791	-3.44034	0.000580989	0.0168065
AAEL024777	17.8543	2.11409	0.615314	3.43579	0.000590834	0.0170559
AAEL001666	101.751	-1.06362	0.310325	-3.42745	0.000609273	0.0175518
AAEL026486	85.3485	-1.21337	0.354112	-3.42651	0.000611384	0.0175763
AAEL014550	7.89369	-3.89821	1.13817	-3.42499	0.000614822	0.0176388
AAEL024437	141.993	-1.33042	0.388888	-3.42109	0.000623697	0.0178452
AAEL021326	16.4779	-2.90483	0.849188	-3.42071	0.000624574	0.0178452
AAEL003467	1478.89	-0.716438	0.209605	-3.41803	0.000630764	0.0179711
AAEL023634	5987.91	0.937666	0.274357	3.41769	0.000631558	0.0179711
AAEL027520	2904.36	0.518099	0.151656	3.41628	0.000634824	0.0180272
TE_0085_BelPao	16.6524	2.09191	0.612637	3.4146	0.000638764	0.0180987
TE_0321_Copia	16.5387	-2.32413	0.680744	-3.4141	0.000639937	0.0180987
AAEL019474	448.865	-0.962046	0.281855	-3.41326	0.000641899	0.0181174
AAEL024425	513.604	0.628092	0.184079	3.41207	0.000644717	0.0181602
AAEL015136	25.6817	-2.66115	0.780414	-3.40992	0.000649813	0.0182668
AAEL022628	100.357	-1.14095	0.33475	-3.40837	0.000653517	0.018334
AAEL009637	2425.14	-0.696042	0.204805	-3.39855	0.000677435	0.0189641
AAEL012772	50.4486	1.37313	0.404095	3.39804	0.000678699	0.0189641
AAEL008159	15.7951	-2.95871	0.870901	-3.3973	0.000680549	0.0189778
AAEL002655	125.795	-0.951768	0.280347	-3.39497	0.000686369	0.0191019
TE_0464_Copia	27.4894	1.62203	0.47865	3.38876	0.000702104	0.0195009
AAEL022977	42.8074	-2.37316	0.700917	-3.3858	0.000709722	0.0196162
AAEL012792	633.762	0.558213	0.16488	3.38558	0.000710283	0.0196162
AAEL023227	292.344	0.689321	0.20361	3.3855	0.000710477	0.0196162
AAEL007257	97.3226	0.963609	0.28537	3.37671	0.000733596	0.0202143
AAEL010697	726.847	-0.64746	0.191786	-3.37594	0.000735639	0.0202143
AAEL017293	206.367	1.00244	0.296965	3.37562	0.000736487	0.0202143
AAEL009082	263.394	0.661736	0.196164	3.37337	0.000742532	0.0203358
AAEL005032	4352.2	0.493284	0.14625	3.37289	0.000743831	0.0203358
AAEL020599	297.913	-0.709975	0.210665	-3.37016	0.000751239	0.0204642
AAEL019787	109.438	-1.04153	0.309051	-3.37008	0.000751465	0.0204642
AAEL026302	125141	0.793123	0.235769	3.36398	0.000768257	0.0208517
AAEL001252	3224.63	0.556771	0.165517	3.36383	0.000768685	0.0208517
AAEL009181	298.174	-1.03629	0.30812	-3.36328	0.000770211	0.0208525
AAEL009495	2066.01	-0.546732	0.162774	-3.35884	0.000782703	0.0211497
AAEL002781	1064.53	-0.511647	0.152443	-3.35632	0.00078988	0.0213023
AAEL027439	79.741	1.28799	0.38388	3.35519	0.00079311	0.0213481
AAEL019953	80.4821	-1.0323	0.30777	-3.35412	0.000796191	0.0213874
AAEL021108	1061.08	-0.696829	0.207809	-3.35322	0.000798771	0.0213874
AAEL004037	6.36491	-5.13908	1.53264	-3.35308	0.00079917	0.0213874
AAEL000733	267.629	0.878806	0.262172	3.35203	0.000802226	0.0214186
AAEL004739	7056.78	-0.703091	0.209777	-3.35162	0.000803408	0.0214186
AAEL000164	31.6794	-1.54497	0.461073	-3.35081	0.000805755	0.0214402
AAEL006126	35.7883	-2.71272	0.810314	-3.34774	0.000814727	0.0216376
AAEL002969	814.305	0.6487	0.193947	3.34472	0.000823651	0.021833
AAEL008502	3661.14	0.619656	0.185413	3.34204	0.000831654	0.0219811
AAEL023354	4.10457	-5.50465	1.64727	-3.34169	0.000832708	0.0219811
AAEL018112	43.4622	-1.35714	0.406176	-3.34127	0.000833967	0.0219811
AAEL026787	626.299	-0.812657	0.243303	-3.3401	0.00083748	0.022032
AAEL022329	4.10395	-5.50444	1.64976	-3.3365	0.000848406	0.0222774
AAEL022352	150.56	0.764595	0.229603	3.33007	0.000868242	0.0227555
TE_0384_Copia	9.90105	-2.92992	0.881374	-3.32426	0.000886538	0.0231914
AAEL017811	88.5326	1.74821	0.526493	3.32048	0.000898634	0.0234638
AAEL028064	905.811	0.605945	0.18283	3.31425	0.000918901	0.0239481
AAEL007245	551.184	-0.633636	0.191501	-3.30879	0.000936991	0.0243624
TE_0696_Gypsy	231.659	0.795482	0.240443	3.3084	0.000938294	0.0243624
AAEL023492	4.48785	-5.62563	1.70324	-3.30289	0.000956927	0.0247927
TE_0985_I	22.4548	-2.26917	0.687179	-3.30216	0.000959448	0.0247927
AAEL001918	2183.56	0.578345	0.175153	3.30194	0.000960199	0.0247927
AAEL019986	1384.31	-0.487044	0.147609	-3.29956	0.000968371	0.0249575
AAEL009130	179.652	-1.04698	0.317521	-3.29735	0.000976032	0.0251085
AAEL024526	3.96104	-5.45238	1.65414	-3.29621	0.000979994	0.025164
AAEL003619	852.252	0.563808	0.171125	3.29471	0.000985234	0.0252302
AAEL010867	1077.65	-0.498533	0.151362	-3.29365	0.000988965	0.0252302
TE_0152_BelPao	14.7979	2.31082	0.701622	3.29354	0.000989347	0.0252302
AAEL021114	9.96135	3.16061	0.959678	3.29341	0.000989808	0.0252302
TE_0495_Copia	29.5764	-1.71195	0.519986	-3.2923	0.000993709	0.0252834
AAEL027809	137.877	-0.809685	0.246145	-3.28946	0.00100381	0.0254939
AAEL023557	17.218	-2.0862	0.635525	-3.28264	0.00102838	0.0260705
AAEL021128	6.83069	-4.31933	1.31621	-3.28163	0.00103208	0.0261167
AAEL009585	545.045	0.544087	0.165964	3.27835	0.00104416	0.0263237
AAEL029034	1406.37	0.618734	0.188736	3.27831	0.0010443	0.0263237
AAEL013102	1388.56	-0.49251	0.150253	-3.27787	0.00104592	0.0263237
AAEL004301	12.7527	3.80753	1.16202	3.27664	0.00105051	0.0263914
AAEL009126	196.297	0.684369	0.20906	3.27356	0.00106203	0.0266328
AAEL025993	896.196	-0.624406	0.190798	-3.2726	0.00106565	0.0266756
AAEL024303	1873.93	0.722431	0.221253	3.26518	0.00109396	0.0272715
AAEL012184	281.127	0.62135	0.190313	3.26488	0.00109509	0.0272715
AAEL014413	812.013	-0.694574	0.212745	-3.26482	0.00109532	0.0272715
AAEL002155	792.935	-0.541026	0.165788	-3.26336	0.00110101	0.0272773
AAEL021016	211.766	0.684069	0.209651	3.2629	0.00110279	0.0272773
AAEL025532	89.2709	-0.961017	0.294537	-3.2628	0.00110316	0.0272773
AAEL008828	16.2177	2.35028	0.720337	3.26275	0.00110338	0.0272773
TE_0521_Copia	401.858	-0.56663	0.173811	-3.26004	0.00111397	0.0274343
AAEL012052	163.266	0.833554	0.255715	3.2597	0.00111528	0.0274343
AAEL026953	5.13975	-5.81978	1.78577	-3.25898	0.00111814	0.0274343
AAEL005482	182.436	-1.29431	0.39716	-3.25892	0.00111838	0.0274343
TE_0760_Gypsy	122.163	-1.08072	0.331664	-3.25849	0.00112008	0.0274343
AAEL007885	576.966	-0.611774	0.187769	-3.25812	0.00112153	0.0274343
AAEL017005	239.19	-0.77202	0.237093	-3.25619	0.00112919	0.0275731
TE_1004_I	29.866	-1.74159	0.534966	-3.25552	0.00113186	0.02759
AAEL012549	167.36	-1.34263	0.413086	-3.25025	0.00115305	0.0280576
AAEL013155	37.7197	-1.74168	0.536217	-3.24809	0.00116183	0.0282218
AAEL020829	7.04767	4.29844	1.324	3.24655	0.00116812	0.0283111
AAEL008740	783.214	-0.459267	0.141478	-3.2462	0.00116956	0.0283111
AAEL000735	167.795	-0.785829	0.242208	-3.24444	0.0011768	0.0284371
AAEL007941	52.5529	1.18681	0.36601	3.24256	0.00118461	0.0285762
AAEL003899	204.757	0.663188	0.204733	3.23928	0.00119832	0.0288342
AAEL009948	684.962	-0.841136	0.259689	-3.23901	0.00119944	0.0288342
AAEL000776	77.5744	-1.38717	0.428721	-3.2356	0.00121386	0.0291217
TE_0906_Gypsy	89.9626	1.01288	0.313128	3.23471	0.00121766	0.0291217
AAEL007997	95.6198	-0.965562	0.298525	-3.23444	0.00121881	0.0291217
AAEL008588	48.6114	-1.81489	0.561153	-3.23422	0.00121976	0.0291217
AAEL000645	136.181	-0.791495	0.245109	-3.22915	0.0012416	0.0295434
TE_0207_BelPao	520.909	0.560657	0.173625	3.22913	0.00124166	0.0295434
AAEL006208	159.515	-0.735468	0.227885	-3.22737	0.00124936	0.029676
AAEL010478	33.7621	-2.28806	0.710167	-3.22187	0.00127359	0.0302001
AAEL024724	29.7658	-1.48532	0.461284	-3.21997	0.00128203	0.0303485
AAEL008829	186.631	-1.23313	0.383035	-3.21936	0.00128478	0.0303622
AAEL000726	9686.5	-0.509809	0.158509	-3.21627	0.00129869	0.0306389
AAEL000329	44.2594	-1.63025	0.507072	-3.21503	0.00130432	0.030719
AAEL025069	7.03845	-4.37363	1.36057	-3.21455	0.00130649	0.030719
AAEL004240	10.3923	-2.97558	0.926123	-3.21294	0.00131382	0.030828
AAEL006674	1429.25	-0.784967	0.244342	-3.21257	0.00131555	0.030828
TE_0899_Gypsy	107.183	-1.62213	0.505331	-3.21003	0.00132722	0.0310495
AAEL000028	3466.74	-0.651029	0.202908	-3.20849	0.00133432	0.0311128
AAEL014344	256.797	0.623139	0.194235	3.20817	0.00133584	0.0311128
AAEL005431	330.359	1.04715	0.326418	3.208	0.00133663	0.0311128
AAEL001426	153.627	-0.724712	0.226095	-3.20534	0.00134904	0.0313406
TE_0982_I	176.925	0.717088	0.223745	3.20494	0.00135091	0.0313406
AAEL009074	6004.93	0.512691	0.160014	3.20404	0.00135513	0.0313865
AAEL020430	467.704	-0.903047	0.282157	-3.20051	0.00137184	0.0316121
TE_0687_Gypsy	903.043	-0.560638	0.175175	-3.20044	0.00137219	0.0316121
AAEL024428	10.4868	-2.80953	0.877898	-3.20029	0.0013729	0.0316121
TE_0473_Copia	15.3126	-2.07818	0.649417	-3.20007	0.00137395	0.0316121
AAEL014437	101.818	-0.885503	0.276931	-3.19756	0.00138597	0.0318362
TE_0395_Copia	14.514	-2.4269	0.759118	-3.197	0.00138865	0.0318452
AAEL020819	13.8735	-3.0718	0.961361	-3.19527	0.00139702	0.0319847
AAEL011210	29.1238	-1.733	0.543021	-3.1914	0.00141585	0.0323627
AAEL024553	10.0665	-2.92857	0.918265	-3.18924	0.00142646	0.0325308
AAEL007946	66.3611	-1.04717	0.328373	-3.18896	0.00142787	0.0325308
AAEL026634	1519.14	-0.418181	0.131179	-3.18787	0.00143324	0.0325997
AAEL027918	160.259	0.698075	0.219081	3.18639	0.00144063	0.0327051
AAEL028872	14.7759	2.28753	0.717996	3.186	0.00144256	0.0327051
AAEL021308	81.912	0.991608	0.311298	3.1854	0.00144555	0.0327196
AAEL004676	366.905	-0.627881	0.197369	-3.18126	0.00146638	0.0331373
AAEL005473	50.3806	-1.3727	0.431758	-3.17932	0.0014762	0.0332808
AAEL005289	457.169	-0.720816	0.226738	-3.17907	0.0014775	0.0332808
AAEL008359	13.8777	2.73113	0.859244	3.17853	0.00148024	0.0332886
AAEL026950	12.0236	-2.50245	0.788251	-3.17469	0.00149999	0.0336784
TE_0067_BelPao	559.749	0.533828	0.168187	3.17402	0.00150345	0.033702
AAEL007247	185.142	-0.765844	0.241331	-3.17341	0.00150657	0.0337177
TE_0761_Gypsy	75.4183	-1.09873	0.346535	-3.17063	0.00152111	0.0339885
AAEL000669	29.1316	-2.83354	0.894293	-3.16847	0.00153242	0.0341865
AAEL010240	42.1955	-1.51248	0.477491	-3.16755	0.00153731	0.0342408
AAEL008028	1417.36	-0.449476	0.141943	-3.1666	0.00154231	0.0342973
AAEL011264	332.165	-0.61191	0.193717	-3.15879	0.00158428	0.0351746
TE_1074_L2	86.9826	0.917779	0.290911	3.15485	0.00160583	0.0355963
AAEL003002	602.313	-0.641365	0.203502	-3.15164	0.00162358	0.0359326
AAEL020284	20.2787	-1.86074	0.59076	-3.14975	0.00163411	0.0361084
TE_1419_R1	44.1761	1.15982	0.368773	3.14506	0.00166051	0.0366336
AAEL006377	881.971	0.735501	0.233986	3.14336	0.00167023	0.0367583
AAEL009194	49.8012	1.13172	0.360061	3.14315	0.00167143	0.0367583
AAEL008369	408.468	-0.555494	0.176799	-3.14194	0.0016783	0.0368512
TE_1503_Tx1	212.281	0.76015	0.242233	3.1381	0.0017005	0.0372799
AAEL008510	79.8896	-1.17906	0.375921	-3.13645	0.00171008	0.0374311
AAEL020702	60.1716	-1.64417	0.524875	-3.13249	0.00173329	0.0378798
AAEL003041	128.686	0.809901	0.25861	3.13175	0.00173769	0.0379165
AAEL019541	92.4138	0.960401	0.30714	3.12692	0.00176648	0.0384845
AAEL003190	44.1587	-2.13341	0.683026	-3.12346	0.00178736	0.0388786
TE_0834_Gypsy	49.6378	1.07142	0.343269	3.12122	0.00180104	0.0391152
TE_1710_Unknown	516.53	0.539756	0.173069	3.11874	0.00181628	0.0393787
AAEL012763	284.388	-0.634432	0.203453	-3.11832	0.00181882	0.0393787
AAEL026834	35.6256	-1.79708	0.5764	-3.11776	0.00182229	0.0393926
TE_1422_R1	160.57	0.685397	0.219939	3.11631	0.00183131	0.0395262
AAEL010685	14.4144	-3.07975	0.99048	-3.10935	0.00187497	0.0404061
AAEL010754	26084.7	0.433691	0.139534	3.10815	0.00188262	0.0404973
AAEL010480	165.765	-0.796127	0.256185	-3.10763	0.00188596	0.0404973
AAEL006417	28673.2	0.362034	0.11651	3.10732	0.00188792	0.0404973
AAEL019692	188.327	-0.745124	0.239939	-3.10547	0.00189975	0.0406884
TE_0701_Gypsy	6.37121	-4.20438	1.35429	-3.1045	0.00190602	0.040709
AAEL006176	7.65818	5.38339	1.73411	3.10442	0.00190655	0.040709
AAEL005374	12.8543	3.85795	1.24453	3.09992	0.00193575	0.0412693
AAEL004899	795.026	-0.614823	0.198372	-3.09934	0.00193951	0.0412761
TE_1018_Jockey	1224.76	-0.488997	0.157794	-3.09896	0.00194199	0.0412761
AAEL021206	66.7947	-1.02172	0.329912	-3.09695	0.00195525	0.0414948
AAEL010435	6.26311	-5.10399	1.649	-3.09521	0.00196676	0.0416755
TE_0769_Gypsy	13.5849	-2.31153	0.747172	-3.0937	0.00197675	0.0418237
TE_1104_m3bp	596.905	0.490115	0.158464	3.09291	0.00198203	0.0418718
AAEL009285	819.254	0.506008	0.163663	3.09178	0.00198963	0.0419406
AAEL020941	1194.57	0.657952	0.212827	3.09148	0.00199159	0.0419406
AAEL010094	156.266	-0.980742	0.317281	-3.09108	0.0019943	0.0419406
AAEL002165	283.915	-0.624758	0.202212	-3.08962	0.00200411	0.0420832
AAEL009783	3.45719	5.22724	1.69222	3.08899	0.00200839	0.0421098
AAEL027842	3.64993	5.30435	1.71784	3.0878	0.00201643	0.0422148
AAEL000797	59.2958	-1.00944	0.327338	-3.08377	0.00204394	0.0427266
AAEL004213	19.4749	1.9598	0.635627	3.08325	0.0020475	0.0427312
AAEL010946	66.9483	-1.15663	0.375182	-3.08285	0.00205029	0.0427312
AAEL023552	87.0869	0.874277	0.283721	3.08146	0.00205988	0.042867
TE_1436_R1	47.0576	-1.19645	0.388365	-3.08074	0.0020649	0.0429075
AAEL006995	105.224	1.31926	0.428323	3.08007	0.00206951	0.0429392
AAEL011740	315.378	-0.936867	0.304467	-3.07707	0.00209045	0.043279
AAEL009123	105.769	-0.981752	0.319078	-3.07684	0.00209209	0.043279
AAEL009561	58.4757	-1.8979	0.617	-3.07601	0.00209791	0.043335
AAEL006274	134.735	-0.983747	0.320036	-3.07387	0.00211304	0.043583
AAEL013349	77.6947	-1.45279	0.473403	-3.06881	0.00214911	0.0442615
AAEL024675	5434.53	0.526275	0.171592	3.06701	0.0021621	0.0444633
AAEL007779	17.7999	-2.1644	0.706964	-3.06155	0.00220196	0.0451174
AAEL011129	1594.84	-0.558546	0.182442	-3.06149	0.00220238	0.0451174
AAEL006280	179.073	-0.782259	0.25553	-3.06132	0.00220361	0.0451174
AAEL004430	541.809	0.565184	0.184716	3.05974	0.00221528	0.0452897
AAEL011465	514.503	-0.656123	0.214549	-3.05815	0.00222705	0.0454638
AAEL001816	151.441	-0.977499	0.319842	-3.0562	0.00224164	0.0456455
AAEL010485	155.491	0.740897	0.242434	3.05608	0.0022425	0.0456455
TE_0197_BelPao	26.8696	-1.47893	0.484291	-3.0538	0.00225963	0.0459272
AAEL009448	50.7568	-1.06235	0.348153	-3.0514	0.00227774	0.0462278
AAEL008341	3739.81	-0.542815	0.178233	-3.04553	0.0023227	0.0470719
AAEL028862	50.5821	1.61375	0.530256	3.04335	0.0023396	0.0473455
AAEL010362	170.98	0.758603	0.249335	3.04251	0.00234615	0.0474092
AAEL006352	849.964	0.603668	0.198546	3.04044	0.00236231	0.0476666
AAEL001061	1840.5	-0.44516	0.146463	-3.03941	0.00237045	0.0477618
AAEL012430	53.3447	-1.55705	0.512813	-3.0363	0.00239505	0.0481878
AAEL005464	4596.7	-0.447919	0.14755	-3.03571	0.00239968	0.0482114
TE_1006_I	22.6405	-1.96218	0.64664	-3.03443	0.00240993	0.0483476
AAEL006605	126.452	0.83578	0.275566	3.03296	0.00242169	0.0484499
AAEL019656	3994.1	-0.432409	0.142572	-3.03292	0.00242197	0.0484499
AAEL010479	1309.9	-1.69054	0.557591	-3.03187	0.00243048	0.0485146
AAEL023674	3.33499	-5.20231	1.716	-3.03166	0.00243217	0.0485146
TE_0095_BelPao	9.34159	-2.80939	0.926902	-3.03094	0.00243792	0.0485598
AAEL013545	135.023	0.76629	0.253017	3.02861	0.00245678	0.0488657
AAEL006323	1794.18	-1.47309	0.486915	-3.02534	0.00248351	0.0493269
AAEL003601	7336.14	0.424821	0.140466	3.02437	0.00249151	0.0493753
AAEL023508	427.729	0.581938	0.192449	3.02387	0.00249567	0.0493753
TE_0817_Gypsy	91.786	-0.826543	0.273415	-3.02303	0.00250258	0.0493753
AAEL013339	9.71886	-2.92926	0.969003	-3.02296	0.00250314	0.0493753
AAEL003888	3791.38	-0.477438	0.15794	-3.0229	0.00250365	0.0493753
AAEL000863	79.3023	-1.12036	0.371481	-3.01594	0.00256187	0.0504521
AAEL021026	333.72	0.521328	0.172926	3.01475	0.00257189	0.0505098
AAEL005465	59.1217	-0.983723	0.326307	-3.01472	0.00257218	0.0505098
AAEL028938	690.647	-1.65514	0.549115	-3.01419	0.00257669	0.0505098
AAEL023412	79.7397	0.843409	0.279841	3.01388	0.00257928	0.0505098
AAEL014507	283.986	-0.559548	0.18581	-3.01139	0.00260053	0.0508372
AAEL023532	37.2232	-1.60275	0.532286	-3.01107	0.0026033	0.0508372
AAEL024429	65.0641	-1.10556	0.367259	-3.01031	0.00260978	0.0508926
AAEL023037	6790.09	-0.587485	0.195301	-3.0081	0.00262888	0.0511933
AAEL013407	3251.92	-0.620492	0.206307	-3.00762	0.00263304	0.051203
AAEL004407	142.434	0.900204	0.299351	3.00719	0.00263677	0.0512039
AAEL020466	81.436	1.09686	0.365135	3.00398	0.00266475	0.0516754
AAEL007024	431.087	-0.570189	0.190037	-3.00041	0.00269618	0.0521972
AAEL003022	1161.92	-0.414785	0.138258	-3.00007	0.00269915	0.0521972
AAEL001508	84.2465	-1.09519	0.3656	-2.99559	0.00273914	0.0528972
AAEL025728	3.43978	-5.24995	1.75298	-2.99487	0.00274559	0.0529484
AAEL011203	12.1199	-3.01117	1.00639	-2.99206	0.00277098	0.0533643
AAEL020290	9306.41	-0.565995	0.18934	-2.9893	0.00279618	0.0537754
AAEL011892	643.828	-0.473316	0.158446	-2.98723	0.00281514	0.0540653
AAEL020915	1574.57	-0.435517	0.145843	-2.9862	0.00282464	0.0541733
TE_1375_R1	41.7742	-1.39757	0.468378	-2.98386	0.00284634	0.0545144
AAEL019597	855.822	-0.551599	0.184896	-2.98329	0.00285172	0.0545426
TE_0675_Gypsy	10.0638	-2.54308	0.853082	-2.98105	0.00287261	0.0548668
AAEL020149	6.65778	-3.67544	1.23369	-2.97923	0.00288977	0.0551192
AAEL023405	5.69924	-4.02057	1.35017	-2.97782	0.0029031	0.0552976
AAEL007592	8.77992	-3.61635	1.21465	-2.97728	0.00290815	0.0553183
TE_0852_Gypsy	158.905	-0.808661	0.271723	-2.97605	0.00291991	0.0554663
TE_0845_Gypsy	67.8512	-1.06717	0.358826	-2.97405	0.00293895	0.0557521
AAEL006429	7.07041	3.28348	1.10451	2.9728	0.00295098	0.0559043
AAEL006800	84.2053	-0.888487	0.299242	-2.96912	0.00298651	0.0565005
AAEL009153	63.945	-1.04267	0.351265	-2.96833	0.00299422	0.0565696
AAEL024484	56.1249	-1.02944	0.346926	-2.96733	0.00300395	0.0566767
AAEL004102	283.349	-0.657879	0.221772	-2.96646	0.0030125	0.0567418
AAEL011459	1342.38	0.415192	0.139977	2.96615	0.00301554	0.0567418
AAEL002397	1034.6	0.461665	0.155839	2.96244	0.0030521	0.0573523
AAEL014275	810.104	-0.488459	0.164911	-2.96195	0.00305695	0.0573661
AAEL018341	121.389	-0.970639	0.327979	-2.95946	0.00308182	0.0577552
AAEL000948	69.4103	-1.38243	0.467304	-2.9583	0.00309341	0.0578944
AAEL009760	586.729	-2.42996	0.822259	-2.95522	0.00312441	0.0583963
TE_0364_Copia	63.9629	1.00808	0.341238	2.95419	0.00313488	0.0585135
AAEL001851	1630.56	-1.44634	0.489968	-2.95192	0.0031581	0.0588681
AAEL005345	245.061	0.689652	0.23374	2.95051	0.00317249	0.0590574
AAEL004388	55.6231	-1.28697	0.436414	-2.94897	0.00318832	0.0592729
AAEL011375	19.9691	-1.68161	0.570751	-2.94631	0.00321588	0.0597058
AAEL007969	134.985	-0.764914	0.259855	-2.94361	0.00324404	0.0601485
AAEL012297	525.935	-0.537203	0.182608	-2.94184	0.00326272	0.0604144
TE_0367_Copia	8.53732	2.64618	0.899809	2.94083	0.00327336	0.0605311
AAEL026006	3.15519	-5.12312	1.74309	-2.93911	0.00329159	0.0607876
AAEL019387	134.53	1.16068	0.395132	2.93744	0.00330934	0.0610346
AAEL002175	3666.54	-0.427758	0.14583	-2.93327	0.00335412	0.0617788
AAEL026430	328.178	0.608192	0.207466	2.93152	0.00337307	0.0620022
AAEL013692	45.4414	-1.40795	0.480367	-2.931	0.00337878	0.0620022
AAEL014868	654.883	0.436711	0.149001	2.93092	0.00337959	0.0620022
TE_0548_Copia	52.8171	-1.04245	0.356474	-2.92435	0.00345176	0.0632429
AAEL024823	6.8424	-3.21938	1.10117	-2.92361	0.00345997	0.0633101
TE_0365_Copia	837.504	0.42425	0.14517	2.92244	0.00347302	0.0634186
AAEL000687	60.1122	-1.46669	0.501901	-2.92226	0.00347499	0.0634186
AAEL001435	18.8882	-2.05793	0.705137	-2.91849	0.00351736	0.064108
AAEL005213	4043.72	-0.537847	0.184387	-2.91694	0.00353486	0.0643427
AAEL009667	221.478	-0.853947	0.292798	-2.9165	0.0035398	0.0643487
AAEL028665	3.72838	-5.36692	1.84094	-2.91532	0.00355325	0.0645091
AAEL021915	1241.59	-0.474035	0.162694	-2.91367	0.0035721	0.064767
AAEL019718	2835.14	0.441738	0.15165	2.91287	0.0035812	0.0648265
TE_0778_Gypsy	35.9338	-1.25523	0.430969	-2.91257	0.00358468	0.0648265
AAEL004386	223.978	-1.07149	0.36804	-2.91134	0.00359885	0.0649984
AAEL010139	1217.6	-1.573	0.540505	-2.91024	0.00361154	0.0651433
AAEL013812	40.5332	2.06658	0.710807	2.90737	0.00364477	0.0656577
AAEL021276	988.358	0.393731	0.135549	2.90471	0.0036759	0.066133
AAEL007989	220.513	0.693594	0.238931	2.9029	0.00369722	0.0664036
AAEL000252	1088.94	0.698646	0.240694	2.90263	0.00370046	0.0664036
AAEL012731	1069.7	0.388642	0.133992	2.90049	0.00372578	0.066772
AAEL000923	161.836	-1.17911	0.406771	-2.8987	0.00374708	0.0670674
AAEL004333	96.2191	0.835313	0.288668	2.89368	0.00380759	0.068063
AAEL004967	45.5729	-1.05969	0.366265	-2.89324	0.00381295	0.0680717
AAEL000967	346.17	0.60914	0.210676	2.89136	0.00383582	0.0683924
AAEL008364	1922.29	0.4889	0.169146	2.8904	0.00384753	0.0685136
AAEL012138	219.757	-0.584221	0.202163	-2.88985	0.00385432	0.0685468
AAEL008766	582.416	-0.541186	0.187467	-2.88683	0.0038914	0.0691182
TE_0465_Copia	118.981	0.727082	0.251911	2.88626	0.00389846	0.0691555
TE_0658_Gypsy	7.70063	3.406	1.18064	2.88487	0.00391573	0.0693737
AAEL022688	17.3763	1.73368	0.601058	2.88439	0.00392175	0.0693921
AAEL011130	422.497	-0.572218	0.198539	-2.88215	0.00394974	0.0697988
AAEL013645	1111.07	0.568201	0.197181	2.88162	0.00395631	0.0698264
AAEL012457	25.6023	-1.47572	0.512186	-2.88122	0.00396139	0.0698276
AAEL002288	801.386	0.767792	0.266584	2.88011	0.00397536	0.0699854
AAEL019475	77.2423	-0.831665	0.288977	-2.87797	0.00400248	0.0703739
AAEL001887	3088.69	-0.464314	0.161414	-2.87654	0.00402065	0.0706044
AAEL001594	298.617	-0.844708	0.29373	-2.8758	0.00403007	0.0706809
AAEL006587	208.327	-0.627731	0.218383	-2.87446	0.00404725	0.0708423
AAEL027319	115.336	-0.709981	0.247011	-2.87428	0.00404944	0.0708423
AAEL021510	155.191	0.813111	0.283035	2.87283	0.00406812	0.07108
TE_0737_Gypsy	16.6391	-1.9202	0.669338	-2.86881	0.00412022	0.0719001
AAEL022611	85.0477	-0.86651	0.302257	-2.8668	0.00414646	0.0722675
AAEL006971	1299.69	2.18131	0.761559	2.86427	0.00417976	0.0727571
AAEL009125	287.836	-0.613069	0.214367	-2.85991	0.00423767	0.0736732
AAEL001959	782.541	-0.519623	0.181741	-2.85914	0.00424786	0.0737584
AAEL000079	147.541	-0.813535	0.284756	-2.85695	0.00427728	0.0741283
AAEL008211	111.628	-0.757871	0.26529	-2.85677	0.0042798	0.0741283
AAEL005496	420.397	0.479477	0.167871	2.85622	0.00428717	0.0741639
AAEL023516	1043.57	0.43234	0.151436	2.85493	0.00430461	0.0743732
AAEL003600	16141.5	0.44435	0.155684	2.85418	0.00431478	0.0744567
AAEL025814	3.47605	-5.26305	1.84496	-2.85266	0.00433549	0.0747215
AAEL026402	4.20971	-4.5141	1.58271	-2.85213	0.00434278	0.0747547
TE_0396_Copia	11.848	-2.96874	1.04208	-2.84887	0.00438744	0.0754305
AAEL003946	415.402	0.543185	0.190773	2.84729	0.00440937	0.0757141
AAEL007090	298.455	0.55768	0.195901	2.84674	0.0044169	0.0757501
AAEL009291	1228.02	-0.799285	0.281125	-2.84317	0.00446679	0.0765116
AAEL005768	3006.94	0.423302	0.148948	2.84195	0.00448388	0.0767102
AAEL021490	6.85335	-3.20967	1.12961	-2.8414	0.00449153	0.0767468
AAEL011966	564.016	0.749483	0.263884	2.84019	0.00450862	0.0769445
AAEL014645	94.815	0.778939	0.27437	2.83901	0.00452542	0.0771368
AAEL026777	100.809	-0.773458	0.272779	-2.83547	0.00457576	0.0778997
AAEL021056	709	-4.21951	1.49118	-2.82964	0.00466001	0.0791524
TE_0651_Gypsy	36.7846	-1.16245	0.410818	-2.82959	0.0046607	0.0791524
AAEL019733	186.752	-0.640105	0.226255	-2.82912	0.00466755	0.0791723
AAEL012117	5699.88	-0.338195	0.119884	-2.82101	0.00478733	0.0810322
AAEL008468	230.482	-0.778163	0.275856	-2.82091	0.00478882	0.0810322
AAEL008360	6.98085	-3.25708	1.15505	-2.81984	0.0048047	0.0811289
AAEL020135	199.812	0.641847	0.227626	2.81975	0.00480617	0.0811289
AAEL020477	1147.3	0.530061	0.188049	2.81874	0.00482123	0.0812846
AAEL024490	90.1151	0.925177	0.328529	2.81612	0.00486077	0.0816826
AAEL013501	295.166	-0.544784	0.193459	-2.81602	0.00486222	0.0816826
AAEL001551	153.583	0.685767	0.243524	2.81601	0.00486241	0.0816826
AAEL020555	19.5463	1.65861	0.589314	2.81448	0.00488567	0.0819747
AAEL011007	652.51	-0.634747	0.225672	-2.81269	0.00491291	0.0823326
AAEL020340	7413.59	0.431708	0.153521	2.81204	0.00492289	0.0824008
AAEL001601	202.05	0.576468	0.205132	2.81023	0.0049506	0.0827653
AAEL007521	159.872	-0.817738	0.291152	-2.80863	0.00497526	0.0830778
TE_0885_Gypsy	74.435	-0.86705	0.308949	-2.80645	0.00500905	0.0835421
AAEL000213	155.918	-0.895313	0.319131	-2.80548	0.00502424	0.0836953
AAEL008605	231.082	-0.567198	0.202258	-2.80433	0.00504216	0.0837472
AAEL013912	6.54775	-3.62814	1.29386	-2.80412	0.0050454	0.0837472
AAEL025034	22.0329	-1.96037	0.69919	-2.80377	0.0050509	0.0837472
AAEL010242	3033.01	0.418066	0.14911	2.80374	0.00505138	0.0837472
AAEL026572	3.06822	-5.07832	1.81188	-2.8028	0.00506612	0.0838571
AAEL002704	11523.3	0.455574	0.162557	2.80255	0.00507004	0.0838571
AAEL005477	363.703	-0.581042	0.207359	-2.8021	0.00507704	0.0838734
AAEL002422	135.535	-0.809997	0.28923	-2.80053	0.00510184	0.0841835
AAEL028899	4.12407	-4.49086	1.60465	-2.79865	0.00513161	0.0845744
AAEL024231	15.3264	2.11146	0.755041	2.79649	0.00516613	0.0850429
AAEL010386	99.3793	-1.39055	0.497518	-2.79497	0.00519038	0.0853413
AAEL007500	122.549	-0.904529	0.323694	-2.7944	0.00519962	0.0853927
AAEL026448	55.2304	1.04638	0.374817	2.79172	0.00524291	0.0860022
AAEL011743	5.41279	-3.93803	1.41217	-2.78864	0.00529292	0.0867205
AAEL007807	101.594	-0.908021	0.325703	-2.78788	0.00530548	0.0868244
AAEL002876	631.994	0.607359	0.217909	2.78722	0.0053163	0.0868993
AAEL001094	9695.73	0.34436	0.123608	2.7859	0.00533801	0.0870726
AAEL010659	31505	0.456879	0.164016	2.78558	0.00534329	0.0870726
TE_0199_BelPao	78.8259	-0.973632	0.349544	-2.78543	0.00534563	0.0870726
AAEL020983	146.259	0.668195	0.240103	2.78295	0.00538663	0.0876381
TE_0545_Copia	56.4349	-0.908739	0.326755	-2.7811	0.00541746	0.088037
AAEL023047	33.7786	-1.26324	0.454449	-2.77973	0.00544048	0.088308
TE_0429_Copia	274.136	-0.609497	0.21941	-2.77789	0.00547129	0.0887019
AAEL014835	13.7661	2.45649	0.884418	2.77752	0.00547747	0.0887019
AAEL023174	11.8037	-2.15994	0.777894	-2.77665	0.00549222	0.0888376
AAEL023196	3.24401	-5.16645	1.86193	-2.77478	0.00552394	0.0892471
AAEL013768	350.932	-0.540205	0.194846	-2.77247	0.00556327	0.0897786
AAEL014495	135.589	-0.673218	0.243628	-2.7633	0.00572198	0.092202
AAEL026837	889.491	0.428989	0.15526	2.76303	0.00572667	0.092202
AAEL025853	2.86998	-4.98342	1.80433	-2.76192	0.00574625	0.0924106
AAEL000051	34.4422	1.31345	0.475934	2.75972	0.00578506	0.0928383
AAEL003295	979.416	0.404393	0.146537	2.75966	0.00578616	0.0928383
AAEL006784	62.0427	-0.981957	0.355925	-2.75889	0.00579988	0.0929514
AAEL008134	1506.66	-0.412063	0.149482	-2.7566	0.0058405	0.0934949
AAEL019649	185.19	0.679191	0.246463	2.75575	0.00585575	0.0935257
AAEL005738	658.438	0.507686	0.184228	2.75575	0.00585583	0.0935257
TE_0697_Gypsy	107.343	-0.851334	0.309254	-2.75287	0.00590762	0.0941838
AAEL013770	258.068	-0.731595	0.265773	-2.7527	0.00591055	0.0941838
AAEL001776	173.211	0.739991	0.268996	2.75094	0.00594245	0.094584
AAEL022129	436.133	-0.539698	0.196238	-2.75023	0.00595543	0.0946825
AAEL020619	198.186	0.937169	0.340859	2.74943	0.00596987	0.094804
AAEL011492	535.775	-0.517121	0.18817	-2.74817	0.00599296	0.0950624
AAEL022219	116.554	-0.710619	0.258669	-2.74722	0.00601032	0.0952294
AAEL021387	17.6744	-1.73183	0.630517	-2.74668	0.00602027	0.0952788
AAEL012025	771.382	0.44739	0.162908	2.74628	0.00602757	0.0952861
AAEL003626	431.473	0.699672	0.254934	2.74452	0.00605988	0.0955338
AAEL019568	48283.5	0.419319	0.152786	2.74448	0.00606065	0.0955338
AAEL014493	129.069	-1.06413	0.387757	-2.74431	0.00606379	0.0955338
AAEL019698	12.014	-2.80295	1.02245	-2.7414	0.00611788	0.0962771
AAEL013211	259.587	-0.670556	0.24466	-2.74077	0.00612952	0.0963516
AAEL006169	3931.24	-0.48695	0.177962	-2.73626	0.00621426	0.0975736
TE_1501_Tx1	52.0283	1.07355	0.392416	2.73575	0.00622381	0.0976137
AAEL027937	9.78861	-2.51333	0.920136	-2.73148	0.00630507	0.098777
TE_0290_BelPao	9.39129	-2.23698	0.819208	-2.73066	0.00632076	0.0988903
AAEL008412	1205.13	-0.467951	0.171388	-2.73036	0.00632648	0.0988903
TE_0378_Copia	11.5605	-2.58354	0.946708	-2.72897	0.0063533	0.0991856
AAEL005187	1668.09	0.412985	0.151352	2.72864	0.0063596	0.0991856
AAEL029020	106.358	-0.705812	0.258974	-2.72541	0.0064221	0.100048
AAEL022923	104.657	-0.716366	0.262884	-2.72503	0.00642963	0.100054
AAEL023527	14.2515	2.26445	0.831303	2.72398	0.00645013	0.10015
AAEL000178	135.518	0.759139	0.278688	2.72397	0.00645018	0.10015
AAEL018709	60.1839	-1.42541	0.523485	-2.72293	0.00647051	0.100354
AAEL027050	940.177	-0.408797	0.150152	-2.72256	0.00647788	0.100357
AAEL000278	1365.53	-0.473653	0.174024	-2.72177	0.00649324	0.100483
AAEL027674	7782.78	0.412831	0.151764	2.72022	0.00652376	0.100844
AAEL006922	2403.96	0.349937	0.128692	2.71918	0.00654431	0.101049
AAEL019440	145.778	-0.776573	0.285776	-2.71742	0.00657924	0.101476
AAEL012720	165.606	0.642596	0.236513	2.71696	0.00658844	0.101506
AAEL019461	1564.77	-0.47163	0.173656	-2.71589	0.00660972	0.101721
AAEL007651	3980.09	-0.337159	0.124339	-2.71161	0.00669581	0.102867
AAEL004404	4347.28	0.497019	0.183304	2.71145	0.00669895	0.102867
AAEL004119	2267.16	-0.378933	0.139785	-2.71082	0.00671172	0.10295
AAEL025581	3.83106	-4.37444	1.61412	-2.71011	0.00672612	0.103058
AAEL014316	540.271	0.439184	0.162248	2.70687	0.006792	0.103953
AAEL026619	302.129	-0.629944	0.232866	-2.70518	0.00682674	0.10437
AAEL025082	3837.73	-0.448541	0.165837	-2.7047	0.0068366	0.104406
AAEL007707	2693.93	-0.405101	0.149917	-2.70216	0.00688898	0.105091
AAEL025567	309.465	-0.488432	0.181009	-2.69839	0.00696768	0.106175
AAEL002903	307.283	-0.688195	0.255125	-2.69748	0.00698663	0.106217
AAEL013964	337.564	0.518104	0.192088	2.69722	0.00699212	0.106217
TE_0954_I	72.6736	-1.04829	0.388662	-2.69716	0.00699329	0.106217
AAEL012463	762.819	0.425245	0.157801	2.69482	0.00704257	0.106849
AAEL007055	13.9536	2.1895	0.813414	2.69174	0.00710802	0.107725
AAEL002978	986.631	-0.423285	0.15733	-2.69042	0.00713619	0.108035
AAEL020200	36.167	-1.38665	0.515808	-2.6883	0.00718164	0.108605
TE_1697_Unknown	82.7634	-0.788722	0.29384	-2.68419	0.00727059	0.109831
TE_0166_BelPao	25.0408	-1.43148	0.533386	-2.68376	0.00727997	0.109854
AAEL014492	193.103	-0.686093	0.255742	-2.68276	0.00730184	0.110064
AAEL002141	1301.33	0.456561	0.170339	2.68031	0.00735546	0.110745
AAEL003722	45.205	-1.07986	0.402939	-2.67997	0.0073629	0.110745
AAEL000690	37.6396	1.27254	0.475024	2.67889	0.00738674	0.110984
AAEL013371	8.96054	-2.34982	0.877972	-2.67642	0.00744126	0.111623
TE_0079_BelPao	73.2344	0.803492	0.300231	2.67624	0.00744527	0.111623
AAEL006830	126.941	-0.938004	0.350691	-2.67474	0.00747883	0.111955
AAEL011343	31.5336	-1.44002	0.538422	-2.67453	0.00748348	0.111955
AAEL025531	120.814	0.875373	0.327399	2.67372	0.00750152	0.112105
TE_0475_Copia	65.0631	-1.13705	0.425498	-2.67229	0.00753363	0.112464
AAEL022429	2.92068	-5.01523	1.8781	-2.67037	0.00757668	0.112986
TE_0148_BelPao	19.2639	1.67269	0.626687	2.6691	0.00760542	0.113293
AAEL006987	43.9053	1.00384	0.376295	2.66769	0.00763744	0.113639
AAEL002756	479.507	-0.531839	0.199388	-2.66736	0.00764497	0.113639
TE_1384_R1	59.4854	0.900269	0.337756	2.66544	0.00768871	0.114168
AAEL013109	59.6332	-1.13273	0.425082	-2.66474	0.00770482	0.114285
AAEL021309	2.74674	-4.91727	1.8469	-2.66245	0.00775744	0.114944
AAEL025356	2.65299	-4.87329	1.83316	-2.6584	0.0078512	0.116209
AAEL003993	1403.6	-0.396884	0.149389	-2.65671	0.0078908	0.116672
AAEL015356	395.212	-0.475859	0.179167	-2.65595	0.00790856	0.116811
AAEL010778	248.713	-0.788005	0.296785	-2.65514	0.00792763	0.116949
AAEL006936	162.614	-0.620207	0.233614	-2.65483	0.00793474	0.116949
AAEL013390	185.019	-0.603738	0.227522	-2.65354	0.00796519	0.117274
AAEL006283	114.291	-0.887696	0.334621	-2.65284	0.00798175	0.117394
AAEL004120	374.861	0.81032	0.305629	2.65132	0.0080177	0.117799
AAEL028122	5.11361	-3.83764	1.44805	-2.65022	0.0080439	0.118059
AAEL006269	574.415	0.467097	0.17628	2.64975	0.00805518	0.1181
AAEL013884	202.74	0.695004	0.26272	2.64541	0.00815911	0.119498
AAEL001357	176.649	-0.578008	0.218691	-2.64303	0.00821666	0.120205
AAEL002217	12.2152	-2.79904	1.05916	-2.64271	0.00822463	0.120205
AAEL005985	2368.16	-0.476009	0.180222	-2.64125	0.00826017	0.120513
AAEL019956	1108.97	-0.529891	0.20063	-2.64113	0.00826298	0.120513
AAEL012974	805.868	-0.58349	0.221069	-2.63941	0.00830515	0.121002
AAEL012840	81.2189	-0.996258	0.377562	-2.63866	0.00832341	0.12109
AAEL023710	44.5226	-1.49781	0.567684	-2.63845	0.00832856	0.12109
AAEL021006	295.07	-0.744776	0.283226	-2.62962	0.00854805	0.124151
AAEL002301	1531.2	-0.704812	0.268182	-2.62812	0.00858593	0.124535
AAEL011532	41.964	-1.18987	0.452788	-2.62786	0.00859229	0.124535
AAEL022214	113.276	-0.776827	0.295738	-2.62674	0.00862079	0.124814
AAEL020957	39.2361	-1.07142	0.407952	-2.62634	0.00863089	0.124814
AAEL017508	519.921	-0.48926	0.186311	-2.62604	0.00863841	0.124814
AAEL021195	132.702	0.650105	0.247733	2.62422	0.00868483	0.125355
AAEL028967	32.06	-1.84534	0.704446	-2.61956	0.00880422	0.126889
AAEL024179	3129.04	-0.358964	0.137042	-2.61937	0.00880932	0.126889
AAEL026915	98.3199	-2.35958	0.901203	-2.61825	0.00883814	0.127126
AAEL027731	940.988	-0.439327	0.167809	-2.61803	0.008844	0.127126
AAEL020191	168.897	-0.926921	0.354317	-2.61608	0.00889465	0.127722
AAEL004273	64.7528	-3.3849	1.29456	-2.61471	0.00893045	0.128104
AAEL002103	18.8672	-1.72045	0.658489	-2.61272	0.00898257	0.128718
AAEL013965	58.777	-0.896155	0.343043	-2.61237	0.00899173	0.128718
AAEL003844	2845.16	0.386041	0.147841	2.61119	0.00902278	0.12903
AAEL024417	16.3317	-1.59503	0.611293	-2.60927	0.00907347	0.129491
AAEL003835	15186.6	0.339051	0.129941	2.60927	0.00907354	0.129491
TE_0527_Copia	63.0733	-0.885486	0.339515	-2.60809	0.00910487	0.129751
AAEL010942	153.569	0.622112	0.238551	2.60788	0.00911043	0.129751
AAEL028771	3351.74	1.8493	0.709384	2.6069	0.00913649	0.12999
AAEL012447	223.454	-0.540396	0.207517	-2.60411	0.00921135	0.130742
AAEL012578	1264.42	-0.641709	0.246439	-2.60393	0.00921626	0.130742
AAEL013675	5030.41	0.484346	0.186035	2.60352	0.00922724	0.130742
AAEL027316	38.6678	1.15828	0.444911	2.60341	0.00923024	0.130742
AAEL001146	94.4559	0.728462	0.279835	2.60318	0.00923623	0.130742
AAEL000973	544.984	0.514769	0.197819	2.60222	0.00926214	0.130877
AAEL023991	1975.43	0.467886	0.17982	2.60196	0.0092692	0.130877
AAEL026960	874.937	-0.383057	0.147231	-2.60174	0.00927535	0.130877
AAEL022932	67.3195	1.59863	0.614516	2.60144	0.00928333	0.130877
AAEL014895	382.128	-0.459036	0.1765	-2.60077	0.00930145	0.130972
AAEL026334	7.55365	-3.04483	1.17086	-2.6005	0.00930885	0.130972
TE_0782_Gypsy	128.381	-0.730178	0.280964	-2.59883	0.00935412	0.131476
AAEL011707	251.564	0.61807	0.237901	2.59801	0.00937654	0.131635
AAEL023763	2.511	-4.79215	1.84481	-2.59764	0.0093868	0.131635
AAEL020003	3.70844	-4.32272	1.66426	-2.59738	0.00939376	0.131635
AAEL013352	12.6807	-1.93853	0.7466	-2.59647	0.00941864	0.131851
AAEL017366	114.426	0.783167	0.301695	2.59589	0.00943467	0.131943
AAEL012636	6.22729	-3.05189	1.17655	-2.59392	0.00948879	0.132567
TE_0663_Gypsy	128.557	-1.2089	0.466513	-2.59135	0.00955993	0.133428
AAEL026316	2.51069	-4.792	1.84973	-2.59065	0.00957961	0.1335
AAEL023632	213.321	-0.611073	0.235892	-2.59048	0.00958424	0.1335
AAEL001815	1058.31	-0.348354	0.13452	-2.58961	0.00960854	0.133704
AAEL025830	129.29	0.786694	0.303901	2.58865	0.0096353	0.133943
AAEL003106	1551.71	-0.348765	0.134761	-2.58803	0.00965273	0.134052
AAEL026111	41.3133	-1.09018	0.421382	-2.58716	0.00967702	0.134242
AAEL004335	9.96599	-2.02317	0.782098	-2.58685	0.00968569	0.134242
TE_0780_Gypsy	140.914	-0.748269	0.289431	-2.58531	0.00972904	0.134709
AAEL013532	1002.26	-0.507964	0.196563	-2.58422	0.00975986	0.135002
AAEL009338	568.464	0.425429	0.164719	2.58275	0.00980156	0.135444
AAEL012687	223.434	-0.697803	0.270274	-2.58184	0.00982753	0.135669
AAEL019704	216.162	-0.552739	0.214124	-2.5814	0.00984013	0.135708
AAEL013661	1869.32	0.363123	0.140755	2.57982	0.00988517	0.136195
AAEL001432	3081.72	-0.372365	0.144451	-2.57779	0.00994349	0.136863
AAEL020768	55.6563	-0.898963	0.34881	-2.57723	0.00995955	0.136949
AAEL009165	2.56664	-4.8199	1.8719	-2.57487	0.0100279	0.137753
TE_0576_Copia	170.831	-0.684654	0.266397	-2.57005	0.0101683	0.13948
AAEL002413	234.203	0.687927	0.267689	2.56987	0.0101736	0.13948
AAEL000732	9076.86	0.308817	0.12019	2.56942	0.010187	0.139526
AAEL019434	36.6203	-1.12008	0.436366	-2.56683	0.0102634	0.140326
AAEL002638	634.312	-0.434052	0.169123	-2.56649	0.0102735	0.140326
AAEL011599	50.3702	0.988861	0.385309	2.56641	0.0102756	0.140326
AAEL013721	4.49598	-3.65395	1.42398	-2.56601	0.0102876	0.140352
TE_1053_L1	8.77935	-2.30401	0.899245	-2.56216	0.0104024	0.141779
AAEL025117	4.72777	3.73902	1.45983	2.56127	0.0104292	0.142006
AAEL014871	740.055	-0.519502	0.202878	-2.56066	0.0104474	0.142033
AAEL013197	17.7452	-1.79373	0.700535	-2.56052	0.0104515	0.142033
AAEL002296	2719.75	-0.545925	0.213296	-2.55947	0.0104832	0.142086
AAEL006723	629	0.549302	0.214632	2.55927	0.0104891	0.142086
AAEL010269	1304.43	0.466432	0.182259	2.55917	0.0104923	0.142086
AAEL023384	70.0956	0.925415	0.361637	2.55896	0.0104986	0.142086
AAEL012658	338.38	-0.644432	0.251859	-2.5587	0.0105064	0.142086
AAEL011325	635.885	-0.466515	0.182475	-2.5566	0.0105699	0.142606
AAEL020234	7.61277	-2.47233	0.967108	-2.55642	0.0105756	0.142606
AAEL026520	7.61277	-2.47233	0.967108	-2.55642	0.0105756	0.142606
TE_1239_MITE	1047.39	0.369644	0.144642	2.55557	0.0106014	0.142817
AAEL002267	94.5809	-1.319	0.516291	-2.55475	0.0106264	0.142962
AAEL000950	3446.39	0.466788	0.182728	2.55454	0.0106327	0.142962
AAEL025697	28093.5	0.310531	0.121668	2.55229	0.0107016	0.14375
AAEL008652	43.0338	-1.01906	0.39943	-2.55128	0.0107329	0.143913
AAEL001420	10311.3	0.54415	0.213289	2.55123	0.0107343	0.143913
AAEL011799	114.367	0.671188	0.263264	2.54949	0.0107882	0.144496
AAEL002199	2.56725	-4.82034	1.89156	-2.54834	0.0108237	0.144832
AAEL008676	203.33	0.528676	0.207506	2.54776	0.0108416	0.144932
AAEL009876	261.151	0.493487	0.193766	2.54682	0.0108709	0.145076
AAEL009198	437.609	-0.559855	0.219831	-2.54675	0.0108732	0.145076
AAEL019463	599.231	-0.390652	0.153418	-2.54632	0.0108865	0.145097
AAEL002273	6.62469	3.14302	1.23448	2.54603	0.0108956	0.145097
AAEL007452	15798.2	0.370515	0.14566	2.5437	0.0109686	0.14593
AAEL003036	503.979	0.454565	0.178795	2.54238	0.01101	0.146342
AAEL011791	39.3324	-1.14663	0.451102	-2.54185	0.0110269	0.146427
AAEL006458	388.583	-0.512665	0.201797	-2.5405	0.0110695	0.146706
TE_1666_Unknown	38.0564	1.01261	0.398624	2.54026	0.0110771	0.146706
AAEL020846	10193.8	0.367875	0.144822	2.54018	0.0110795	0.146706
TE_0418_Copia	24.3174	-1.57367	0.62009	-2.5378	0.0111551	0.147567
TE_1726_Unknown	675.977	0.515585	0.203499	2.53359	0.0112899	0.149186
AAEL002924	5892.06	0.434658	0.171576	2.53332	0.0112989	0.149186
AAEL025404	923.441	-0.394504	0.155801	-2.5321	0.011338	0.149561
TE_1618_Transib	1098.37	0.408783	0.161499	2.53118	0.011368	0.149815
AAEL023680	19.9712	-2.20685	0.872781	-2.52853	0.0114541	0.150806
AAEL019817	139.335	0.567341	0.224462	2.52756	0.0114859	0.151083
AAEL014709	1137.5	0.339923	0.134514	2.52704	0.0115028	0.151163
TE_0939_hAT	1140.55	0.37666	0.14912	2.52589	0.0115406	0.151516
AAEL009968	60.626	-1.02406	0.405847	-2.52327	0.011627	0.152308
AAEL010661	861.762	0.400524	0.158739	2.52316	0.0116304	0.152308
AAEL021840	3.56947	4.2474	1.68343	2.52307	0.0116336	0.152308
AAEL004964	807.125	0.415873	0.165007	2.52033	0.0117243	0.153338
AAEL000511	188.612	0.681589	0.270495	2.51979	0.0117426	0.153338
TE_1691_Unknown	846.6	0.402716	0.159827	2.51971	0.0117453	0.153338
AAEL027794	10.8629	1.87853	0.745698	2.51916	0.0117635	0.153432
AAEL022963	34.2924	1.12108	0.445126	2.51857	0.0117831	0.153544
TE_1658_Unknown	247.149	0.506311	0.201084	2.51791	0.0118053	0.153684
AAEL019532	211.174	-0.56697	0.225203	-2.5176	0.0118159	0.153684
TE_0789_Gypsy	37.3102	1.1487	0.456411	2.51681	0.0118422	0.153883
AAEL023251	140.326	-0.595843	0.236821	-2.51601	0.0118693	0.154053
AAEL026060	75.2471	-0.711425	0.282808	-2.51558	0.0118838	0.154053
TE_0048_BelPao	5.00047	-3.18528	1.26629	-2.51544	0.0118885	0.154053
AAEL008598	8.0634	-2.80024	1.11393	-2.51384	0.0119425	0.154453
AAEL009024	75.3203	-0.863394	0.343473	-2.51372	0.0119467	0.154453
AAEL027970	22.6012	-1.45061	0.577118	-2.51354	0.0119526	0.154453
AAEL025321	2850.22	-0.370674	0.147634	-2.51077	0.0120469	0.155527
AAEL013782	174.842	0.661352	0.26349	2.50997	0.0120742	0.155737
TE_1418_R1	322.086	0.428818	0.170922	2.50885	0.0121126	0.156086
AAEL019690	201.289	-0.538095	0.214603	-2.5074	0.0121623	0.156482
AAEL005182	3.33728	-4.16888	1.6627	-2.5073	0.0121657	0.156482
AAEL027311	95.8317	0.751554	0.299824	2.50665	0.0121881	0.156626
AAEL004118	324.265	-0.80012	0.319292	-2.50592	0.0122132	0.156803
AAEL005312	589.179	-0.478522	0.191087	-2.50421	0.0122725	0.157394
AAEL005043	96.8601	-2.23974	0.894485	-2.50394	0.0122817	0.157394
AAEL006585	2828.51	-0.533536	0.213197	-2.50255	0.0123302	0.157864
AAEL018514	59.9825	1.45309	0.580715	2.50224	0.0123411	0.157864
AAEL022870	2.5581	4.79742	1.91998	2.49869	0.0124654	0.159294
AAEL027106	74.3624	0.901779	0.361049	2.49767	0.0125014	0.159294
AAEL024427	5.11602	-3.23319	1.29455	-2.49754	0.0125058	0.159294
AAEL019455	1293.58	-0.424466	0.169958	-2.49748	0.0125081	0.159294
AAEL022995	764.759	0.393385	0.157523	2.49731	0.0125138	0.159294
AAEL002785	17.5111	-1.55298	0.621912	-2.4971	0.0125214	0.159294
AAEL021586	3.61993	-4.28208	1.7166	-2.49451	0.0126131	0.160313
AAEL009843	11.6552	-2.18211	0.87549	-2.49245	0.0126866	0.161102
AAEL026480	11.0788	-2.18622	0.877397	-2.49172	0.0127127	0.161286
TE_0988_I	30.4078	-1.22456	0.491908	-2.48941	0.0127955	0.162115
AAEL006442	127.585	0.698653	0.280675	2.48919	0.0128034	0.162115
AAEL002950	2781.59	-0.347582	0.139651	-2.48893	0.0128129	0.162115
AAEL002009	356.412	-0.444506	0.178627	-2.48846	0.0128299	0.162183
TE_1605_Unknown	238.396	0.718921	0.289042	2.48725	0.0128734	0.162532
AAEL010146	3400.42	-0.381842	0.153546	-2.48683	0.0128887	0.162532
TE_1435_R1	144.026	0.738656	0.29704	2.48672	0.0128925	0.162532
AAEL010558	1069.55	-0.415334	0.167062	-2.4861	0.012915	0.162668
AAEL009837	87.1831	-3.58573	1.44263	-2.48556	0.0129349	0.162772
AAEL001128	1107.35	-0.569966	0.229505	-2.48345	0.0130116	0.163589
AAEL021173	50.6809	1.01225	0.407652	2.48312	0.0130236	0.163593
AAEL027336	109.937	-0.991491	0.39948	-2.48195	0.0130664	0.163983
AAEL006617	318.389	-0.461857	0.186136	-2.48129	0.0130909	0.164024
TE_1413_R1	234.727	-0.478617	0.192896	-2.48122	0.0130932	0.164024
AAEL024717	211.318	0.78691	0.317318	2.47988	0.0131428	0.164463
AAEL000442	269.288	-1.56671	0.631834	-2.47963	0.0131519	0.164463
AAEL025656	761.174	0.420002	0.169526	2.47751	0.0132304	0.165296
AAEL006614	347.524	0.482415	0.194826	2.47613	0.0132814	0.16574
AAEL023325	7.90351	-2.52954	1.02166	-2.47591	0.0132896	0.16574
AAEL002390	1662.84	0.37975	0.153504	2.47388	0.0133655	0.16638
AAEL027632	76.4064	2.87294	1.16136	2.47376	0.0133698	0.16638
AAEL002152	1521.04	-0.342827	0.138595	-2.47358	0.0133767	0.16638
AAEL025073	3.45589	4.18883	1.69632	2.46936	0.0135354	0.168177
AAEL023895	3432.93	-0.309451	0.125329	-2.4691	0.0135454	0.168177
TE_0974_I	140.634	-0.593097	0.240325	-2.46789	0.0135912	0.168596
AAEL005868	447.243	0.686131	0.278094	2.46726	0.013615	0.168741
TE_0908_Gypsy	72.1084	0.802265	0.325257	2.46655	0.013642	0.168926
AAEL007783	25.8701	-1.25103	0.507557	-2.46481	0.0137084	0.169598
AAEL007875	55.0538	-1.02764	0.417121	-2.46365	0.013753	0.169999
AAEL006344	280.832	-0.488451	0.198351	-2.46256	0.013795	0.170366
AAEL019944	128.262	-0.736723	0.299252	-2.46189	0.0138208	0.170534
AAEL013628	109.038	2.71783	1.10471	2.46022	0.0138851	0.171176
AAEL009323	192.138	-0.598016	0.243133	-2.45963	0.0139081	0.171308
AAEL009658	3491.57	-0.354996	0.144418	-2.45811	0.0139671	0.171883
AAEL002302	3.3445	4.13547	1.68375	2.4561	0.0140453	0.172612
AAEL014804	97.0766	-0.909019	0.370164	-2.45572	0.0140602	0.172612
AAEL012962	434.09	0.511026	0.208103	2.45564	0.0140635	0.172612
AAEL001875	346.263	0.516716	0.210467	2.4551	0.0140847	0.17272
AAEL000126	559.056	-0.467919	0.190729	-2.45332	0.0141544	0.172979
AAEL011354	203.651	-0.48944	0.199505	-2.45327	0.0141564	0.172979
AAEL005638	2724.13	0.432336	0.176263	2.45279	0.0141753	0.172979
AAEL026478	193.061	-0.665269	0.27123	-2.45278	0.0141757	0.172979
AAEL008013	13.1729	2.52309	1.02874	2.45259	0.0141832	0.172979
TE_1615_R1	306.289	0.474893	0.193705	2.45163	0.0142211	0.172979
AAEL011197	20269.3	0.315642	0.128754	2.45151	0.0142256	0.172979
TE_0461_Copia	37.3347	1.09008	0.444687	2.45133	0.0142328	0.172979
AAEL004588	171.457	-1.95979	0.799509	-2.45124	0.0142366	0.172979
AAEL003950	55.4613	-1.10608	0.451254	-2.45114	0.0142406	0.172979
AAEL003613	518.521	0.39513	0.161216	2.45094	0.0142482	0.172979
AAEL005605	944.582	-0.360227	0.146985	-2.45078	0.0142547	0.172979
AAEL008308	3.57749	-4.27505	1.7452	-2.4496	0.0143014	0.173147
AAEL006424	19393.1	0.310771	0.126879	2.44935	0.0143114	0.173147
AAEL008609	15.4336	-1.6085	0.65677	-2.4491	0.0143213	0.173147
AAEL010344	179.757	-0.993593	0.405701	-2.44908	0.0143222	0.173147
AAEL013348	7.29902	-2.43578	0.994654	-2.44887	0.0143306	0.173147
AAEL010378	398.403	0.466179	0.1905	2.44713	0.0143998	0.173832
AAEL013367	261.002	0.511382	0.209023	2.44654	0.0144236	0.173969
AAEL002714	21.3452	-1.28414	0.525265	-2.44475	0.0144952	0.174681
AAEL008125	425.859	-0.488709	0.199931	-2.44439	0.0145097	0.174705
AAEL021196	605.216	-0.399649	0.163551	-2.44357	0.0145426	0.174723
AAEL002827	42072.7	0.389183	0.15927	2.44354	0.0145438	0.174723
AAEL026758	53.0348	-0.897202	0.367191	-2.44342	0.0145487	0.174723
AAEL011359	110.509	-0.655151	0.268168	-2.44306	0.0145633	0.174748
AAEL013515	271.53	3.14538	1.28983	2.43859	0.0147445	0.176769
AAEL003100	3791.02	-0.309423	0.127046	-2.43552	0.0148704	0.178125
AAEL008672	3238.92	-0.346645	0.142435	-2.43371	0.014945	0.178558
AAEL003894	791.384	0.45988	0.188978	2.43351	0.0149533	0.178558
AAEL001561	644.34	0.40567	0.166714	2.43333	0.0149605	0.178558
AAEL020789	85.2675	-1.32543	0.544701	-2.43332	0.014961	0.178558
AAEL013484	10641.3	0.459863	0.189004	2.43309	0.0149705	0.178558
AAEL017987	158.145	-0.869918	0.357623	-2.4325	0.0149951	0.178558
AAEL000111	1291.35	-0.489752	0.201339	-2.43247	0.0149962	0.178558
AAEL019606	800.556	0.358777	0.147554	2.4315	0.0150365	0.178886
AAEL008220	757.221	0.531052	0.218509	2.43034	0.0150845	0.179303
AAEL008117	287.273	-0.498524	0.205163	-2.4299	0.0151032	0.179373
TE_1529_Unknown	186.552	0.530739	0.218453	2.42953	0.0151183	0.1794
AAEL006009	81.1286	-0.697096	0.287024	-2.4287	0.0151529	0.179657
AAEL025453	15.4319	1.63619	0.673791	2.42834	0.015168	0.179683
AAEL027822	23.4139	1.21462	0.50035	2.42754	0.0152018	0.179931
AAEL007432	8.46294	-2.45099	1.00985	-2.4271	0.0152202	0.179996
AAEL023238	14.2265	-1.5511	0.639386	-2.42592	0.0152696	0.180428
AAEL007023	1472.67	-0.324111	0.133683	-2.42448	0.0153304	0.180888
AAEL019900	134.1	-0.709171	0.292517	-2.42438	0.0153345	0.180888
AAEL004146	320.165	-0.530054	0.218743	-2.42318	0.0153854	0.18122
AAEL005618	165.094	0.792485	0.327072	2.42297	0.0153943	0.18122
AAEL007103	990.631	0.631058	0.260467	2.42279	0.0154017	0.18122
AAEL000678	5.76886	-3.42463	1.41399	-2.42197	0.0154368	0.18148
AAEL009192	3998.74	0.475389	0.196338	2.42127	0.0154662	0.181673
AAEL010711	119.327	-0.650488	0.268696	-2.4209	0.015482	0.181705
AAEL022615	130.472	-0.613156	0.253339	-2.4203	0.0155076	0.181852
AAEL005688	325.807	-0.42281	0.174763	-2.41934	0.0155488	0.182019
AAEL025637	49.6105	0.998333	0.41266	2.41927	0.0155519	0.182019
AAEL019759	4.65379	-3.71813	1.53707	-2.41897	0.0155646	0.182019
AAEL000757	703.062	-2.32585	0.961641	-2.41863	0.0155793	0.182019
AAEL010540	70.0994	-0.872668	0.360922	-2.41789	0.015611	0.182019
AAEL009449	41.7647	0.979604	0.405184	2.41768	0.01562	0.182019
AAEL004657	566.484	0.368327	0.152355	2.41756	0.015625	0.182019
AAEL018310	694.757	-0.435084	0.17997	-2.41753	0.0156263	0.182019
AAEL009863	4901.19	-0.311457	0.128863	-2.41695	0.015651	0.182155
AAEL005437	8.57464	-3.24989	1.34513	-2.41605	0.0156899	0.182455
AAEL024209	4.4009	-3.59683	1.48914	-2.41538	0.0157188	0.1825
AAEL010506	3506.06	0.340558	0.140997	2.41535	0.0157199	0.1825
AAEL006643	43.8465	-0.929626	0.385645	-2.41058	0.0159274	0.184755
AAEL002334	9322.08	0.287619	0.119428	2.40831	0.0160265	0.185674
TE_1011_I	81.8526	0.73483	0.305172	2.40793	0.0160434	0.185674
AAEL011048	1406.47	0.423496	0.1759	2.40759	0.0160582	0.185674
TE_1313_Outcast	10.934	2.18556	0.907822	2.40747	0.0160633	0.185674
AAEL015432	1971.86	-0.541704	0.225052	-2.40701	0.0160835	0.185674
AAEL001204	661.045	-0.518448	0.215396	-2.40695	0.0160865	0.185674
AAEL002249	227.532	0.4718	0.19615	2.4053	0.0161592	0.186359
AAEL018047	7.14579	-2.99603	1.24584	-2.40483	0.0161798	0.186442
TE_0512_Copia	448.412	0.400682	0.166649	2.40434	0.0162018	0.186541
AAEL023309	18.1174	-1.53858	0.640023	-2.40395	0.0162192	0.186587
AAEL009416	578.994	0.36456	0.151681	2.40347	0.0162402	0.186675
AAEL008186	67.3644	-0.763954	0.31799	-2.40244	0.016286	0.187047
AAEL005040	198.107	-0.626651	0.260891	-2.40197	0.0163072	0.187137
AAEL003647	28.6415	-1.24856	0.519883	-2.40162	0.0163228	0.187161
AAEL007084	500.103	-0.381563	0.158903	-2.40123	0.01634	0.187205
AAEL021523	7.19408	-2.41197	1.00496	-2.40007	0.0163918	0.18755
AAEL013904	1407.5	-0.665741	0.277404	-2.39989	0.0163999	0.18755
TE_0313_Copia	40.8608	1.15093	0.479625	2.39966	0.0164105	0.18755
AAEL015606	41.3568	-1.37788	0.574915	-2.39667	0.016545	0.188931
AAEL006955	32.1386	1.08906	0.454501	2.39616	0.0165679	0.188931
AAEL018670	259.234	-0.828081	0.3456	-2.39607	0.0165719	0.188931
AAEL019627	4028.89	0.382833	0.159927	2.39379	0.0166751	0.189847
AAEL005528	1253.86	-0.325463	0.13598	-2.39346	0.0166901	0.189847
AAEL007868	14841.9	0.346074	0.144598	2.39335	0.0166953	0.189847
AAEL019452	97.4041	0.700953	0.292906	2.3931	0.0167067	0.189847
AAEL018136	70.8079	-0.75005	0.313511	-2.39242	0.0167377	0.190043
AAEL018187	161.927	-0.578728	0.242025	-2.39119	0.0167936	0.190372
AAEL009208	637.931	-0.388073	0.162293	-2.39119	0.0167939	0.190372
AAEL024830	42.424	-0.946791	0.396107	-2.39024	0.0168372	0.190668
AAEL001725	2087.6	-0.416538	0.174282	-2.39002	0.0168473	0.190668
AAEL017500	18.5348	1.76819	0.740055	2.38927	0.0168817	0.190902
AAEL021099	236.864	0.804596	0.336913	2.38814	0.0169337	0.191178
AAEL026501	8.59557	-2.47324	1.03565	-2.3881	0.0169357	0.191178
AAEL008532	74.0635	-0.865715	0.36255	-2.38785	0.0169473	0.191178
AAEL001319	79.719	0.703201	0.294669	2.38641	0.0170137	0.191772
AAEL013544	17.4217	-1.42197	0.595985	-2.38591	0.0170369	0.191878
TE_0312_BelPao	117.803	0.707005	0.296371	2.38554	0.0170542	0.191918
AAEL009479	142.426	-0.553558	0.232237	-2.38359	0.0171445	0.192779
AAEL014913	10274.5	-0.326729	0.137134	-2.38255	0.0171934	0.193172
TE_1267_mTA	73.0061	-0.707312	0.297016	-2.38139	0.0172474	0.193512
AAEL020690	14.9931	-2.24852	0.944237	-2.38131	0.0172513	0.193512
AAEL010592	409.529	0.407314	0.171095	2.38063	0.0172831	0.193713
AAEL002538	262.023	-0.532879	0.223881	-2.38018	0.017304	0.193722
TE_1588_Unknown	659.27	1.45571	0.611639	2.38002	0.0173117	0.193722
AAEL009787	14.6898	-1.62496	0.682985	-2.3792	0.01735	0.193885
TE_1265_mTA	258.014	0.477271	0.200627	2.3789	0.0173645	0.193885
AAEL020681	9.47695	-1.91462	0.804859	-2.37882	0.017368	0.193885
AAEL019845	1051.15	-0.408902	0.171924	-2.37839	0.0173885	0.193959
AAEL002943	100.136	-0.608471	0.255909	-2.37769	0.0174215	0.194171
AAEL012110	1859.04	0.332547	0.139887	2.37726	0.017442	0.194244
TE_0289_BelPao	132.967	0.752216	0.316575	2.37611	0.0174963	0.194583
AAEL021088	2.16985	-4.58204	1.92845	-2.37602	0.0175003	0.194583
AAEL025687	180.746	0.714512	0.300802	2.37536	0.017532	0.19478
AAEL001451	149.996	0.56603	0.238345	2.37484	0.0175567	0.194899
AAEL002599	179.254	-0.522838	0.220186	-2.37453	0.0175714	0.194907
AAEL019871	87.6775	-0.703929	0.29654	-2.37381	0.0176056	0.195131
AAEL002157	2163.14	-0.356528	0.150212	-2.3735	0.0176202	0.195138
AAEL021339	10.8592	-2.15815	0.909387	-2.37319	0.0176353	0.195149
AAEL024980	1392.83	-0.376907	0.158869	-2.37243	0.0176714	0.195394
AAEL005058	213.554	-0.486975	0.205296	-2.37206	0.017689	0.195434
AAEL025884	41.6215	-1.03814	0.437851	-2.37098	0.0177409	0.195853
AAEL010360	285.578	-0.541208	0.228396	-2.36961	0.0178071	0.196427
AAEL010185	28.7714	-1.05865	0.446856	-2.36911	0.017831	0.196536
AAEL013222	12.6409	1.58542	0.669372	2.36851	0.0178598	0.196697
AAEL002207	734.361	0.349848	0.147856	2.36614	0.0179746	0.197748
AAEL009945	38.2554	0.927834	0.392186	2.3658	0.017991	0.197748
AAEL006871	83.7472	-0.652838	0.275964	-2.36567	0.0179977	0.197748
AAEL006719	32443.1	0.459721	0.19444	2.36433	0.0180627	0.198297
AAEL001986	146.958	0.644796	0.27275	2.36405	0.0180762	0.198297
TE_0897_Gypsy	73.116	0.75394	0.319136	2.36244	0.018155	0.199005
AAEL014556	379.874	-0.532674	0.225513	-2.36205	0.0181742	0.199059
AAEL006401	132.189	0.609121	0.257983	2.36109	0.0182214	0.19942
AAEL018703	13137	0.372556	0.157866	2.35995	0.0182776	0.199878
AAEL022457	77.9598	0.76273	0.323406	2.35843	0.0183525	0.20054
AAEL018699	6932.62	0.331544	0.140759	2.3554	0.018503	0.202026
AAEL012015	30.8623	-1.33621	0.567469	-2.35468	0.0185385	0.202255
TE_1295_mTA	228.633	0.458646	0.194832	2.35406	0.0185697	0.202344
AAEL005610	6013.38	0.401823	0.170702	2.35394	0.0185757	0.202344
AAEL004059	6446.79	-0.52255	0.222022	-2.35359	0.018593	0.202356
TE_1215_MITE	1081.24	0.371294	0.157774	2.35333	0.0186062	0.202356
AAEL000267	58.2462	0.893884	0.379884	2.35305	0.0186203	0.202356
AAEL013962	265.8	-0.448877	0.19087	-2.35175	0.0186856	0.202885
AAEL008278	24.5711	-1.6206	0.689215	-2.35137	0.0187045	0.202885
AAEL027739	2.22548	-4.61409	1.96243	-2.35121	0.0187127	0.202885
AAEL017302	852.227	-1.47606	0.627959	-2.35057	0.0187447	0.203075
AAEL007128	68.5009	1.21342	0.516319	2.35013	0.018767	0.203159
AAEL007809	80.1063	0.754663	0.321651	2.34622	0.018965	0.204761
AAEL010450	905.529	0.344058	0.146656	2.34602	0.0189753	0.204761
AAEL010456	905.529	0.344058	0.146656	2.34602	0.0189753	0.204761
AAEL006033	259.36	0.561564	0.239384	2.34587	0.0189826	0.204761
AAEL022886	125.492	0.671252	0.286156	2.34576	0.0189885	0.204761
AAEL012255	2533.74	-0.5497	0.23444	-2.34473	0.0190407	0.205165
AAEL007493	50.2432	-1.0922	0.466075	-2.3434	0.0191088	0.20574
AAEL019549	4523.53	0.332924	0.142103	2.34284	0.0191378	0.205893
AAEL011356	115.174	0.631078	0.269462	2.34199	0.0191811	0.206066
TE_0585_Crack	31.6485	1.15744	0.494223	2.34195	0.0191834	0.206066
AAEL006479	96.8753	-0.615349	0.26286	-2.34097	0.0192335	0.206335
AAEL026517	63.1566	-0.898776	0.383947	-2.34089	0.019238	0.206335
AAEL002930	28.9531	1.11764	0.477505	2.34059	0.0192531	0.206338
AAEL021191	804.632	0.586154	0.250558	2.3394	0.0193149	0.206842
AAEL007271	1315.89	-0.381119	0.162948	-2.33889	0.0193409	0.206938
TE_1742_Unknown	540.724	-0.405489	0.173402	-2.33843	0.0193651	0.206938
AAEL007259	3103.31	0.42281	0.180815	2.33836	0.0193685	0.206938
AAEL004313	2985.11	0.33537	0.143441	2.33803	0.0193858	0.206965
AAEL011222	654.537	0.405626	0.173521	2.33761	0.0194073	0.207035
AAEL010684	588.104	-0.438557	0.187685	-2.33666	0.0194568	0.207405
AAEL008511	7.61912	-2.06373	0.884178	-2.33407	0.019592	0.208008
AAEL028228	185.164	-0.623182	0.266997	-2.33404	0.0195936	0.208008
AAEL006820	6144.68	-0.461597	0.19782	-2.33342	0.0196262	0.208008
AAEL004805	264.849	0.856288	0.366984	2.33331	0.0196319	0.208008
AAEL011303	86.4633	0.72939	0.312606	2.33326	0.0196348	0.208008
AAEL010536	205.885	-0.46511	0.19939	-2.33266	0.0196657	0.208008
AAEL000889	4.27575	-3.58718	1.53789	-2.33254	0.0196723	0.208008
AAEL006870	275.921	-0.425914	0.1826	-2.3325	0.0196744	0.208008
AAEL023517	66.5598	0.742352	0.318292	2.3323	0.0196852	0.208008
AAEL022203	16.6356	-1.78322	0.764666	-2.33203	0.0196992	0.208008
AAEL022413	92.9095	-0.871122	0.373563	-2.33193	0.0197046	0.208008
AAEL023107	1370.9	-0.400476	0.171738	-2.3319	0.0197061	0.208008
AAEL027386	6.9219	-2.6293	1.12764	-2.33169	0.019717	0.208008
AAEL002853	1925.95	0.406551	0.174376	2.33146	0.0197291	0.208008
AAEL000546	793.434	0.572043	0.245374	2.33131	0.0197371	0.208008
AAEL005001	245.977	-0.791811	0.339743	-2.33062	0.0197735	0.208092
AAEL020035	5.88507	2.94813	1.26497	2.33059	0.0197749	0.208092
AAEL004445	2740.19	0.317457	0.1363	2.3291	0.0198536	0.208762
AAEL000080	580.03	-0.449034	0.19282	-2.32878	0.0198709	0.208786
AAEL012853	429.269	0.49748	0.213661	2.32836	0.0198928	0.208859
TE_0387_Copia	142.611	0.553014	0.23763	2.3272	0.0199544	0.209349
AAEL008970	8.08053	3.10224	1.33414	2.32527	0.0200577	0.210275
AAEL012856	493.012	0.722239	0.310773	2.32401	0.0201248	0.210686
TE_1059_L1	12.5375	1.74212	0.749633	2.32397	0.0201272	0.210686
AAEL005769	1345.41	-0.503999	0.216918	-2.32345	0.0201549	0.210817
TE_1538_Unknown	563.362	0.391627	0.168603	2.32278	0.0201911	0.210981
AAEL003864	271.522	0.510343	0.219747	2.32241	0.0202108	0.210981
AAEL012740	114508	0.383627	0.165191	2.32232	0.0202159	0.210981
AAEL008945	93.2887	0.728467	0.313759	2.32174	0.020247	0.211147
AAEL014244	3.33101	-4.16225	1.79314	-2.32121	0.0202755	0.211278
AAEL011180	297.775	-0.867562	0.373797	-2.32094	0.0202898	0.211278
AAEL004509	296.646	0.493504	0.212711	2.32007	0.0203369	0.21161
AAEL007987	271.819	0.530971	0.228999	2.31866	0.0204133	0.212246
AAEL007206	1425.22	0.365572	0.157739	2.31758	0.0204724	0.212621
AAEL005019	47.8719	-1.03619	0.447167	-2.31724	0.0204907	0.212621
AAEL004278	2867.51	-0.528684	0.22816	-2.31716	0.020495	0.212621
AAEL003961	40.4341	-0.961749	0.415186	-2.31643	0.0205347	0.212874
AAEL007913	1410.04	0.413543	0.178566	2.31591	0.0205633	0.213012
AAEL010656	937.673	0.454842	0.196533	2.31433	0.0206496	0.213667
AAEL011563	1986.68	0.38581	0.166722	2.31409	0.0206627	0.213667
AAEL023088	5.83845	-2.59552	1.1217	-2.31391	0.0206725	0.213667
AAEL002128	8.02746	2.10372	0.9094	2.3133	0.0207061	0.213699
AAEL005049	39.353	-1.22939	0.531522	-2.31295	0.0207253	0.213699
AAEL007296	199.256	-0.556882	0.240783	-2.3128	0.0207339	0.213699
AAEL000660	124.616	-0.547501	0.236733	-2.31274	0.0207369	0.213699
AAEL026242	6.27314	-2.72842	1.18139	-2.3095	0.0209157	0.215317
AAEL008962	299.695	0.526491	0.228003	2.30914	0.0209357	0.215317
AAEL022454	216.077	0.723776	0.313451	2.30906	0.0209403	0.215317
AAEL007869	232.443	-0.43989	0.190616	-2.30773	0.0210143	0.21592
AAEL025784	72.5694	-0.828984	0.359323	-2.30707	0.0210507	0.216133
AAEL007390	1261.04	-0.364944	0.158211	-2.3067	0.0210716	0.21619
AAEL017357	4857.16	-0.311793	0.13521	-2.30599	0.0211111	0.216283
AAEL003770	425.616	-0.368796	0.159949	-2.30572	0.0211264	0.216283
AAEL023525	20.5883	-3.91655	1.69863	-2.3057	0.0211273	0.216283
AAEL010228	20385.1	0.353496	0.153344	2.30525	0.0211524	0.216317
AAEL002554	151.173	-0.779905	0.338394	-2.30473	0.0211819	0.216317
AAEL000090	2159.19	0.317549	0.137791	2.30457	0.0211905	0.216317
AAEL000108	9.29945	-2.19441	0.952213	-2.30453	0.0211927	0.216317
AAEL011787	119.218	-0.55688	0.241715	-2.30387	0.0212297	0.216479
AAEL019935	5590.18	0.427427	0.185545	2.30363	0.0212436	0.216479
AAEL008527	272.558	-0.443089	0.192361	-2.30342	0.0212551	0.216479
AAEL025199	879.58	-0.489941	0.212747	-2.30293	0.0212829	0.216503
AAEL006644	83.4534	-0.819832	0.356011	-2.30283	0.0212885	0.216503
AAEL019629	10.5606	1.93394	0.840058	2.30215	0.0213265	0.216731
AAEL011338	249.384	-0.431662	0.187532	-2.30181	0.0213459	0.21677
AAEL013513	3.05554	4.01362	1.74423	2.30108	0.0213872	0.217032
AAEL007830	126.699	0.616318	0.267956	2.30007	0.0214443	0.217453
AAEL019591	17.9467	-1.42915	0.621427	-2.29979	0.0214602	0.217456
TE_0741_Gypsy	13.1284	1.55465	0.676507	2.29806	0.0215586	0.218295
AAEL008111	329.229	0.414077	0.18025	2.29724	0.021605	0.218605
AAEL021734	841.387	-0.441874	0.192384	-2.29683	0.0216282	0.218682
AAEL025570	972.468	0.368171	0.160368	2.29579	0.0216881	0.219128
AAEL026010	142.515	-0.696004	0.30323	-2.2953	0.0217161	0.219252
AAEL008347	389.587	0.405047	0.176649	2.29295	0.0218512	0.220456
AAEL005175	3768.2	-0.320259	0.139713	-2.29227	0.0218903	0.220691
TE_0013_BelPao	13.9473	-1.58202	0.690255	-2.29194	0.021909	0.22072
AAEL024889	3.24896	4.09703	1.78913	2.28996	0.0220235	0.221714
AAEL024034	174.178	0.541458	0.236497	2.28949	0.0220507	0.221827
TE_0237_BelPao	108.546	-0.647002	0.282749	-2.28826	0.0221226	0.22239
AAEL005458	2721	-0.291681	0.127522	-2.2873	0.0221781	0.222787
AAEL008454	262.356	-0.578383	0.25292	-2.28682	0.0222061	0.222793
AAEL003618	112.363	-0.593211	0.259426	-2.28663	0.0222173	0.222793
AAEL022767	17.1532	1.45105	0.634622	2.28647	0.0222265	0.222793
AAEL006002	821.153	0.367311	0.160697	2.28574	0.0222694	0.223062
TE_1381_R1	250.315	0.500626	0.219313	2.2827	0.0224482	0.224691
AAEL008600	10.8096	2.25947	0.990247	2.28173	0.0225055	0.225104
AAEL014058	57.3075	-0.769386	0.337238	-2.28143	0.0225228	0.225115
AAEL002748	1071.97	0.447349	0.196117	2.28103	0.0225465	0.22519
AAEL007526	1829.06	-0.387409	0.169871	-2.2806	0.022572	0.225283
AAEL022263	507.452	0.385587	0.169141	2.27968	0.0226269	0.22567
AAEL018150	1361.7	-0.479974	0.210619	-2.27888	0.0226744	0.225983
AAEL025309	13.5383	-1.62041	0.711244	-2.27828	0.0227099	0.226174
AAEL027977	2580.78	0.392301	0.172365	2.276	0.0228462	0.227369
AAEL007658	1982.88	-0.30197	0.132696	-2.27565	0.0228672	0.227416
AAEL006011	432.47	-1.42407	0.625923	-2.27515	0.022897	0.22755
AAEL006963	183.276	-0.475463	0.209082	-2.27405	0.022963	0.228044
TE_0861_Gypsy	89.471	-0.67082	0.295145	-2.27285	0.0230351	0.228597
AAEL014082	18.9494	1.92819	0.84855	2.27234	0.0230661	0.228742
AAEL012131	558.693	0.354958	0.156279	2.2713	0.0231286	0.229199
AAEL017514	442.453	-3.22529	1.42141	-2.26907	0.023264	0.230376
AAEL013351	12.9612	-1.65071	0.727597	-2.26871	0.0232858	0.230429
AAEL012837	5.24595	-3.24563	1.43158	-2.26717	0.0233801	0.231197
AAEL008071	277.854	0.461686	0.20372	2.26628	0.023434	0.231529
AAEL011468	230.889	-0.514301	0.226957	-2.26607	0.0234468	0.231529
AAEL001159	1810.2	-0.324493	0.14326	-2.26507	0.0235082	0.231971
AAEL024330	32.6533	-1.06855	0.471843	-2.26463	0.0235356	0.232077
AAEL004583	1701.3	0.373524	0.165056	2.26302	0.0236346	0.232889
AAEL012128	664.59	0.470988	0.208211	2.26207	0.0236929	0.233173
AAEL008289	5677.49	0.394553	0.174426	2.26201	0.0236969	0.233173
AAEL019798	1110.51	-0.40606	0.179765	-2.25883	0.0238938	0.234945
AAEL025650	126.361	0.598847	0.265176	2.2583	0.0239268	0.235104
AAEL019828	27.1025	1.74885	0.774842	2.25705	0.0240052	0.23548
TE_0881_Gypsy	163.807	-0.69491	0.30791	-2.25686	0.024017	0.23548
AAEL013623	77.9668	2.43848	1.08105	2.25566	0.0240922	0.23548
TE_0188_BelPao	61.9481	-0.842442	0.373498	-2.25554	0.0240992	0.23548
AAEL009379	234.19	0.60937	0.270203	2.25523	0.0241188	0.23548
AAEL013814	55.2017	0.815414	0.36158	2.25514	0.0241245	0.23548
AAEL006447	1447.21	0.385156	0.170803	2.25498	0.0241347	0.23548
AAEL001639	249.723	0.443433	0.196649	2.25495	0.0241367	0.23548
AAEL000340	18.9971	-1.31509	0.583275	-2.25466	0.0241548	0.23548
AAEL003235	812.94	1.50799	0.668864	2.25455	0.0241614	0.23548
AAEL002606	248.27	0.640018	0.283882	2.25452	0.0241635	0.23548
AAEL007915	7677.76	0.284879	0.126367	2.25437	0.0241726	0.23548
AAEL010941	330.239	0.533071	0.236481	2.25418	0.0241847	0.23548
AAEL024784	119.717	-2.5265	1.12126	-2.25327	0.024242	0.235826
AAEL002345	957.505	-0.307321	0.1364	-2.25308	0.024254	0.235826
AAEL020319	41.2078	8.80295	3.90783	2.25265	0.0242814	0.235928
AAEL008932	908.711	0.312708	0.138924	2.25092	0.0243904	0.236821
TE_1417_R1	2446.46	-0.34632	0.153881	-2.25057	0.0244127	0.236873
AAEL014557	48.9833	1.05929	0.470917	2.24941	0.0244863	0.237421
AAEL013894	612.178	-0.434234	0.193188	-2.24772	0.0245938	0.238298
AAEL000271	1204.45	-0.47219	0.21012	-2.24724	0.0246248	0.238433
AAEL004829	4002.43	0.333213	0.148348	2.24615	0.0246944	0.238941
AAEL002779	125.603	-0.607802	0.27066	-2.24563	0.0247278	0.239098
AAEL012409	6268.86	-0.339561	0.151256	-2.24494	0.0247719	0.239263
AAEL002590	405.369	0.480909	0.214245	2.24467	0.0247892	0.239263
AAEL007018	161.997	0.501291	0.223336	2.24456	0.0247963	0.239263
AAEL004172	110.576	-0.621428	0.276927	-2.24401	0.0248315	0.239437
AAEL005776	6.06048	3.40574	1.51869	2.24256	0.0249255	0.240177
AAEL015124	81.0479	-0.738464	0.329557	-2.24078	0.0250406	0.241025
AAEL002374	658.431	0.376108	0.167856	2.24066	0.0250481	0.241025
AAEL028652	51.1721	1.19506	0.533436	2.24031	0.0250707	0.241077
AAEL003590	304.481	-2.69892	1.2053	-2.23922	0.0251418	0.241594
AAEL010799	15.9419	-1.65188	0.738406	-2.23709	0.0252802	0.242756
AAEL003813	57.9523	0.721737	0.322876	2.23534	0.025395	0.243691
AAEL000744	11015.8	-0.500366	0.22398	-2.23398	0.0254843	0.244379
AAEL007586	2594.81	-0.276166	0.12366	-2.23326	0.0255317	0.244661
AAEL012356	59.587	0.873179	0.391078	2.23275	0.0255655	0.244661
AAEL001808	1505.41	-0.293005	0.131231	-2.23274	0.0255663	0.244661
AAEL021667	173.284	-2.20465	0.987659	-2.2322	0.0256017	0.244672
TE_0732_Gypsy	17.7908	-1.30665	0.585368	-2.23219	0.0256025	0.244672
AAEL006158	5823.75	0.314696	0.141221	2.22839	0.0258546	0.246867
TE_0810_Gypsy	70.0088	-0.727372	0.32644	-2.22819	0.0258677	0.246867
AAEL011898	1095.49	0.368296	0.165335	2.22757	0.025909	0.247093
AAEL013866	1617.19	0.292852	0.131539	2.22635	0.0259908	0.247703
AAEL018174	774.299	0.419444	0.188425	2.22606	0.0260105	0.247721
AAEL011732	1102.07	-0.305275	0.137208	-2.2249	0.0260881	0.248292
AAEL004092	3.09496	-4.0543	1.8226	-2.22446	0.0261176	0.248403
AAEL007218	797.669	-0.357459	0.160735	-2.2239	0.0261549	0.248588
AAEL022795	16.9604	1.79885	0.810139	2.22043	0.0263898	0.250521
AAEL012980	5801.33	0.324118	0.145975	2.22036	0.0263942	0.250521
AAEL000930	785.104	0.37412	0.168611	2.21884	0.0264979	0.251334
TE_0795_Gypsy	213.713	-0.477028	0.21504	-2.21832	0.0265331	0.251496
AAEL003063	1299.03	0.356824	0.160972	2.21668	0.0266449	0.252384
AAEL012616	2719.5	-0.324241	0.146357	-2.21541	0.0267317	0.252939
AAEL002510	3102.74	-0.489363	0.220902	-2.2153	0.0267397	0.252939
AAEL009871	489.872	-0.345337	0.155943	-2.2145	0.0267943	0.253145
AAEL008098	23.1051	-1.40851	0.636052	-2.21445	0.0267978	0.253145
TE_0163_BelPao	16.7078	1.30091	0.587985	2.21249	0.0269325	0.254245
AAEL010154	55.2034	-0.934675	0.42252	-2.21214	0.0269569	0.254259
AAEL028047	447.336	0.403263	0.182326	2.21177	0.0269824	0.254259
AAEL021698	14.0117	1.51148	0.683409	2.21168	0.0269887	0.254259
AAEL009627	1168.16	0.430683	0.19477	2.21123	0.0270196	0.254378
AAEL024066	1552.47	0.481938	0.218087	2.20985	0.0271158	0.255112
AAEL005197	464.651	-0.378941	0.171509	-2.20945	0.0271434	0.255199
AAEL009050	7.94442	-2.1363	0.967017	-2.20917	0.0271631	0.255213
AAEL025244	14.1689	1.53028	0.69298	2.20826	0.0272262	0.25551
AAEL013558	17.0818	-1.34909	0.610952	-2.20818	0.0272314	0.25551
AAEL011962	181.842	-0.579963	0.262739	-2.20737	0.0272881	0.25587
TE_0948_I	8.96767	-1.81678	0.823366	-2.20653	0.0273466	0.256246
AAEL020861	4.69265	-2.61916	1.18799	-2.20469	0.0274759	0.257196
AAEL020926	2.4971	4.75689	2.15808	2.20423	0.0275083	0.257196
AAEL004457	29507.2	0.398412	0.180755	2.20415	0.0275135	0.257196
TE_0551_Copia	59.9251	-0.72268	0.327897	-2.20399	0.0275252	0.257196
AAEL007558	901.453	0.310347	0.140825	2.20377	0.0275402	0.257196
AAEL009754	1116.57	0.350259	0.158985	2.20309	0.0275883	0.257473
AAEL004449	182.789	0.542609	0.24634	2.20268	0.0276173	0.25757
AAEL027189	5816.07	0.320932	0.14572	2.20238	0.0276382	0.257593
AAEL005429	100.614	-0.741166	0.336593	-2.20197	0.0276677	0.257696
AAEL018317	19.7498	1.47152	0.668471	2.20132	0.0277132	0.257947
AAEL007064	7534.89	-0.419359	0.190593	-2.20028	0.0277869	0.258461
AAEL019332	207.606	0.90792	0.412788	2.19948	0.0278436	0.258815
AAEL001367	497.935	-0.396566	0.180331	-2.1991	0.0278709	0.258897
TE_1080_L2	19.9143	-1.2308	0.559788	-2.19868	0.0279004	0.258974
AAEL012103	402.024	0.411351	0.187136	2.19814	0.0279389	0.258974
TE_0880_Gypsy	16.251	-1.33326	0.606721	-2.19749	0.0279856	0.258974
AAEL010157	8.13472	-2.32408	1.05776	-2.19717	0.0280081	0.258974
AAEL023181	8.13472	-2.32408	1.05776	-2.19717	0.0280081	0.258974
AAEL012778	84.2121	2.05414	0.934923	2.19712	0.0280117	0.258974
AAEL015586	6.33557	-2.17119	0.988297	-2.1969	0.0280275	0.258974
AAEL009958	1049.95	0.323494	0.14725	2.1969	0.0280278	0.258974
AAEL002506	3960.58	-0.327204	0.148987	-2.19619	0.0280786	0.259238
AAEL026984	559.212	-0.352502	0.160522	-2.19598	0.0280936	0.259238
AAEL002281	33.8873	-1.17093	0.533315	-2.19558	0.0281223	0.259331
AAEL023512	191.08	-0.47515	0.216592	-2.19376	0.0282529	0.260364
AAEL010884	50518.1	0.640298	0.29194	2.19325	0.0282895	0.260528
AAEL023524	364.982	-0.425736	0.194168	-2.19262	0.028335	0.260711
AAEL023683	1.97099	-4.44629	2.02795	-2.19251	0.028343	NA
AAEL025825	2.04661	-4.49404	2.04998	-2.19224	0.0283623	0.260711
AAEL010531	3.48135	4.2124	1.92154	2.1922	0.0283654	0.260711
AAEL028153	136.123	1.01054	0.46164	2.18902	0.0285951	0.262389
AAEL029025	136.123	1.01054	0.46164	2.18902	0.0285951	0.262389
AAEL022419	40.1926	0.891853	0.407444	2.1889	0.0286045	0.262389
TE_0215_BelPao	3.55057	-4.26708	1.95092	-2.18722	0.0287265	0.263166
AAEL007394	2060.51	-0.388697	0.177726	-2.18706	0.0287379	0.263166
AAEL019045	25.7758	1.3426	0.613915	2.18696	0.0287457	0.263166
AAEL006451	27.8936	-1.78277	0.815332	-2.18656	0.0287745	0.263184
AAEL019445	509.342	0.472413	0.216116	2.18593	0.0288208	0.263184
AAEL028007	4.42512	-2.99051	1.3681	-2.18589	0.0288236	0.263184
AAEL013505	24.3742	-1.2374	0.566102	-2.18583	0.028828	0.263184
AAEL021865	24.86	-1.29961	0.594612	-2.18564	0.0288421	0.263184
AAEL000739	61.4746	-0.825167	0.377674	-2.18487	0.0288985	0.263458
AAEL006449	798.801	0.370929	0.169785	2.1847	0.028911	0.263458
AAEL008027	294.111	-0.442535	0.202652	-2.18373	0.0289824	0.263458
AAEL008654	9.39966	1.73596	0.794972	2.18367	0.0289863	0.263458
AAEL028682	2.02817	-4.48249	2.053	-2.18339	0.029007	0.263458
AAEL027044	126.742	-0.7889	0.36134	-2.18326	0.0290164	0.263458
AAEL006423	6805.46	0.404493	0.185274	2.18321	0.0290203	0.263458
AAEL010338	40.4188	-1.67745	0.768354	-2.18317	0.0290233	0.263458
AAEL014335	483.037	0.360282	0.165053	2.18282	0.0290489	0.263484
AAEL003970	120.908	0.903073	0.413769	2.18255	0.0290688	0.263484
AAEL010262	6528.7	0.439246	0.201271	2.18236	0.0290828	0.263484
AAEL002391	18.4662	-1.20044	0.550133	-2.1821	0.0291024	0.26349
AAEL020524	1916.5	-0.348276	0.159633	-2.18173	0.0291294	0.263564
AAEL004406	195.763	0.480269	0.220407	2.17901	0.0293311	0.265216
AAEL006012	219.617	-0.458556	0.210472	-2.1787	0.0293537	0.265249
TE_1699_Unknown	400.523	0.45194	0.207499	2.17804	0.0294031	0.265297
AAEL009483	566.287	-0.432563	0.198616	-2.17789	0.0294143	0.265297
AAEL022145	2.40467	-4.72672	2.17058	-2.17763	0.0294335	0.265297
AAEL005950	3327.77	0.328039	0.150642	2.17761	0.0294351	0.265297
AAEL004793	617.509	0.401058	0.184213	2.17714	0.0294699	0.265335
AAEL023096	160.456	-0.49016	0.225156	-2.17698	0.0294822	0.265335
AAEL017516	67703.5	-0.370691	0.170293	-2.17679	0.0294964	0.265335
AAEL018323	2069.29	0.278054	0.127773	2.17616	0.0295434	0.265585
TE_1303_mTA	208.37	-0.487405	0.224034	-2.17559	0.0295863	0.2658
AAEL022503	121.143	-0.538077	0.247442	-2.17456	0.0296632	0.266319
AAEL020535	295.386	-0.4294	0.197596	-2.17312	0.0297712	0.266805
AAEL007443	408.686	0.450161	0.207167	2.17293	0.0297853	0.266805
AAEL005071	2186.15	-0.321913	0.148149	-2.17289	0.0297882	0.266805
AAEL005964	896.18	0.384202	0.176839	2.17262	0.0298092	0.266805
AAEL013627	502.661	0.348424	0.160375	2.17257	0.029813	0.266805
AAEL009232	8687.31	0.301793	0.138942	2.17208	0.0298495	0.266854
TE_0557_Copia	674.502	-0.563054	0.259234	-2.17199	0.0298567	0.266854
AAEL001148	2.69217	-3.83911	1.77029	-2.16863	0.0301105	0.26895
AAEL013025	25.6041	-1.32699	0.612042	-2.16813	0.0301487	0.269015
AAEL013140	828.889	0.494665	0.228178	2.1679	0.0301665	0.269015
AAEL003053	2120.07	0.425842	0.196442	2.16778	0.0301756	0.269015
AAEL027631	1.95765	4.40844	2.03443	2.16692	0.0302409	NA
AAEL011548	190.105	-0.49592	0.228936	-2.16619	0.0302964	0.269918
AAEL012218	550.091	0.401422	0.185439	2.16471	0.0304097	0.270575
AAEL004342	324.371	0.485786	0.224437	2.16446	0.030429	0.270575
AAEL012157	64.3114	-0.77677	0.358886	-2.16439	0.0304343	0.270575
AAEL018663	141.165	-0.88363	0.408291	-2.16422	0.0304477	0.270575
AAEL012866	21.5736	-1.88074	0.869775	-2.16233	0.030593	0.271443
AAEL002669	208.874	-0.606817	0.280642	-2.16225	0.0305993	0.271443
AAEL009035	29.3748	-1.02238	0.472847	-2.16219	0.0306037	0.271443
AAEL002179	388.8	0.420126	0.194449	2.1606	0.0307266	0.272359
AAEL001098	2702.14	-0.62393	0.289224	-2.15726	0.0309856	0.274444
AAEL024038	265.631	0.448803	0.208101	2.15666	0.0310321	0.274444
AAEL009199	32.6102	1.1679	0.541548	2.1566	0.0310366	0.274444
AAEL004114	173.232	0.54562	0.253006	2.15655	0.0310406	0.274444
AAEL027307	25.6695	-1.08778	0.504593	-2.15575	0.0311032	0.274744
AAEL019716	2309.8	0.329474	0.152845	2.15561	0.0311139	0.274744
AAEL003676	4064.23	0.294461	0.136665	2.15462	0.0311917	0.275209
AAEL028155	65.5046	-0.711587	0.330306	-2.15432	0.0312148	0.275209
AAEL009189	626.574	0.473741	0.219917	2.15418	0.0312258	0.275209
AAEL027924	4.72183	2.63361	1.22293	2.15353	0.031277	0.275486
AAEL008182	25.6941	-1.21449	0.564023	-2.15327	0.0312974	0.275492
AAEL007473	718.945	-0.361925	0.168144	-2.15247	0.0313601	0.275782
AAEL023491	163.076	0.506416	0.235285	2.15235	0.0313698	0.275782
AAEL027621	65.8143	-0.654764	0.304316	-2.15159	0.0314294	0.276049
AAEL024221	11.9852	-1.68861	0.784868	-2.15146	0.0314399	0.276049
AAEL013687	143.97	0.546366	0.254068	2.15047	0.0315181	0.276562
AAEL024638	26.0366	-1.05505	0.490921	-2.14913	0.0316241	0.277317
AAEL012969	182.34	0.498006	0.231819	2.14825	0.0316938	0.277754
AAEL018353	76.6958	0.788042	0.367047	2.14698	0.0317951	0.278467
TE_0472_Copia	34.0856	-1.07588	0.501426	-2.14565	0.0319009	0.279194
AAEL013452	593.704	0.372984	0.17385	2.14543	0.0319182	0.279194
AAEL021084	299.878	0.471488	0.219795	2.14513	0.0319425	0.279232
AAEL021625	2522.3	-0.37307	0.173965	-2.14451	0.031992	0.279489
TE_0224_BelPao	46.8312	0.873959	0.407689	2.14369	0.032058	0.279718
AAEL000152	134.551	-0.516089	0.240749	-2.14368	0.0320583	0.279718
AAEL009660	652.454	0.414734	0.193615	2.14205	0.0321892	0.280684
AAEL012039	342.79	-0.414882	0.193769	-2.14111	0.0322648	0.281033
AAEL000746	600.872	-0.371966	0.17373	-2.14106	0.0322696	0.281033
AAEL021725	1.84775	-4.349	2.03149	-2.1408	0.0322906	NA
TE_0992_I	15.711	-1.35028	0.631159	-2.13936	0.0324065	0.28205
AAEL005202	136.853	0.491719	0.229883	2.139	0.0324359	0.28213
AAEL002922	852.655	0.505706	0.236531	2.13801	0.0325159	0.282521
AAEL026458	11.249	2.48129	1.1606	2.13794	0.0325215	0.282521
AAEL010568	77.9233	-0.857153	0.4011	-2.13701	0.0325975	0.28281
AAEL001277	1112.31	0.32364	0.151454	2.13688	0.0326076	0.28281
AAEL009093	576.527	-0.324121	0.151688	-2.13676	0.0326174	0.28281
AAEL009691	5353.15	-0.402361	0.188327	-2.1365	0.0326384	0.28281
AAEL013344	26.8233	-1.1465	0.536679	-2.13629	0.0326561	0.28281
TE_1285_mTA	239.984	0.454517	0.212885	2.13503	0.0327584	0.28352
AAEL026353	41.0209	-1.19392	0.559541	-2.13375	0.0328632	0.284075
AAEL029063	41.0209	-1.19392	0.559541	-2.13375	0.0328632	0.284075
AAEL003965	371.511	0.38276	0.179418	2.13335	0.0328964	0.284185
TE_1353_Pogo	82.7213	0.639032	0.299641	2.13266	0.0329528	0.284496
AAEL021930	5.47213	2.46291	1.15502	2.13235	0.0329778	0.284535
TE_1132_m8bp	1536.57	0.317632	0.149003	2.13172	0.0330302	0.284811
AAEL002474	566.897	0.401887	0.188593	2.13098	0.0330909	0.285159
AAEL025196	272.544	1.92114	0.901876	2.13017	0.033158	0.285384
AAEL029038	272.544	1.92114	0.901876	2.13017	0.033158	0.285384
AAEL006353	56.2999	-1.05614	0.495919	-2.12966	0.0331995	0.285564
TE_0051_BelPao	40.46	0.909549	0.42766	2.1268	0.0334364	0.287425
AAEL003560	389.335	0.375655	0.176652	2.12652	0.0334597	0.287448
TE_0618_Unknown	284.349	0.395164	0.185927	2.12537	0.0335561	0.287931
AAEL022950	6.81801	-2.31863	1.09094	-2.12535	0.0335572	0.287931
AAEL010582	15.5235	-1.68485	0.792851	-2.12505	0.0335824	0.28797
AAEL017467	425.878	-0.465809	0.219288	-2.12419	0.0336544	0.288254
AAEL013174	12.8742	-1.70457	0.802469	-2.12416	0.0336568	0.288254
AAEL027138	1.95378	-4.43493	2.08907	-2.12292	0.0337605	NA
AAEL008478	314.439	-0.463181	0.218196	-2.12277	0.033773	0.288772
AAEL027700	13.6905	-1.62361	0.764905	-2.12263	0.0337851	0.288772
AAEL012841	330.784	0.382114	0.180029	2.12251	0.0337947	0.288772
AAEL012377	14.2727	6.29335	2.96514	2.12245	0.0338001	0.288772
AAEL005744	2306.94	0.392012	0.184736	2.122	0.0338374	0.288828
TE_1005_I	13.788	-1.39253	0.656273	-2.12188	0.0338482	0.288828
AAEL013441	67.8687	-0.83369	0.392975	-2.12148	0.033881	0.288932
AAEL009142	819.484	-0.377534	0.178069	-2.12016	0.0339924	0.289631
AAEL017560	802.859	0.358397	0.169069	2.11983	0.0340208	0.289631
TE_0847_Gypsy	93.8417	-0.626382	0.295495	-2.11977	0.0340254	0.289631
AAEL020748	31.8633	0.907714	0.428333	2.11918	0.0340754	0.28988
AAEL008639	1068.96	0.31504	0.148718	2.11837	0.0341435	0.290283
AAEL010906	210.716	0.438177	0.206917	2.11765	0.0342047	0.290495
AAEL010171	911.909	-0.570264	0.269299	-2.11759	0.0342102	0.290495
AAEL001747	25.4724	1.95138	0.922496	2.11532	0.0344024	0.291669
AAEL002745	17.2303	-1.40732	0.665303	-2.11531	0.0344034	0.291669
AAEL007776	15594.3	-0.369223	0.174555	-2.11522	0.0344112	0.291669
AAEL007877	357.463	-0.387758	0.18339	-2.11439	0.034482	0.292092
AAEL025334	149.272	0.82646	0.391024	2.11358	0.0345512	0.2925
TE_1430_R1	571.621	-0.402194	0.190469	-2.11159	0.0347212	0.293761
AAEL000134	266.885	0.463104	0.219403	2.11074	0.0347945	0.294203
AAEL027096	96.2574	-0.65364	0.309739	-2.11029	0.0348333	0.294352
AAEL021861	349.329	-0.562097	0.266426	-2.10977	0.0348784	0.294555
AAEL009915	185.772	-0.716894	0.339979	-2.10864	0.0349757	0.295198
AAEL001381	492.508	-0.408437	0.193846	-2.10701	0.0351165	0.296207
AAEL010766	471.798	-0.430837	0.20465	-2.10524	0.0352703	0.297324
AAEL021764	4.60148	-2.61424	1.24196	-2.10493	0.0352974	0.297373
AAEL006053	23.8951	1.34829	0.640751	2.10424	0.0353578	0.297639
AAEL024694	3.2386	4.09179	1.9447	2.10408	0.0353718	0.297639
AAEL010223	549.647	0.384259	0.182654	2.10375	0.0353999	0.297697
AAEL011330	28.2652	-1.1275	0.53605	-2.10335	0.0354354	0.297816
AAEL026031	191.974	0.418462	0.199014	2.10267	0.0354943	0.298131
TE_1249_mTA	2762.18	0.297732	0.141623	2.10228	0.0355286	0.29824
AAEL001545	230.594	0.44921	0.213782	2.10125	0.0356187	0.298815
AAEL017678	7.41426	2.34637	1.1169	2.10078	0.0356603	0.298876
AAEL004126	218.559	-0.645277	0.307175	-2.10068	0.0356688	0.298876
AAEL024733	41.526	-0.800302	0.381216	-2.09934	0.0357869	0.299675
AAEL027097	4.01513	-2.82677	1.34665	-2.09911	0.0358071	0.299675
AAEL006330	4036.54	0.311659	0.148542	2.09812	0.0358947	0.300228
AAEL010511	180.403	-0.490238	0.233699	-2.09773	0.0359287	0.300332
AAEL024648	1.82962	-4.33664	2.06731	-2.09772	0.03593	NA
AAEL000087	553.821	-0.579392	0.276263	-2.09725	0.0359713	0.300508
AAEL023095	151.692	0.496339	0.236846	2.09562	0.0361161	0.301537
AAEL012717	2.61901	-3.80294	1.81618	-2.09392	0.0362668	0.302614
AAEL017051	3.32469	-3.18859	1.523	-2.09362	0.036294	0.302627
AAEL003139	296.366	-0.389534	0.186083	-2.09334	0.0363192	0.302627
AAEL028675	96.4728	2.15525	1.02966	2.09318	0.0363335	0.302627
AAEL024500	463.377	0.380846	0.182092	2.09151	0.0364825	0.303518
AAEL005203	70.0379	0.690265	0.33005	2.0914	0.0364925	0.303518
AAEL011953	2176.37	0.358155	0.171264	2.09125	0.0365058	0.303518
AAEL022480	8.16692	2.1587	1.03243	2.09088	0.0365386	0.30361
AAEL024598	53335.3	0.320148	0.153138	2.09058	0.0365655	0.303653
AAEL003128	2638.92	0.306512	0.146652	2.09005	0.0366129	0.303865
AAEL021441	5.19363	-2.41764	1.1578	-2.08813	0.0367858	0.305028
TE_1500_Transib	34.813	-0.85198	0.408034	-2.08801	0.0367968	0.305028
AAEL014099	143.476	0.464057	0.222275	2.08777	0.0368189	0.30503
TE_0511_Copia	81.347	-1.08698	0.520805	-2.08711	0.0368781	0.30521
AAEL007660	1145.38	-0.293513	0.14065	-2.08682	0.036904	0.30521
TE_1245_MITE	618.45	0.35398	0.169628	2.0868	0.0369063	0.30521
AAEL007607	4.64285	-2.62233	1.25689	-2.08637	0.036945	0.305349
AAEL004987	1479.83	0.292857	0.140429	2.08545	0.0370289	0.305861
AAEL008692	239.422	0.48912	0.234671	2.08428	0.0371349	0.306468
AAEL009242	109.605	-0.508552	0.244025	-2.08402	0.0371587	0.306468
AAEL010229	21.5324	-1.13971	0.546925	-2.08385	0.0371736	0.306468
AAEL018293	1718.06	0.270993	0.130056	2.08367	0.0371903	0.306468
AAEL017335	54.5393	0.738491	0.354527	2.08303	0.0372482	0.306592
AAEL025410	341.574	0.485145	0.232904	2.08302	0.0372493	0.306592
AAEL026991	8.64797	2.05391	0.98675	2.08149	0.0373893	0.307503
AAEL014086	3.54003	-3.25027	1.56163	-2.08133	0.037404	0.307503
AAEL004529	124.481	-0.647405	0.311126	-2.08084	0.0374482	0.307684
AAEL023125	317.086	-0.51179	0.246005	-2.08041	0.037488	0.30783
AAEL009367	668.081	0.366714	0.176345	2.07953	0.0375689	0.308313
AAEL022570	1017.32	-1.82758	0.879227	-2.07862	0.0376522	0.308739
AAEL011719	122.593	-0.642804	0.309267	-2.07848	0.0376652	0.308739
AAEL000572	614.918	-0.383798	0.184732	-2.07759	0.0377474	0.309232
AAEL003425	2002.92	0.328332	0.158176	2.07573	0.0379189	0.310454
AAEL008025	1763.79	0.340928	0.164316	2.07484	0.0380014	0.310854
TE_0656_Gypsy	86.5465	0.637344	0.307195	2.07472	0.0380123	0.310854
AAEL001102	2597.88	-0.392752	0.189349	-2.07423	0.038058	0.311045
AAEL015236	102.407	0.66458	0.320642	2.07266	0.0382044	0.312058
AAEL013068	5530.26	0.261671	0.126313	2.0716	0.0383023	0.312324
AAEL000048	16.1708	1.36458	0.658742	2.07149	0.0383132	0.312324
AAEL002934	121.361	0.507287	0.244902	2.07139	0.0383225	0.312324
AAEL011070	1375.3	0.297907	0.143842	2.07107	0.0383521	0.312324
AAEL025187	5822.68	0.298857	0.144314	2.07088	0.0383696	0.312324
AAEL007136	416.792	-0.447673	0.216177	-2.07087	0.0383713	0.312324
AAEL008330	385.387	-0.492359	0.237823	-2.07027	0.0384266	0.312592
AAEL021313	73.5722	0.680584	0.328787	2.06998	0.0384539	0.312631
AAEL008221	3.46312	-3.26257	1.57788	-2.0677	0.0386686	0.314193
AAEL005463	335.949	-0.43624	0.211132	-2.06619	0.0388107	0.315164
AAEL012522	114.216	-0.58786	0.284577	-2.06574	0.0388535	0.315328
AAEL019837	15.2018	1.39026	0.673191	2.06518	0.0389061	0.315558
AAEL021103	553.825	0.327382	0.158543	2.06494	0.0389291	0.315558
AAEL026650	3.33022	-3.17722	1.53882	-2.06472	0.0389497	0.315558
AAEL009432	17.697	1.25044	0.606015	2.06338	0.0390766	0.316348
AAEL012646	2.18737	-4.59259	2.22636	-2.06282	0.0391294	0.316348
AAEL007484	1959.48	0.276289	0.133941	2.06277	0.0391349	0.316348
AAEL012417	168.209	0.428715	0.207838	2.06273	0.0391379	0.316348
AAEL000297	741.497	0.450586	0.218496	2.06221	0.0391874	0.316565
AAEL001929	23.4593	1.04648	0.507541	2.06186	0.0392208	0.31665
AAEL010591	17.3906	-1.43803	0.697817	-2.06075	0.0393267	0.317242
AAEL026080	31.5643	-1.14047	0.553509	-2.06044	0.0393568	0.317242
AAEL003271	7.77916	-2.07239	1.00583	-2.06038	0.0393623	0.317242
AAEL013445	3396.05	0.329099	0.159768	2.05985	0.0394128	0.317369
AAEL011811	52.0327	-0.792236	0.384629	-2.05974	0.0394236	0.317369
AAEL019934	125.458	-0.678562	0.329496	-2.0594	0.0394562	0.317448
AAEL003611	810.101	0.425038	0.206594	2.05736	0.0396519	0.318527
AAEL008801	59.9726	-1.28563	0.624914	-2.0573	0.0396578	0.318527
AAEL022430	1694.96	0.495872	0.241032	2.05728	0.0396588	0.318527
AAEL008190	1220.3	0.285	0.138595	2.05636	0.0397482	0.318744
AAEL026806	597.886	0.506533	0.246328	2.05634	0.0397501	0.318744
TE_0759_Gypsy	93.0095	0.798443	0.388295	2.05628	0.0397555	0.318744
AAEL026751	4360.15	0.3707	0.180297	2.05605	0.0397773	0.318744
AAEL019857	60.7494	-0.7018	0.341535	-2.05484	0.0398944	0.319417
AAEL000471	511.655	-0.41176	0.200398	-2.05471	0.0399071	0.319417
TE_0137_BelPao	37.4824	0.832068	0.405035	2.05431	0.0399456	0.319542
AAEL007787	1096.62	-0.444777	0.216612	-2.05333	0.0400402	0.320115
AAEL003873	14727.7	0.523337	0.255079	2.05167	0.0402019	0.321224
AAEL013969	3752.83	0.262427	0.127957	2.0509	0.0402769	0.321638
AAEL022543	4.54041	-3.63978	1.7753	-2.05023	0.0403418	0.321973
AAEL019605	103.254	-0.644413	0.314353	-2.04996	0.0403679	0.321997
AAEL025591	1629.82	0.310212	0.151354	2.04957	0.0404063	0.322118
AAEL002687	1381	-0.365565	0.178416	-2.04894	0.0404675	0.322386
TE_0451_Copia	176.871	0.590686	0.28834	2.04857	0.0405039	0.322386
AAEL012248	11.316	-1.64512	0.803077	-2.04852	0.0405092	0.322386
AAEL000244	26.5716	-0.958092	0.46789	-2.04769	0.0405906	0.322849
AAEL003269	45.6684	-0.726772	0.355063	-2.04688	0.0406696	0.323159
AAEL001566	348.671	-0.342116	0.167163	-2.0466	0.0406971	0.323159
AAEL008097	76.6816	-0.946285	0.462421	-2.04637	0.0407199	0.323159
AAEL028073	123.913	-0.528441	0.258236	-2.04635	0.0407222	0.323159
AAEL022186	6.23711	2.40246	1.17424	2.04597	0.0407596	0.323271
AAEL009731	182.861	-0.437024	0.21365	-2.04551	0.0408045	0.323444
AAEL010623	14.3805	1.27541	0.623636	2.04512	0.0408428	0.323564
AAEL026087	610.375	-0.455015	0.222567	-2.04439	0.0409149	0.32395
AAEL014797	304.106	-0.390624	0.191188	-2.04314	0.0410388	0.324503
TE_0753_Gypsy	31.1441	-1.46739	0.718252	-2.043	0.0410526	0.324503
AAEL018039	895.72	-0.377228	0.184646	-2.04298	0.0410546	0.324503
AAEL021858	33.4941	0.883525	0.43254	2.04264	0.0410878	0.324582
AAEL000336	1006.21	0.341147	0.167032	2.0424	0.0411118	0.324588
AAEL010148	4995.76	-0.335714	0.16449	-2.04094	0.0412572	0.325551
AAEL012082	12.8367	-1.57597	0.772301	-2.04062	0.041289	0.325618
AAEL010627	52.0704	0.750543	0.367854	2.04033	0.0413172	0.325656
AAEL014024	263.849	0.449585	0.220394	2.03992	0.0413584	0.325797
AAEL019861	3051.97	0.260407	0.12773	2.03873	0.0414768	0.326545
AAEL019987	638.969	0.335769	0.164738	2.0382	0.04153	0.326667
AAEL017133	343.402	-0.46805	0.229649	-2.03811	0.0415392	0.326667
AAEL027850	3.2857	3.13046	1.53646	2.03745	0.0416047	0.326998
TE_0004_BelPao	11.2925	-1.52329	0.747772	-2.03711	0.0416392	0.327085
AAEL019424	2452.55	-0.323578	0.158896	-2.03641	0.0417092	0.32745
AAEL003439	4.15724	2.90243	1.42632	2.03491	0.0418597	0.328447
AAEL023464	12.5075	-1.39949	0.688304	-2.03324	0.0420287	0.329587
AAEL014754	101.421	0.644653	0.317138	2.03272	0.0420806	0.329808
AAEL008202	3.97013	-2.79404	1.37574	-2.03093	0.0422618	0.331043
AAEL022079	49.1344	0.797461	0.392812	2.03013	0.0423428	0.331491
AAEL023678	31.4227	1.01919	0.502184	2.02951	0.0424067	0.331805
AAEL014246	961.712	-0.544983	0.268634	-2.02872	0.0424873	0.332249
AAEL028730	46994	1.60088	0.789223	2.02843	0.0425167	0.332293
AAEL010235	39537.7	0.467771	0.23074	2.02726	0.0426354	0.333034
AAEL024964	3.56053	-3.3254	1.64117	-2.02624	0.0427402	0.333666
AAEL010256	2791.26	0.298551	0.147363	2.02596	0.0427688	0.333702
AAEL024486	26.7359	0.960734	0.474293	2.02561	0.0428044	0.333793
AAEL006314	453.032	0.410792	0.202865	2.02495	0.0428726	0.334138
AAEL017003	201.109	0.704204	0.347889	2.02422	0.0429473	0.334533
TE_1631_R1	562.137	0.435192	0.215033	2.02384	0.0429867	0.334653
TE_1270_mTA	497.962	0.340937	0.168498	2.02339	0.0430332	0.334828
AAEL011798	23.2107	1.08746	0.537643	2.02265	0.0431094	0.335234
AAEL004438	1221.47	0.349881	0.173108	2.02118	0.0432613	0.335821
TE_0186_BelPao	12.0001	1.47996	0.732246	2.02112	0.0432675	0.335821
AAEL005575	281.484	-2.42704	1.20087	-2.02107	0.0432729	0.335821
AAEL007876	8.22824	-1.85332	0.917037	-2.02099	0.0432812	0.335821
AAEL026077	2.09608	-4.53666	2.24505	-2.02074	0.0433067	0.335832
AAEL019485	7733.13	0.382592	0.189429	2.01971	0.0434131	0.33647
AAEL002548	1981.63	-0.290722	0.143966	-2.01938	0.0434474	0.336548
AAEL009489	25.9955	-1.56329	0.774345	-2.01885	0.0435024	0.336625
AAEL007395	431.232	0.326261	0.161627	2.0186	0.0435286	0.336625
AAEL008785	20486.1	0.318365	0.157728	2.01845	0.0435445	0.336625
AAEL012858	876.903	0.563195	0.279036	2.01836	0.0435539	0.336625
AAEL007536	418.87	-0.400526	0.198561	-2.01714	0.0436806	0.337417
AAEL009880	19.7612	-1.26754	0.628896	-2.0155	0.0438523	0.338557
AAEL013535	957.573	-3.1412	1.55875	-2.0152	0.0438834	0.338609
AAEL004860	330.385	-0.400419	0.198821	-2.01397	0.0440125	0.339305
AAEL006420	1027.85	0.289231	0.143619	2.01388	0.0440223	0.339305
AAEL007469	147.229	-0.484864	0.240808	-2.01349	0.0440632	0.339432
AAEL026409	24.0306	1.02884	0.511032	2.01325	0.0440879	0.339435
AAEL003001	216.503	-0.41052	0.204072	-2.01165	0.0442574	0.340209
AAEL011594	2747.12	-0.427458	0.212495	-2.01161	0.0442609	0.340209
AAEL000626	39.8885	0.813232	0.40427	2.0116	0.0442616	0.340209
AAEL023706	646.001	0.293434	0.145919	2.01094	0.0443319	0.340562
AAEL001009	161.785	-0.553398	0.275278	-2.01033	0.0443967	0.340767
AAEL005017	4432.46	0.257123	0.127918	2.01006	0.0444247	0.340767
AAEL022665	111.996	0.557209	0.277219	2.00999	0.0444319	0.340767
AAEL012955	966.419	0.462628	0.230384	2.00808	0.0446352	0.342138
AAEL014318	11370.7	0.266962	0.133044	2.00657	0.0447952	0.343176
AAEL009918	67.6906	0.624229	0.311287	2.00532	0.044929	0.343863
AAEL021813	58.5416	-1.26149	0.629089	-2.00527	0.0449343	0.343863
AAEL006663	661.806	0.297797	0.148568	2.00445	0.045022	0.344345
AAEL027069	115.975	-0.514327	0.2567	-2.00361	0.0451115	0.344596
AAEL008718	558.458	-0.481449	0.240319	-2.00338	0.0451368	0.344596
AAEL005770	180.728	-0.584201	0.291629	-2.00324	0.045152	0.344596
AAEL014893	764.686	-1.708	0.852627	-2.00322	0.0451537	0.344596
AAEL020302	281.213	0.417748	0.208569	2.00293	0.0451852	0.344649
AAEL011504	43.9378	0.99357	0.496509	2.00111	0.0453802	0.345465
AAEL005849	5747.8	0.505436	0.252582	2.00108	0.0453841	0.345465
AAEL021790	25.5547	-1.10419	0.551812	-2.00103	0.0453891	0.345465
AAEL023874	57.3356	-0.673276	0.336468	-2.00101	0.0453914	0.345465
AAEL005474	2018.84	-0.402799	0.201397	-2.00002	0.0454976	0.346085
AAEL004439	262.282	0.433276	0.216742	1.99904	0.0456037	0.346582
TE_0924_Harbinger	207.939	-0.423033	0.211661	-1.99863	0.0456481	0.346582
AAEL002591	6.56276	1.99209	0.996778	1.99853	0.0456595	0.346582
AAEL003260	9.12075	1.82791	0.914641	1.9985	0.0456624	0.346582
AAEL020579	302.857	-0.459123	0.229783	-1.99807	0.045709	0.346665
TE_0647_Gypsy	35.6789	0.84374	0.422305	1.99794	0.0457231	0.346665
AAEL019553	51.2604	-0.779543	0.390375	-1.99691	0.045835	0.347302
AAEL022658	195.793	-1.50043	0.75145	-1.99671	0.0458569	0.347302
AAEL026848	4.00713	2.84182	1.42357	1.99626	0.0459058	0.347484
AAEL020593	10.7977	1.48731	0.745432	1.99523	0.046018	0.347982
AAEL002815	693.231	-0.303296	0.152019	-1.99511	0.0460309	0.347982
AAEL022459	30.3935	-0.905496	0.45389	-1.99497	0.0460465	0.347982
AAEL019595	105.258	-0.698437	0.350223	-1.99426	0.0461234	0.348374
AAEL008048	720.091	0.432828	0.217116	1.99353	0.0462035	0.348791
AAEL010027	320.519	0.375598	0.18844	1.99319	0.0462403	0.348879
AAEL019483	1.72359	-4.24415	2.13077	-1.99184	0.0463891	NA
AAEL001650	9.83182	5.75005	2.88794	1.99106	0.0464747	0.350276
AAEL011597	314.66	-0.650591	0.326758	-1.99105	0.0464756	0.350276
AAEL027575	794.315	-0.489881	0.24608	-1.99074	0.046509	0.350338
AAEL020559	4065.77	0.278611	0.139977	1.99041	0.0465459	0.350426
AAEL002503	288.71	-0.520131	0.261404	-1.98976	0.0466175	0.350776
AAEL010584	703.036	-0.284031	0.142795	-1.98908	0.0466919	0.351146
TE_0081_BelPao	173.628	-0.424893	0.213641	-1.98882	0.0467211	0.351176
AAEL026311	2.35132	-3.63057	1.826	-1.98827	0.0467823	0.351235
AAEL004242	2533.33	-0.298287	0.150047	-1.98796	0.0468167	0.351235
AAEL004592	110.388	-0.569766	0.286625	-1.98784	0.046829	0.351235
AAEL003466	1074.75	0.285463	0.143605	1.98783	0.0468305	0.351235
AAEL011715	10.7858	-1.67386	0.842181	-1.98753	0.0468638	0.351235
AAEL019765	12.5339	-1.8084	0.91001	-1.98723	0.0468968	0.351235
AAEL026118	220.807	-0.673164	0.338758	-1.98715	0.0469052	0.351235
AAEL022387	311.124	-2.51221	1.26452	-1.98669	0.0469565	0.35143
AAEL005002	730.957	0.327234	0.164794	1.98572	0.0470648	0.352052
AAEL021608	35.1642	-1.01538	0.511437	-1.98534	0.0471066	0.352167
TE_1395_R1	269.764	0.397458	0.200218	1.98512	0.0471307	0.352167
TE_0279_BelPao	229.577	0.560808	0.282574	1.98464	0.0471843	0.352198
AAEL008551	301.084	0.371465	0.187171	1.98463	0.0471854	0.352198
AAEL022284	1.66826	-4.20289	2.11878	-1.98364	0.0472962	NA
AAEL012209	221.516	0.446922	0.225362	1.98313	0.0473532	0.353049
AAEL018333	366.137	-0.365137	0.184158	-1.98273	0.0473971	0.353049
AAEL013169	22.6135	-1.02821	0.518591	-1.98271	0.0474002	0.353049
AAEL007656	122.257	-0.530837	0.267734	-1.9827	0.0474007	0.353049
AAEL000217	99.2585	-0.574388	0.289808	-1.98196	0.0474835	0.353296
TE_0980_I	64.7087	-0.723576	0.365083	-1.98195	0.0474846	0.353296
AAEL008638	862.278	0.51738	0.261077	1.98171	0.0475112	0.353306
AAEL006880	316.119	-0.371741	0.187615	-1.98141	0.0475455	0.353372
AAEL003678	1435.64	-0.274241	0.138427	-1.98112	0.0475775	0.353422
TE_1452_RTE	65.623	0.708352	0.358013	1.97857	0.0478647	0.355366
AAEL022590	46.8963	-0.872442	0.441138	-1.97771	0.0479616	0.355749
AAEL010445	105.983	-0.731502	0.369883	-1.97766	0.0479673	0.355749
AAEL015107	63.5246	-0.651552	0.329523	-1.97726	0.0480122	0.355795
AAEL011915	16.6118	1.18957	0.601659	1.97715	0.0480245	0.355795
AAEL005951	4416.21	0.342015	0.173011	1.97683	0.0480605	0.355872
AAEL006211	85.0845	-0.689879	0.349099	-1.97617	0.0481352	0.356236
AAEL005536	315.968	-0.701769	0.355307	-1.97511	0.048256	0.356941
AAEL019575	2302.23	0.346537	0.175491	1.97467	0.0483056	0.357116
AAEL010764	1614.4	0.418048	0.211766	1.9741	0.04837	0.357116
AAEL013265	494.617	0.474974	0.24063	1.97388	0.0483959	0.357116
AAEL012245	10.8267	-1.96303	0.994623	-1.97365	0.048422	0.357116
AAEL008488	30.819	0.945462	0.479052	1.97361	0.0484262	0.357116
AAEL013639	505.465	0.350363	0.17753	1.97355	0.0484333	0.357116
AAEL023321	152.229	0.524224	0.265684	1.97311	0.0484832	0.357294
AAEL010205	227076	0.368897	0.187024	1.97245	0.0485578	0.357496
AAEL013488	269.853	0.446828	0.226538	1.97242	0.0485618	0.357496
AAEL003644	10.1632	1.51641	0.769217	1.97137	0.0486819	0.358191
AAEL004931	791.551	-0.574848	0.291713	-1.9706	0.04877	0.358565
TE_1109_m4bp	1332.46	0.313371	0.159043	1.97035	0.0487982	0.358565
AAEL022322	2.4386	-3.69423	1.87501	-1.97025	0.0488099	0.358565
AAEL028145	144.566	-2.34876	1.19323	-1.9684	0.049022	0.359933
AAEL027412	3.25275	3.15529	1.60356	1.96767	0.0491055	0.360357
AAEL004833	113.738	-0.580187	0.294896	-1.96743	0.0491339	0.360376
AAEL019824	1531.15	-0.282248	0.143498	-1.96692	0.0491923	0.360614
AAEL019722	766.9	-0.423204	0.215315	-1.96551	0.049355	0.361492
AAEL022750	1284.87	0.269251	0.137005	1.96527	0.0493835	0.361492
AAEL022218	14.1829	1.36127	0.692683	1.96521	0.0493898	0.361492
AAEL026383	5.48445	-2.21332	1.12677	-1.96431	0.0494939	0.36191
AAEL021605	26.753	-0.955388	0.486383	-1.96427	0.0494988	0.36191
AAEL002724	24.3776	0.96263	0.490679	1.96183	0.0497819	0.363789
AAEL006227	206.483	0.410797	0.209692	1.95905	0.0501069	0.365972
AAEL019849	4729.69	0.309899	0.158235	1.95848	0.0501743	0.366272
AAEL028907	10950.1	1.47751	0.754573	1.95807	0.0502212	0.366423
AAEL013388	60.6983	0.690233	0.352613	1.95748	0.050291	0.36674
AAEL017556	21.1374	-1.07548	0.549753	-1.9563	0.0504299	0.367561
TE_0362_Copia	11.6817	-1.46412	0.748758	-1.95539	0.0505365	0.368145
AAEL015338	514.831	0.382241	0.195522	1.95497	0.0505863	0.368316
AAEL024901	1.64838	4.1585	2.12753	1.95461	0.0506288	NA
TE_0930_hAT	613.272	0.360836	0.184636	1.95431	0.0506649	0.368553
AAEL003473	1.68578	-4.21609	2.15755	-1.95411	0.0506878	NA
AAEL020648	1.68578	-4.21609	2.15755	-1.95411	0.0506878	NA
AAEL009497	148.103	0.542643	0.277732	1.95384	0.0507204	0.368553
AAEL000396	135.858	0.544486	0.278695	1.9537	0.0507371	0.368553
AAEL019388	26.2252	1.06381	0.544518	1.95367	0.0507403	0.368553
AAEL010373	985.999	0.311643	0.159524	1.95358	0.050751	0.368553
AAEL002438	10.2401	1.53407	0.785405	1.95323	0.0507926	0.368663
AAEL027973	149.747	0.495358	0.253686	1.95264	0.0508617	0.368973
AAEL004624	14.8756	-1.23297	0.631715	-1.95177	0.0509651	0.36953
AAEL019610	2219.62	0.285541	0.146317	1.95153	0.050994	0.369547
AAEL012764	1535.66	-0.47232	0.24211	-1.95084	0.0510755	0.369946
AAEL026891	2.4622	3.66809	1.88086	1.95022	0.0511493	0.370078
AAEL027317	3.42469	-3.2471	1.66527	-1.9499	0.0511882	0.370078
AAEL026144	1.64859	-4.18794	2.14782	-1.94986	0.0511931	NA
AAEL003842	136.2	-2.72618	1.39818	-1.94981	0.0511984	0.370078
AAEL001584	74.1656	-0.628656	0.322421	-1.9498	0.0512	0.370078
AAEL020031	64.8058	-0.684765	0.35125	-1.94951	0.051235	0.370139
TE_1317_Outcast	27.0305	1.00554	0.515985	1.94877	0.0513227	0.370501
AAEL018109	699.476	-0.365744	0.187713	-1.94842	0.0513642	0.370501
AAEL006032	400.415	-0.442673	0.227256	-1.9479	0.0514267	0.370501
AAEL017129	2.3001	3.57256	1.83409	1.94786	0.0514315	0.370501
AAEL003746	3600.63	-0.354554	0.182033	-1.94775	0.0514452	0.370501
AAEL026665	201.774	-1.42145	0.729886	-1.94749	0.0514755	0.370501
AAEL029064	201.774	-1.42145	0.729886	-1.94749	0.0514755	0.370501
AAEL006571	200.49	-0.413805	0.212501	-1.94731	0.0514976	0.370501
TE_0359_Copia	6.29273	-2.13146	1.09534	-1.94593	0.0516632	0.371501
AAEL015271	426.124	0.368327	0.189339	1.94533	0.0517356	0.371597
AAEL009755	57.8003	-0.690815	0.355116	-1.94532	0.0517361	0.371597
AAEL020322	269.527	0.458675	0.235804	1.94515	0.0517566	0.371597
AAEL019820	55.113	0.787044	0.404883	1.94388	0.0519101	0.372508
TE_0936_hAT	20.751	-1.08429	0.557892	-1.94356	0.0519489	0.372594
AAEL029008	43.6484	-1.41006	0.725927	-1.94242	0.0520859	0.373232
AAEL005020	162.561	-0.491913	0.253253	-1.94238	0.0520914	0.373232
AAEL025866	2.41505	3.65263	1.8811	1.94175	0.0521669	0.373474
AAEL004361	543.274	0.367953	0.189524	1.94146	0.0522019	0.373474
TE_0920_Harbinger	12.9563	-1.35499	0.69793	-1.94144	0.0522054	0.373474
AAEL007511	19.4932	1.10184	0.56778	1.9406	0.0523064	0.373691
AAEL011416	3.91418	2.76813	1.42644	1.94059	0.0523079	0.373691
AAEL023604	41.0418	0.778062	0.400955	1.94052	0.0523162	0.373691
TE_0781_Gypsy	27.7062	0.927249	0.477936	1.94011	0.0523661	0.373856
AAEL001412	257.049	0.432021	0.222724	1.93972	0.0524141	0.374007
AAEL001695	97.1821	0.553212	0.285344	1.93875	0.0525316	0.374654
AAEL010964	186.483	0.5487	0.283113	1.93809	0.0526119	0.375034
AAEL014198	1199.21	-0.2953	0.152384	-1.93787	0.0526387	0.375034
AAEL004921	1.99768	4.43488	2.292	1.93494	0.0529982	NA
AAEL009836	82.9334	-2.68169	1.38627	-1.93447	0.0530552	0.377808
AAEL004643	593.63	0.314974	0.162868	1.93392	0.0531224	0.378094
AAEL006805	455.291	-0.408026	0.211017	-1.93362	0.0531602	0.37817
AAEL000417	2805.72	0.271092	0.140228	1.93323	0.0532082	0.378269
TE_1283_mTA	1005.28	0.26116	0.135102	1.93306	0.0532285	0.378269
AAEL001236	1083.03	0.309431	0.160284	1.93052	0.0535425	0.380234
AAEL001697	3.82407	-2.79982	1.4504	-1.93038	0.0535594	0.380234
AAEL006752	371.1	-0.339863	0.176101	-1.92993	0.0536151	0.380436
AAEL022976	7.34949	1.74998	0.907093	1.92922	0.0537035	0.380869
AAEL021230	58.9722	-0.665883	0.345264	-1.92862	0.0537781	0.381204
AAEL011198	354.39	0.473985	0.245812	1.92824	0.0538248	0.381341
TE_0865_Gypsy	90.6279	-0.666644	0.34579	-1.92788	0.0538696	0.381465
AAEL011455	69.4227	-0.680029	0.353022	-1.92631	0.0540663	0.382663
AAEL023560	81.9411	0.569032	0.295452	1.92597	0.0541077	0.382762
TE_1590_Unknown	121.581	0.488141	0.253526	1.92541	0.0541787	0.38307
TE_0422_Copia	1977.56	0.27781	0.144313	1.92505	0.0542233	0.38307
AAEL001087	452.633	-0.51262	0.266301	-1.92497	0.0542337	0.38307
TE_1322_Outcast	35.0118	-0.803057	0.417311	-1.92436	0.0543096	0.383412
AAEL013018	16.9309	7.51964	3.90935	1.9235	0.054417	0.383976
AAEL000037	1223.5	-0.546607	0.28428	-1.92278	0.0545079	0.384423
AAEL020622	1.63076	-4.1742	2.17101	-1.9227	0.0545179	NA
AAEL013288	10.1736	-1.52317	0.792377	-1.92228	0.0545705	0.38467
AAEL000943	51.6127	-0.67429	0.350855	-1.92185	0.0546251	0.38486
AAEL000566	103.956	0.558354	0.290628	1.9212	0.054707	0.385242
AAEL009155	20.2592	-1.24418	0.647796	-1.92064	0.0547769	0.385462
AAEL013813	42.1321	-1.03481	0.538856	-1.92039	0.0548091	0.385462
TE_0758_Gypsy	8.8598	-1.66855	0.868902	-1.92029	0.0548211	0.385462
AAEL013139	6058.34	-0.274209	0.142812	-1.92007	0.0548496	0.385468
AAEL027505	563.773	-0.385846	0.200979	-1.91984	0.0548787	0.385478
AAEL019813	1790.32	0.261844	0.136462	1.9188	0.05501	0.386206
[truncated: 12,231 more rows]

## Sheet: Midgut
	baseMean	log2FoldChange	lfcSE	stat	pvalue	padj
TE_1681_Unknown	1587.78	3.20146	0.115835	27.638	3.88837e-168	4.85346e-164
AAEL000861	855.28	-3.42937	0.129097	-26.5642	1.75825e-155	1.09732e-151
AAEL010653	836.27	-5.24394	0.260191	-20.1542	2.47327e-90	1.02905e-86
AAEL006795	545.223	-3.0313	0.191986	-15.7892	3.69476e-56	1.15295e-52
AAEL023332	4442.82	1.47281	0.0963546	15.2853	9.58446e-53	2.39267e-49
AAEL006864	527.562	2.42521	0.164028	14.7853	1.8215e-49	3.78933e-46
TE_1570_Unknown	849.829	-2.5306	0.181182	-13.9672	2.47322e-44	4.41011e-41
TE_1406_R1	1385.37	-3.13262	0.226642	-13.8219	1.8804e-43	2.93389e-40
AAEL002288	183.384	-5.06811	0.378958	-13.3738	8.60105e-41	1.19287e-37
TE_1039_L1	372.958	-3.41566	0.262816	-12.9964	1.28214e-38	1.60037e-35
TE_0281_BelPao	461.339	-9.54142	0.74054	-12.8844	5.50951e-38	6.25179e-35
AAEL010540	295.967	-3.83795	0.309198	-12.4126	2.23316e-35	2.32286e-32
TE_0077_BelPao	130.678	-3.5757	0.293507	-12.1827	3.84448e-34	3.6913e-31
AAEL012383	216.147	3.19658	0.275239	11.6138	3.50557e-31	3.12546e-28
AAEL005349	795.013	1.70347	0.150366	11.3288	9.45313e-30	7.86626e-27
AAEL007022	5057.85	-1.35984	0.121703	-11.1734	5.5003e-29	4.29092e-26
TE_0899_Gypsy	1405.36	-4.65179	0.425382	-10.9356	7.79082e-28	5.72029e-25
AAEL001446	1401.24	1.28601	0.119093	10.7984	3.5024e-27	2.42872e-24
AAEL006784	402.459	-1.68241	0.156426	-10.7553	5.59577e-27	3.67612e-24
AAEL000813	113.392	6.29729	0.587656	10.716	8.56717e-27	5.34677e-24
AAEL005699	685.613	-1.73452	0.162814	-10.6533	1.68227e-26	9.99907e-24
TE_1564_MITE	224.987	-2.15872	0.203369	-10.6148	2.54386e-26	1.4433e-23
AAEL025229	315.659	2.56814	0.242473	10.5914	3.26525e-26	1.77204e-23
AAEL000271	1072.58	-1.63638	0.154673	-10.5796	3.70428e-26	1.92653e-23
AAEL006794	984.254	-1.62365	0.156552	-10.3713	3.3497e-25	1.67244e-22
AAEL003125	584.721	-1.27648	0.124404	-10.2608	1.05875e-24	5.08282e-22
AAEL023586	106.799	-4.35175	0.429855	-10.1238	4.3342e-24	2.00369e-21
AAEL023349	1201.8	1.22064	0.122382	9.97407	1.97942e-23	8.82399e-21
AAEL006815	2632.62	-1.15757	0.116785	-9.91202	3.69112e-23	1.58871e-20
AAEL000164	1020.8	-1.01796	0.104502	-9.74102	2.01522e-22	8.38467e-20
AAEL009244	43268.1	-0.717846	0.0738726	-9.71735	2.54308e-22	1.02396e-19
AAEL006381	2135.67	-2.06283	0.213244	-9.67361	3.9037e-22	1.52269e-19
AAEL027968	108.794	-3.34209	0.348034	-9.60275	7.78391e-22	2.94421e-19
AAEL001840	1462.88	1.31359	0.137174	9.57605	1.00829e-21	3.70163e-19
TE_1153_Mariner	122.549	-2.95577	0.309346	-9.55489	1.23711e-21	4.41188e-19
AAEL004933	632.362	-2.12533	0.224125	-9.4828	2.47561e-21	8.58347e-19
AAEL014863	2001.9	-1.29284	0.136466	-9.47366	2.7021e-21	9.11558e-19
AAEL022646	12614.8	-1.20456	0.128008	-9.41001	4.96088e-21	1.62952e-18
TE_0269_BelPao	129.544	-8.12349	0.866775	-9.37209	7.11099e-21	2.23956e-18
AAEL009682	390.851	2.40904	0.257071	9.37112	7.17694e-21	2.23956e-18
AAEL027783	303.192	-2.85302	0.306919	-9.29568	1.46271e-20	4.45307e-18
AAEL013768	583.178	-1.24053	0.13413	-9.24873	2.27185e-20	6.75171e-18
AAEL003590	2223.74	-1.50226	0.16308	-9.21181	3.20661e-20	9.30813e-18
AAEL002269	223.834	-1.8905	0.206954	-9.13486	6.54887e-20	1.8578e-17
AAEL026498	58.2787	-4.91947	0.538696	-9.13217	6.71393e-20	1.8623e-17
TE_0879_Gypsy	478.683	-1.85653	0.205157	-9.04932	1.43855e-19	3.90347e-17
AAEL019504	705.055	-2.41367	0.269454	-8.95761	3.31798e-19	8.8117e-17
AAEL002933	438.722	-1.50123	0.169062	-8.87976	6.70032e-19	1.74236e-16
AAEL004546	2723	-0.833103	0.0941278	-8.85077	8.69195e-19	2.21414e-16
AAEL014619	177.008	-2.21885	0.251982	-8.80561	1.30144e-18	3.24892e-16
TE_1503_Tx1	173.705	2.27333	0.25917	8.77161	1.76131e-18	4.31073e-16
AAEL014425	164.394	1.9682	0.228759	8.6038	7.71209e-18	1.8512e-15
AAEL027831	263.072	-2.06163	0.241248	-8.54568	1.27784e-17	3.00944e-15
TE_1699_Unknown	504.146	1.42149	0.16835	8.44369	3.07462e-17	7.10693e-15
AAEL026466	8112.01	-1.04487	0.124474	-8.39424	4.68902e-17	1.06415e-14
AAEL021491	1579.51	-1.06236	0.128622	-8.25958	1.46187e-16	3.2584e-14
AAEL003317	8675.6	1.25472	0.15418	8.13805	4.01695e-16	8.79643e-14
AAEL008464	83.2858	2.95993	0.369272	8.01558	1.0962e-15	2.35909e-13
AAEL021728	586.788	-1.07502	0.134419	-7.99747	1.27007e-15	2.68694e-13
AAEL000541	3532.76	0.883778	0.110868	7.97144	1.56837e-15	3.26274e-13
AAEL011520	487.047	-2.39828	0.301191	-7.96264	1.68404e-15	3.44594e-13
AAEL023107	1044.65	-1.28486	0.161605	-7.95063	1.85566e-15	3.73587e-13
AAEL000829	129.21	-1.99671	0.252792	-7.89861	2.82026e-15	5.5877e-13
AAEL013118	170.759	-2.71107	0.343756	-7.88661	3.10515e-15	6.05601e-13
AAEL008216	4894.81	0.649166	0.08294	7.82694	4.99875e-15	9.59913e-13
AAEL022268	167.488	2.19402	0.282615	7.76327	8.27657e-15	1.56528e-12
AAEL001929	155.162	2.72981	0.354548	7.69942	1.36685e-14	2.54641e-12
AAEL013197	1417.02	-1.03751	0.13496	-7.68753	1.5e-14	2.75339e-12
TE_1569_Unknown	180.957	-1.815	0.236173	-7.68505	1.52935e-14	2.76657e-12
AAEL009074	18718.9	0.803046	0.104858	7.65839	1.88277e-14	3.35724e-12
AAEL001887	1947.78	-1.06463	0.139137	-7.65168	1.98369e-14	3.48738e-12
AAEL012978	210.065	-1.95537	0.255954	-7.63954	2.17998e-14	3.77923e-12
TE_0456_Copia	44.0387	-3.80382	0.499908	-7.60904	2.76144e-14	4.72168e-12
AAEL002263	3435.6	-0.839896	0.111162	-7.55562	4.1688e-14	7.03175e-12
AAEL002158	4495.95	-0.697569	0.0928094	-7.51614	5.64164e-14	9.3892e-12
TE_1668_Unknown	4540.1	-0.920658	0.123473	-7.45635	8.89527e-14	1.46093e-11
AAEL023633	53.1026	-9.27381	1.24432	-7.45291	9.13004e-14	1.48001e-11
AAEL008931	2056.23	-1.00571	0.135113	-7.44348	9.80658e-14	1.5693e-11
AAEL019470	64.2044	-3.08529	0.416615	-7.40562	1.30537e-13	2.06248e-11
TE_0840_Gypsy	239.831	-1.78186	0.242832	-7.33782	2.171e-13	3.3873e-11
AAEL003869	143.22	1.80584	0.24681	7.31672	2.5411e-13	3.91581e-11
TE_0669_Gypsy	309.381	-1.60151	0.219438	-7.29827	2.91502e-13	4.43723e-11
AAEL008801	3886.84	-0.680008	0.0935246	-7.27089	3.57118e-13	5.37054e-11
AAEL017300	169.218	-1.85332	0.25577	-7.24606	4.29072e-13	6.3758e-11
AAEL019806	17575.7	0.570618	0.0788008	7.24127	4.44497e-13	6.5273e-11
AAEL001163	65.6845	-2.73154	0.385329	-7.08885	1.35227e-12	1.96268e-10
AAEL008380	46.3599	-9.07694	1.28212	-7.07965	1.44514e-12	2.07336e-10
AAEL005429	3127.04	-1.03734	0.146764	-7.06807	1.57103e-12	2.22837e-10
AAEL011918	306.923	-1.1815	0.167679	-7.04618	1.83893e-12	2.57904e-10
AAEL000038	889.587	1.09103	0.155031	7.03752	1.95697e-12	2.7141e-10
AAEL008211	291.282	-1.32798	0.189225	-7.01802	2.25038e-12	3.08579e-10
AAEL002009	502.273	-1.04784	0.149339	-7.01653	2.27442e-12	3.08579e-10
AAEL003066	19466.2	-0.724069	0.103267	-7.01159	2.35617e-12	3.16233e-10
TE_1273_mTA	456.453	1.17374	0.167757	6.99662	2.62203e-12	3.46887e-10
AAEL006514	3200.64	0.593056	0.0847749	6.99566	2.64014e-12	3.46887e-10
AAEL000822	363.347	1.18681	0.169925	6.98432	2.86235e-12	3.72165e-10
AAEL008769	781.153	-1.04545	0.149936	-6.97269	3.10929e-12	3.99417e-10
AAEL026163	75.0366	3.67283	0.52693	6.97025	3.16389e-12	3.99417e-10
TE_0565_Copia	50.1262	3.5619	0.511028	6.97007	3.16794e-12	3.99417e-10
AAEL000915	4997.16	-1.07216	0.154247	-6.95093	3.62875e-12	4.52941e-10
AAEL024807	190.544	2.32676	0.335099	6.94351	3.82463e-12	4.72663e-10
TE_0466_Copia	4643.14	0.824676	0.118965	6.93211	4.14617e-12	5.07377e-10
AAEL028234	817.213	1.75731	0.254821	6.89628	5.33803e-12	6.46887e-10
AAEL009843	1885.27	-1.10236	0.159908	-6.89367	5.43692e-12	6.52535e-10
AAEL025729	209.8	-2.31993	0.337414	-6.87562	6.17199e-12	7.33703e-10
AAEL022486	43.514	-3.19055	0.465418	-6.85523	7.11986e-12	8.38397e-10
AAEL023728	168.21	2.12334	0.310267	6.8436	7.72297e-12	9.00917e-10
AAEL000188	190.471	1.55197	0.227118	6.83334	8.2961e-12	9.58814e-10
AAEL011196	94.2325	-2.63917	0.386527	-6.8279	8.6168e-12	9.86743e-10
AAEL021583	1768.63	0.638548	0.0938217	6.80597	1.00369e-11	1.13038e-09
TE_1475_Sola	620.904	1.08634	0.159621	6.80575	1.00522e-11	1.13038e-09
AAEL025379	370.396	0.990627	0.145769	6.79587	1.07658e-11	1.19981e-09
TE_0791_Gypsy	428.349	-1.45154	0.214023	-6.78217	1.1838e-11	1.30007e-09
AAEL025082	5435.51	-0.691388	0.101948	-6.78174	1.18737e-11	1.30007e-09
AAEL010338	3000.1	-0.640951	0.0950732	-6.74166	1.56583e-11	1.68957e-09
AAEL021314	99.5953	-2.20473	0.32705	-6.74126	1.57019e-11	1.68957e-09
AAEL005558	8594.72	0.646288	0.0959293	6.73712	1.61553e-11	1.72351e-09
AAEL011746	3601.4	0.654022	0.0973205	6.72029	1.8136e-11	1.91841e-09
AAEL010205	7548.57	0.648063	0.0974672	6.64904	2.9501e-11	3.09438e-09
AAEL005749	560.44	-1.5336	0.231598	-6.62184	3.54767e-11	3.69016e-09
AAEL011191	2085.33	1.30078	0.197791	6.57655	4.81494e-11	4.96695e-09
AAEL001046	3433.91	0.642434	0.0977223	6.57408	4.89557e-11	5.00873e-09
AAEL011004	138.053	-1.63571	0.249274	-6.56189	5.31305e-11	5.39166e-09
AAEL005826	1548.17	0.932605	0.142359	6.55106	5.71314e-11	5.75092e-09
AAEL019469	49.986	-3.23667	0.49482	-6.54109	6.10711e-11	6.04992e-09
AAEL019471	49.986	-3.23667	0.49482	-6.54109	6.10711e-11	6.04992e-09
AAEL020729	11931.4	-1.12893	0.17328	-6.51504	7.26689e-11	7.14215e-09
AAEL020756	27.8084	-8.34073	1.28647	-6.4834	8.9679e-11	8.7451e-09
AAEL024010	33.3755	-4.51187	0.696821	-6.47494	9.48514e-11	9.17779e-09
AAEL006886	899.564	-1.07018	0.165393	-6.47053	9.76575e-11	9.37662e-09
AAEL009323	4015.5	0.806916	0.124779	6.46675	1.00136e-10	9.54118e-09
AAEL021073	131.208	-1.63014	0.252715	-6.45048	1.11493e-10	1.05428e-08
AAEL008179	1492.93	-0.722243	0.112125	-6.44142	1.18364e-10	1.11084e-08
AAEL023099	40.6159	-3.56627	0.554202	-6.43497	1.23498e-10	1.15038e-08
AAEL025993	3357.79	-1.01328	0.157543	-6.43178	1.26116e-10	1.16606e-08
AAEL020690	29.9167	-4.93355	0.770783	-6.4007	1.54664e-10	1.4195e-08
AAEL000585	35.0057	-6.24375	0.976287	-6.39541	1.6012e-10	1.45884e-08
AAEL020671	310.294	1.10264	0.172475	6.39303	1.62627e-10	1.47095e-08
TE_1013_Jockey	1008.29	-0.88548	0.138813	-6.37893	1.78329e-10	1.60137e-08
AAEL002527	6533.56	-0.711375	0.112114	-6.34512	2.22254e-10	1.97563e-08
AAEL027674	11818.3	0.584875	0.0921864	6.34448	2.23172e-10	1.97563e-08
AAEL000649	821.598	1.12665	0.178091	6.32629	2.51132e-10	2.20749e-08
AAEL004126	235.855	-1.11796	0.177299	-6.30553	2.87211e-10	2.50697e-08
TE_1405_R1	36.1389	-3.35429	0.533808	-6.2837	3.3061e-10	2.86574e-08
AAEL000852	34.3288	8.44797	1.34568	6.27786	3.43272e-10	2.94365e-08
TE_0244_BelPao	354.267	-0.913061	0.145452	-6.27739	3.44314e-10	2.94365e-08
AAEL014452	1767.08	-0.639395	0.102085	-6.26335	3.76789e-10	3.19937e-08
AAEL009637	2624.02	-0.745587	0.119563	-6.23596	4.49029e-10	3.78701e-08
AAEL012835	6479.84	0.533812	0.0862197	6.19129	5.96725e-10	4.99888e-08
TE_0811_Gypsy	106.11	-1.8834	0.304329	-6.18872	6.06564e-10	5.04742e-08
AAEL022948	625.808	0.898621	0.145385	6.18096	6.37143e-10	5.26677e-08
TE_1531_MITE	303.077	1.23944	0.202764	6.11269	9.79628e-10	8.04455e-08
AAEL006805	4399.18	-1.11161	0.182893	-6.07794	1.21737e-09	9.93152e-08
AAEL002723	1213.25	1.0409	0.171775	6.05966	1.36413e-09	1.10566e-07
AAEL024150	74.7874	-2.23177	0.369082	-6.04682	1.47734e-09	1.18969e-07
TE_0600_Unknown	2956.56	0.793313	0.131323	6.04091	1.53248e-09	1.22618e-07
TE_0912_Gypsy	243.043	1.18501	0.19658	6.0281	1.65902e-09	1.31897e-07
AAEL017367	800.809	-0.880961	0.146291	-6.02198	1.72295e-09	1.36113e-07
AAEL004229	197.041	-2.60219	0.433007	-6.00957	1.86014e-09	1.46027e-07
TE_0678_Gypsy	455.614	-1.78763	0.29782	-6.0024	1.94422e-09	1.51673e-07
AAEL020112	72.6278	-2.65008	0.442514	-5.9887	2.1152e-09	1.63987e-07
AAEL028740	96.9744	3.73693	0.627014	5.95988	2.52419e-09	1.9271e-07
AAEL010823	3201.55	-0.582634	0.0977653	-5.95951	2.52988e-09	1.9271e-07
AAEL011789	14651.2	0.541739	0.0909054	5.95938	2.532e-09	1.9271e-07
AAEL002309	1379.68	-1.42638	0.239821	-5.94768	2.71965e-09	2.05738e-07
AAEL004860	724.807	0.743065	0.125128	5.93844	2.87742e-09	2.16361e-07
AAEL006023	1273.31	0.66058	0.1114	5.92979	3.03316e-09	2.26706e-07
AAEL008784	2080.22	-0.613802	0.103546	-5.92784	3.0695e-09	2.2738e-07
TE_0417_Copia	52.5597	-2.37259	0.400279	-5.92735	3.07861e-09	2.2738e-07
AAEL006483	14783.4	-0.704418	0.119071	-5.91593	3.30015e-09	2.42309e-07
AAEL011129	1205.68	0.685121	0.116399	5.88598	3.95703e-09	2.8884e-07
TE_0852_Gypsy	56.1292	-2.18301	0.373001	-5.85256	4.84051e-09	3.51275e-07
AAEL009165	87.8793	-2.20435	0.378126	-5.82967	5.55372e-09	3.9997e-07
AAEL009375	630.566	1.05101	0.180307	5.82901	5.57562e-09	3.9997e-07
AAEL002304	300.604	-1.03265	0.177213	-5.82715	5.63823e-09	4.0215e-07
AAEL000146	179.542	-1.48327	0.25477	-5.82201	5.81452e-09	4.12368e-07
TE_0046_BelPao	175.207	-1.38124	0.237699	-5.8109	6.21368e-09	4.38187e-07
AAEL001656	1516.42	-1.01988	0.175564	-5.80915	6.27918e-09	4.40319e-07
AAEL006283	292.672	1.01036	0.17505	5.77182	7.84208e-09	5.46842e-07
TE_1251_mTA	1900.15	0.833592	0.144654	5.76264	8.2809e-09	5.74234e-07
AAEL012939	1369.7	-0.579464	0.100853	-5.74561	9.15897e-09	6.31615e-07
TE_0913_Gypsy	325.007	1.33457	0.232502	5.74004	9.46524e-09	6.49149e-07
AAEL008370	3178.5	0.576693	0.100504	5.73802	9.57885e-09	6.53351e-07
AAEL014842	385.025	1.17244	0.204847	5.72348	1.04363e-08	7.07965e-07
AAEL000950	4148.38	0.730972	0.127802	5.71958	1.06786e-08	7.20487e-07
AAEL002293	144.605	-1.31433	0.229975	-5.71508	1.09649e-08	7.33286e-07
TE_1184_Mariner	123.676	2.57061	0.44982	5.71476	1.09858e-08	7.33286e-07
AAEL011009	171.751	1.36014	0.238251	5.70887	1.13728e-08	7.55084e-07
AAEL019856	152.791	1.4342	0.251607	5.70016	1.19695e-08	7.90495e-07
AAEL019482	24652.5	0.693246	0.121685	5.69705	1.21897e-08	8.00796e-07
AAEL012536	4401.24	1.00849	0.177245	5.68978	1.27201e-08	8.3127e-07
AAEL027044	800.794	0.901164	0.158666	5.67962	1.34996e-08	8.77616e-07
AAEL013885	40721.2	-0.697339	0.123189	-5.66071	1.5075e-08	9.74954e-07
AAEL028730	44960.7	3.33275	0.58892	5.65909	1.52181e-08	9.76931e-07
AAEL024749	197.348	2.25769	0.398985	5.65859	1.52621e-08	9.76931e-07
TE_1477_Sola	838.459	-0.855379	0.151426	-5.64881	1.61562e-08	1.02889e-06
TE_0763_Gypsy	52.2939	-2.56773	0.456352	-5.62665	1.83745e-08	1.16421e-06
AAEL000678	471.925	-1.17179	0.208483	-5.62055	1.90351e-08	1.19998e-06
AAEL012658	5875.15	-0.664115	0.118459	-5.6063	2.067e-08	1.2965e-06
AAEL022136	4639.48	0.535015	0.0957423	5.58808	2.29596e-08	1.43291e-06
AAEL028907	11788.6	3.14392	0.563537	5.5789	2.42039e-08	1.50305e-06
AAEL020156	51.0621	-2.33711	0.419197	-5.5752	2.47244e-08	1.52777e-06
TE_0545_Copia	84.9694	-1.982	0.356795	-5.555	2.77609e-08	1.70695e-06
AAEL019406	1073.26	0.660748	0.119205	5.54296	2.97395e-08	1.81965e-06
AAEL022615	199.642	-1.28711	0.232984	-5.52443	3.30549e-08	2.01264e-06
TE_0724_Gypsy	175.788	-5.48913	0.993841	-5.52314	3.32994e-08	2.01768e-06
TE_0195_BelPao	45.7508	-2.38499	0.432273	-5.51732	3.44213e-08	2.07559e-06
AAEL026302	48185.7	0.49586	0.0899081	5.51519	3.48411e-08	2.0908e-06
AAEL020290	7245.17	-0.630402	0.11438	-5.51145	3.55885e-08	2.12543e-06
TE_1338_Penelope	86.9277	-1.82602	0.331402	-5.50999	3.58857e-08	2.13298e-06
AAEL004335	344.222	-1.00755	0.183375	-5.49449	3.91835e-08	2.31095e-06
AAEL000703	1521.65	0.750253	0.136554	5.49419	3.92502e-08	2.31095e-06
AAEL011407	25.0648	5.56403	1.01288	5.4933	3.94497e-08	2.31179e-06
AAEL018110	934.889	-0.732794	0.133957	-5.47036	4.49123e-08	2.61398e-06
AAEL006271	188.077	-1.44798	0.264717	-5.46991	4.50253e-08	2.61398e-06
AAEL009026	2669.09	-0.564032	0.103214	-5.4647	4.63701e-08	2.67959e-06
AAEL001176	7660.83	0.43388	0.0794092	5.46385	4.65915e-08	2.67998e-06
AAEL027338	82.4033	2.2244	0.410001	5.42536	5.78372e-08	3.31158e-06
AAEL001442	72.5695	-1.88198	0.347374	-5.41775	6.03546e-08	3.43994e-06
AAEL001215	2831.27	0.418969	0.0773733	5.4149	6.13225e-08	3.47921e-06
TE_1264_mTA	3051.26	-0.583195	0.107838	-5.40809	6.37018e-08	3.59785e-06
AAEL005638	2407.83	0.713845	0.13256	5.38508	7.24119e-08	4.07137e-06
AAEL021964	21.7088	-5.55679	1.03773	-5.35477	8.56657e-08	4.79497e-06
AAEL006978	4685.92	1.07588	0.201755	5.33261	9.68085e-08	5.37403e-06
AAEL005463	200.28	-2.23371	0.418886	-5.3325	9.68721e-08	5.37403e-06
AAEL009871	309.612	-1.10051	0.206465	-5.33025	9.808e-08	5.41697e-06
AAEL012616	1529.3	-0.742218	0.139284	-5.32881	9.88567e-08	5.43581e-06
TE_0364_Copia	53.7948	2.09638	0.39416	5.31859	1.04574e-07	5.72494e-06
AAEL013284	904.394	-2.62733	0.495733	-5.29989	1.15873e-07	6.31584e-06
AAEL004092	219.087	-2.20201	0.416158	-5.29128	1.21463e-07	6.59174e-06
AAEL007395	455.139	0.759271	0.143571	5.28846	1.23349e-07	6.65817e-06
AAEL006895	1916.04	0.668279	0.12638	5.28786	1.23754e-07	6.65817e-06
AAEL013127	55.9908	-2.56528	0.486314	-5.27495	1.32791e-07	7.11371e-06
AAEL026787	1320.79	1.0407	0.197515	5.26897	1.37189e-07	7.31539e-06
AAEL001837	5213.89	0.802831	0.15239	5.26825	1.37728e-07	7.31539e-06
AAEL026630	246.111	1.8576	0.352875	5.26418	1.40816e-07	7.44774e-06
TE_0502_Copia	318.591	0.977759	0.186567	5.24079	1.59887e-07	8.42073e-06
AAEL009406	1177.6	0.641001	0.122431	5.23561	1.64442e-07	8.62425e-06
AAEL006012	378.967	-1.11825	0.213691	-5.23301	1.66775e-07	8.70997e-06
AAEL009862	3657.87	-0.609561	0.116832	-5.21742	1.81431e-07	9.41585e-06
AAEL004988	1797.32	0.605666	0.116094	5.21705	1.81799e-07	9.41585e-06
AAEL010159	17097.2	0.417286	0.0800151	5.21509	1.83726e-07	9.47633e-06
AAEL006855	959.535	0.77038	0.147797	5.21242	1.86393e-07	9.57432e-06
AAEL006966	758.314	-0.646961	0.124138	-5.21164	1.87182e-07	9.57545e-06
AAEL013723	312.812	-1.10897	0.212921	-5.20835	1.90531e-07	9.70696e-06
AAEL018333	99.869	1.66578	0.320312	5.20051	1.98746e-07	1.00844e-05
AAEL010435	99.0389	-1.77522	0.3447	-5.15004	2.6043e-07	1.31607e-05
AAEL009991	5358.2	0.685657	0.133178	5.14842	2.62697e-07	1.32217e-05
AAEL001601	319.546	0.971947	0.188824	5.14736	2.64178e-07	1.32428e-05
TE_0166_BelPao	43.9604	-2.9588	0.575884	-5.13784	2.77911e-07	1.38755e-05
TE_0726_Gypsy	669.867	0.705656	0.13741	5.13539	2.8156e-07	1.40017e-05
TE_1557_MITE	161.243	-1.18263	0.230386	-5.13327	2.84756e-07	1.41045e-05
TE_0905_Gypsy	161.358	-1.23304	0.240924	-5.11797	3.08837e-07	1.52368e-05
AAEL005185	2164.43	-0.569397	0.111319	-5.11503	3.13697e-07	1.54156e-05
AAEL008398	1680.58	-1.27381	0.249272	-5.11012	3.21957e-07	1.57595e-05
AAEL010360	363.107	-0.832306	0.163313	-5.09639	3.46197e-07	1.68798e-05
AAEL003508	5127.5	-0.473936	0.0930452	-5.09362	3.51299e-07	1.70619e-05
AAEL021782	6167.58	0.51466	0.101083	5.09144	3.55358e-07	1.71922e-05
AAEL006863	1017.18	0.61993	0.121812	5.08923	3.59511e-07	1.73259e-05
AAEL004096	155.305	-1.10562	0.217475	-5.08387	3.69825e-07	1.77544e-05
AAEL019704	423.559	-1.67275	0.329731	-5.07308	3.91424e-07	1.87194e-05
AAEL001396	558.258	-0.936446	0.184652	-5.0714	3.94892e-07	1.88131e-05
AAEL010602	1224.12	0.586825	0.115759	5.06938	3.9912e-07	1.89258e-05
AAEL003145	574.696	-0.653147	0.128856	-5.06882	4.00288e-07	1.89258e-05
AAEL019828	14648	0.492154	0.0971752	5.06461	4.09235e-07	1.92757e-05
AAEL000860	258.901	2.06787	0.409465	5.05017	4.41408e-07	2.0713e-05
AAEL018249	3595.04	-0.710551	0.140998	-5.03943	4.66922e-07	2.18282e-05
AAEL024528	1897.59	-0.592458	0.117646	-5.03592	4.75554e-07	2.21487e-05
AAEL027985	632.637	-0.84033	0.167073	-5.02972	4.9119e-07	2.27566e-05
AAEL006464	450.205	1.00845	0.200556	5.02827	4.94937e-07	2.27566e-05
AAEL003289	12.4238	-7.17631	1.42723	-5.02813	4.95286e-07	2.27566e-05
AAEL023353	21.1945	5.90487	1.17442	5.02789	4.95898e-07	2.27566e-05
AAEL009838	1042.87	0.604771	0.120365	5.02447	5.04827e-07	2.30815e-05
AAEL021532	139.01	-1.30667	0.26015	-5.02275	5.09373e-07	2.32044e-05
TE_0673_Gypsy	50.3005	-2.11022	0.42035	-5.02016	5.16296e-07	2.34342e-05
AAEL010318	86149.1	0.415679	0.0828299	5.01847	5.20852e-07	2.35553e-05
AAEL007592	649.732	-1.07324	0.214395	-5.00589	5.56038e-07	2.50559e-05
AAEL011177	23.9118	-5.15345	1.0297	-5.00479	5.59228e-07	2.5076e-05
AAEL020018	3086.49	0.513758	0.102662	5.00435	5.60503e-07	2.5076e-05
AAEL008699	84.1349	1.82099	0.364252	4.99926	5.7551e-07	2.56554e-05
AAEL024757	46.2041	2.17542	0.43546	4.99567	5.86309e-07	2.60438e-05
AAEL009691	2087.44	0.444953	0.0890959	4.99409	5.9113e-07	2.61648e-05
AAEL027202	149.171	1.13817	0.228207	4.98744	6.11836e-07	2.69856e-05
AAEL024777	75.7172	1.71411	0.344572	4.97461	6.53784e-07	2.87343e-05
AAEL013884	481.953	1.09033	0.219252	4.97296	6.59375e-07	2.88783e-05
AAEL013139	7983.36	-0.466612	0.0940119	-4.96333	6.92952e-07	3.02428e-05
AAEL004798	293395	-0.520843	0.105128	-4.95437	7.25657e-07	3.15598e-05
TE_1342_PiggyBac	90.7661	-1.65505	0.334283	-4.95103	7.38202e-07	3.19939e-05
AAEL012427	370.946	-0.897581	0.181516	-4.94491	7.61803e-07	3.29025e-05
AAEL002307	34.5511	-3.72191	0.753555	-4.93914	7.84696e-07	3.37744e-05
AAEL021019	18.3367	-5.21481	1.05773	-4.93019	8.21509e-07	3.52374e-05
AAEL019724	1702.12	-0.86692	0.176455	-4.91298	8.97004e-07	3.82239e-05
AAEL008793	539.721	-0.762536	0.15521	-4.91293	8.97261e-07	3.82239e-05
AAEL010590	2585.58	-0.640412	0.130371	-4.91221	9.00552e-07	3.82336e-05
AAEL006044	123.673	1.2593	0.256495	4.90967	9.12298e-07	3.8601e-05
AAEL010381	388.38	0.78187	0.15935	4.90661	9.26617e-07	3.90745e-05
TE_0321_Copia	27.7722	-3.31337	0.676217	-4.89986	9.5906e-07	4.03064e-05
AAEL021339	378.374	-1.07976	0.220613	-4.89436	9.86257e-07	4.13103e-05
AAEL008823	879.933	0.817743	0.167297	4.88798	1.01876e-06	4.25289e-05
AAEL005676	795.332	-0.631507	0.129281	-4.88476	1.03555e-06	4.30856e-05
AAEL019516	525.647	-1.06001	0.217423	-4.87535	1.08618e-06	4.50422e-05
AAEL012409	10412.1	-0.428339	0.0879766	-4.86878	1.12288e-06	4.64097e-05
AAEL003873	3349.38	0.716507	0.147474	4.85852	1.18268e-06	4.87202e-05
AAEL008674	453.204	-0.663972	0.13742	-4.8317	1.35371e-06	5.55822e-05
AAEL006876	902.33	-0.764208	0.158366	-4.82559	1.39586e-06	5.7125e-05
AAEL000811	2116.44	0.516516	0.107232	4.81682	1.45864e-06	5.94992e-05
TE_0313_Copia	174.045	1.19301	0.247716	4.81605	1.46429e-06	5.95352e-05
AAEL013600	632.538	0.847286	0.176038	4.8131	1.48609e-06	6.02253e-05
AAEL002385	617.908	0.924566	0.192199	4.81046	1.50582e-06	6.08273e-05
AAEL011404	11.3985	6.85776	1.42661	4.80703	1.53187e-06	6.16801e-05
AAEL010903	206.096	-1.25553	0.261318	-4.80463	1.5504e-06	6.22256e-05
AAEL005271	1187.78	0.526923	0.109818	4.79815	1.60135e-06	6.40641e-05
TE_0775_Gypsy	17.4265	-4.13615	0.862701	-4.79442	1.63149e-06	6.50616e-05
AAEL021467	218.086	1.98483	0.415498	4.777	1.77931e-06	7.07304e-05
AAEL015136	2154.02	-0.95206	0.20019	-4.75579	1.97676e-06	7.83297e-05
AAEL024221	42.0719	-2.43557	0.512743	-4.75008	2.03334e-06	8.03171e-05
TE_0222_BelPao	2684.56	0.754133	0.158815	4.74849	2.04945e-06	8.06979e-05
AAEL024456	1419.49	-0.732867	0.154433	-4.74553	2.07958e-06	8.16267e-05
AAEL005772	32.1907	-3.06012	0.645264	-4.74243	2.11169e-06	8.26272e-05
AAEL028739	723.773	3.16619	0.668023	4.73965	2.14093e-06	8.35095e-05
AAEL013904	1262.63	-0.630027	0.133048	-4.73532	2.18709e-06	8.50443e-05
AAEL006216	380.682	0.7354	0.155382	4.73284	2.21401e-06	8.58239e-05
AAEL027157	624.07	0.912725	0.193151	4.72546	2.296e-06	8.87266e-05
AAEL000947	1263.11	-0.452139	0.0957424	-4.72246	2.3301e-06	8.97663e-05
AAEL000564	1298.88	-0.504338	0.106825	-4.72118	2.34479e-06	9.00546e-05
AAEL026670	175.18	1.10424	0.234397	4.71097	2.46537e-06	9.43949e-05
AAEL006232	24.4148	-7.1873	1.52625	-4.70914	2.48768e-06	9.4958e-05
TE_1754_Zator	15372.7	0.505154	0.107462	4.70078	2.59174e-06	9.86283e-05
AAEL009811	241.814	-0.930148	0.198617	-4.68314	2.82518e-06	0.000107185
TE_0585_Crack	30.5387	2.61561	0.558949	4.67951	2.87558e-06	0.000108767
AAEL002913	2105.12	0.451697	0.0965541	4.67817	2.89447e-06	0.000109016
AAEL002796	276.195	1.1062	0.236479	4.6778	2.89964e-06	0.000109016
AAEL021732	317.944	-1.29056	0.276372	-4.66965	3.01711e-06	0.000113092
AAEL013109	1149.17	-0.99454	0.213042	-4.66827	3.03741e-06	0.000113512
AAEL019387	73.6651	2.87365	0.617177	4.65612	3.22221e-06	0.000119701
AAEL028675	73.6651	2.87365	0.617177	4.65612	3.22221e-06	0.000119701
TE_1299_mTA	136.412	1.48632	0.319375	4.65383	3.25825e-06	0.000120681
AAEL023509	552.957	-0.657487	0.141402	-4.64976	3.32315e-06	0.000122585
AAEL017297	1023.45	-0.594954	0.127964	-4.64938	3.32931e-06	0.000122585
AAEL023336	9.37347	-6.77374	1.45864	-4.64387	3.41941e-06	0.000125533
AAEL014296	1971.18	0.549535	0.118642	4.63188	3.62352e-06	0.000132636
AAEL004240	9.92836	-6.85428	1.48076	-4.62888	3.67647e-06	0.00013418
AAEL007691	3450.51	0.505259	0.109516	4.61357	3.95814e-06	0.000144039
AAEL007776	17.7591	-3.73169	0.810118	-4.60636	4.09787e-06	0.000148691
AAEL005336	1378.09	-0.86769	0.188444	-4.6045	4.13463e-06	0.00014959
AAEL029061	814.05	-0.514606	0.111922	-4.59789	4.26799e-06	0.000153775
TE_0135_BelPao	62.2718	1.89415	0.411992	4.59755	4.27495e-06	0.000153775
AAEL024441	379.959	-1.76504	0.384284	-4.59307	4.3677e-06	0.00015666
AAEL027922	9.47401	-6.79252	1.47939	-4.59144	4.40192e-06	0.000157435
AAEL001061	708.949	-1.12247	0.244508	-4.59074	4.41672e-06	0.000157513
AAEL000254	16.736	-3.49218	0.761177	-4.58786	4.47808e-06	0.000159246
AAEL012973	426.866	-0.683452	0.149123	-4.58313	4.58073e-06	0.000162434
AAEL001577	24420.8	-0.642462	0.140284	-4.57972	4.65606e-06	0.000164637
AAEL007884	298.281	-0.742031	0.162388	-4.5695	4.88888e-06	0.000172381
AAEL001588	3474.17	0.51571	0.113534	4.54233	5.56349e-06	0.000195615
AAEL019758	713.215	-1.12388	0.247642	-4.53835	5.66967e-06	0.000198789
TE_0238_BelPao	224.788	-0.924822	0.203996	-4.53353	5.8006e-06	0.00020281
AAEL005177	4198.42	-0.503692	0.111259	-4.52721	5.97677e-06	0.000208386
AAEL001851	1974.98	0.600225	0.132728	4.52222	6.11931e-06	0.000212761
AAEL006567	2504.81	-0.886064	0.195989	-4.52099	6.15516e-06	0.000213413
AAEL011386	232.776	-0.859136	0.190251	-4.5158	6.3077e-06	0.000218096
AAEL007322	2465.19	0.477459	0.10584	4.51112	6.44859e-06	0.000222352
TE_1127_m8bp	449.584	0.788397	0.175169	4.50077	6.77063e-06	0.000232813
AAEL001101	2062.87	0.394452	0.0876818	4.49867	6.8379e-06	0.00023448
AAEL012975	6576.13	0.432372	0.0961336	4.49762	6.87184e-06	0.000234998
AAEL011741	6508.12	-0.695183	0.154918	-4.48742	7.209e-06	0.000245855
AAEL019424	1685.02	-1.09494	0.244442	-4.47935	7.48693e-06	0.000254637
AAEL013998	23.9678	-2.90743	0.649699	-4.47504	7.63974e-06	0.000259128
AAEL008668	64.1632	1.72629	0.38604	4.47179	7.75674e-06	0.000262384
AAEL018047	10.0367	-6.86743	1.53689	-4.46838	7.88128e-06	0.000265876
TE_0593_Crack	120.072	-1.19782	0.268907	-4.45441	8.41226e-06	0.000283024
AAEL004728	418.308	0.750695	0.169	4.44197	8.9138e-06	0.000299092
AAEL019418	1955.59	0.966602	0.217655	4.44098	8.95515e-06	0.000299673
AAEL018265	106.394	1.14467	0.258034	4.43612	9.1593e-06	0.000305461
AAEL019900	271.37	-1.41084	0.318064	-4.43571	9.17703e-06	0.000305461
AAEL009153	84.121	-1.384	0.312065	-4.43496	9.20911e-06	0.000305713
TE_0475_Copia	140.811	-1.28878	0.290962	-4.42937	9.45099e-06	0.000312911
TE_0974_I	178.486	-0.886517	0.200308	-4.42577	9.60967e-06	0.000317322
AAEL006525	1246.42	-0.441916	0.100159	-4.41213	1.02358e-05	0.000337106
AAEL026334	13.6212	-6.33508	1.43618	-4.41106	1.02867e-05	0.000337891
AAEL026959	59.6357	-1.5621	0.354363	-4.4082	1.04232e-05	0.000341476
AAEL013847	137.503	-1.48862	0.33934	-4.38681	1.15027e-05	0.000375857
AAEL018514	28.6597	3.38879	0.772868	4.38469	1.16151e-05	0.000378536
AAEL029008	527.532	0.72953	0.166831	4.37287	1.22624e-05	0.000398591
AAEL020842	8.21917	-6.58276	1.50744	-4.36684	1.26057e-05	0.000408686
AAEL028895	3237.91	3.07571	0.704581	4.3653	1.26947e-05	0.000410505
AAEL002312	327.765	-0.708894	0.162424	-4.36448	1.27428e-05	0.000410996
TE_1245_MITE	548.373	0.659081	0.151087	4.36225	1.28731e-05	0.000414129
AAEL024267	3090.41	0.566369	0.129936	4.35881	1.3077e-05	0.000419608
AAEL026967	1220.26	0.521344	0.11964	4.35759	1.315e-05	0.000420869
AAEL005001	3767.91	0.400563	0.0919545	4.3561	1.32401e-05	0.000422669
TE_1588_Unknown	565.464	2.55901	0.587826	4.35334	1.34079e-05	0.000426932
AAEL011650	1732.21	0.400466	0.0920956	4.34837	1.3715e-05	0.00043497
TE_1359_Pogo	2433.72	-0.604574	0.139042	-4.34813	1.373e-05	0.00043497
TE_1374_R1	27.4067	-2.63856	0.609815	-4.32681	1.51281e-05	0.000478048
AAEL010819	2970.59	-0.479336	0.110804	-4.32599	1.51847e-05	0.000478625
AAEL007209	1313.43	0.468522	0.108556	4.31593	1.58929e-05	0.000499686
AAEL003063	335.494	-0.778363	0.180402	-4.31461	1.59886e-05	0.000501433
AAEL013562	74.3161	-1.28201	0.297386	-4.31095	1.62553e-05	0.000508519
AAEL019671	459.189	-1.3323	0.309176	-4.30921	1.6384e-05	0.000511262
AAEL005179	3107.86	-0.471591	0.10962	-4.30204	1.69232e-05	0.00052677
AAEL007780	74.6874	-2.0494	0.476641	-4.29967	1.71056e-05	0.000531124
TE_1239_MITE	1190.69	0.541879	0.12615	4.2955	1.74298e-05	0.000539849
AAEL005290	1129.72	0.408814	0.0953073	4.28943	1.79136e-05	0.000553458
AAEL011803	1511.88	-0.618073	0.144148	-4.28776	1.80484e-05	0.000556246
AAEL020264	305.73	-0.725915	0.169583	-4.28058	1.86403e-05	0.000573074
AAEL009680	8040.35	-0.528219	0.123466	-4.27825	1.88364e-05	0.000577682
AAEL008679	1108.53	-0.480106	0.112352	-4.27323	1.92663e-05	0.000589415
AAEL009402	486.474	-0.678982	0.158946	-4.27179	1.93911e-05	0.000591785
AAEL007601	87.5822	-2.35254	0.551718	-4.26402	2.00779e-05	0.00061125
AAEL008356	1512.04	-0.4972	0.116636	-4.26283	2.01854e-05	0.000613029
AAEL002983	649.081	-0.596132	0.139912	-4.26075	2.03742e-05	0.00061726
AAEL003619	267.394	1.01401	0.238068	4.25932	2.05052e-05	0.000619724
AAEL024950	2289.57	0.559767	0.131474	4.25762	2.06615e-05	0.000621859
AAEL021954	15.0114	4.02014	0.944255	4.25747	2.06755e-05	0.000621859
AAEL002900	707.41	0.502428	0.118032	4.2567	2.07467e-05	0.0006225
AAEL012266	1217.8	-0.633506	0.148854	-4.2559	2.08211e-05	0.000623234
AAEL024231	135.255	1.87331	0.440269	4.25491	2.09133e-05	0.000624496
AAEL002851	29986.6	0.354081	0.0833541	4.24791	2.15774e-05	0.000641851
AAEL028202	478.881	-0.669681	0.157657	-4.2477	2.15973e-05	0.000641851
AAEL003210	2766.41	-0.399888	0.0941876	-4.24565	2.17956e-05	0.000646206
AAEL013987	7522.86	-0.589826	0.139017	-4.24282	2.20726e-05	0.000652869
AAEL013703	33137.3	-0.309459	0.0729469	-4.24225	2.2129e-05	0.000652988
AAEL006672	156.628	1.17258	0.276488	4.24099	2.22537e-05	0.000655119
AAEL001464	388.215	-0.763894	0.180316	-4.23642	2.27114e-05	0.000665915
AAEL028024	69.8306	1.9758	0.466401	4.23626	2.27271e-05	0.000665915
AAEL001636	3681.7	0.409823	0.0968009	4.23367	2.29906e-05	0.000672058
AAEL013356	4855.71	0.371772	0.0878289	4.23291	2.30682e-05	0.000672752
AAEL026758	65.6774	-1.40172	0.33152	-4.22818	2.35592e-05	0.000685468
AAEL014161	1653.89	-0.590714	0.139836	-4.22433	2.39654e-05	0.000695667
AAEL000793	14.6232	-4.60969	1.09307	-4.21718	2.47372e-05	0.000716404
AAEL006139	2583.7	0.59849	0.141959	4.21594	2.48736e-05	0.000718685
AAEL027949	3331.89	-0.478031	0.113641	-4.20648	2.59377e-05	0.000747701
AAEL011869	29.4544	2.55323	0.607078	4.20577	2.60193e-05	0.000748325
TE_0991_I	310.679	-1.76456	0.420238	-4.19895	2.68158e-05	0.000769458
AAEL002292	908.446	-0.48767	0.116559	-4.18388	2.8657e-05	0.000820405
TE_1094_Loner	961.491	-0.828584	0.19816	-4.18139	2.89729e-05	0.000825186
AAEL009173	1705.56	0.477158	0.114123	4.1811	2.90102e-05	0.000825186
AAEL013277	19.8557	-3.04417	0.728096	-4.18101	2.90223e-05	0.000825186
AAEL028771	4703.83	3.57856	0.856185	4.17966	2.91945e-05	0.000828194
AAEL018288	14511.1	0.500403	0.119787	4.17745	2.9479e-05	0.000834369
AAEL010506	3176.99	0.390551	0.0935497	4.17479	2.98257e-05	0.000842273
TE_0687_Gypsy	1181.37	-0.500878	0.120051	-4.1722	3.01676e-05	0.000850005
AAEL007881	2783.77	0.481964	0.115595	4.1694	3.05398e-05	0.00085819
AAEL024520	2730.31	-0.464661	0.111456	-4.16899	3.05956e-05	0.00085819
TE_1709_Unknown	64.5367	-1.40613	0.337554	-4.16565	3.10469e-05	0.000868894
AAEL017811	61.5799	2.66638	0.640632	4.16212	3.15309e-05	0.000880468
AAEL022844	72.367	-2.12436	0.511082	-4.1566	3.23023e-05	0.000899994
AAEL012994	2754.06	0.504258	0.121419	4.15306	3.28065e-05	0.000912007
TE_0709_Gypsy	2088.76	0.527202	0.127049	4.14958	3.33085e-05	0.000923903
AAEL014057	1327.16	-0.808578	0.194944	-4.14773	3.35783e-05	0.000929323
AAEL009089	77.8938	-1.27147	0.30689	-4.14306	3.42696e-05	0.000946357
AAEL019461	2663.56	-0.485638	0.117405	-4.13643	3.5275e-05	0.00097197
AAEL004083	1235.07	-0.649417	0.15702	-4.13587	3.53605e-05	0.000972181
AAEL024525	815.974	0.593118	0.143648	4.12895	3.64419e-05	0.000999635
AAEL010220	96.7414	-1.11273	0.269526	-4.12847	3.65193e-05	0.000999635
AAEL000967	538.819	0.899845	0.218071	4.12638	3.68519e-05	0.00100653
AAEL006425	119074	-0.334877	0.0812198	-4.1231	3.73802e-05	0.00101873
AAEL024629	6.91132	-6.33385	1.54498	-4.09964	4.13795e-05	0.00112527
TE_1292_mTA	450.183	-0.544706	0.133194	-4.08958	4.32153e-05	0.00117138
AAEL021555	85.167	-1.52097	0.371937	-4.08933	4.32629e-05	0.00117138
AAEL010844	522.448	-0.590715	0.144505	-4.08784	4.35408e-05	0.0011716
AAEL010782	22079.5	-0.667544	0.163315	-4.08747	4.36104e-05	0.0011716
AAEL023991	10107.8	0.475123	0.116243	4.08732	4.36382e-05	0.0011716
AAEL019824	626.932	-0.787465	0.192662	-4.08728	4.36464e-05	0.0011716
AAEL001379	1417.34	0.461096	0.11293	4.08302	4.4454e-05	0.00119072
AAEL021103	679.617	0.549109	0.134763	4.07463	4.60875e-05	0.00123183
AAEL027505	713.624	-0.511283	0.125561	-4.07198	4.66144e-05	0.00124325
AAEL014709	2179.69	0.365101	0.0897135	4.06963	4.70873e-05	0.00125262
AAEL012610	1447.35	0.408475	0.100381	4.06924	4.71665e-05	0.00125262
AAEL010433	519.478	-0.595013	0.146243	-4.06864	4.72874e-05	0.00125317
AAEL020636	135.987	-0.912542	0.224432	-4.06601	4.78259e-05	0.00126475
AAEL004313	2812.57	0.505407	0.124474	4.06035	4.89992e-05	0.00129086
AAEL013102	1316.9	-0.672099	0.165533	-4.0602	4.90298e-05	0.00129086
AAEL014719	1411.29	0.566708	0.139591	4.05976	4.91233e-05	0.00129086
AAEL009036	6.78088	-6.30543	1.55365	-4.05847	4.93951e-05	0.00129527
AAEL020401	742.019	0.788908	0.194492	4.05625	4.98675e-05	0.00130492
TE_1701_MITE	436.449	1.09246	0.269789	4.04932	5.13662e-05	0.00134132
AAEL019827	1194.12	-0.590377	0.145851	-4.04783	5.16957e-05	0.00134711
AAEL005469	507.01	-1.15036	0.284365	-4.04538	5.22382e-05	0.00135841
AAEL014871	874.526	0.423261	0.104688	4.04306	5.2757e-05	0.00136905
AAEL004407	912.91	0.491659	0.12198	4.03065	5.56224e-05	0.00143758
TE_1027_Kiri	50.6649	1.4832	0.367983	4.03063	5.56283e-05	0.00143758
AAEL001878	134.226	1.10046	0.273641	4.02153	5.78209e-05	0.00149116
TE_1100_m3bp	506.397	0.624738	0.155663	4.0134	5.98492e-05	0.00154028
AAEL004239	9.36744	-5.78331	1.44413	-4.0047	6.20972e-05	0.00159485
AAEL026911	74.3645	-1.25994	0.314843	-4.0018	6.2863e-05	0.0016112
TE_0988_I	50.4548	-1.84255	0.460659	-3.9998	6.33958e-05	0.00162153
AAEL000797	39.3853	-2.324	0.582264	-3.99131	6.57092e-05	0.00167726
AAEL007245	599.276	-0.811956	0.203477	-3.99041	6.59592e-05	0.00168021
AAEL023382	294.216	-0.710285	0.178091	-3.98833	6.65403e-05	0.00169156
AAEL018169	16.1603	-3.51205	0.881422	-3.98453	6.7615e-05	0.00171471
AAEL021931	41299.4	-0.643103	0.161416	-3.98414	6.77258e-05	0.00171471
AAEL009362	3105.42	0.430498	0.108201	3.97868	6.92977e-05	0.00175096
AAEL009093	970.755	-0.552959	0.139038	-3.97702	6.97837e-05	0.00175968
AAEL020354	11.1519	4.31529	1.08547	3.9755	7.02322e-05	0.00176742
AAEL010064	11.1633	-6.03799	1.52038	-3.97137	7.14605e-05	0.00179471
AAEL005774	45.2932	-2.85545	0.71953	-3.9685	7.23279e-05	0.00181285
AAEL020164	6.70643	-6.2943	1.58647	-3.96748	7.26364e-05	0.00181693
AAEL001594	69.4761	-1.58265	0.39952	-3.96137	7.45194e-05	0.00185894
AAEL019519	135.515	-0.939114	0.237086	-3.96107	7.46138e-05	0.00185894
TE_1086_Loa	8111.44	0.384004	0.0970318	3.95751	7.57364e-05	0.00187835
AAEL003626	199.048	1.18577	0.299648	3.9572	7.58333e-05	0.00187835
AAEL010146	1460.18	0.361575	0.0913722	3.95717	7.58441e-05	0.00187835
AAEL003899	7609.66	0.436946	0.110461	3.95566	7.63239e-05	0.00188649
AAEL005203	109.771	1.25552	0.317618	3.95292	7.72028e-05	0.00190444
AAEL000800	1575.74	-0.53249	0.134784	-3.95068	7.79306e-05	0.0019186
AAEL026775	19.3338	-2.54509	0.645366	-3.94364	8.02545e-05	0.00197192
AAEL011051	3154.29	-0.455776	0.115661	-3.94063	8.12664e-05	0.00199286
AAEL018340	68.1179	-2.33186	0.592577	-3.93512	8.31567e-05	0.00203522
AAEL007830	556.198	0.768715	0.195397	3.93412	8.35019e-05	0.00203622
AAEL004936	2395.68	0.340101	0.0864504	3.93406	8.35238e-05	0.00203622
TE_1615_R1	529.483	0.582028	0.147981	3.93312	8.38489e-05	0.00204016
AAEL024429	35.3748	-2.79612	0.711003	-3.93264	8.40164e-05	0.00204026
AAEL000981	284.415	-1.29907	0.330546	-3.93006	8.49236e-05	0.00205829
AAEL004048	46.6361	-2.43407	0.619578	-3.92859	8.54459e-05	0.00206693
AAEL006870	355.376	0.722686	0.184065	3.92625	8.62817e-05	0.00207582
AAEL019733	69.0178	-2.58273	0.657822	-3.92619	8.63032e-05	0.00207582
AAEL008007	92.9153	-1.27239	0.324079	-3.92616	8.63123e-05	0.00207582
AAEL006774	116.503	2.04764	0.521997	3.9227	8.75615e-05	0.00210181
AAEL008124	89.517	-1.1595	0.295741	-3.92067	8.83044e-05	0.00211367
AAEL021180	22.896	3.07944	0.785488	3.92042	8.83941e-05	0.00211367
AAEL008958	4278.72	-0.336304	0.0858636	-3.91672	8.97604e-05	0.00214224
AAEL022712	243.781	-0.66325	0.169452	-3.91409	9.0744e-05	0.00216158
AAEL021667	11063.9	-0.553938	0.14195	-3.90234	9.5266e-05	0.0022635
AAEL005706	331.836	0.59701	0.153008	3.90183	9.54666e-05	0.0022635
AAEL012931	350.807	0.874747	0.224203	3.90158	9.55668e-05	0.0022635
AAEL014492	96.528	-1.0944	0.280672	-3.89923	9.65002e-05	0.00228128
AAEL014896	21010.6	0.416994	0.106983	3.89776	9.70878e-05	0.00229083
AAEL004193	1268.79	0.489502	0.125687	3.89461	9.83584e-05	0.00231643
AAEL012693	23.7043	-2.50521	0.643716	-3.8918	9.95033e-05	0.00233898
AAEL025317	8.83303	-5.70728	1.46796	-3.8879	0.000101117	0.00236799
AAEL029082	8.83303	-5.70728	1.46796	-3.8879	0.000101117	0.00236799
AAEL008213	236.041	-0.770715	0.198611	-3.88053	0.000104231	0.00243636
AAEL024640	18.1975	-3.44115	0.886968	-3.87967	0.000104597	0.00244033
AAEL019451	1743.08	0.685679	0.176831	3.8776	0.000105492	0.00245662
AAEL027938	711.797	0.55307	0.142902	3.87026	0.000108718	0.00252703
AAEL000342	44.4176	-1.74809	0.451913	-3.8682	0.000109643	0.0025438
AAEL027429	14.7187	-3.85341	0.996393	-3.86736	0.00011002	0.0025478
AAEL014821	359.004	-0.673003	0.174065	-3.86638	0.000110461	0.00255038
TE_0102_BelPao	6.09153	-6.1502	1.59076	-3.86621	0.00011054	0.00255038
TE_0812_Gypsy	14.6948	3.0241	0.783248	3.86097	0.000112937	0.00260087
AAEL006321	1354.46	0.445903	0.11557	3.85828	0.000114188	0.00262484
AAEL016984	18179.9	0.368894	0.0958688	3.8479	0.000119134	0.00273351
AAEL007306	2741.36	0.313648	0.0815354	3.84677	0.000119687	0.00274116
AAEL001032	762.347	-1.06876	0.277988	-3.84464	0.00012073	0.00275999
AAEL019903	134.871	-1.2681	0.330062	-3.842	0.000122034	0.0027847
AAEL005473	39.6609	-2.14431	0.558813	-3.83726	0.000124417	0.00283389
AAEL014248	495.518	0.60834	0.158616	3.83531	0.000125407	0.00285124
AAEL026390	1378.24	0.438405	0.11434	3.83424	0.000125955	0.00285849
AAEL004070	544.364	0.481478	0.12573	3.82947	0.000128418	0.0029091
AAEL007271	7433.66	-0.309836	0.0810369	-3.8234	0.000131624	0.00297631
AAEL019937	1528.21	-0.423343	0.110812	-3.82038	0.000133244	0.00300752
AAEL011142	776.026	-0.477572	0.125036	-3.81948	0.000133734	0.00301312
TE_0975_I	1989.03	0.389899	0.102149	3.81695	0.000135112	0.00303867
AAEL025518	138.824	1.28799	0.337549	3.81572	0.000135789	0.00304841
TE_1482_MITE	625.703	0.586548	0.153856	3.81232	0.000137667	0.00308503
AAEL024524	4190.68	0.568046	0.149026	3.81172	0.000138006	0.00308707
AAEL015216	395.493	-0.694288	0.182296	-3.80858	0.000139764	0.00312082
AAEL015304	1529.49	-0.506722	0.133245	-3.80293	0.000142994	0.00318723
AAEL020123	546.246	-1.08579	0.285832	-3.79872	0.000145446	0.00323611
AAEL000709	4617.54	0.369628	0.0974511	3.79296	0.000148862	0.00330621
AAEL004580	211.565	0.81757	0.215667	3.79089	0.00015011	0.00332239
AAEL005582	117.697	0.89946	0.23727	3.79087	0.000150123	0.00332239
TE_1296_mTA	557.013	0.548252	0.144679	3.78944	0.000150989	0.00333491
TE_1392_R1	1009.95	0.53523	0.141257	3.78905	0.000151222	0.00333491
AAEL018695	461.619	-1.3023	0.343818	-3.78777	0.000152006	0.00334629
AAEL009017	396.527	-0.636602	0.168182	-3.7852	0.000153587	0.00336952
AAEL002759	4001.61	0.366582	0.0968497	3.78506	0.000153674	0.00336952
AAEL011048	541.343	0.52636	0.139075	3.78474	0.000153872	0.00336952
AAEL007391	1678.3	-0.425447	0.112459	-3.78314	0.000154864	0.00338532
AAEL007473	1253.13	-0.561521	0.148498	-3.78135	0.00015598	0.00340374
AAEL027358	5.79543	-6.08107	1.61238	-3.77148	0.000162283	0.00353511
TE_0639_EnSpm	128.809	-1.06272	0.281872	-3.77023	0.000163097	0.00354108
AAEL003022	847.136	-0.564973	0.149869	-3.76977	0.000163397	0.00354108
TE_1225_MITE	361.655	-0.806429	0.213921	-3.76975	0.000163408	0.00354108
TE_0677_Gypsy	38.7317	2.00084	0.53201	3.76091	0.000169299	0.0036576
AAEL001646	461.485	-0.648729	0.172498	-3.7608	0.000169371	0.0036576
AAEL008046	69.6973	2.31405	0.61543	3.76005	0.000169876	0.00366217
AAEL021326	11.0547	-4.10625	1.09241	-3.75888	0.000170675	0.00367304
AAEL008676	182.966	0.86065	0.229287	3.75359	0.000174322	0.00374507
AAEL010799	1041.97	-0.462978	0.123695	-3.74288	0.00018192	0.00390159
AAEL005464	159.446	0.988521	0.26422	3.74128	0.000183086	0.00391987
AAEL026242	6.2502	-6.1912	1.65886	-3.7322	0.000189814	0.00405695
AAEL006904	2233.96	-0.47987	0.12863	-3.73062	0.00019101	0.00407553
AAEL002560	7982.15	0.425482	0.114145	3.72755	0.000193352	0.00411847
AAEL010585	2433.68	0.384711	0.103264	3.7255	0.000194928	0.00414495
AAEL000951	12401.7	0.411803	0.110605	3.72319	0.000196721	0.00417596
TE_0208_BelPao	31.0049	-2.50357	0.672881	-3.72068	0.000198687	0.00421055
AAEL028899	5.95431	-6.11668	1.64426	-3.72002	0.000199209	0.00421446
AAEL011935	20.5872	2.71174	0.729224	3.71867	0.000200278	0.0042299
AAEL009627	43.2189	2.34008	0.629555	3.71704	0.000201571	0.00425001
AAEL026955	136.066	-1.12648	0.303146	-3.71598	0.000202414	0.00426059
AAEL019423	148.194	-1.33559	0.359482	-3.71533	0.000202941	0.0042645
AAEL012317	563.569	-0.634762	0.171181	-3.70813	0.000208797	0.00438017
AAEL000943	80.0277	-1.06313	0.286877	-3.70588	0.000210661	0.00441187
AAEL003098	405.214	-0.640988	0.173097	-3.70305	0.000213026	0.00445051
AAEL002390	2091.44	0.526017	0.142059	3.70282	0.000213219	0.00445051
AAEL025091	707.711	-0.447135	0.120806	-3.70127	0.000214526	0.00447031
AAEL019656	3329	-0.350061	0.0945988	-3.70048	0.000215194	0.00447675
AAEL001146	453.996	0.584689	0.158343	3.69255	0.000222021	0.00461108
AAEL009018	418.453	2.15402	0.583703	3.69027	0.000224016	0.00464479
AAEL009760	32265.5	-0.702846	0.190504	-3.6894	0.000224779	0.00465173
AAEL024675	23782.3	0.339923	0.0921438	3.68905	0.000225096	0.00465173
AAEL027925	14.428	-2.7546	0.747074	-3.68719	0.000226744	0.00467805
AAEL006436	901.844	0.453796	0.123155	3.68475	0.000228927	0.00471528
AAEL001946	2127.33	0.467288	0.126891	3.68259	0.000230879	0.00474766
TE_0094_BelPao	343.441	0.58014	0.157648	3.67998	0.000233255	0.00478863
AAEL000500	4491.75	-0.563734	0.153252	-3.67847	0.000234639	0.00480913
AAEL002555	221.944	1.25895	0.342378	3.67708	0.000235918	0.00482742
AAEL007892	3704.46	-0.455535	0.124014	-3.67326	0.000239479	0.00489227
AAEL005821	13707.9	0.327079	0.0891522	3.66877	0.000243724	0.00497085
AAEL006971	31.7199	2.30707	0.629114	3.66717	0.000245251	0.00499385
AAEL019500	2450.73	-0.521523	0.142334	-3.66408	0.00024823	0.00504627
AAEL005849	814.214	-1.93731	0.528966	-3.66244	0.000249827	0.00507047
AAEL024645	9.90821	-3.92846	1.0736	-3.65913	0.000253073	0.00512801
AAEL012549	9081.09	-0.455137	0.124487	-3.65609	0.000256088	0.00518069
AAEL000370	2443.84	0.312903	0.0856256	3.65431	0.000257872	0.00520835
AAEL023302	5.44736	-5.99163	1.64038	-3.65259	0.000259604	0.00523486
AAEL019536	24169.1	-0.462909	0.126813	-3.65032	0.000261914	0.00527292
AAEL009208	351.395	-0.721987	0.197942	-3.64747	0.000264836	0.00532317
TE_1004_I	58.2693	-1.48314	0.406918	-3.64481	0.000267588	0.00536984
TE_1418_R1	376.442	0.552545	0.151685	3.64271	0.00026978	0.00540194
AAEL023251	76.9467	-1.10645	0.303764	-3.64245	0.000270054	0.00540194
TE_0716_Gypsy	30.7472	-2.3551	0.647016	-3.63994	0.000272705	0.00544625
TE_0690_Gypsy	38.4077	-1.76891	0.486165	-3.63849	0.000274238	0.00546811
TE_0954_I	72.1536	-1.39254	0.382874	-3.63708	0.000275743	0.00548936
AAEL027028	1986.81	-0.482876	0.13282	-3.63556	0.000277382	0.0055132
TE_1729_Unknown	513.771	0.595374	0.163865	3.63332	0.000279795	0.00554029
AAEL026111	82.8969	-2.66419	0.733298	-3.63317	0.000279964	0.00554029
AAEL007243	409.33	-0.556526	0.153185	-3.63302	0.000280119	0.00554029
TE_0311_BelPao	209.024	0.814371	0.224181	3.63265	0.000280521	0.00554029
AAEL022334	3299.11	-0.883919	0.243367	-3.63204	0.000281188	0.0055447
AAEL000051	200.72	-1.44574	0.398142	-3.6312	0.000282103	0.00554585
AAEL003903	1453.92	-0.347117	0.0955992	-3.63096	0.00028237	0.00554585
AAEL000893	27.5223	3.95965	1.09058	3.63077	0.00028258	0.00554585
AAEL013712	460.31	-1.14271	0.314771	-3.63028	0.000283118	0.0055477
TE_0342_Copia	71.7882	-1.51596	0.417708	-3.62923	0.000284272	0.00556157
AAEL000757	3321.28	-0.554097	0.152996	-3.62164	0.000292743	0.00571834
AAEL012583	955.22	-0.80685	0.222871	-3.62026	0.000294308	0.00573465
AAEL000278	780.344	-0.480401	0.132704	-3.62009	0.000294497	0.00573465
AAEL019845	3711.65	-0.315546	0.0872192	-3.61785	0.000297066	0.00577566
AAEL028015	451.385	0.6141	0.169771	3.61722	0.000297781	0.00578056
TE_0906_Gypsy	78.4625	1.46273	0.4045	3.61615	0.000299022	0.00579565
AAEL003589	9654.9	-0.569824	0.157611	-3.61538	0.00029991	0.00580311
AAEL022467	884.186	-0.657464	0.181871	-3.61501	0.000300337	0.00580311
AAEL001301	135.107	-1.09131	0.302023	-3.61332	0.000302299	0.00583199
AAEL012639	21.378	-2.74833	0.761584	-3.6087	0.000307738	0.00592776
AAEL001293	320.065	-0.642375	0.178186	-3.60509	0.000312048	0.00600152
AAEL003430	434.812	0.610486	0.169403	3.60376	0.000313651	0.00602306
AAEL002529	173.607	-0.960747	0.266789	-3.60115	0.000316813	0.00607444
AAEL008154	6001.71	-0.457736	0.127231	-3.59767	0.000321078	0.00613833
AAEL022229	1274.83	0.396089	0.110097	3.59763	0.000321129	0.00613833
TE_0821_Gypsy	193.666	0.835536	0.232378	3.59559	0.000323654	0.00617715
TE_0885_Gypsy	69.4336	-1.35156	0.376339	-3.59133	0.00032899	0.00626156
AAEL009298	151.789	-0.865689	0.241054	-3.59126	0.000329081	0.00626156
AAEL022930	791.097	-0.48645	0.135534	-3.58914	0.000331775	0.00629575
AAEL014412	215.795	-0.991907	0.27637	-3.58905	0.000331886	0.00629575
AAEL007247	169.513	-0.730106	0.203456	-3.58852	0.000332561	0.00629898
AAEL000101	230.57	-0.670512	0.187069	-3.58431	0.000337973	0.00639178
TE_0548_Copia	77.5779	-1.30293	0.363573	-3.58369	0.000338772	0.0063972
AAEL010678	85.9194	1.81613	0.506927	3.58263	0.00034015	0.00641353
AAEL027002	686.094	-0.82972	0.231825	-3.57909	0.000344799	0.00649138
AAEL001839	905.513	1.69684	0.474257	3.5779	0.000346366	0.00650336
AAEL007644	968.735	0.431538	0.120615	3.57782	0.000346478	0.00650336
TE_0068_BelPao	148.086	-0.81496	0.228154	-3.57198	0.000354292	0.00664005
TE_0755_Gypsy	108.932	1.13248	0.317174	3.57054	0.000356251	0.00666676
AAEL019784	517.822	-0.65086	0.182347	-3.56935	0.000357865	0.00668693
AAEL003428	1191.05	-0.493934	0.138439	-3.56788	0.000359886	0.00671465
AAEL008096	438.99	-0.587205	0.164613	-3.56719	0.000360824	0.00672209
AAEL002887	4663.29	0.325162	0.0911672	3.56665	0.000361574	0.00672603
AAEL022401	7.39098	-5.44116	1.52811	-3.56071	0.000369847	0.00686227
AAEL027199	610.628	-0.505766	0.142045	-3.56061	0.000369998	0.00686227
AAEL005003	447.871	0.511387	0.143682	3.55916	0.000372045	0.00689
AAEL024365	33.4972	-2.00325	0.563037	-3.55793	0.000373784	0.00691197
AAEL005479	27.1034	-3.32163	0.935199	-3.55179	0.000382626	0.00706499
TE_0406_Copia	47.5805	1.45254	0.409126	3.55035	0.000384712	0.00709302
AAEL009367	2422.53	0.389762	0.109801	3.54972	0.000385646	0.00709975
AAEL001088	1521.53	0.334328	0.0942061	3.5489	0.000386841	0.00711126
AAEL014715	4185.16	0.347711	0.0981279	3.54345	0.000394933	0.00724934
AAEL021556	2205.54	-0.430489	0.121565	-3.54123	0.000398272	0.00729872
AAEL006109	17.6641	4.55502	1.28641	3.54088	0.000398793	0.00729872
AAEL021925	973.096	0.43186	0.12201	3.53955	0.000400814	0.00732498
AAEL019717	21472	-0.378587	0.106978	-3.53893	0.000401748	0.00733132
AAEL028178	46.036	-1.45513	0.411307	-3.53783	0.000403434	0.00735133
AAEL012062	145565	0.337681	0.0954721	3.53696	0.000404764	0.00736481
AAEL011117	486.901	0.467965	0.132401	3.53445	0.000408632	0.00741603
AAEL025187	814.957	0.502236	0.142101	3.53436	0.000408767	0.00741603
TE_0930_hAT	698.491	0.45028	0.127472	3.53237	0.000411853	0.00746117
AAEL001426	187.48	-0.805125	0.228007	-3.53113	0.000413783	0.007475
AAEL003503	3308.56	0.273149	0.0773549	3.53111	0.000413814	0.007475
AAEL008507	1140.2	-0.378916	0.107339	-3.53009	0.000415417	0.00749311
AAEL009082	312.561	0.663578	0.188026	3.52919	0.000416838	0.0075079
AAEL004839	597.831	-0.663521	0.188227	-3.52511	0.000423312	0.00761352
AAEL011357	1199.89	-0.418616	0.118802	-3.52363	0.000425676	0.00764503
AAEL023898	308.011	-1.02519	0.291352	-3.51875	0.000433592	0.007776
AAEL006961	89.2236	1.10194	0.313307	3.51711	0.000436266	0.00781274
AAEL023159	148.655	-1.36239	0.38759	-3.51503	0.000439699	0.00786292
AAEL014972	362.366	0.615895	0.175261	3.51416	0.000441139	0.00787739
AAEL005979	83.4559	2.05491	0.585043	3.51242	0.000444048	0.00791801
AAEL006446	266.131	-0.907645	0.25853	-3.5108	0.000446762	0.00795139
AAEL000729	32.977	1.69064	0.481588	3.51054	0.000447194	0.00795139
AAEL000910	119.897	1.08988	0.31069	3.50793	0.000451607	0.00801099
AAEL010684	328.003	-0.582294	0.166002	-3.50775	0.000451921	0.00801099
AAEL008876	149.303	0.986548	0.281275	3.50742	0.000452471	0.00801099
AAEL000859	6004.44	-0.531906	0.151684	-3.50667	0.000453746	0.00802217
AAEL007349	11746.6	-0.347805	0.0993271	-3.50161	0.00046245	0.0081645
AAEL017012	4337.73	0.600075	0.171491	3.49917	0.000466717	0.0082282
AAEL013770	101.397	-1.07077	0.306115	-3.49795	0.000468848	0.00825411
AAEL008565	1211.89	0.35961	0.102911	3.49437	0.000475178	0.00834628
AAEL004805	146.918	-1.37996	0.394956	-3.49395	0.000475925	0.00834628
AAEL014797	2559.27	-0.372386	0.106583	-3.49386	0.00047609	0.00834628
AAEL020284	24.966	-2.4537	0.703775	-3.48649	0.000489408	0.00856773
AAEL000549	4578.69	-0.564714	0.162146	-3.48275	0.000496292	0.00867608
AAEL005926	188.772	0.790144	0.227122	3.47894	0.000503404	0.00878809
AAEL001593	2198.58	-0.348877	0.100334	-3.47715	0.000506769	0.00883448
AAEL008921	1927.87	0.325527	0.0936393	3.4764	0.000508201	0.00884709
AAEL010697	416.689	-0.59595	0.171527	-3.47437	0.000512045	0.00889908
AAEL002089	1094.17	0.478375	0.137698	3.47408	0.000512613	0.00889908
AAEL024603	10.3971	-5.0062	1.44118	-3.47368	0.000513373	0.0088999
AAEL001204	1622.05	0.417593	0.120378	3.46901	0.000522386	0.00904358
AAEL019595	204.094	-0.996238	0.287349	-3.46699	0.000526314	0.00909897
AAEL005113	108.485	0.999385	0.288911	3.45915	0.000541893	0.00935533
AAEL005262	3990.17	0.293182	0.0847886	3.4578	0.000544614	0.00938932
AAEL007943	201.506	-0.717933	0.207767	-3.45547	0.00054934	0.00945774
AAEL020094	203.852	0.849687	0.246137	3.45208	0.000556273	0.0095639
AAEL000206	950.475	-0.462261	0.134242	-3.44349	0.000574264	0.00984989
AAEL013702	1600.04	-0.371222	0.107807	-3.44338	0.000574485	0.00984989
AAEL014515	147.115	0.954454	0.27723	3.44282	0.000575685	0.00985693
AAEL020872	87.9929	-0.963883	0.28005	-3.44182	0.00057781	0.00987142
AAEL009416	410.639	0.595183	0.172934	3.44168	0.000578113	0.00987142
AAEL006372	18258.8	0.326575	0.0949259	3.44032	0.000581031	0.00990769
AAEL004098	526.878	0.672255	0.195428	3.43991	0.000581903	0.00990902
AAEL000406	3486.35	0.503353	0.146413	3.43789	0.000586274	0.00996986
AAEL012457	823.185	-0.563196	0.163894	-3.43634	0.000589637	0.0100134
AAEL000874	279.305	-0.835509	0.243249	-3.43479	0.000593007	0.010057
AAEL000417	8598.84	0.308545	0.0899251	3.43113	0.000601073	0.0101799
AAEL004500	212757	0.361138	0.105371	3.42731	0.000609589	0.0103102
AAEL009424	619.349	0.439865	0.128356	3.42691	0.000610482	0.0103113
TE_0861_Gypsy	34.1065	-1.72945	0.505376	-3.4221	0.000621383	0.0104677
AAEL017022	324450	0.391666	0.114454	3.42203	0.000621563	0.0104677
AAEL014198	1188.46	-0.419025	0.12246	-3.42172	0.000622257	0.0104677
AAEL017301	820.038	0.438694	0.128246	3.42073	0.000624533	0.0104785
AAEL013571	1477.85	-0.364311	0.106502	-3.42071	0.000624578	0.0104785
AAEL010362	162.646	0.840076	0.245615	3.42029	0.000625536	0.0104805
AAEL009070	4487.35	-0.788459	0.230867	-3.41521	0.000637339	0.0106639
AAEL019843	3465.72	0.366944	0.107475	3.41422	0.000639642	0.0106679
AAEL012092	27070	0.368645	0.107978	3.41408	0.000639969	0.0106679
AAEL000940	3395.17	0.361198	0.1058	3.41396	0.000640249	0.0106679
AAEL013648	21.4356	2.57866	0.755397	3.41365	0.000640997	0.0106679
AAEL004188	3138.02	-0.765879	0.224443	-3.41235	0.000644043	0.0106915
AAEL020234	11.6427	-3.01972	0.885042	-3.41195	0.000644988	0.0106915
AAEL026520	11.6427	-3.01972	0.885042	-3.41195	0.000644988	0.0106915
AAEL013774	10747.1	-0.423694	0.124323	-3.40802	0.000654354	0.0108324
AAEL014066	6.60887	-6.27653	1.84399	-3.40378	0.000664614	0.0109877
AAEL023557	10.4852	-3.10741	0.913385	-3.40208	0.000668748	0.0110279
AAEL014274	411.998	0.550783	0.161897	3.40205	0.000668812	0.0110279
AAEL008805	7.67607	6.28232	1.84771	3.40005	0.000673742	0.0110945
TE_0180_BelPao	13.3953	-2.63285	0.774546	-3.39922	0.000675795	0.0111137
TE_1586_Unknown	136.299	-0.855302	0.251654	-3.39872	0.000677026	0.0111193
AAEL012964	6978.94	-0.354138	0.104361	-3.39338	0.000690366	0.0113221
TE_0193_BelPao	83.4636	-1.1497	0.338882	-3.39263	0.00069225	0.0113221
TE_0522_Copia	94.3409	0.986776	0.290869	3.39251	0.000692547	0.0113221
AAEL019045	28.5656	3.15631	0.930424	3.39233	0.000693006	0.0113221
AAEL019425	422.244	-0.819327	0.24161	-3.39112	0.000696087	0.0113576
AAEL009861	191.955	-0.760704	0.224351	-3.39069	0.000697177	0.0113605
AAEL014672	14.6977	-2.67364	0.788651	-3.39015	0.000698551	0.0113681
AAEL001102	1579.71	-0.369194	0.108942	-3.38891	0.000701716	0.0114047
AAEL019932	1487.18	-0.490793	0.144991	-3.38498	0.000711825	0.011554
AAEL002499	191.054	0.792918	0.234334	3.38371	0.000715143	0.0115928
AAEL019871	84.4824	-0.983634	0.290846	-3.38198	0.000719665	0.0116509
AAEL026896	316.728	0.896417	0.265427	3.37727	0.0007321	0.0118216
AAEL029107	316.728	0.896417	0.265427	3.37727	0.0007321	0.0118216
AAEL004529	81.7855	-1.15888	0.343774	-3.37104	0.000748842	0.0120763
AAEL024553	11.5066	-3.1223	0.926825	-3.36881	0.000754935	0.0121478
AAEL006946	2875.33	0.297079	0.0881878	3.3687	0.000755225	0.0121478
AAEL008006	3568.49	-0.486326	0.144382	-3.36834	0.000756231	0.0121484
AAEL006376	117.745	-1.13478	0.337354	-3.36377	0.000768858	0.0123261
AAEL002844	238.766	-0.565477	0.168116	-3.36362	0.000769272	0.0123261
TE_0626_Unknown	577.125	0.465935	0.13863	3.36099	0.000776639	0.0124282
AAEL007812	73.1027	-1.68175	0.500579	-3.3596	0.000780542	0.0124747
AAEL008583	219.111	0.619382	0.184395	3.359	0.000782245	0.0124859
TE_0824_Gypsy	110.239	0.899116	0.267782	3.35764	0.000786119	0.0125317
AAEL027821	843.439	-0.492504	0.146762	-3.35581	0.000791322	0.0125986
AAEL006704	30852.5	-0.637312	0.189964	-3.35491	0.000793894	0.0126234
AAEL006702	3007.18	-0.616477	0.18379	-3.35424	0.000795824	0.012638
TE_0694_Gypsy	61.7655	-1.22234	0.364613	-3.35244	0.000801032	0.0127046
AAEL005700	21.2113	4.43781	1.32445	3.35068	0.000806145	0.0127694
AAEL012161	1162.25	0.375353	0.11205	3.34987	0.000808484	0.0127902
AAEL006264	1806.93	-0.43537	0.130112	-3.34611	0.000819532	0.0129486
AAEL008723	2398.72	0.479437	0.143378	3.34386	0.000826213	0.0130377
AAEL006510	2925.99	0.33047	0.0989075	3.34121	0.000834155	0.0131464
AAEL008347	284.743	-0.825765	0.247275	-3.33947	0.000839398	0.0132123
AAEL022812	282.224	-0.623761	0.18687	-3.33793	0.000844047	0.0132688
AAEL012369	97.1195	-1.14088	0.341871	-3.33717	0.000846369	0.0132885
TE_0577_Copia	581.895	0.653778	0.195969	3.33613	0.00084954	0.0133155
AAEL011459	51.1342	1.21827	0.365217	3.33574	0.000850716	0.0133155
AAEL006254	151.899	1.34803	0.40414	3.33556	0.000851286	0.0133155
AAEL004522	1197.85	-0.492498	0.147767	-3.33293	0.000859357	0.0134249
AAEL011350	459.263	1.13384	0.340263	3.33224	0.000861497	0.0134415
AAEL006069	2823.87	0.381089	0.114439	3.33006	0.000868259	0.0135301
AAEL010788	4896.93	0.371828	0.111671	3.32966	0.000869522	0.0135329
AAEL021072	116.371	-1.0857	0.326218	-3.32815	0.000874255	0.0135896
TE_0427_Copia	43.1833	3.52717	1.06059	3.32565	0.000882114	0.0136804
AAEL011978	467.408	-0.799133	0.240306	-3.32548	0.000882673	0.0136804
TE_1634_Unknown	531.21	-0.442799	0.133163	-3.32525	0.000883384	0.0136804
AAEL006800	85.6676	-1.48683	0.447535	-3.32226	0.000892924	0.013811
AAEL024526	6.44753	-5.23738	1.57904	-3.31681	0.000910521	0.014064
AAEL000948	5118.96	-0.316552	0.0954477	-3.3165	0.000911538	0.014064
AAEL018174	582.86	0.493396	0.148833	3.31509	0.000916142	0.0141176
AAEL020717	32.8265	3.42367	1.03337	3.31311	0.000922653	0.0141985
AAEL026846	1117.54	-0.463651	0.139957	-3.3128	0.000923663	0.0141985
AAEL021538	90.4026	1.01234	0.30613	3.30691	0.000943297	0.0144648
AAEL001726	5.45055	-5.99811	1.81381	-3.30691	0.000943307	0.0144648
AAEL002296	1014.07	0.425429	0.128734	3.30472	0.000950697	0.0145602
AAEL003532	504.294	0.453002	0.137156	3.30282	0.000957182	0.0146416
AAEL026744	646.176	0.536191	0.162783	3.2939	0.000988061	0.0150954
AAEL009117	482.929	-0.539159	0.163789	-3.29179	0.000995525	0.0151909
AAEL009764	777.762	-0.362322	0.110213	-3.28749	0.00101087	0.0154061
AAEL001667	972.961	-0.593377	0.180541	-3.28667	0.00101379	0.0154318
AAEL005956	744.605	-0.459663	0.140008	-3.28313	0.00102662	0.0156081
AAEL003391	279.672	-0.692409	0.211019	-3.28126	0.00103343	0.0156926
AAEL000956	228.264	0.694128	0.211582	3.28066	0.00103565	0.0157072
TE_1105_m4bp	979.134	0.35779	0.109085	3.27991	0.00103839	0.0157296
AAEL009859	38040.2	0.404122	0.123264	3.27851	0.00104356	0.0157887
AAEL009157	640.249	-0.486974	0.148653	-3.27592	0.00105318	0.015915
AAEL009837	475.779	-0.733214	0.224233	-3.26988	0.00107592	0.016239
TE_1421_R1	551.949	0.473375	0.144942	3.26596	0.00109092	0.0164351
AAEL028122	4.40655	-5.6853	1.74086	-3.2658	0.00109155	0.0164351
AAEL002813	1263.11	-0.410581	0.125852	-3.26242	0.00110467	0.0166116
AAEL013731	1042.22	0.352306	0.108006	3.26192	0.0011066	0.0166116
AAEL011356	75.51	1.42017	0.435401	3.26175	0.00110726	0.0166116
AAEL024101	60.6792	-1.29874	0.398292	-3.26077	0.00111109	0.01664
TE_1445_R1	230.291	0.721283	0.221213	3.26059	0.00111182	0.01664
AAEL000263	84.2528	-2.36544	0.725549	-3.26021	0.00111329	0.0166421
AAEL020452	3073.6	0.414518	0.127191	3.25902	0.00111797	0.0166798
AAEL010321	394.359	-0.458965	0.140835	-3.25889	0.00111849	0.0166798
TE_0680_Gypsy	82.3847	1.05328	0.323329	3.25761	0.00112355	0.0167349
AAEL005839	1009.36	-0.444804	0.136557	-3.25728	0.00112487	0.0167349
AAEL019997	54.071	-2.00883	0.61694	-3.25611	0.00112948	0.0167836
AAEL026769	37.1643	1.36374	0.418932	3.25528	0.00113279	0.0168128
TE_0850_Gypsy	53.9609	1.18992	0.365683	3.25397	0.00113803	0.0168704
AAEL004106	12.9757	2.88641	0.887464	3.25243	0.00114425	0.0169119
AAEL005465	21.1144	-2.14174	0.658517	-3.25237	0.00114447	0.0169119
AAEL025428	5.84682	-5.08992	1.56504	-3.25227	0.00114489	0.0169119
AAEL013688	192.593	0.923555	0.284291	3.24862	0.00115965	0.0171097
AAEL022570	23827.9	-0.280624	0.0864541	-3.24593	0.00117069	0.0172487
AAEL003345	113.699	-1.26858	0.390926	-3.24507	0.0011742	0.0172487
AAEL021092	78.9407	-1.91531	0.590221	-3.24507	0.00117422	0.0172487
TE_0232_BelPao	12.7707	-2.78063	0.856902	-3.24498	0.0011746	0.0172487
AAEL005843	4351.9	-0.310955	0.095897	-3.24259	0.00118447	0.0173731
AAEL006383	7.8197	-4.57561	1.41168	-3.24125	0.00119007	0.0174348
AAEL010611	1691.03	-0.353394	0.109117	-3.23867	0.00120089	0.0175728
AAEL005845	9066.03	0.281735	0.0870507	3.23644	0.0012103	0.0176896
AAEL014382	185.011	-1.30636	0.403718	-3.23583	0.00121292	0.0177072
AAEL006038	1402.05	-0.50172	0.155193	-3.23288	0.00122547	0.0178608
AAEL007862	338.701	0.490486	0.151733	3.23257	0.00122684	0.0178608
AAEL001610	106.043	-0.979434	0.303009	-3.23236	0.00122773	0.0178608
AAEL026672	100.418	-0.99797	0.308806	-3.2317	0.00123055	0.017881
AAEL007591	15.4729	-2.43704	0.755127	-3.22733	0.00124953	0.0181198
AAEL027621	28.762	-1.51277	0.46875	-3.22724	0.00124989	0.0181198
AAEL006070	1250.47	0.367254	0.113921	3.22375	0.00126522	0.0183208
AAEL025915	6724.67	-0.446815	0.138658	-3.22242	0.00127111	0.0183847
AAEL023585	2825.77	0.432936	0.134384	3.22165	0.00127457	0.0184134
TE_0432_Copia	45.9972	-1.31224	0.407405	-3.22098	0.00127753	0.0184349
AAEL011468	309.758	-0.562582	0.174698	-3.22032	0.00128049	0.0184456
AAEL019774	755.968	-0.415032	0.128886	-3.22015	0.00128123	0.0184456
AAEL003524	1333.73	-0.326626	0.101463	-3.21916	0.00128566	0.018488
AAEL009909	2718.38	0.273244	0.0849447	3.21673	0.00129662	0.0186242
AAEL004942	831.977	-0.747804	0.232531	-3.21593	0.00130023	0.0186546
AAEL004023	902.899	-0.414243	0.128853	-3.21485	0.00130515	0.0187036
TE_1121_m4bp	1372.25	0.458835	0.142768	3.21385	0.00130966	0.0187468
TE_0900_Gypsy	52.6004	-1.99333	0.620364	-3.21316	0.00131284	0.0187707
TE_0241_BelPao	478.57	-0.868693	0.270414	-3.21245	0.00131607	0.0187954
AAEL017179	28.486	-2.00664	0.624902	-3.21113	0.00132216	0.0188609
AAEL027035	9.6309	-3.28625	1.02393	-3.20944	0.00132994	0.0189501
AAEL024567	283.488	0.618621	0.192835	3.20803	0.00133648	0.0190216
AAEL008027	251.04	-1.20336	0.375356	-3.20591	0.00134637	0.0191364
AAEL005401	40771.7	0.338754	0.105674	3.20564	0.00134761	0.0191364
TE_0750_Gypsy	137.042	0.841376	0.262501	3.20523	0.00134956	0.0191423
AAEL023822	3717.87	0.350725	0.109443	3.20463	0.00135234	0.0191553
AAEL022591	10.1779	-5.11164	1.59521	-3.20438	0.00135355	0.0191553
AAEL000746	651.101	-0.602235	0.187979	-3.20375	0.00135652	0.0191716
AAEL005763	215.194	-0.940955	0.293797	-3.20274	0.00136126	0.0191716
AAEL011092	1257.28	0.445486	0.139101	3.20261	0.00136191	0.0191716
AAEL013267	1909.32	-0.45227	0.141234	-3.20228	0.00136344	0.0191716
AAEL028635	3617.14	0.427498	0.133507	3.20207	0.00136444	0.0191716
TE_1322_Outcast	37.4875	-1.50535	0.470141	-3.20191	0.00136521	0.0191716
AAEL005744	2821.31	0.376546	0.117613	3.20157	0.00136679	0.0191716
AAEL006741	5215.12	-0.275073	0.0859244	-3.20134	0.00136791	0.0191716
TE_1631_R1	387.264	0.48545	0.151646	3.20121	0.00136852	0.0191716
AAEL007403	2772.47	-0.418744	0.131126	-3.19344	0.00140589	0.0196556
AAEL008542	4961.11	0.240132	0.075197	3.19337	0.00140622	0.0196556
AAEL023268	45.2113	-1.23386	0.386571	-3.19181	0.00141383	0.0197399
AAEL009250	648.454	-0.471096	0.147714	-3.18924	0.00142647	0.019894
AAEL014518	49.7451	1.17949	0.370348	3.18482	0.00144844	0.0201619
AAEL026610	48.0798	1.47591	0.463432	3.18473	0.0014489	0.0201619
AAEL022600	1477.61	-0.556957	0.17491	-3.18425	0.00145131	0.0201729
AAEL012690	388.052	0.459762	0.144444	3.18297	0.00145771	0.020226
AAEL012307	623.929	-0.458485	0.144049	-3.18284	0.00145837	0.020226
AAEL025309	17.2935	-2.61401	0.821542	-3.18184	0.00146343	0.0202736
AAEL002791	645.153	-0.450396	0.14161	-3.18053	0.00147006	0.0203428
AAEL002665	54.706	1.26545	0.397963	3.17982	0.00147369	0.0203705
AAEL004277	295.912	0.722334	0.227361	3.17704	0.00148786	0.0205437
AAEL004562	1092.26	-0.691551	0.21789	-3.17386	0.00150428	0.0207475
TE_0370_Copia	84.6141	-1.11434	0.351756	-3.16792	0.00153533	0.0211523
AAEL008607	655.551	0.737936	0.233047	3.16647	0.001543	0.0212345
AAEL010145	56174.9	0.35464	0.112193	3.16098	0.00157241	0.0216154
AAEL000952	102.878	-0.825968	0.261462	-3.15904	0.00158292	0.021736
AAEL026519	10.0542	-3.34976	1.0605	-3.15866	0.00158499	0.0217405
AAEL013092	1143.3	0.354091	0.112132	3.15782	0.00158954	0.0217789
AAEL002588	84.0563	0.999865	0.316769	3.15644	0.00159706	0.0218154
AAEL009706	8392.38	0.31761	0.100623	3.15643	0.00159711	0.0218154
AAEL025194	11.3765	-2.68558	0.850845	-3.15637	0.00159744	0.0218154
AAEL024428	11.6118	-2.83978	0.900047	-3.15514	0.0016042	0.0218838
AAEL002306	1252.46	-0.330793	0.104907	-3.15319	0.00161497	0.0220066
AAEL004603	217.618	-0.650375	0.206391	-3.15118	0.00162613	0.022132
AAEL011216	1734.66	0.299983	0.0952057	3.15089	0.00162772	0.022132
AAEL009142	4173.09	-0.494283	0.156967	-3.14896	0.00163853	0.0222548
AAEL021227	109.972	-2.04162	0.648874	-3.1464	0.00165291	0.0224257
TE_1703_Unknown	797.509	0.537071	0.17076	3.14518	0.00165987	0.0224957
AAEL010445	89.1529	-1.20732	0.384757	-3.13788	0.00170172	0.0230378
AAEL019431	86.8969	-1.73784	0.553965	-3.1371	0.00170626	0.0230742
AAEL023674	4.24767	-5.63682	1.79715	-3.13654	0.00170956	0.0230939
AAEL025591	1003.78	0.400158	0.127627	3.13536	0.00171642	0.0231424
AAEL002800	26.2297	-2.71458	0.865814	-3.13529	0.00171686	0.0231424
AAEL010202	7.41515	-3.88396	1.23922	-3.1342	0.00172325	0.0232034
AAEL008303	752.766	0.429968	0.13723	3.1332	0.00172912	0.0232574
TE_0757_Gypsy	88.2695	-0.95178	0.303866	-3.13224	0.0017348	0.0233087
AAEL003179	1840.05	-0.355746	0.1136	-3.13158	0.00173868	0.0233358
TE_1691_Unknown	674.065	0.398912	0.127412	3.13089	0.00174278	0.0233656
AAEL004086	429.035	-0.492082	0.157199	-3.13032	0.00174617	0.0233859
AAEL026480	21.1551	-1.99933	0.638815	-3.12975	0.00174957	0.0234064
AAEL003194	287.865	0.540616	0.172773	3.12905	0.00175373	0.0234369
AAEL024123	79.9974	1.80046	0.575595	3.128	0.00176002	0.0234958
AAEL004918	1120.9	0.309911	0.0991169	3.12672	0.0017677	0.0235731
AAEL006888	17.9471	-2.03799	0.652216	-3.12471	0.00177979	0.023709
AAEL020053	10.2267	4.169	1.33505	3.12274	0.00179177	0.0238123
AAEL014413	40.263	-1.87182	0.59943	-3.12267	0.00179219	0.0238123
AAEL022689	714.053	-0.81677	0.261576	-3.12249	0.00179326	0.0238123
AAEL019426	914.378	-0.854238	0.273632	-3.12185	0.00179717	0.0238266
AAEL025069	7.19115	-4.40168	1.41003	-3.12169	0.00179816	0.0238266
TE_0426_Copia	238.276	-0.738853	0.236764	-3.12063	0.00180462	0.0238811
AAEL002565	4452.45	0.294021	0.0942256	3.12039	0.0018061	0.0238811
AAEL019587	27.0603	-3.56364	1.14324	-3.11714	0.00182613	0.0241204
AAEL007432	1013.54	-4.37976	1.40538	-3.11642	0.00183063	0.0241219
AAEL012268	83.4974	1.00098	0.321196	3.11641	0.00183066	0.0241219
AAEL020804	109.63	0.763333	0.244957	3.11619	0.00183204	0.0241219
AAEL023019	1274.52	-0.346849	0.111326	-3.11562	0.00183556	0.0241428
AAEL010099	1507.06	-0.485471	0.155908	-3.11383	0.00184675	0.0242643
AAEL005008	1299.39	0.357629	0.114882	3.11302	0.00185184	0.0243056
AAEL011200	362.19	-0.519154	0.167169	-3.10557	0.00189913	0.0249001
AAEL007298	3292.5	-0.252847	0.0814685	-3.10362	0.0019117	0.0250386
AAEL002465	781.547	0.44068	0.142022	3.10291	0.0019163	0.0250727
AAEL007992	1181.31	-0.41517	0.133828	-3.10227	0.0019204	0.0250999
AAEL017164	298.029	-0.73594	0.237345	-3.10072	0.0019305	0.0252055
AAEL007055	3707.56	-0.378781	0.122224	-3.09908	0.00194126	0.0253195
AAEL001813	20.6602	-1.95056	0.629672	-3.09774	0.00195003	0.0254073
TE_0451_Copia	58.0689	1.07324	0.346687	3.09571	0.00196344	0.0255554
AAEL023521	2992.69	0.545006	0.176128	3.09437	0.00197232	0.0256442
AAEL011395	1138.71	0.34042	0.110026	3.09399	0.00197484	0.0256503
AAEL005599	13.5338	-3.19567	1.03336	-3.0925	0.00198477	0.0257491
AAEL004700	14.3215	-4.55923	1.47441	-3.09223	0.00198657	0.0257491
AAEL027240	514.117	-0.65694	0.212505	-3.09141	0.00199209	0.025768
AAEL010063	2564.65	0.283598	0.0917377	3.0914	0.00199216	0.025768
AAEL022104	45744.8	0.238788	0.0773701	3.08631	0.0020266	0.0261863
AAEL001925	619.439	-0.465576	0.150935	-3.0846	0.00203824	0.0263096
AAEL020236	349.877	-1.1305	0.366632	-3.08347	0.00204604	0.0263829
AAEL022611	74.315	-1.9154	0.621517	-3.08182	0.00205738	0.0265018
AAEL020573	379.936	-0.573976	0.186284	-3.08118	0.00206181	0.0265314
AAEL017524	12.6265	3.07903	0.999503	3.08056	0.00206609	0.0265591
AAEL008879	5331.18	0.306556	0.0995349	3.07988	0.00207083	0.0265927
AAEL024034	359.364	0.673688	0.218762	3.07955	0.00207316	0.0265953
AAEL009024	144.163	0.7689	0.249764	3.0785	0.00208046	0.0266615
AAEL000820	502.855	-0.66978	0.217771	-3.07562	0.00210068	0.026893
AAEL020535	307.783	-0.567124	0.184419	-3.07519	0.00210371	0.0269042
AAEL026825	5733.18	-0.345737	0.11245	-3.07459	0.00210794	0.0269308
AAEL008220	1051.93	0.333458	0.108505	3.0732	0.00211778	0.0270287
AAEL024939	101.579	0.774897	0.252252	3.07192	0.0021269	0.0270999
AAEL014851	553.671	-0.920314	0.299626	-3.07154	0.00212956	0.0270999
AAEL027384	1405.62	-0.462564	0.150599	-3.0715	0.00212986	0.0270999
AAEL012702	23692.2	0.41909	0.136468	3.07097	0.00213363	0.0271119
AAEL008916	89.4486	-1.3248	0.431472	-3.07042	0.00213756	0.0271119
AAEL004107	162.649	0.748463	0.243782	3.07022	0.00213904	0.0271119
AAEL027982	1104.51	-0.403363	0.131382	-3.07015	0.0021395	0.0271119
AAEL005261	1084.18	0.316743	0.103244	3.0679	0.00215566	0.027289
AAEL011564	1081.41	0.489832	0.159736	3.06651	0.00216573	0.0273887
AAEL013367	868.596	-0.581718	0.18973	-3.06604	0.00216917	0.0274044
AAEL026310	294.113	0.497324	0.162314	3.06397	0.00218422	0.0275667
AAEL009068	1398.51	0.337685	0.110231	3.06343	0.00218817	0.0275886
TE_1170_Mariner	511.016	0.479659	0.156595	3.06306	0.00219087	0.0275948
AAEL028849	17.7456	2.79464	0.912612	3.06225	0.00219682	0.0276418
AAEL026410	11124.4	0.262004	0.0856893	3.05761	0.00223112	0.0280341
AAEL007718	9719.19	0.275353	0.0900604	3.05742	0.00223249	0.0280341
AAEL028007	7.71898	-3.16639	1.03653	-3.0548	0.00225212	0.0282523
AAEL015668	11.5186	2.66349	0.872386	3.05311	0.00226481	0.0283829
AAEL008331	942.1	-0.619	0.202767	-3.05276	0.00226746	0.0283875
AAEL007778	433.689	0.550926	0.180564	3.05114	0.00227974	0.0285018
AAEL028129	214.521	-0.620875	0.203504	-3.05093	0.00228137	0.0285018
AAEL002815	198.061	-0.626294	0.205298	-3.05065	0.00228343	0.0285018
TE_0937_hAT	8.94859	-3.37935	1.10798	-3.05002	0.00228828	0.0285337
TE_1574_Unknown	451.99	-0.511264	0.167719	-3.04834	0.0023011	0.0286574
AAEL019955	19.6485	-2.42278	0.794844	-3.04812	0.00230279	0.0286574
TE_1030_Kiri	302.568	0.506947	0.166593	3.04304	0.00234205	0.029117
AAEL022328	245.188	-0.804729	0.264531	-3.0421	0.00234934	0.0291786
AAEL027096	516.688	-0.680344	0.223742	-3.04074	0.00235994	0.0292543
AAEL010326	250.179	-1.02999	0.338731	-3.04072	0.00236013	0.0292543
AAEL012154	758.548	-0.581754	0.191456	-3.03858	0.00237697	0.0294339
AAEL021026	130.638	0.774227	0.254992	3.03628	0.00239516	0.0296219
AAEL018273	1763.27	0.285054	0.0938895	3.03606	0.0023969	0.0296219
AAEL019723	971.093	0.321822	0.106029	3.03524	0.00240347	0.0296737
AAEL004440	1739.42	0.313023	0.103175	3.0339	0.00241412	0.0297758
AAEL001492	63.011	-1.49775	0.49443	-3.02924	0.00245168	0.0302091
AAEL025669	30.4703	-1.43116	0.472497	-3.02893	0.00245421	0.0302105
AAEL003424	7749.34	0.365771	0.120808	3.0277	0.00246422	0.0303039
AAEL019654	678.625	-0.670857	0.221604	-3.02728	0.00246762	0.0303157
AAEL021554	1038.75	-0.352914	0.116591	-3.02694	0.00247045	0.0303207
AAEL004441	773.469	-0.368753	0.121871	-3.02577	0.00247997	0.0304077
AAEL009479	30.0593	-2.25427	0.745224	-3.02496	0.00248668	0.0304599
AAEL013040	16.1638	-2.27955	0.753657	-3.02466	0.00248916	0.0304605
AAEL001036	464.14	0.40429	0.133807	3.02144	0.00251579	0.0307562
AAEL003014	3161.42	0.409718	0.135625	3.02096	0.00251977	0.0307747
AAEL026010	44.8498	-1.65285	0.547325	-3.01987	0.00252883	0.0308552
TE_0350_Copia	5.04315	-4.87314	1.61401	-3.01928	0.00253377	0.0308852
AAEL019885	1826.31	-0.531058	0.175948	-3.01827	0.00254226	0.0309585
AAEL000024	77.1616	0.958943	0.317746	3.01795	0.00254487	0.0309601
AAEL007658	970.845	-1.36193	0.451387	-3.01721	0.00255112	0.0310059
TE_0464_Copia	19.3628	2.23683	0.741507	3.0166	0.00255626	0.0310382
AAEL018670	89.4708	-0.957687	0.317768	-3.01379	0.00258003	0.0312946
AAEL013869	401.893	0.494509	0.164097	3.01352	0.00258239	0.0312946
AAEL026133	3.81518	-5.47948	1.81931	-3.01184	0.00259673	0.0313891
AAEL008514	622.848	-0.428017	0.142117	-3.01172	0.00259772	0.0313891
AAEL025567	1398.74	-0.332573	0.110426	-3.01172	0.00259774	0.0313891
AAEL009101	4156.63	0.372957	0.124083	3.00571	0.00264963	0.0319852
AAEL010486	473.245	-0.471082	0.156795	-3.00445	0.00266061	0.0320867
TE_1259_mTA	814.673	0.404435	0.134627	3.00411	0.0026636	0.0320918
AAEL018254	500.924	-0.676453	0.225243	-3.00321	0.00267148	0.0321557
AAEL008588	3835.83	-0.256464	0.085425	-3.00221	0.00268027	0.0322303
AAEL023238	12.2123	-2.44651	0.815115	-3.00143	0.00268719	0.0322825
AAEL019388	24.6384	2.94856	0.982524	3.001	0.00269093	0.0322963
AAEL000551	317.284	0.719584	0.239868	2.99992	0.00270047	0.0323797
AAEL004059	3129.53	0.363673	0.121445	2.99454	0.00274857	0.0329248
AAEL019934	31.3921	-2.96098	0.990048	-2.99075	0.00278297	0.033305
AAEL022886	109.52	0.7809	0.261227	2.98936	0.00279566	0.0334248
AAEL026008	5336.5	-0.610912	0.204384	-2.98904	0.0027986	0.0334278
AAEL013795	405.837	-0.513963	0.171997	-2.98821	0.00280615	0.033486
AAEL011592	489.748	0.418203	0.140073	2.9856	0.0028302	0.0337408
AAEL017290	711.952	-0.413321	0.138454	-2.98527	0.0028333	0.0337455
TE_1215_MITE	773.306	0.361279	0.121059	2.98433	0.00284204	0.0338173
AAEL001395	184.513	-0.773177	0.259127	-2.98378	0.00284715	0.0338315
AAEL019956	793.351	-0.84061	0.281742	-2.98361	0.00284866	0.0338315
AAEL007962	393.904	-0.52822	0.177149	-2.98178	0.0028658	0.0340028
TE_0047_BelPao	104.365	0.782459	0.262464	2.98121	0.00287116	0.034034
AAEL006340	34.6496	-1.52981	0.513235	-2.98072	0.00287573	0.0340559
TE_0434_Copia	11.9604	-2.54483	0.853859	-2.98039	0.00287884	0.0340603
TE_1078_L2	737.816	-0.595551	0.199894	-2.97933	0.00288877	0.0341416
AAEL010059	10114.4	0.277768	0.0932396	2.97908	0.00289117	0.0341416
AAEL014094	1598.25	0.328211	0.110329	2.97485	0.00293135	0.0345833
AAEL001835	31.8607	-1.53944	0.517699	-2.97363	0.00294303	0.0346532
AAEL020300	6.57538	-5.27997	1.77563	-2.97358	0.00294348	0.0346532
AAEL012323	986.693	0.387969	0.130482	2.97336	0.0029456	0.0346532
AAEL005171	90.1374	-0.829501	0.279081	-2.97225	0.00295622	0.0347453
AAEL027819	7.89852	3.87712	1.30473	2.97158	0.00296271	0.0347888
AAEL027632	350.599	3.19614	1.0759	2.97066	0.00297164	0.0347927
AAEL025618	199.656	-0.738239	0.248515	-2.9706	0.00297215	0.0347927
AAEL010382	15809.5	0.460374	0.154985	2.97045	0.00297368	0.0347927
AAEL023753	569.294	-0.514329	0.173152	-2.97039	0.00297418	0.0347927
AAEL003993	673.76	-0.445547	0.150049	-2.96934	0.00298445	0.03488
AAEL011242	553.854	-0.439492	0.148037	-2.96879	0.00298978	0.0349097
AAEL011389	136.523	0.686725	0.23171	2.96373	0.00303939	0.0354558
TE_0786_Gypsy	446.398	-0.483939	0.163373	-2.96218	0.00305469	0.035601
AAEL007173	2609.09	0.254743	0.0860137	2.96165	0.0030599	0.0356285
AAEL008489	98.2151	0.820758	0.277183	2.96107	0.00306568	0.0356625
AAEL012509	788.598	-0.640537	0.216395	-2.96004	0.00307602	0.0357494
TE_1295_mTA	377.084	0.55585	0.187952	2.95741	0.00310233	0.0360216
TE_0367_Copia	7.29614	4.23973	1.43382	2.95694	0.00310709	0.0360433
AAEL013561	808.746	0.387474	0.131129	2.95491	0.00312758	0.0362397
AAEL005315	172.812	-0.929474	0.314582	-2.95463	0.00313042	0.0362397
AAEL023344	3.80792	5.27699	1.78614	2.95441	0.00313272	0.0362397
AAEL001844	607.283	0.383605	0.129881	2.95352	0.0031417	0.0363099
TE_0640_EnSpm	36.8177	1.29752	0.439468	2.95248	0.0031523	0.0363987
AAEL015070	830.516	0.667525	0.226137	2.95186	0.00315864	0.0364383
AAEL001371	328.312	-0.441838	0.149712	-2.95126	0.0031648	0.0364616
AAEL019944	115.952	-0.808593	0.273998	-2.95109	0.00316651	0.0364616
AAEL021586	31.3984	-1.60735	0.545189	-2.94824	0.00319586	0.0367657
AAEL021395	490.708	0.420952	0.142823	2.94736	0.00320496	0.0368364
AAEL001863	331234	-0.397636	0.134964	-2.94624	0.00321664	0.0369366
AAEL002347	1970.17	-0.435138	0.147753	-2.94503	0.00322926	0.0370474
AAEL011105	5986.9	0.257376	0.0874144	2.94432	0.00323667	0.0370984
AAEL002367	86.1082	0.956851	0.325052	2.94369	0.00324326	0.0371398
AAEL023223	5831.26	0.261076	0.0887177	2.94278	0.00325283	0.0372028
AAEL012635	1016.27	0.537521	0.182669	2.9426	0.00325473	0.0372028
AAEL012135	1632.15	0.277072	0.0942356	2.9402	0.00327999	0.0374573
AAEL024114	1506.61	0.350227	0.119282	2.93613	0.00332336	0.0379179
AAEL004938	2795.34	0.355826	0.121237	2.93497	0.00333579	0.0380074
AAEL004338	3379.98	0.276635	0.0942593	2.93483	0.00333729	0.0380074
AAEL003016	19.8818	-2.2722	0.774372	-2.93425	0.00334351	0.0380189
AAEL029070	703.223	0.53372	0.181898	2.93417	0.00334439	0.0380189
AAEL007546	3603.98	-0.266517	0.0908549	-2.93343	0.00335238	0.038075
AAEL002903	308.313	-0.885117	0.30187	-2.93211	0.00336668	0.0381679
AAEL007084	672.589	-0.373552	0.127407	-2.93195	0.00336841	0.0381679
AAEL013487	244.857	-1.11989	0.38203	-2.93143	0.00337411	0.0381679
AAEL026430	1815.7	0.404836	0.138108	2.9313	0.00337552	0.0381679
AAEL003698	1263.06	0.30413	0.103754	2.93126	0.00337585	0.0381679
AAEL025779	142.005	0.823876	0.28131	2.92871	0.00340375	0.0384485
TE_0769_Gypsy	15.8991	-2.15035	0.734831	-2.92633	0.00342991	0.038709
AAEL006624	17.8864	-2.11456	0.723273	-2.9236	0.00346011	0.0390146
TE_0795_Gypsy	215.746	-0.661373	0.226318	-2.92231	0.00347443	0.0391407
AAEL026165	40.262	-1.31634	0.450503	-2.92194	0.00347864	0.0391527
AAEL014031	997.802	0.318356	0.109003	2.9206	0.00349355	0.0392852
AAEL004707	9.46371	-4.85028	1.66123	-2.9197	0.0035037	0.0393638
AAEL011017	1103.33	0.366088	0.125544	2.91601	0.00354543	0.0397968
AAEL006145	1676.1	0.291298	0.0999657	2.91398	0.00356853	0.0400201
AAEL019859	183.957	0.662618	0.227499	2.91262	0.00358405	0.0401581
AAEL022924	21.4367	1.94616	0.668312	2.91205	0.00359066	0.0401961
AAEL027362	3.64551	-5.41371	1.8611	-2.90887	0.00362737	0.0405706
AAEL024475	875.64	-0.39055	0.134618	-2.90116	0.00371779	0.0415287
AAEL002417	1848.88	0.378141	0.130348	2.901	0.00371968	0.0415287
AAEL006572	1052.48	0.343268	0.118346	2.90054	0.00372517	0.041537
AAEL013558	18.3965	-2.0303	0.700012	-2.90038	0.00372708	0.041537
AAEL009601	2504.1	-0.308082	0.106236	-2.89998	0.00373187	0.0415532
AAEL018228	44.178	-2.40113	0.828339	-2.89873	0.0037468	0.0416823
AAEL027444	1111.07	-0.336025	0.115992	-2.89697	0.00376781	0.0418787
AAEL019690	287.016	-0.808324	0.279057	-2.89663	0.00377197	0.0418877
AAEL019707	232.503	-0.696384	0.240436	-2.89634	0.00377538	0.0418882
AAEL002998	136.509	-0.768457	0.265357	-2.89594	0.00378026	0.0419029
AAEL019532	146.32	-1.61593	0.558047	-2.89568	0.00378341	0.0419029
AAEL010975	5943.29	0.278381	0.0961462	2.8954	0.0037868	0.0419032
AAEL008718	214.59	-0.511462	0.176681	-2.89483	0.0037936	0.0419413
AAEL025460	2551.23	0.399088	0.13793	2.89341	0.00381082	0.0420944
AAEL027293	202.366	-0.623164	0.215396	-2.89311	0.00381451	0.0420979
AAEL023354	3.61305	-5.40195	1.86799	-2.89185	0.00382983	0.0422044
TE_1274_mTA	699.147	0.728546	0.251939	2.89176	0.00383093	0.0422044
AAEL019866	150.446	-0.930749	0.321941	-2.89106	0.00383946	0.0422611
AAEL001787	101.341	0.785895	0.271926	2.8901	0.00385116	0.0423526
AAEL021490	3.50296	-5.35501	1.85328	-2.88947	0.0038589	0.0424003
AAEL019857	593.897	-0.538413	0.186432	-2.88799	0.00387715	0.0425634
AAEL002758	116.238	-0.72988	0.252811	-2.88705	0.00388868	0.0426525
AAEL028866	51.1667	1.12458	0.389648	2.88615	0.00389984	0.0427373
AAEL012508	785.154	0.571205	0.197991	2.885	0.00391415	0.0428565
AAEL013778	3089.69	0.271453	0.0941182	2.88417	0.00392441	0.0429312
AAEL011255	8930.49	0.329661	0.114317	2.88374	0.00392989	0.0429535
AAEL010256	1761.3	0.267306	0.0927151	2.88309	0.00393801	0.0430046
TE_0167_BelPao	39.3553	-1.14351	0.396749	-2.88219	0.00394924	0.0430896
AAEL001965	91.6143	1.14605	0.397722	2.88153	0.00395746	0.0431415
AAEL019467	26.7417	-2.45469	0.852059	-2.88089	0.00396558	0.043162
AAEL027088	136.387	-1.26398	0.438755	-2.88083	0.00396625	0.043162
AAEL008032	1823.27	2.18911	0.760178	2.87973	0.00398016	0.0432756
AAEL020681	13.2016	-2.27702	0.790844	-2.87923	0.00398647	0.0433065
AAEL014059	1493.03	0.308268	0.107127	2.8776	0.00400708	0.0434926
AAEL010783	889.912	0.598578	0.208156	2.87563	0.00403227	0.0437279
AAEL001807	272.088	-0.812048	0.282454	-2.87497	0.00404061	0.0437523
AAEL007586	1433.54	-1.24563	0.433293	-2.87479	0.00404295	0.0437523
AAEL020796	265.88	0.600097	0.208757	2.87463	0.00404503	0.0437523
AAEL005270	11800.9	-0.305585	0.106322	-2.87415	0.00405116	0.0437806
AAEL024857	971.017	-0.425521	0.148112	-2.87297	0.00406636	0.0439068
TE_0928_hAT	48.7467	1.14037	0.397024	2.87229	0.00407509	0.0439631
AAEL017357	4574.31	-0.408684	0.14236	-2.87078	0.00409463	0.0441357
AAEL007004	236.775	0.812465	0.283398	2.86687	0.00414559	0.0446465
TE_0985_I	12.5566	-2.1508	0.750874	-2.8644	0.00417806	0.0449408
AAEL020747	64.8276	1.73005	0.604017	2.86424	0.00418012	0.0449408
AAEL023347	3006.8	-0.225327	0.0787052	-2.86293	0.00419744	0.0450881
AAEL003064	978.07	0.298693	0.104396	2.86115	0.00422101	0.0453024
AAEL004567	4196.43	0.274667	0.0960207	2.8605	0.00422976	0.0453573
AAEL019542	1453.36	-0.404363	0.14144	-2.85891	0.00425104	0.0455463
AAEL005200	75.8836	1.47277	0.515462	2.85718	0.0042743	0.0457562
AAEL004319	2576.04	0.233735	0.0818475	2.85574	0.00429366	0.0459241
AAEL012261	438.937	0.506205	0.177279	2.85541	0.00429808	0.0459321
TE_0365_Copia	837.657	0.32347	0.113336	2.85409	0.00431607	0.0460848
AAEL022091	3613.87	0.272764	0.0955917	2.85342	0.00432511	0.0461419
TE_0508_Copia	3.3793	-5.30109	1.85821	-2.85279	0.00433375	0.0461945
AAEL013863	1659.28	-0.32281	0.113204	-2.85158	0.00435022	0.0463306
AAEL009951	3504.16	-0.475456	0.166792	-2.85059	0.00436382	0.0464358
AAEL008173	3.70702	-5.43568	1.90849	-2.84815	0.00439743	0.0467536
AAEL012756	1989.4	-0.658537	0.231367	-2.84629	0.00442325	0.046988
AAEL019995	458.846	0.404195	0.142057	2.8453	0.00443702	0.0470943
AAEL012486	34.481	-1.31421	0.462022	-2.84448	0.00444835	0.0471175
AAEL004559	1603.84	0.301955	0.106157	2.84441	0.00444933	0.0471175
AAEL021733	1575.07	0.28312	0.0995386	2.84433	0.00445053	0.0471175
AAEL014507	345.123	-0.458277	0.161148	-2.84382	0.00445765	0.0471369
AAEL005583	625.625	-0.439453	0.154538	-2.84366	0.00445992	0.0471369
AAEL006663	2062.17	0.278258	0.0979252	2.84154	0.00448963	0.0474107
AAEL001545	162.861	0.587724	0.206947	2.83997	0.0045118	0.0476046
AAEL011907	159.868	0.582428	0.205123	2.83941	0.00451973	0.047648
TE_1244_MITE	178.336	-0.845456	0.297809	-2.83892	0.00452671	0.0476813
AAEL001257	107.04	0.820378	0.289029	2.83839	0.00453413	0.0477192
AAEL025853	3.55493	-5.38041	1.89695	-2.83635	0.00456321	0.0479848
AAEL003645	10324.8	0.414063	0.14602	2.83566	0.00457313	0.0480487
AAEL019711	186.773	-0.764571	0.269694	-2.83495	0.00458325	0.0481145
AAEL027175	338.122	0.441103	0.155665	2.83368	0.00460157	0.0482662
AAEL019953	160.73	-0.873689	0.308418	-2.83281	0.00461411	0.0483571
AAEL005363	34.8812	1.24243	0.438751	2.83173	0.00462969	0.0484796
AAEL021895	10.209	-2.48318	0.877044	-2.83131	0.00463579	0.0484825
AAEL011588	4048.33	0.305282	0.107829	2.83118	0.00463773	0.0484825
AAEL007450	746.748	0.462521	0.163406	2.8305	0.00464749	0.0485439
TE_1472_Sola	73.7959	0.841629	0.297396	2.83	0.00465485	0.0485651
AAEL000186	234.931	-0.512705	0.181181	-2.82979	0.00465785	0.0485651
AAEL000647	33415.2	-0.443963	0.156904	-2.82952	0.00466177	0.0485651
AAEL013169	208.081	-0.616264	0.217832	-2.82908	0.00466827	0.0485651
AAEL018117	953.736	0.62321	0.220291	2.82903	0.00466897	0.0485651
AAEL017096	368023	0.295848	0.104607	2.8282	0.00468112	0.0486239
AAEL019694	2362.95	0.272741	0.0964425	2.82802	0.00468369	0.0486239
AAEL007040	6.51902	4.19413	1.48316	2.82784	0.00468631	0.0486239
TE_0843_Gypsy	172.121	0.602846	0.213318	2.82604	0.00471274	0.0488575
TE_1196_Mariner	1285.37	0.349576	0.123761	2.82461	0.00473388	0.0490138
AAEL006902	5725.17	-0.547284	0.193777	-2.8243	0.00473846	0.0490138
AAEL023525	49.4996	-1.74085	0.616444	-2.82403	0.00474244	0.0490138
AAEL002725	4.44162	5.5034	1.94883	2.82395	0.00474352	0.0490138
AAEL004119	1452.92	-0.564283	0.199873	-2.8232	0.00475465	0.0490881
AAEL010677	15.136	-2.81133	0.996331	-2.82168	0.00477729	0.0492588
AAEL010470	2795.86	0.328836	0.116544	2.82156	0.00477907	0.0492588
AAEL006231	1566.52	0.321711	0.114042	2.82098	0.00478774	0.0493074
AAEL020095	376.074	0.52066	0.184611	2.82031	0.00479778	0.04937
AAEL002102	1598.05	0.333337	0.118267	2.81852	0.00482455	0.0496046
AAEL003162	1002.32	-0.344528	0.12245	-2.81363	0.00489852	0.0503237
AAEL020340	18782.7	0.427657	0.152184	2.81013	0.00495216	0.050833
AAEL008574	6014.74	0.226825	0.0807819	2.80786	0.00498715	0.05115
AAEL023088	4.355	-5.67566	2.02239	-2.80641	0.00500967	0.0513388
AAEL021846	186.801	-0.785212	0.279859	-2.80574	0.0050201	0.0514035
AAEL013739	1251.68	-0.315594	0.112584	-2.80319	0.00506004	0.0517471
TE_1735_Unknown	1251.95	0.381826	0.136217	2.80306	0.00506195	0.0517471
AAEL006043	693.022	0.348021	0.124271	2.80049	0.00510245	0.0521185
AAEL008098	33.7397	-2.89632	1.0348	-2.79893	0.00512726	0.0523234
AAEL004676	1248.14	-0.380301	0.135885	-2.7987	0.0051309	0.0523234
AAEL007218	58.7218	1.71963	0.614533	2.79828	0.00513762	0.0523381
AAEL010464	30886.3	-0.38022	0.135886	-2.79808	0.00514073	0.0523381
AAEL006467	51.5277	-1.47668	0.527821	-2.79769	0.00514694	0.0523587
AAEL003056	7905.08	-0.316343	0.11316	-2.79554	0.00518128	0.0526618
AAEL018323	4295.8	0.236218	0.0845056	2.7953	0.00518518	0.0526618
TE_0197_BelPao	27.4623	-1.76229	0.63083	-2.79361	0.00521237	0.052872
AAEL005049	18.0952	-3.5406	1.26745	-2.79348	0.00521435	0.052872
TE_0847_Gypsy	56.8978	-1.07891	0.38659	-2.79083	0.0052573	0.0532488
AAEL004981	1146.51	0.312641	0.112031	2.79066	0.00526003	0.0532488
AAEL010142	75.8208	0.87618	0.314019	2.79021	0.00526736	0.0532797
TE_1266_mTA	1744.93	0.265216	0.0952154	2.78543	0.0053457	0.0539869
AAEL009371	590.05	0.486779	0.17476	2.78542	0.00534592	0.0539869
AAEL024527	268.189	0.611406	0.219535	2.78501	0.00535266	0.0540112
AAEL024425	655.432	0.482945	0.173591	2.78209	0.00540098	0.0544548
TE_0387_Copia	272.822	0.690321	0.248325	2.77991	0.00543741	0.0547779
AAEL028025	132.986	-0.860889	0.309746	-2.77934	0.00544695	0.0548067
AAEL011908	155.848	-0.826501	0.297387	-2.77921	0.00544906	0.0548067
AAEL019767	62.6629	1.3367	0.481148	2.77814	0.0054671	0.0549439
AAEL020410	7.84442	4.33806	1.5618	2.7776	0.00547624	0.0549915
AAEL026488	63.2276	-0.993413	0.358104	-2.77409	0.00553557	0.0555276
AAEL019770	44.4462	-1.99656	0.71976	-2.77392	0.00553852	0.0555276
AAEL027233	4.22246	5.42296	1.95545	2.77326	0.00554974	0.0555704
AAEL023112	800.522	0.396418	0.142951	2.7731	0.00555248	0.0555704
AAEL003117	676.496	0.395191	0.14252	2.77289	0.00555615	0.0555704
AAEL014428	76.3531	1.00573	0.362773	2.77233	0.00556558	0.0556201
AAEL000931	669.348	0.618048	0.223029	2.77115	0.00558579	0.0557775
AAEL014617	796.849	-0.436917	0.157709	-2.77039	0.00559884	0.0558631
TE_1011_I	80.2269	0.840647	0.303648	2.76849	0.00563162	0.0561453
AAEL014014	155.893	-0.611628	0.220969	-2.76793	0.00564132	0.0561971
AAEL003844	8019.25	-0.326535	0.117985	-2.7676	0.00564706	0.0562094
AAEL018685	34957.4	0.318167	0.114991	2.76689	0.00565937	0.056287
AAEL021108	230.146	-0.549604	0.198719	-2.76574	0.00567941	0.0564414
AAEL014250	76.0184	-0.799548	0.289162	-2.76505	0.0056914	0.0565037
TE_1317_Outcast	9.0298	-2.72749	0.986483	-2.76486	0.00569474	0.0565037
AAEL002125	2178.39	-0.440368	0.159297	-2.76444	0.00570205	0.0565313
AAEL003837	610.111	0.388095	0.140458	2.76306	0.00572614	0.0567251
TE_0161_BelPao	19.4008	-1.71272	0.620078	-2.7621	0.00574315	0.0567834
AAEL022913	333.42	-0.715955	0.259217	-2.76199	0.00574503	0.0567834
AAEL008543	9211.05	0.282626	0.10233	2.76192	0.00574632	0.0567834
AAEL028088	573.618	0.638173	0.23108	2.76169	0.00575022	0.0567834
AAEL024451	114.587	0.884575	0.32053	2.75972	0.00578505	0.0570822
AAEL011329	747.226	0.388451	0.140887	2.75718	0.00583019	0.0574822
AAEL022105	1078.91	-0.565168	0.205002	-2.75689	0.00583546	0.0574887
TE_0463_Copia	4.3147	5.45668	1.97995	2.75597	0.00585181	0.0576043
AAEL014965	5447.36	-0.43382	0.157593	-2.75279	0.00590905	0.058122
AAEL003713	943.857	-0.35102	0.12754	-2.75224	0.00591892	0.0581732
AAEL004031	243.533	-0.498079	0.181001	-2.75181	0.00592675	0.0582043
AAEL004437	419.905	-0.412815	0.150089	-2.75047	0.00595094	0.058396
AAEL002769	152.815	-1.544	0.561541	-2.74958	0.0059671	0.0584301
AAEL025456	11.8777	2.20118	0.800621	2.74934	0.00597148	0.0584301
AAEL006630	551.177	0.462269	0.168147	2.74919	0.00597431	0.0584301
TE_0492_Copia	1223.4	-0.296164	0.10774	-2.74887	0.00598014	0.0584301
AAEL008686	2014.84	0.277924	0.101109	2.74876	0.00598203	0.0584301
AAEL006309	671.274	0.326902	0.118935	2.74857	0.00598559	0.0584301
AAEL018270	990.236	0.343921	0.125131	2.74848	0.00598719	0.0584301
TE_0300_BelPao	13.6912	-2.19362	0.79822	-2.74814	0.00599346	0.0584326
AAEL005822	1547.45	0.365453	0.132991	2.74796	0.00599681	0.0584326
AAEL017194	431.962	-0.727954	0.265015	-2.74684	0.0060172	0.0585429
AAEL009413	557.034	-0.34226	0.124602	-2.74683	0.00601751	0.0585429
AAEL009154	842.906	-0.430353	0.156752	-2.74544	0.00604303	0.0587454
AAEL013724	334.065	-0.602874	0.219651	-2.7447	0.00605669	0.0588324
AAEL009214	6200.21	0.316666	0.11539	2.74431	0.00606382	0.0588558
AAEL000905	2272.65	-0.392924	0.143213	-2.74364	0.00607622	0.0589303
TE_0908_Gypsy	56.3239	0.916229	0.334268	2.741	0.00612516	0.0593589
AAEL027914	212.226	-0.50794	0.185421	-2.73938	0.00615549	0.0596065
AAEL020371	4997.38	-0.568161	0.207628	-2.73644	0.00621086	0.0600961
AAEL009448	80.1803	-0.781606	0.28576	-2.73518	0.00623455	0.0602613
AAEL022695	45.3777	-1.50365	0.549777	-2.73502	0.00623759	0.0602613
AAEL003379	220.647	0.524533	0.19183	2.73436	0.00625018	0.0603362
AAEL023095	163.222	0.579793	0.212238	2.73181	0.00629881	0.0607587
AAEL003742	23.3278	-2.41728	0.885192	-2.7308	0.0063181	0.0608977
AAEL018686	111.615	-0.765872	0.280527	-2.73012	0.00633121	0.060977
AAEL028872	7.75434	3.69581	1.35519	2.72716	0.00638823	0.0614787
AAEL019589	2078.23	0.276068	0.101264	2.72623	0.00640623	0.0616045
AAEL022931	3257.41	0.223986	0.0821702	2.72588	0.00641299	0.061622
AAEL013715	1373.49	-2.46011	0.902663	-2.7254	0.00642243	0.0616548
AAEL004493	1951.94	0.267737	0.098245	2.7252	0.00642628	0.0616548
TE_0112_BelPao	87.3221	0.841007	0.308734	2.72405	0.00644861	0.0618215
AAEL026089	483.383	0.390693	0.14347	2.72317	0.00646584	0.061824
TE_0886_Gypsy	44.9694	1.12213	0.412069	2.72316	0.00646609	0.061824
AAEL009630	262.98	-0.823843	0.30254	-2.72309	0.00646748	0.061824
AAEL023746	309.728	0.686365	0.252059	2.72303	0.00646869	0.061824
AAEL007100	315.356	0.477454	0.175534	2.72002	0.00652786	0.0623418
TE_0826_Gypsy	7.04503	-3.52695	1.29802	-2.71717	0.00658437	0.0628334
AAEL011980	570.892	0.380086	0.140012	2.71467	0.00663424	0.063261
AAEL021812	2438.36	0.33335	0.122859	2.71327	0.00666233	0.0634803
TE_1528_Unknown	516.308	0.462539	0.170547	2.71209	0.00668606	0.0636579
AAEL019444	311.195	-0.62687	0.231293	-2.71029	0.00672246	0.0639345
AAEL003953	5897.18	-0.356277	0.131461	-2.71015	0.00672536	0.0639345
AAEL027931	10.2976	2.27356	0.839147	2.70937	0.00674109	0.0640352
AAEL011763	9.91391	-2.64151	0.975204	-2.70868	0.00675519	0.064089
AAEL023549	24.4373	-1.46947	0.542522	-2.70859	0.00675702	0.064089
AAEL024367	217.466	0.538904	0.19899	2.7082	0.00676493	0.0641153
TE_0790_Gypsy	91.0967	-0.877697	0.324173	-2.7075	0.00677925	0.0641781
AAEL012737	73.5894	1.37762	0.508882	2.70714	0.00678649	0.0641781
AAEL003728	230.721	0.821245	0.303379	2.70699	0.00678964	0.0641781
AAEL022527	3.46116	-5.33296	1.97016	-2.70687	0.00679213	0.0641781
TE_0679_Gypsy	192.489	-0.555119	0.205107	-2.70649	0.00679996	0.0642035
AAEL020615	908.68	-0.426903	0.157898	-2.70366	0.0068581	0.0647035
AAEL006342	2533.2	0.295781	0.109446	2.70254	0.00688126	0.064873
AAEL005069	7804.63	0.283808	0.105035	2.70204	0.0068915	0.0649205
AAEL001082	74.824	-0.887914	0.328682	-2.70144	0.00690408	0.0649807
AAEL007090	217.847	1.00644	0.372587	2.70123	0.0069083	0.0649807
TE_1538_Unknown	1282.13	0.461486	0.170874	2.70074	0.0069186	0.0650285
AAEL013265	333.128	0.395081	0.146317	2.70017	0.00693037	0.0650602
TE_0568_Copia	23.8672	-1.45695	0.53961	-2.7	0.00693402	0.0650602
AAEL004060	263.189	-0.536981	0.198895	-2.69982	0.0069376	0.0650602
AAEL028066	10842.3	0.325876	0.120732	2.69916	0.00695146	0.0651412
AAEL009616	57.1543	1.49238	0.553097	2.69822	0.00697116	0.0652768
AAEL011877	79.1998	0.849572	0.314981	2.69721	0.00699227	0.0654255
TE_1384_R1	67.7339	0.873535	0.323964	2.6964	0.00700941	0.0655367
AAEL026392	240.859	0.546104	0.202666	2.69459	0.00704743	0.0658428
AAEL028005	64.6011	-0.875479	0.32495	-2.69419	0.00705594	0.065873
AAEL001390	5.12192	-3.97408	1.47532	-2.69371	0.00706616	0.0659191
AAEL008424	506.661	-0.56387	0.209531	-2.69111	0.00712158	0.0663492
AAEL003646	17353.7	0.29605	0.110013	2.69104	0.00712289	0.0663492
AAEL019749	8.75651	-2.55687	0.950617	-2.68969	0.00715177	0.0665397
TE_0727_Gypsy	37.4174	1.12636	0.418785	2.68959	0.007154	0.0665397
TE_1042_L1	15.2387	-1.83994	0.684234	-2.68904	0.00716569	0.0665987
AAEL009863	4515.41	-0.322142	0.119882	-2.68716	0.00720619	0.0669253
AAEL012482	806.686	-0.538057	0.200537	-2.68308	0.00729468	0.0676857
AAEL005000	625.379	0.431282	0.160753	2.68289	0.0072989	0.0676857
AAEL011254	679.668	-0.479993	0.179036	-2.68099	0.00734049	0.0680207
AAEL011083	415.327	-0.438017	0.163403	-2.68059	0.00734918	0.0680248
TE_0465_Copia	98.1745	0.807258	0.301163	2.68047	0.00735183	0.0680248
AAEL005500	1491.01	-0.3107	0.11596	-2.67937	0.00737601	0.068198
TE_1485_Sola	1131.27	0.327968	0.122446	2.67847	0.00739602	0.0683324
AAEL003130	883.796	-0.297676	0.11125	-2.67575	0.00745616	0.0688371
AAEL012969	220.86	0.540635	0.202121	2.67481	0.00747722	0.0689806
AAEL002317	145.596	-1.03053	0.38541	-2.67385	0.00749856	0.0691263
AAEL019896	3603.88	0.327563	0.12253	2.67333	0.00751033	0.0691498
AAEL019513	448.548	-0.377202	0.141103	-2.67324	0.00751219	0.0691498
AAEL019682	1637.87	0.314458	0.117723	2.67116	0.00755895	0.0694864
AAEL004095	364.827	-0.583612	0.218506	-2.67092	0.00756438	0.0694864
TE_1688_Unknown	61.1178	-1.19765	0.448428	-2.67077	0.00756765	0.0694864
AAEL022139	51.2625	-1.02578	0.384098	-2.67062	0.00757103	0.0694864
AAEL005641	188.685	1.18911	0.445539	2.66893	0.00760922	0.0697587
AAEL023683	3.03462	-5.14538	1.92806	-2.66868	0.00761496	0.0697587
AAEL023182	304.777	-0.962059	0.360515	-2.66857	0.00761746	0.0697587
TE_0664_Gypsy	66.8941	1.18776	0.445222	2.66779	0.00763522	0.0698048
AAEL012227	2559.97	-0.238712	0.0894808	-2.66775	0.00763611	0.0698048
AAEL024363	41.2936	-1.16909	0.438255	-2.66761	0.00763927	0.0698048
AAEL001210	607.899	-0.344024	0.128986	-2.66715	0.00764978	0.069821
AAEL009317	4936.6	-0.236446	0.0886549	-2.66704	0.00765223	0.069821
AAEL010776	12260.5	-0.429838	0.161219	-2.66617	0.00767212	0.0699514
AAEL010704	1769.68	-0.252014	0.0945353	-2.66581	0.0076802	0.0699739
AAEL012860	2256.73	-0.341868	0.128259	-2.66545	0.00768852	0.0699986
AAEL019668	668.612	-0.503846	0.189166	-2.66351	0.007733	0.0703523
AAEL006239	419.188	-0.661889	0.248596	-2.66251	0.00775604	0.0704596
AAEL013453	21.1493	-1.88336	0.707363	-2.66251	0.00775608	0.0704596
AAEL002919	8.92148	-2.58706	0.972317	-2.66071	0.00779755	0.0707847
AAEL007019	12908.2	0.344496	0.129503	2.66014	0.00781077	0.0708181
AAEL001124	184.536	-0.572845	0.21535	-2.66006	0.00781257	0.0708181
AAEL007883	6556.03	-0.282766	0.106324	-2.65948	0.00782617	0.0708899
AAEL000234	1546.8	-0.360083	0.13552	-2.65704	0.00788301	0.071353
AAEL010478	249.687	-0.479941	0.180743	-2.65537	0.00792213	0.0716551
AAEL004479	101.928	-0.776427	0.292624	-2.65333	0.0079702	0.0720377
AAEL026602	743.41	0.578969	0.218444	2.65043	0.00803902	0.0726072
AAEL021147	281.013	-0.555202	0.209573	-2.64921	0.00806808	0.0728169
AAEL019422	589.511	-1.33847	0.505899	-2.64572	0.0081517	0.0735184
AAEL007669	442.831	-0.554673	0.209754	-2.6444	0.00818361	0.073753
AAEL010661	3362.43	0.306069	0.115768	2.64382	0.00819756	0.0738254
AAEL005206	145.748	0.576829	0.218335	2.64195	0.0082431	0.0741819
AAEL018141	50.5086	1.86967	0.708072	2.6405	0.00827833	0.074406
AAEL020203	564.596	-0.6237	0.236211	-2.64044	0.00827992	0.074406
AAEL028762	125.183	10.3145	3.9071	2.63993	0.00829224	0.0744631
AAEL008199	9.90321	2.89945	1.09856	2.63933	0.00830709	0.0745428
AAEL020160	2.96293	-5.11419	1.93888	-2.63771	0.00834686	0.0748459
AAEL004774	405.063	0.389328	0.147658	2.63669	0.00837184	0.0749952
AAEL020042	320.503	0.432036	0.163864	2.63654	0.00837552	0.0749952
TE_0356_Copia	83.5391	0.919231	0.348774	2.6356	0.00839874	0.0751492
AAEL008576	26.7688	1.38375	0.525151	2.63495	0.00841493	0.0752401
AAEL002506	42.7531	1.1228	0.426237	2.63422	0.00843308	0.0752946
AAEL019503	1747.19	-0.3673	0.139434	-2.63422	0.00843309	0.0752946
AAEL014271	2305.89	-0.323	0.12264	-2.63373	0.00844536	0.0752981
AAEL010227	253.859	-0.484665	0.184023	-2.63372	0.00844554	0.0752981
AAEL019526	179.195	-0.701734	0.26655	-2.63265	0.00847208	0.0754573
AAEL019570	143.126	-0.866113	0.329006	-2.63252	0.00847549	0.0754573
AAEL000941	385.096	-0.393573	0.149546	-2.63179	0.00849356	0.0755642
AAEL002397	101.251	0.700378	0.266209	2.63093	0.00851507	0.0757016
AAEL009125	1555.23	-0.492299	0.187232	-2.62936	0.00855466	0.0759708
TE_0992_I	38.3953	-1.13755	0.432654	-2.62924	0.00855752	0.0759708
AAEL011012	978.716	0.498664	0.189732	2.62825	0.00858249	0.0761383
AAEL000713	10162.6	0.26196	0.099682	2.62796	0.00858996	0.0761505
AAEL002733	1089.38	-0.309964	0.118	-2.62682	0.00861859	0.076308
TE_1224_MITE	638.969	-0.440266	0.167611	-2.62671	0.00862146	0.076308
AAEL001506	731.4	0.301895	0.114946	2.62642	0.00862885	0.076308
AAEL012790	3.71493	5.24279	1.99641	2.62611	0.00863664	0.076308
AAEL024228	6859.7	0.264987	0.100907	2.62605	0.0086383	0.076308
AAEL008777	199.973	-0.902614	0.34388	-2.62479	0.00867019	0.0765355
AAEL000815	812.409	0.376632	0.143656	2.62176	0.00874764	0.0771647
AAEL011822	8.47057	-2.9086	1.10955	-2.62143	0.00875625	0.0771861
AAEL009185	12771.3	-0.242906	0.0926915	-2.62058	0.00877795	0.0773227
AAEL010900	3713.81	0.248838	0.0949722	2.62012	0.00878999	0.0773742
AAEL001411	13764.1	0.310846	0.118661	2.61961	0.00880315	0.0774215
AAEL000641	29992.4	-0.217822	0.0831563	-2.61943	0.00880777	0.0774215
AAEL002811	863.981	-0.370433	0.141479	-2.61828	0.00883733	0.0776267
AAEL004172	133.434	-1.17511	0.448913	-2.61769	0.00885276	0.0776731
TE_1228_MITE	178.438	0.700952	0.267813	2.61732	0.00886242	0.0776731
TE_0198_BelPao	19.4218	-1.57766	0.602814	-2.61716	0.00886635	0.0776731
AAEL005312	185.514	-1.26317	0.482655	-2.61712	0.0088675	0.0776731
AAEL021006	30.9359	-1.20717	0.461316	-2.61679	0.00887616	0.0776944
AAEL005825	202.204	-0.491137	0.187711	-2.61645	0.00888487	0.0777161
AAEL001865	1042.94	-0.268205	0.102517	-2.61621	0.0088913	0.0777179
AAEL009454	12.3708	-3.53243	1.35071	-2.61524	0.00891655	0.0778841
AAEL007521	231.156	-1.10764	0.42367	-2.6144	0.0089385	0.0780212
AAEL010368	618.537	-0.313967	0.120138	-2.6134	0.00896462	0.0781946
AAEL020689	945.467	-0.396698	0.151849	-2.61244	0.00898975	0.078359
AAEL007043	3424.03	0.258414	0.0989682	2.61108	0.00902564	0.0786169
AAEL013915	686.101	0.315962	0.121075	2.60963	0.00906399	0.0788959
AAEL009311	626.164	0.363358	0.139273	2.60896	0.00908188	0.0789966
AAEL009078	1101.15	0.282746	0.108476	2.60653	0.00914652	0.0795034
AAEL004384	935.808	-0.34816	0.133617	-2.60565	0.00916997	0.0796517
AAEL010223	682.845	0.6488	0.249093	2.60465	0.00919679	0.0798284
AAEL000716	1112.78	0.296322	0.113787	2.60419	0.00920916	0.0798284
AAEL008084	4217.25	0.291607	0.111977	2.60418	0.00920949	0.0798284
AAEL026367	16.6307	2.98951	1.14833	2.60335	0.00923171	0.0799654
AAEL026253	1702.01	-0.244609	0.0939708	-2.60303	0.00924033	0.0799846
AAEL001448	834.472	-0.320348	0.123129	-2.60173	0.00927547	0.0801703
AAEL008843	38.0831	-2.71015	1.04172	-2.60161	0.00927861	0.0801703
AAEL021790	18.6693	-3.05903	1.17586	-2.60152	0.00928105	0.0801703
AAEL000996	475.984	-0.351883	0.135273	-2.60128	0.00928766	0.0801719
AAEL005440	12.9802	-2.01521	0.774794	-2.60096	0.00929633	0.0801913
AAEL012255	44.3016	-1.39254	0.53577	-2.59914	0.00934567	0.0805521
AAEL000687	803.08	-0.387673	0.149177	-2.59876	0.00935624	0.0805521
AAEL001434	6162.98	0.252608	0.097205	2.59871	0.00935752	0.0805521
AAEL011383	44.1984	-1.29807	0.499722	-2.59758	0.00938823	0.0807608
AAEL001812	3072.44	0.496364	0.191117	2.59718	0.00939937	0.080781
AAEL003555	1022.53	0.334525	0.128811	2.59702	0.00940352	0.080781
AAEL019458	329.195	-0.570253	0.219629	-2.59643	0.00941972	0.0808644
AAEL021690	472.643	0.358525	0.13812	2.59574	0.0094387	0.0809718
TE_1026_Kiri	36.8642	-1.1553	0.445211	-2.59495	0.00946057	0.0810833
TE_1283_mTA	851.133	0.335746	0.129392	2.5948	0.0094647	0.0810833
TE_0805_Gypsy	23.544	1.38463	0.533723	2.59428	0.00947899	0.0811364
AAEL008188	58104.3	0.229714	0.0885526	2.5941	0.0094839	0.0811364
AAEL005080	271.951	-0.721801	0.278306	-2.59355	0.009499	0.0811464
AAEL006609	3391.56	0.487525	0.187988	2.59338	0.00950381	0.0811464
AAEL003970	28570.9	0.238733	0.0920616	2.59319	0.00950902	0.0811464
AAEL006708	393.859	0.408577	0.157562	2.59312	0.00951107	0.0811464
AAEL022981	10.7639	-2.5019	0.965658	-2.59088	0.00957317	0.0816204
AAEL013675	3698.21	0.260355	0.100519	2.59012	0.00959421	0.0817042
AAEL014142	756.995	-0.471121	0.181896	-2.59005	0.00959608	0.0817042
TE_0517_Copia	1224.02	0.400769	0.154828	2.58848	0.00964012	0.0820232
AAEL022120	17.509	1.57757	0.609584	2.58794	0.00965531	0.0820575
AAEL019592	60.5139	0.993742	0.384001	2.58786	0.00965731	0.0820575
AAEL027019	101.738	-0.883465	0.341548	-2.58665	0.00969131	0.0822904
AAEL004979	12.9666	2.44129	0.944383	2.58507	0.00973606	0.0826142
AAEL017385	1331.05	-0.353519	0.136832	-2.58359	0.00977766	0.0829109
AAEL000416	111.061	-1.53587	0.594638	-2.58286	0.00979838	0.0830301
AAEL001223	92.7513	-0.740877	0.287037	-2.58112	0.00984807	0.0833946
AAEL024981	4.76784	5.60336	2.17116	2.58081	0.00985686	0.0834124
AAEL012853	21.8015	1.5935	0.617576	2.58026	0.00987269	0.0834898
AAEL003203	12779.4	0.281266	0.109042	2.57943	0.00989648	0.0836343
AAEL000944	3088.47	0.289505	0.112248	2.57915	0.00990435	0.0836442
AAEL001423	1160.92	0.267966	0.103927	2.57842	0.00992547	0.0837658
AAEL023919	9.1448	-2.50132	0.970512	-2.57732	0.00995705	0.0839404
AAEL000965	590.633	-0.350349	0.13594	-2.57723	0.00995961	0.0839404
AAEL004472	8432.49	0.208246	0.080834	2.57622	0.00998862	0.0841282
AAEL009864	74.9382	1.32899	0.51666	2.57228	0.0101032	0.0850359
AAEL007946	343.629	-0.423063	0.164486	-2.57203	0.0101105	0.0850398
AAEL015593	4424.22	-0.256143	0.0996214	-2.57116	0.0101358	0.0851957
AAEL002169	1288.59	-0.623745	0.242698	-2.57005	0.0101684	0.0854117
AAEL008894	34.6297	-2.11152	0.821981	-2.56882	0.0102045	0.0856577
AAEL025610	823.799	0.340973	0.132896	2.56572	0.0102963	0.0863698
AAEL011719	108.444	-0.741359	0.289074	-2.5646	0.0103294	0.0865895
AAEL001543	132.383	0.923578	0.360313	2.56327	0.0103693	0.0868653
AAEL008501	75.0946	0.984748	0.384269	2.56265	0.0103876	0.0869444
AAEL003135	252.249	0.45626	0.178054	2.56248	0.0103926	0.0869444
TE_1221_MITE	846.166	0.387506	0.151239	2.56221	0.010401	0.0869557
AAEL021734	281.009	-0.594672	0.232128	-2.56183	0.0104123	0.0869922
AAEL023441	2796.71	-0.248533	0.097081	-2.56006	0.0104654	0.0872455
AAEL026144	2.80343	-5.03368	1.96625	-2.56004	0.010466	0.0872455
AAEL019681	3917.37	-0.348207	0.136023	-2.55991	0.01047	0.0872455
AAEL025514	390.112	0.398135	0.155528	2.55989	0.0104706	0.0872455
AAEL001152	680.393	0.315934	0.123502	2.55813	0.0105236	0.0875721
TE_0065_BelPao	167.705	-1.29351	0.505669	-2.55802	0.0105269	0.0875721
AAEL000759	921.198	-0.336341	0.131493	-2.55787	0.0105315	0.0875721
TE_0495_Copia	219.112	0.727978	0.284626	2.55766	0.0105378	0.0875721
AAEL012034	385.977	0.35934	0.140531	2.55702	0.0105572	0.0876341
AAEL008202	4.85732	-3.99055	1.56067	-2.55695	0.0105593	0.0876341
AAEL008600	6223.86	0.260338	0.101861	2.55581	0.010594	0.0878633
TE_0123_BelPao	4.14153	4.37396	1.71218	2.55461	0.0106306	0.0880629
TE_1745_Unknown	394.091	0.449211	0.175847	2.55455	0.0106325	0.0880629
AAEL001090	18.9933	-1.60007	0.626415	-2.55433	0.0106392	0.0880629
AAEL018152	126.844	0.642417	0.251545	2.55389	0.0106528	0.0881168
AAEL005939	163.409	-0.594499	0.232883	-2.55277	0.0106869	0.0883403
AAEL010185	45.5041	-1.08209	0.424022	-2.55198	0.0107114	0.0884839
AAEL008107	3495.32	0.201644	0.0790698	2.55021	0.0107659	0.0888753
AAEL024098	672.414	0.302634	0.118721	2.54913	0.0107992	0.0890305
AAEL003294	14.6915	2.14987	0.843399	2.54905	0.0108017	0.0890305
AAEL003174	200.434	-0.479508	0.188123	-2.54891	0.0108061	0.0890305
AAEL010453	292.539	-0.415233	0.163057	-2.54656	0.0108791	0.0895729
AAEL024653	152.654	-0.937594	0.36852	-2.54421	0.0109524	0.090117
AAEL006587	345.622	-0.385063	0.151537	-2.54105	0.0110521	0.0908776
AAEL011733	412.076	-0.432649	0.170282	-2.54079	0.0110604	0.0908858
AAEL003968	866.91	0.327044	0.128733	2.54049	0.0110697	0.0909023
AAEL020303	385.126	0.444663	0.175186	2.53823	0.0111416	0.0914328
AAEL015014	523.731	-0.352417	0.138879	-2.53759	0.0111619	0.0915395
AAEL027055	155.203	-0.540428	0.213028	-2.53688	0.0111845	0.0916358
AAEL022720	94.6102	0.664695	0.262025	2.53676	0.0111884	0.0916358
AAEL004439	159.45	0.681266	0.268615	2.53622	0.0112056	0.091682
AAEL006323	23.7442	-1.4531	0.572961	-2.53612	0.0112087	0.091682
AAEL013441	1385.88	-0.372485	0.146898	-2.53568	0.011223	0.0917368
AAEL027510	13.5892	-1.94858	0.768533	-2.53546	0.0112301	0.0917368
AAEL028080	15.2103	1.87755	0.740698	2.53484	0.0112499	0.0918388
AAEL027739	2.97926	-5.11393	2.01769	-2.53454	0.0112595	0.0918565
AAEL005533	4.30283	-4.64647	1.83351	-2.5342	0.0112706	0.0918871
AAEL004692	253.405	0.612784	0.241834	2.53391	0.0112798	0.0919028
AAEL009614	539.244	0.344019	0.135823	2.53284	0.0113142	0.0921228
AAEL007942	3586.18	-0.388919	0.153617	-2.53174	0.0113498	0.092352
TE_0139_BelPao	20.2695	-1.5146	0.598595	-2.53026	0.011398	0.0926836
AAEL001520	1155.51	0.261473	0.103414	2.5284	0.0114583	0.0931138
AAEL019528	3423.23	-0.342837	0.135673	-2.52694	0.0115062	0.0934363
AAEL007038	295.395	0.451784	0.178802	2.52673	0.011513	0.0934363
AAEL013300	15.99	-3.07562	1.21738	-2.52642	0.011523	0.0934569
AAEL018215	408.061	-0.698005	0.276442	-2.52496	0.0115711	0.0937863
AAEL026058	4.74826	-5.7986	2.29707	-2.52434	0.0115915	0.09389
AAEL020258	536.803	-0.677549	0.268564	-2.52286	0.0116405	0.0942264
AAEL028141	223.804	-0.472996	0.187574	-2.52166	0.0116804	0.0944291
AAEL003237	65.5208	0.803531	0.318653	2.52165	0.0116807	0.0944291
AAEL021865	27.2143	-1.27317	0.505147	-2.52041	0.0117219	0.0946601
AAEL001447	559.613	0.461829	0.183242	2.52033	0.0117244	0.0946601
AAEL000847	517.571	0.332595	0.132019	2.51929	0.0117591	0.0948782
AAEL011206	630.316	0.476317	0.189086	2.51905	0.0117672	0.0948829
AAEL001435	4.66276	-3.75294	1.49002	-2.51872	0.0117782	0.0949101
AAEL008617	80.0805	-1.84246	0.731898	-2.51737	0.0118236	0.0952072
AAEL001876	502.711	0.347412	0.138017	2.51716	0.0118303	0.0952072
AAEL004582	51.3017	-1.08284	0.430318	-2.51638	0.0118569	0.095359
AAEL008015	1653.81	-0.411626	0.163599	-2.51606	0.0118675	0.0953831
AAEL019576	144.045	-0.965485	0.383928	-2.51475	0.0119116	0.0956457
AAEL006032	74.3049	-1.68827	0.671377	-2.51464	0.0119155	0.0956457
AAEL008088	45.9145	-1.33244	0.530056	-2.51378	0.0119446	0.0957952
AAEL020454	8.06003	-3.015	1.19946	-2.51363	0.0119495	0.0957952
AAEL010389	896.333	0.39433	0.156907	2.51315	0.011966	0.0958588
AAEL022573	1046.59	0.269056	0.107068	2.51295	0.0119728	0.0958588
AAEL010582	94.3309	-1.25465	0.499693	-2.51083	0.0120446	0.0963724
AAEL023174	8.60812	-2.41177	0.960936	-2.50982	0.0120794	0.096536
AAEL002148	226.411	-0.468953	0.18685	-2.50978	0.0120805	0.096536
AAEL006207	122.462	-0.725911	0.289263	-2.50952	0.0120896	0.0965465
AAEL004271	4.46849	-5.71102	2.27721	-2.5079	0.0121451	0.0969282
AAEL004124	335.457	0.418523	0.16696	2.50673	0.0121855	0.0971583
AAEL010384	3026.45	-0.286191	0.114183	-2.50644	0.0121955	0.0971583
AAEL019732	435.178	-0.775736	0.309514	-2.50631	0.0122	0.0971583
AAEL017498	504.244	0.45946	0.183337	2.50609	0.0122074	0.0971583
AAEL012041	782.197	-0.494487	0.197326	-2.50593	0.0122129	0.0971583
TE_0293_BelPao	5.68786	-3.08957	1.23316	-2.5054	0.0122313	0.0971889
AAEL018042	198.5	0.66377	0.264939	2.50537	0.0122323	0.0971889
AAEL010591	118.094	-1.03444	0.413052	-2.50438	0.0122667	0.0974002
AAEL024291	11.5925	1.97438	0.788756	2.50315	0.0123092	0.0976757
AAEL004357	6.96431	-2.73234	1.09178	-2.50265	0.0123269	0.0977532
AAEL008510	112.271	-1.09759	0.438611	-2.50242	0.0123347	0.0977532
AAEL026174	17.7128	-1.69755	0.678498	-2.50193	0.0123518	0.0978269
AAEL014762	1428.35	0.343847	0.137464	2.50137	0.0123715	0.0978668
AAEL012980	6248.35	0.286045	0.114357	2.50134	0.0123725	0.0978668
AAEL002091	644.711	0.290112	0.116018	2.50057	0.0123993	0.0980162
TE_0067_BelPao	389.31	0.35537	0.142145	2.50005	0.0124175	0.0980983
AAEL025581	2.71901	-4.98489	1.99446	-2.49937	0.0124413	0.0982245
AAEL012039	29.2475	-1.56515	0.626598	-2.49786	0.0124945	0.0985421
AAEL006151	110.081	0.889061	0.355941	2.49778	0.0124974	0.0985421
AAEL008090	2.68316	-4.96753	1.98955	-2.49681	0.0125318	0.0987136
AAEL020128	124.975	0.604857	0.24227	2.49662	0.0125382	0.0987136
AAEL012501	135.791	-0.647624	0.259419	-2.49644	0.0125448	0.0987136
AAEL000546	356.556	-0.46082	0.184618	-2.49608	0.0125575	0.0987136
AAEL026634	2252.69	-0.351619	0.14087	-2.49605	0.0125587	0.0987136
TE_0085_BelPao	37.0238	1.25715	0.503743	2.49562	0.0125737	0.0987699
TE_0576_Copia	76.8955	-0.772096	0.309443	-2.49511	0.0125918	0.0988493
TE_0048_BelPao	3.72134	-4.40777	1.76752	-2.49376	0.0126399	0.0991652
TE_1250_mTA	1024.03	0.330249	0.132554	2.49142	0.0127232	0.0996969
AAEL025503	19.3346	-2.05279	0.823964	-2.49136	0.0127255	0.0996969
AAEL020559	2461.04	-0.502731	0.201807	-2.49114	0.0127333	0.0996969
AAEL008635	605.552	0.357742	0.143623	2.49083	0.0127444	0.0996969
AAEL018339	578.555	-0.349974	0.14051	-2.49074	0.0127477	0.0996969
AAEL019648	1453.63	-0.326965	0.131284	-2.49051	0.0127559	0.0996991
AAEL001312	631.891	0.404103	0.162301	2.48984	0.01278	0.0997663
TE_0751_Gypsy	23.0772	1.40192	0.563057	2.48983	0.0127805	0.0997663
AAEL025566	4.07737	-5.57253	2.23849	-2.48942	0.0127952	0.0998182
AAEL015018	1278.36	-0.32226	0.129565	-2.48724	0.0128737	0.100233
AAEL002374	443.435	0.349547	0.140546	2.48706	0.0128804	0.100233
AAEL008471	670.149	0.356256	0.143252	2.48692	0.0128856	0.100233
AAEL010523	311.491	0.609947	0.245269	2.48685	0.0128881	0.100233
TE_0777_Gypsy	59.5044	-1.37536	0.553058	-2.48683	0.0128885	0.100233
AAEL008789	466.757	0.372544	0.149947	2.4845	0.0129732	0.100811
AAEL001719	370.097	0.399733	0.160901	2.48435	0.012979	0.100811
AAEL013501	5.41497	-3.94385	1.58791	-2.48367	0.0130037	0.10094
AAEL013211	21.1567	-2.03874	0.821112	-2.48291	0.0130316	0.101094
AAEL000604	145.211	-1.3697	0.551965	-2.48151	0.0130828	0.101428
AAEL009232	597.518	-0.518473	0.209102	-2.47952	0.0131559	0.101931
AAEL006617	86.548	0.765856	0.309011	2.47841	0.0131969	0.102186
AAEL006667	900.219	0.286092	0.115448	2.47811	0.0132081	0.102209
AAEL008262	394.749	-0.427831	0.172748	-2.47661	0.0132635	0.102524
AAEL001511	233.742	-1.11068	0.448474	-2.47657	0.0132653	0.102524
AAEL008871	922.624	-0.304201	0.12285	-2.4762	0.013279	0.102567
AAEL027089	5.13922	-3.8694	1.56285	-2.47586	0.0132916	0.102601
AAEL019752	29.4732	-1.23256	0.497986	-2.47509	0.0133203	0.102759
AAEL021787	3.52261	-4.32565	1.74833	-2.47417	0.0133548	0.102961
AAEL021984	3.79149	-4.4466	1.79844	-2.47247	0.0134182	0.103386
AAEL003491	825.861	-0.303621	0.122874	-2.471	0.0134737	0.10375
AAEL019785	423.5	-0.486859	0.197079	-2.47038	0.0134971	0.103819
AAEL005688	192.753	-0.587091	0.237678	-2.47011	0.0135071	0.103819
AAEL009964	1502.84	-0.30968	0.125381	-2.46991	0.0135148	0.103819
AAEL010196	574.367	-1.37756	0.557744	-2.46988	0.0135159	0.103819
TE_0828_Gypsy	13.8345	-2.0316	0.822841	-2.46901	0.0135488	0.103848
TE_0420_Copia	79.4212	-0.827476	0.335156	-2.46893	0.0135518	0.103848
AAEL023384	473.207	0.585902	0.237347	2.46854	0.0135664	0.103848
AAEL014303	10.2938	-3.89774	1.57914	-2.46826	0.0135771	0.103848
TE_0972_I	15.7168	-1.60389	0.649832	-2.46817	0.0135807	0.103848
AAEL008594	983.566	-0.297692	0.12063	-2.46781	0.0135944	0.103848
TE_0663_Gypsy	202.132	0.530679	0.215069	2.46748	0.0136069	0.103848
AAEL009043	1302.58	-0.39217	0.158944	-2.46735	0.0136118	0.103848
AAEL006751	4025.55	-0.262411	0.106363	-2.46714	0.0136197	0.103848
AAEL011867	93.4949	0.816067	0.330786	2.46705	0.013623	0.103848
TE_0179_BelPao	2.75824	-5.0039	2.02842	-2.46689	0.0136291	0.103848
AAEL005590	9.55229	-2.23038	0.904329	-2.46634	0.0136502	0.103848
AAEL027166	2977.73	-0.479967	0.194612	-2.46627	0.0136527	0.103848
AAEL007539	996.675	-0.314773	0.127636	-2.46617	0.0136566	0.103848
TE_0610_Unknown	336.168	0.432385	0.175327	2.46616	0.013657	0.103848
AAEL019826	3668.31	0.22731	0.0921719	2.46615	0.0136573	0.103848
AAEL013623	33871.7	0.248252	0.100668	2.46605	0.0136611	0.103848
AAEL002165	1521.68	-0.369399	0.149873	-2.46475	0.0137109	0.104097
AAEL003373	2340.28	-0.377652	0.153228	-2.46464	0.0137153	0.104097
TE_0106_BelPao	31.559	-1.49148	0.605177	-2.46454	0.0137189	0.104097
AAEL026045	12.7507	-2.57777	1.04629	-2.46373	0.0137501	0.10427
AAEL014944	4331.68	-0.219084	0.0889319	-2.4635	0.0137588	0.104273
AAEL009400	1230.86	0.273795	0.111223	2.46168	0.0138288	0.10469
AAEL013963	1209.46	0.251151	0.10203	2.46155	0.0138338	0.10469
AAEL005739	2237.55	-0.240058	0.0975363	-2.46121	0.0138468	0.10469
AAEL022982	171.62	2.62691	1.06733	2.4612	0.0138474	0.10469
AAEL009772	1306.9	-0.254879	0.103583	-2.46063	0.0138695	0.104794
AAEL015119	7.79223	2.93925	1.19501	2.45961	0.013909	0.105028
AAEL024849	2685.47	-0.375223	0.152612	-2.45866	0.0139455	0.105163
AAEL001698	1498.62	0.297545	0.121026	2.45852	0.013951	0.105163
AAEL020986	24.7514	-1.43677	0.584411	-2.45849	0.0139521	0.105163
AAEL012526	153.651	0.563195	0.229241	2.45678	0.0140187	0.105602
AAEL013877	1487.32	-0.297498	0.121128	-2.45605	0.0140472	0.105752
AAEL001752	1255.72	0.285252	0.116158	2.45571	0.0140605	0.105789
AAEL019703	15.171	-3.43605	1.39954	-2.45513	0.0140835	0.10584
AAEL017320	3481.13	0.357393	0.145574	2.45506	0.0140862	0.10584
AAEL002257	51.881	0.897161	0.365459	2.45489	0.0140927	0.10584
AAEL012340	145.752	-0.559739	0.228045	-2.45451	0.0141077	0.105888
AAEL001359	96.6322	-0.70995	0.289334	-2.45374	0.0141381	0.106052
AAEL005093	253.195	0.867512	0.35359	2.45344	0.0141496	0.106053
AAEL007595	1370.13	-0.29463	0.120095	-2.4533	0.0141551	0.106053
AAEL014636	652.173	-0.569615	0.232223	-2.45288	0.0141716	0.106113
AAEL014408	448.174	-0.42148	0.171972	-2.45087	0.0142513	0.106646
AAEL026222	12.4401	-4.18122	1.7065	-2.45017	0.0142789	0.106788
AAEL007632	9.59973	-2.93248	1.19711	-2.44964	0.0142999	0.106881
AAEL001898	6423.97	-0.307521	0.125579	-2.44882	0.0143323	0.107
TE_1479_Sola	4246.91	-0.254917	0.104098	-2.44881	0.014333	0.107
AAEL003606	920.742	-0.314932	0.128637	-2.44822	0.0143564	0.107111
AAEL019618	1226.52	0.298684	0.122048	2.44726	0.0143947	0.107333
AAEL012157	198.137	-0.747189	0.305403	-2.44657	0.0144222	0.107473
AAEL026118	6264.8	0.279846	0.1144	2.44621	0.0144369	0.107518
AAEL023895	1433.64	-1.33539	0.546288	-2.44447	0.0145064	0.107882
AAEL012368	215.453	-0.536082	0.219307	-2.44443	0.014508	0.107882
AAEL023342	155.327	-0.68308	0.279453	-2.44434	0.0145116	0.107882
AAEL022733	88.853	-1.08815	0.445241	-2.44396	0.0145272	0.107934
AAEL006433	2683.18	0.248656	0.101768	2.44337	0.0145507	0.108044
AAEL002542	2207.06	0.283381	0.116103	2.44077	0.0146562	0.108762
AAEL007979	441.774	-0.466696	0.191246	-2.44029	0.0146756	0.108842
AAEL017177	2.91216	4.89541	2.00672	2.43951	0.0147074	0.109013
AAEL004960	15.3405	-1.91704	0.785982	-2.43903	0.0147266	0.109072
AAEL013088	193.523	0.525625	0.215532	2.43873	0.0147391	0.109072
AAEL004090	750.407	-1.16873	0.479251	-2.43867	0.0147415	0.109072
AAEL011778	1314.78	0.270964	0.11118	2.43716	0.014803	0.109462
TE_1313_Outcast	12.9514	1.93195	0.792853	2.43671	0.0148216	0.109534
TE_1512_Unknown	119.582	-0.762564	0.313271	-2.4342	0.0149249	0.110232
TE_0476_Copia	1062.16	0.322514	0.132539	2.43335	0.0149599	0.110426
AAEL014828	885.897	-0.317336	0.130471	-2.43224	0.0150059	0.1107
AAEL023634	46.6178	1.00629	0.41379	2.4319	0.0150199	0.110737
AAEL015298	1490.48	0.38446	0.158152	2.43095	0.0150595	0.110964
AAEL000154	45.6593	-2.33387	0.960212	-2.43058	0.0150748	0.111011
AAEL007060	282.946	-0.483382	0.199008	-2.42896	0.0151424	0.111443
AAEL012038	221.412	-0.430011	0.177058	-2.42865	0.0151551	0.111471
AAEL003262	8.80035	-3.79656	1.56489	-2.42608	0.0152629	0.112197
AAEL003011	282.865	-0.388226	0.160142	-2.42426	0.0153397	0.112696
AAEL010461	82.2341	-0.984244	0.40613	-2.42347	0.0153732	0.112875
AAEL000970	711.04	0.597197	0.246535	2.42236	0.01542	0.113153
AAEL004369	137.316	-0.952775	0.393376	-2.42205	0.0154334	0.113184
AAEL001794	115.96	0.96288	0.397605	2.4217	0.0154482	0.113211
AAEL023759	590.743	-0.523556	0.216218	-2.42143	0.0154596	0.113211
AAEL007126	22.7047	-1.61661	0.667713	-2.42111	0.015473	0.113211
AAEL006760	2.77713	-5.01337	2.07069	-2.42111	0.0154733	0.113211
AAEL009958	695.443	0.310612	0.128329	2.42044	0.0155019	0.113353
AAEL009709	11.6906	-3.24534	1.34104	-2.42003	0.0155194	0.113415
AAEL019731	3183.55	-0.390636	0.161516	-2.41857	0.0155818	0.113805
AAEL017419	24022.1	-0.277247	0.114742	-2.41627	0.0156804	0.114398
AAEL013221	33752.2	0.263764	0.109162	2.41625	0.0156813	0.114398
AAEL011586	23.1767	1.97003	0.815731	2.41504	0.0157333	0.11471
TE_0971_I	12.5818	-2.25221	0.932941	-2.41409	0.0157744	0.114942
AAEL001092	594.467	-0.383663	0.159063	-2.41202	0.0158643	0.11553
AAEL007273	87.9833	-0.686104	0.284577	-2.41096	0.0159107	0.115744
AAEL008560	2.65749	-4.95491	2.05541	-2.41066	0.0159236	0.115744
AAEL011488	19.2055	1.88953	0.783837	2.41062	0.0159254	0.115744
AAEL001627	670.13	0.27432	0.113802	2.4105	0.0159309	0.115744
AAEL008878	1192.98	0.273772	0.113669	2.40851	0.0160177	0.116308
AAEL008832	2782.27	-0.35619	0.14793	-2.40783	0.0160477	0.116396
AAEL014609	4823.69	-0.274581	0.114037	-2.40781	0.0160485	0.116396
AAEL015586	2.67299	-4.96273	2.06172	-2.40708	0.0160807	0.116561
AAEL005892	92.0966	0.698071	0.290158	2.40584	0.0161355	0.116891
AAEL021169	19.1222	-2.83942	1.18088	-2.4045	0.0161948	0.117252
AAEL002943	35.9516	-1.08554	0.451868	-2.40234	0.0162906	0.117877
TE_1456_RTE	4364.68	0.340999	0.142029	2.40092	0.0163541	0.118268
AAEL003758	1799.7	0.279713	0.116516	2.40064	0.0163666	0.118291
AAEL006691	1760.84	-0.51395	0.214128	-2.40021	0.0163858	0.118359
TE_0776_Gypsy	915.316	0.343648	0.143186	2.4	0.016395	0.118359
AAEL004378	7439.68	0.270284	0.112661	2.3991	0.0164353	0.118579
AAEL009263	20.8601	-3.11642	1.2991	-2.3989	0.0164445	0.118579
AAEL022405	81.1806	0.733233	0.305847	2.39739	0.0165125	0.119001
AAEL024602	137.137	0.694568	0.289799	2.39672	0.0165424	0.119098
AAEL006330	1484.39	0.22365	0.0933171	2.39666	0.0165452	0.119098
AAEL005796	391.281	-0.364503	0.152227	-2.39447	0.0166445	0.119744
AAEL025347	3.0679	4.96377	2.07439	2.39288	0.0167165	0.120172
AAEL021450	4519.6	0.22674	0.0947616	2.39274	0.0167231	0.120172
AAEL001060	80.175	-0.708221	0.29608	-2.39199	0.0167574	0.120348
AAEL006188	30.0095	-1.27765	0.534372	-2.39093	0.0168058	0.120627
AAEL003812	603.806	-0.375938	0.157266	-2.39046	0.0168272	0.120711
AAEL023230	15.7514	1.52255	0.637021	2.39011	0.0168431	0.120754
AAEL001888	251.159	-0.50898	0.212971	-2.38991	0.0168525	0.120754
AAEL007288	2107.46	0.205587	0.0860384	2.38948	0.0168721	0.120801
AAEL004509	540.94	0.408428	0.170937	2.38934	0.0168785	0.120801
AAEL026833	1911.17	-0.514719	0.2155	-2.38848	0.016918	0.120962
AAEL014272	1295.85	0.310764	0.130116	2.38836	0.0169237	0.120962
AAEL000821	9.47032	-3.11909	1.3061	-2.38808	0.0169365	0.120962
AAEL011097	460.578	0.35383	0.148169	2.38801	0.0169397	0.120962
AAEL013756	303.463	-0.456143	0.191031	-2.38779	0.0169499	0.120965
AAEL014389	212.079	-0.508754	0.213572	-2.38212	0.0172132	0.122775
AAEL013148	29.8183	4.66452	1.95843	2.38176	0.0172301	0.122825
AAEL017080	15.6112	-2.10427	0.883808	-2.38091	0.01727	0.122924
AAEL025431	333.593	-0.388787	0.163299	-2.38084	0.0172734	0.122924
AAEL008334	2754.53	-0.391067	0.164257	-2.38083	0.0172736	0.122924
AAEL020200	295.151	3.02588	1.27154	2.37969	0.017327	0.123234
TE_1265_mTA	279.456	0.401219	0.168631	2.37927	0.0173468	0.123304
TE_0243_BelPao	383.677	0.708615	0.297904	2.37867	0.0173751	0.123378
AAEL008838	213.384	0.546002	0.229549	2.37859	0.0173791	0.123378
AAEL021979	78.1018	0.73299	0.308217	2.37817	0.017399	0.123378
AAEL022535	4441.33	-0.309697	0.130229	-2.3781	0.0174023	0.123378
AAEL024141	2665.25	-0.264191	0.111098	-2.37801	0.0174065	0.123378
AAEL022443	170.456	0.535401	0.225216	2.37728	0.0174407	0.12355
TE_0177_BelPao	17.3673	-1.41742	0.596387	-2.37668	0.0174691	0.12367
AAEL006977	3180.44	-0.206618	0.0869421	-2.37651	0.0174775	0.12367
AAEL005450	401.323	0.373137	0.15703	2.37621	0.0174916	0.123681
AAEL010378	2889.47	-0.296195	0.124658	-2.37606	0.0174988	0.123681
AAEL001044	2270.38	0.277065	0.116673	2.37473	0.017562	0.124011
AAEL008545	103.617	-0.73629	0.310062	-2.37465	0.0175655	0.124011
AAEL000636	23.6039	1.28675	0.541927	2.3744	0.0175775	0.124026
AAEL005762	3416.94	0.384584	0.162073	2.37291	0.0176487	0.124458
AAEL023676	959.759	0.271013	0.114241	2.3723	0.0176778	0.124593
AAEL024535	18226.7	0.281785	0.118834	2.37125	0.0177279	0.124876
TE_0440_Copia	539.616	-0.363504	0.153352	-2.3704	0.0177689	0.125094
AAEL009495	448.79	-0.333092	0.140577	-2.36946	0.0178142	0.12532
TE_0820_Gypsy	95.6919	-0.765948	0.323279	-2.36931	0.0178211	0.12532
TE_0148_BelPao	8.10976	2.26253	0.955132	2.36881	0.0178454	0.12537
AAEL008478	1451.92	-0.325726	0.137512	-2.36871	0.0178504	0.12537
AAEL006227	171.812	0.481345	0.203236	2.3684	0.0178651	0.12537
AAEL010485	64.5033	-0.841202	0.355187	-2.36833	0.0178684	0.12537
AAEL003855	1823.76	0.208356	0.0880257	2.367	0.0179331	0.125753
AAEL010077	331.018	0.364998	0.154297	2.36556	0.0180027	0.12617
AAEL023490	3620.41	-0.39615	0.167501	-2.36506	0.0180273	0.126272
AAEL008887	1391.75	-0.248657	0.10517	-2.36433	0.0180627	0.126449
AAEL007685	1561.28	0.232573	0.0984341	2.36273	0.0181408	0.126925
AAEL011125	5.6354	2.821	1.19413	2.36238	0.018158	0.126974
AAEL001144	387.721	0.359049	0.152017	2.3619	0.0181815	0.127067
AAEL025574	3010.61	-0.201709	0.0854497	-2.36055	0.0182477	0.127383
AAEL003986	2164.05	-0.223037	0.0944892	-2.36045	0.0182529	0.127383
AAEL006474	520.55	0.35002	0.148302	2.36019	0.0182658	0.127383
TE_0050_BelPao	16.8416	1.90815	0.808488	2.36015	0.0182676	0.127383
AAEL002301	24.6252	-1.21529	0.515206	-2.35884	0.0183322	0.127763
AAEL007963	1715.24	0.329276	0.139618	2.35841	0.0183535	0.127839
AAEL020849	29.1534	1.31069	0.555931	2.35765	0.0183911	0.12803
AAEL012567	18.5264	-1.82825	0.775964	-2.3561	0.0184681	0.128494
AAEL002748	1324.6	0.24417	0.10367	2.35526	0.0185098	0.128713
AAEL021750	29.6739	-1.20383	0.511254	-2.35467	0.0185392	0.128845
AAEL002661	14.154	2.27689	0.967207	2.35409	0.0185683	0.128976
TE_0863_Gypsy	68.0345	0.796066	0.338335	2.35289	0.0186282	0.12932
AAEL001357	216.29	-0.648422	0.275665	-2.35221	0.0186623	0.129485
AAEL023815	84.4403	-0.860464	0.365843	-2.352	0.0186728	0.129485
AAEL001507	588.534	0.298106	0.126761	2.35171	0.0186871	0.129513
AAEL008760	1388.13	0.472029	0.200739	2.35145	0.0187005	0.129533
AAEL001906	2078	0.228041	0.0970413	2.34994	0.0187766	0.129989
AAEL014493	2131.97	0.307524	0.13091	2.34912	0.0188178	0.13018
TE_0894_Gypsy	21.521	1.42286	0.605801	2.34872	0.018838	0.13018
AAEL004768	337.499	0.457343	0.194727	2.34863	0.0188426	0.13018
AAEL013369	97.1452	-0.669987	0.285275	-2.34857	0.0188459	0.13018
AAEL011560	1013.33	-0.281612	0.119926	-2.34821	0.0188638	0.130231
AAEL011359	70.8455	-1.2341	0.525691	-2.34757	0.0188962	0.130383
AAEL000618	41.6174	0.981402	0.418372	2.34576	0.0189881	0.130944
AAEL009945	279.946	0.589882	0.251732	2.34329	0.0191144	0.131687
AAEL012513	1212.57	0.267005	0.113947	2.34324	0.0191169	0.131687
AAEL010584	1426.34	-0.245254	0.104732	-2.34173	0.0191945	0.132149
AAEL002784	707.652	0.294099	0.125653	2.34057	0.0192542	0.132487
AAEL002124	54.948	1.70825	0.730091	2.33978	0.019295	0.132694
AAEL020256	60.206	1.33066	0.568816	2.33936	0.0193171	0.132773
AAEL025830	152.446	-0.611962	0.261665	-2.33873	0.0193496	0.132923
AAEL005143	1710.12	-0.216814	0.0927343	-2.33802	0.0193864	0.133103
TE_1463_SINE	6722.41	0.238122	0.101898	2.33686	0.0194464	0.133441
AAEL015393	156.411	-0.5236	0.224083	-2.33664	0.0194581	0.133448
AAEL024053	1568.01	0.216769	0.0928598	2.33437	0.0195765	0.134187
AAEL023176	53.7589	0.906949	0.388614	2.33381	0.0196059	0.134315
TE_0441_Copia	65.4848	-0.740653	0.317588	-2.33212	0.0196945	0.134847
AAEL001626	919.67	0.365301	0.156739	2.33063	0.0197728	0.135309
AAEL009238	54.1419	-2.05934	0.884055	-2.32943	0.0198364	0.135653
AAEL000572	169.712	-0.548788	0.235605	-2.32927	0.0198448	0.135653
AAEL001616	1178.84	0.270512	0.1162	2.32798	0.0199132	0.136046
AAEL003736	253.287	0.460529	0.197995	2.32596	0.0200206	0.136706
AAEL001803	121.852	0.66441	0.285826	2.32453	0.0200973	0.136985
AAEL019970	55.2034	-1.23279	0.53039	-2.32431	0.020109	0.136985
AAEL012175	29261.7	0.205045	0.0882197	2.32425	0.020112	0.136985
AAEL020378	350.065	0.346292	0.148996	2.32417	0.0201165	0.136985
AAEL021858	45.7951	1.04822	0.451041	2.32399	0.020126	0.136985
TE_0647_Gypsy	40.7057	1.13435	0.488126	2.32388	0.0201318	0.136985
AAEL028236	253.593	0.569354	0.245014	2.32376	0.0201384	0.136985
AAEL018669	18458.6	0.214273	0.0922517	2.32269	0.0201956	0.137299
AAEL000724	113.467	-0.669347	0.288218	-2.32236	0.0202134	0.137303
AAEL010060	1016.03	0.25334	0.109092	2.32226	0.0202191	0.137303
AAEL005187	1253.46	0.38451	0.165591	2.32205	0.0202301	0.137303
TE_0472_Copia	9.49373	-2.18273	0.940077	-2.32187	0.0202401	0.137303
AAEL008790	31.8281	-1.08859	0.469023	-2.32098	0.020288	0.137553
AAEL017445	2501.54	-0.482623	0.207986	-2.32046	0.0203158	0.137666
TE_1396_R1	6.89577	-2.39528	1.03257	-2.31974	0.0203552	0.137859
AAEL001151	1144.88	0.333411	0.143758	2.31925	0.0203816	0.137963
AAEL007662	5220.6	-0.355819	0.153437	-2.319	0.0203952	0.13798
AAEL013461	794.23	-0.289021	0.124722	-2.31732	0.0204861	0.138474
AAEL006762	66.416	-0.71191	0.307249	-2.31704	0.0205013	0.138474
AAEL004438	768.742	0.279023	0.120428	2.31692	0.0205082	0.138474
AAEL004523	5211.79	0.278567	0.120236	2.31684	0.0205126	0.138474
AAEL012475	1051.15	0.304199	0.131364	2.3157	0.0205745	0.138761
AAEL009039	301.263	0.368542	0.159153	2.31565	0.0205774	0.138761
AAEL014605	5563.69	-0.424826	0.183512	-2.31498	0.0206141	0.138934
AAEL001642	279.532	-0.421908	0.182304	-2.3143	0.0206511	0.139108
AAEL001765	906.006	0.266829	0.115382	2.31257	0.0207462	0.139673
AAEL001935	632.318	0.355894	0.153987	2.3112	0.020822	0.140108
AAEL006871	65.4747	-0.933047	0.403776	-2.31081	0.0208436	0.140172
AAEL006835	166.973	0.497893	0.215485	2.31057	0.0208566	0.140172
TE_1002_I	7.27931	2.60659	1.12819	2.31041	0.0208652	0.140172
AAEL008095	87.9394	-0.640886	0.277453	-2.30989	0.0208941	0.140284
AAEL007806	2.66345	-4.96542	2.14981	-2.30971	0.0209043	0.140284
AAEL024408	26.6674	-1.33929	0.579916	-2.30946	0.0209181	0.1403
AAEL019447	317.454	0.432447	0.187304	2.30879	0.0209551	0.140473
AAEL028013	132.379	-0.635802	0.275531	-2.30755	0.0210241	0.14086
AAEL008159	119.366	-0.641528	0.278057	-2.30718	0.0210449	0.140873
AAEL020829	6.01418	2.87278	1.24518	2.30711	0.0210486	0.140873
AAEL021805	27.8663	-1.77136	0.7679	-2.30676	0.0210682	0.140929
AAEL019848	350.289	1.45393	0.630878	2.30462	0.0211881	0.141655
AAEL008020	730.355	0.260065	0.112873	2.30406	0.0212194	0.141788
AAEL025569	722.571	-0.413391	0.179441	-2.30377	0.0212355	0.141788
AAEL008938	618.363	-0.367346	0.159476	-2.30346	0.021253	0.141788
AAEL019625	351.979	-0.623852	0.270834	-2.30345	0.0212534	0.141788
AAEL020990	3.81837	-5.4846	2.3819	-2.30261	0.0213008	0.142028
AAEL010374	146.11	0.550064	0.238941	2.3021	0.0213297	0.142093
AAEL013941	214.801	0.417894	0.181533	2.30203	0.0213333	0.142093
AAEL013295	22.254	-2.65695	1.15432	-2.30175	0.0213491	0.142122
AAEL028996	50.0937	8.99311	3.9076	2.30144	0.0213666	0.142163
AAEL006903	15.7452	-1.86709	0.81152	-2.30073	0.021407	0.142356
AAEL006884	21.7247	-3.16209	1.37461	-2.30035	0.0214285	0.142423
AAEL015180	17.5897	-1.60437	0.697743	-2.29937	0.0214841	0.142647
AAEL001969	426.184	1.49103	0.648456	2.29935	0.0214851	0.142647
AAEL011799	83.411	0.74646	0.324674	2.2991	0.021499	0.142652
AAEL018212	87.2998	-0.938488	0.408227	-2.29894	0.0215086	0.142652
AAEL001869	5235.03	0.199086	0.0866109	2.29863	0.0215261	0.142676
AAEL013729	1642.22	0.231853	0.100873	2.29847	0.0215351	0.142676
AAEL005019	39.7742	-1.21844	0.530203	-2.29807	0.0215579	0.142681
AAEL007874	1905.97	-0.290075	0.126226	-2.29805	0.0215587	0.142681
AAEL019853	28.0596	-1.20259	0.523605	-2.29675	0.021633	0.143096
AAEL001693	3276.66	-0.821284	0.357724	-2.29586	0.021684	0.143357
AAEL019954	4.97759	-3.21977	1.40255	-2.29566	0.0216954	0.143357
AAEL000354	9.59602	-2.65954	1.15917	-2.29436	0.0217701	0.143711
TE_1637_Unknown	121.961	0.578968	0.252348	2.29432	0.021772	0.143711
AAEL007390	1856.59	-0.304607	0.132788	-2.29394	0.0217941	0.143781
AAEL019804	260.432	0.527942	0.230191	2.29349	0.0218197	0.143874
AAEL024332	17.4843	-2.02876	0.884838	-2.29281	0.0218591	0.144058
AAEL000175	9341.05	0.24064	0.104976	2.29235	0.0218857	0.144157
AAEL003106	854.101	-0.271707	0.118669	-2.28962	0.0220431	0.145111
AAEL017503	275.59	-0.625753	0.273338	-2.2893	0.022062	0.145111
AAEL019484	59.5327	-1.57418	0.687642	-2.28924	0.0220654	0.145111
AAEL009574	501.043	0.495626	0.216551	2.28872	0.0220955	0.145232
AAEL006700	10.2392	-2.20601	0.96421	-2.28789	0.0221437	0.145472
AAEL006992	84.6337	0.719459	0.314516	2.28751	0.0221662	0.145543
AAEL019838	3.32131	-4.22855	1.84879	-2.2872	0.0221841	0.145585
AAEL009202	232.476	-0.457486	0.200078	-2.28653	0.0222231	0.145712
AAEL003426	227.107	0.528024	0.230934	2.28647	0.0222269	0.145712
AAEL006276	416.04	-0.638119	0.279126	-2.28613	0.0222464	0.145763
AAEL022698	850.755	0.243961	0.106778	2.28475	0.0223272	0.146104
AAEL005628	1872.92	0.263475	0.115319	2.28474	0.0223282	0.146104
AAEL000651	3215.93	-0.312304	0.136697	-2.28465	0.0223335	0.146104
AAEL001997	330.321	-0.345649	0.151334	-2.28401	0.022371	0.146208
AAEL012914	777.31	-0.294077	0.128757	-2.28398	0.0223729	0.146208
AAEL005476	301.607	-0.448161	0.19627	-2.28339	0.0224072	0.146356
AAEL019488	1119.75	0.227893	0.099845	2.28246	0.022462	0.146637
AAEL011210	23.8211	-1.28284	0.562239	-2.28167	0.022509	0.146868
AAEL028038	26.6162	1.48119	0.649256	2.28137	0.0225265	0.146905
AAEL013184	4635.04	0.278869	0.122312	2.27999	0.0226084	0.147362
AAEL012865	1361.39	-0.251985	0.110558	-2.27922	0.0226537	0.14758
AAEL011658	80.3828	0.686841	0.301477	2.27825	0.0227115	0.147879
AAEL023000	11.7013	-2.40827	1.05786	-2.27655	0.0228133	0.148411
AAEL009968	1470.53	-0.391916	0.172158	-2.27649	0.0228169	0.148411
AAEL003425	147.162	0.561393	0.246715	2.27547	0.022878	0.148665
TE_0915_Gypsy	433.783	-0.413142	0.181604	-2.27496	0.0229085	0.148665
AAEL003001	184.831	-0.438369	0.192699	-2.2749	0.0229122	0.148665
AAEL001479	3894.53	0.243258	0.106933	2.27486	0.0229146	0.148665
AAEL019882	934.634	-0.257183	0.113055	-2.27484	0.0229155	0.148665
AAEL020648	2.30264	-4.74825	2.08776	-2.27433	0.0229463	NA
AAEL006642	9390.36	0.255235	0.112294	2.27291	0.0230318	0.149177
AAEL026478	18.8979	-1.63196	0.718034	-2.27282	0.0230371	0.149177
AAEL000109	463.209	-0.574392	0.252728	-2.27277	0.0230401	0.149177
TE_0082_BelPao	5.28141	-3.02016	1.32902	-2.27247	0.0230583	0.149177
AAEL019722	403.355	-0.486632	0.21415	-2.27239	0.0230632	0.149177
AAEL025784	3.34941	-5.29301	2.32932	-2.27234	0.0230662	0.149177
AAEL005736	356.743	-0.570167	0.251087	-2.27079	0.0231597	0.149704
TE_1707_Unknown	207.618	0.468445	0.206349	2.27016	0.0231977	0.149872
AAEL014566	13.6637	-2.98363	1.31512	-2.26871	0.0232857	0.150363
AAEL011163	72.7232	-0.728911	0.321324	-2.26846	0.0233009	0.150384
AAEL014668	21.7306	1.45766	0.642631	2.26826	0.0233131	0.150385
AAEL011632	589.519	-0.275446	0.121454	-2.26791	0.0233347	0.150446
TE_1529_Unknown	117.729	0.605287	0.267007	2.26693	0.0233944	0.150753
AAEL025814	3.54199	-5.37594	2.37267	-2.26577	0.0234653	0.151034
AAEL007877	156.059	-0.53235	0.234959	-2.26571	0.023469	0.151034
AAEL026217	13587.3	0.321539	0.141921	2.26563	0.0234743	0.151034
AAEL008854	6138.49	0.214491	0.0947176	2.26453	0.0235415	0.151388
AAEL005777	2.30603	-4.75013	2.09807	-2.26405	0.0235711	NA
AAEL025390	3.93525	-5.52814	2.44292	-2.26292	0.0236406	0.151879
AAEL026338	4.98937	4.6422	2.05144	2.2629	0.0236421	0.151879
AAEL004534	2528.42	0.263476	0.116475	2.26209	0.023692	0.152121
TE_0810_Gypsy	35.7645	-0.991465	0.438391	-2.2616	0.023722	0.152236
AAEL024586	2.29925	-4.74636	2.09876	-2.26151	0.0237279	NA
AAEL003647	23.0207	-2.6968	1.19262	-2.26124	0.0237446	0.152302
AAEL021029	194.082	-0.512359	0.226794	-2.25914	0.023875	0.15306
AAEL025235	7.00061	2.70892	1.19934	2.25868	0.0239032	0.153162
AAEL027536	40.8884	-1.88683	0.835545	-2.2582	0.0239332	0.153276
AAEL008785	150.083	0.811128	0.359249	2.25785	0.0239552	0.153293
AAEL011728	644.642	-0.586769	0.259889	-2.25776	0.0239604	0.153293
AAEL018276	341.315	0.336172	0.148952	2.25691	0.0240136	0.153438
AAEL014820	553.655	0.479853	0.212621	2.25685	0.0240175	0.153438
AAEL001169	1188.32	0.28021	0.124162	2.25681	0.0240201	0.153438
AAEL003160	7731.61	-0.276296	0.122479	-2.25587	0.024079	0.153736
AAEL026239	4.1005	-4.58287	2.03264	-2.25464	0.0241562	0.15415
AAEL007041	187.222	-0.582051	0.258227	-2.25403	0.0241944	0.154274
AAEL004492	23.6287	-2.62034	1.16259	-2.25387	0.0242041	0.154274
AAEL022203	22.9337	1.69364	0.75148	2.25374	0.0242126	0.154274
AAEL011306	668.898	0.401068	0.178023	2.2529	0.0242656	0.154477
AAEL010529	4.76616	-3.29508	1.46264	-2.25284	0.0242693	0.154477
AAEL002886	8206.98	0.214986	0.0954715	2.25183	0.0243329	0.154803
AAEL005604	54.8942	-0.796296	0.353671	-2.25152	0.0243528	0.154851
AAEL012945	972.686	0.246507	0.109511	2.25099	0.0243862	0.154984
AAEL009749	6.91587	-2.67013	1.18644	-2.25054	0.0244144	0.15504
AAEL021206	76.4508	-0.829322	0.368512	-2.25046	0.0244198	0.15504
AAEL002978	1559.04	-0.232601	0.103367	-2.25025	0.0244333	0.155045
AAEL026623	7.8073	-2.29888	1.0217	-2.25005	0.0244455	0.155045
AAEL022286	41220.8	-0.219365	0.0975236	-2.24935	0.0244902	0.15525
AAEL008028	2455.92	0.229357	0.102028	2.24797	0.0245779	0.155666
AAEL014201	449.523	-0.373216	0.166027	-2.24793	0.0245808	0.155666
AAEL012873	16.0618	1.6228	0.721986	2.24769	0.0245958	0.155682
AAEL013171	173.405	0.676507	0.301104	2.24675	0.0246558	0.155983
AAEL025264	26.0871	1.27322	0.566903	2.24591	0.0247095	0.156175
AAEL026458	7349.67	-0.321625	0.143206	-2.24589	0.0247113	0.156175
AAEL025228	2134.45	-0.336924	0.150067	-2.24515	0.0247582	0.156333
AAEL017356	227.107	-0.570482	0.2541	-2.24511	0.0247613	0.156333
TE_0557_Copia	351.586	-0.443395	0.197528	-2.24472	0.0247862	0.156411
AAEL021839	1109.13	0.222904	0.0993306	2.24406	0.0248287	0.1566
AAEL002651	559.368	0.27832	0.124108	2.24257	0.0249244	0.157124
AAEL001864	4484.65	0.17328	0.0772872	2.24203	0.0249597	0.157267
AAEL001519	232.762	-0.56223	0.25084	-2.24139	0.0250006	0.157446
AAEL002337	168.91	-0.463578	0.207025	-2.23924	0.0251406	0.158248
TE_1370_R1	221.082	-0.527611	0.235688	-2.2386	0.0251821	0.158429
AAEL008167	1436.44	-0.20958	0.0936426	-2.23808	0.0252158	0.158561
AAEL028665	2.61763	-4.92759	2.20214	-2.23764	0.0252448	0.158626
AAEL002464	957.979	-0.298935	0.133616	-2.23728	0.0252682	0.158626
AAEL006829	399.94	-0.421984	0.188619	-2.23723	0.0252716	0.158626
AAEL010182	207.891	0.47449	0.212114	2.23696	0.0252889	0.158626
AAEL024066	59.0744	1.30166	0.581889	2.23695	0.0252896	0.158626
AAEL002436	732.008	0.284903	0.127399	2.2363	0.0253321	0.158812
AAEL026415	1040.94	0.262762	0.117526	2.23578	0.0253664	0.158915
AAEL004327	2857.69	0.210201	0.0940218	2.23566	0.0253739	0.158915
TE_1059_L1	50.5371	0.935017	0.418277	2.2354	0.0253912	0.158943
AAEL024934	163.797	0.695086	0.311015	2.23489	0.0254243	0.15907
AAEL026565	1628.01	-0.241858	0.108266	-2.23392	0.0254883	0.159391
[truncated: 11,039 more rows]

## Sheet: Ovary
	baseMean	log2FoldChange	lfcSE	stat	pvalue	padj
AAEL022593	790.711	4.61089	0.154201	29.9018	1.86573e-196	2.68814e-192
AAEL020300	754.755	-4.07739	0.154273	-26.4296	6.25535e-154	4.50635e-150
AAEL014275	542.238	-4.39914	0.171154	-25.7029	1.08558e-145	5.21366e-142
AAEL014273	952.648	-3.4064	0.134395	-25.3462	9.8881e-142	3.56169e-138
AAEL006232	633.321	-3.17418	0.131631	-24.1143	1.77106e-128	5.10348e-125
AAEL005556	2435.28	-3.23766	0.135187	-23.9495	9.34191e-127	2.2433e-123
AAEL006794	1634.59	-2.06559	0.0878906	-23.5018	3.90676e-122	8.04123e-119
AAEL026737	403.257	-5.31269	0.256018	-20.7513	1.19418e-95	2.15071e-92
AAEL019570	2229.54	-3.13571	0.156569	-20.0277	3.16129e-89	5.06087e-86
AAEL026650	496.63	-2.85286	0.144148	-19.7912	3.54155e-87	5.10267e-84
AAEL007768	383.074	-3.26696	0.169247	-19.3029	5.07482e-83	6.64709e-80
AAEL009418	366.658	-5.04013	0.26626	-18.9294	6.5362e-80	7.8478e-77
AAEL022459	430.879	-2.74403	0.14931	-18.378	1.96946e-75	2.18277e-72
AAEL022179	308.424	3.31916	0.183027	18.1348	1.69223e-73	1.74154e-70
AAEL005329	620.286	-2.06041	0.11527	-17.8746	1.86027e-71	1.78685e-68
AAEL009748	292.024	-3.2558	0.182874	-17.8035	6.635e-71	5.97482e-68
AAEL021314	775.445	-2.41155	0.136081	-17.7214	2.86475e-70	2.42796e-67
AAEL019455	2608.52	-1.31405	0.0746651	-17.5993	2.49516e-69	1.99724e-66
AAEL002304	931.32	-1.93501	0.110131	-17.5701	4.17197e-69	3.16367e-66
AAEL009749	786.045	-2.01064	0.116035	-17.3279	2.89512e-67	2.08565e-64
AAEL000840	2130.66	-1.4222	0.0821317	-17.3161	3.55948e-67	2.44214e-64
AAEL013154	841.527	2.70079	0.158133	17.0792	2.1193e-65	1.38795e-62
AAEL004434	12482.1	-1.11769	0.0657663	-16.9949	8.9622e-65	5.61423e-62
AAEL019742	2496.02	2.36523	0.139363	16.9717	1.33108e-64	7.9909e-62
AAEL004389	455.731	-2.77734	0.170129	-16.3249	6.56032e-60	3.78084e-57
AAEL007889	417.76	-2.33982	0.144084	-16.2393	2.65916e-59	1.47358e-56
AAEL027371	1519.17	-1.41533	0.0875479	-16.1664	8.70611e-59	4.64584e-56
AAEL010863	1417.89	-2.69431	0.167604	-16.0754	3.79247e-58	1.9515e-55
AAEL019978	212.522	-4.30644	0.269186	-15.998	1.31887e-57	6.5525e-55
AAEL005978	443.799	-2.26598	0.141863	-15.9731	1.96912e-57	9.45704e-55
AAEL005118	214.077	-3.44116	0.216385	-15.9029	6.04557e-57	2.80983e-54
AAEL002933	534.745	-2.33886	0.14749	-15.8577	1.2433e-56	5.59796e-54
AAEL015151	340.856	-3.00613	0.190036	-15.8188	2.3097e-56	1.00843e-53
AAEL006648	229.743	-3.2061	0.204208	-15.7002	1.5084e-55	6.39207e-53
AAEL012106	223.158	-6.59828	0.423191	-15.5918	8.28301e-55	3.40976e-52
AAEL007626	198.312	-3.34534	0.216987	-15.4172	1.25337e-53	5.01628e-51
AAEL018169	185.626	-3.9121	0.256756	-15.2367	2.01935e-52	7.86346e-50
AAEL014335	263.243	-4.39674	0.289365	-15.1944	3.84905e-52	1.4594e-49
AAEL013768	917.637	-1.60322	0.1057	-15.1677	5.79051e-52	2.13922e-49
AAEL001494	163.585	-3.69618	0.244222	-15.1345	9.58415e-52	3.45221e-49
AAEL019661	1231.82	-1.44396	0.0959626	-15.0471	3.60436e-51	1.26662e-48
AAEL001914	744.175	-2.6598	0.177989	-14.9436	1.71447e-50	5.88145e-48
AAEL025814	487.941	-1.81879	0.125202	-14.5268	8.1919e-48	2.74486e-45
AAEL012119	1671.58	-1.92888	0.132831	-14.5213	8.88332e-48	2.90889e-45
AAEL005473	1808.72	-1.10168	0.0765995	-14.3824	6.67636e-47	2.10707e-44
AAEL007097	35573.1	-0.882336	0.0613507	-14.3819	6.72717e-47	2.10707e-44
AAEL006684	3161.63	-1.27941	0.0900348	-14.2102	7.92224e-46	2.42859e-43
AAEL000803	423.099	-3.7158	0.263934	-14.0785	5.14716e-45	1.54501e-42
AAEL007882	4867.92	-0.994949	0.0709109	-14.031	1.00751e-44	2.9625e-42
AAEL000851	385.838	2.12839	0.155779	13.6629	1.69173e-42	4.87488e-40
AAEL006864	1892.57	1.55398	0.114185	13.6094	3.52244e-42	9.95123e-40
AAEL001432	7232.33	-0.849706	0.0624768	-13.6003	3.98526e-42	1.10422e-39
AAEL028026	523.404	-1.97812	0.145881	-13.5598	6.932e-42	1.88446e-39
AAEL010650	1357.17	1.13971	0.0846855	13.4582	2.7558e-41	7.35289e-39
AAEL009263	1664.28	-1.12935	0.0846711	-13.3381	1.38972e-40	3.64055e-38
AAEL004546	2827.7	-1.10151	0.0828923	-13.2884	2.70288e-40	6.95413e-38
AAEL012102	312.344	-2.01817	0.151909	-13.2854	2.81344e-40	7.11159e-38
TE_0767_Gypsy	243.074	-2.87684	0.220257	-13.0613	5.47826e-39	1.36088e-36
AAEL000324	1260.7	-1.33152	0.102027	-13.0506	6.30424e-39	1.53952e-36
AAEL026163	204.784	2.81921	0.217126	12.9842	1.50358e-38	3.61059e-36
AAEL007022	7806.47	-0.98923	0.0762126	-12.9799	1.59149e-38	3.75904e-36
AAEL005826	1239.31	-1.53058	0.117995	-12.9716	1.77396e-38	4.12245e-36
TE_0741_Gypsy	172.606	2.97785	0.230867	12.8986	4.58517e-38	1.04862e-35
AAEL023488	2041.78	-1.1011	0.0853978	-12.8937	4.88214e-38	1.09909e-35
AAEL027978	1134	1.69671	0.131826	12.8708	6.57122e-38	1.45659e-35
TE_0281_BelPao	139.181	-5.49211	0.432037	-12.7121	5.06506e-37	1.10572e-34
AAEL023088	356.988	-2.89479	0.230449	-12.5615	3.43623e-36	7.38944e-34
AAEL023057	725.607	-1.32659	0.106773	-12.4245	1.92483e-35	4.07837e-33
AAEL021419	122.611	3.63024	0.293291	12.3776	3.45461e-35	7.21362e-33
TE_0838_Gypsy	513.433	-2.63332	0.213891	-12.3115	7.85351e-35	1.61648e-32
AAEL019703	931.581	-2.1479	0.175266	-12.2551	1.57797e-34	3.20218e-32
AAEL018112	544.589	-1.7182	0.140334	-12.2437	1.81575e-34	3.63352e-32
AAEL023302	110.15	-3.66562	0.301246	-12.1682	4.59212e-34	9.06346e-32
AAEL004119	680.166	-1.32129	0.109448	-12.0723	1.47925e-33	2.88015e-31
AAEL013904	1026.7	-1.25099	0.103776	-12.0546	1.8338e-33	3.52285e-31
AAEL013489	581.895	2.26926	0.189108	11.9998	3.56248e-33	6.75371e-31
AAEL011136	845.475	-1.37033	0.114617	-11.9557	6.0639e-33	1.13466e-30
AAEL006812	90.9683	-4.82112	0.403485	-11.9487	6.59628e-33	1.21845e-30
AAEL001358	238.366	-3.05297	0.255631	-11.9429	7.0736e-33	1.29008e-30
AAEL003161	5734.08	-0.775603	0.0652185	-11.8924	1.2967e-32	2.33536e-30
AAEL008263	180.602	-3.06948	0.258802	-11.8603	1.90201e-32	3.38322e-30
AAEL002974	678.447	1.35848	0.114709	11.8429	2.34341e-32	4.11754e-30
AAEL002525	1528.49	-1.03078	0.0870616	-11.8396	2.43467e-32	4.22636e-30
AAEL008538	416.043	-2.06149	0.174592	-11.8074	3.57363e-32	6.12963e-30
AAEL002312	1460.79	1.2232	0.103935	11.769	5.64011e-32	9.56033e-30
AAEL023532	4883.69	-0.945646	0.0812843	-11.6338	2.77437e-31	4.64803e-29
AAEL000821	164.63	-2.66284	0.229717	-11.5918	4.53279e-31	7.50672e-29
AAEL005465	104.582	-2.95265	0.256435	-11.5143	1.11819e-30	1.83079e-28
AAEL023543	328.411	-1.96813	0.171847	-11.4528	2.27694e-30	3.68609e-28
AAEL028048	239.973	2.14462	0.187376	11.4456	2.4741e-30	3.96076e-28
AAEL012154	4878.55	-1.16013	0.101747	-11.402	4.0848e-30	6.46745e-28
AAEL007881	1960.88	-0.9203	0.0809852	-11.3638	6.33233e-30	9.91698e-28
AAEL000800	3522.2	-0.837958	0.0739083	-11.3378	8.52488e-30	1.32071e-27
AAEL021790	2130.75	-0.834682	0.0741305	-11.2596	2.076e-29	3.18202e-27
AAEL022352	128.248	2.85671	0.253981	11.2477	2.37621e-29	3.60383e-27
AAEL024647	175.188	-2.51747	0.224191	-11.2291	2.93351e-29	4.40271e-27
AAEL008639	4426.53	1.48447	0.132624	11.1931	4.40687e-29	6.54579e-27
TE_0658_Gypsy	99.1411	4.10615	0.36724	11.1811	5.04639e-29	7.41923e-27
AAEL005840	101.369	3.39898	0.304218	11.1728	5.5378e-29	8.05946e-27
AAEL006823	316.613	-1.60051	0.143577	-11.1474	7.37275e-29	1.06227e-26
AAEL006858	811.041	-1.2062	0.108442	-11.1229	9.70436e-29	1.38436e-26
AAEL011038	379.772	-3.05974	0.275117	-11.1216	9.84816e-29	1.3911e-26
AAEL020789	198.742	2.68156	0.243382	11.0179	3.13322e-28	4.38286e-26
AAEL008426	146.445	2.51505	0.228444	11.0095	3.4401e-28	4.76585e-26
AAEL024318	76.5635	-3.94845	0.359025	-10.9977	3.92019e-28	5.37924e-26
AAEL000385	428.205	-2.06372	0.188875	-10.9264	8.6194e-28	1.17159e-25
AAEL026380	87.9751	-3.62878	0.334194	-10.8583	1.82129e-27	2.45245e-25
AAEL009056	125.75	-3.20266	0.295277	-10.8463	2.07687e-27	2.7707e-25
AAEL008726	367.098	2.05335	0.191166	10.7412	6.51913e-27	8.61721e-25
AAEL005379	1043.45	1.06653	0.0993326	10.7369	6.82794e-27	8.94336e-25
AAEL011174	132.602	3.39306	0.317606	10.6832	1.21978e-26	1.58329e-24
AAEL005762	1820.98	2.07118	0.1942	10.6652	1.4805e-26	1.90456e-24
AAEL022082	89.1808	3.31206	0.313581	10.562	4.46803e-26	5.69693e-24
AAEL008595	10361.7	-0.870139	0.0827848	-10.5109	7.69954e-26	9.73114e-24
AAEL026029	65.1469	-4.24819	0.404473	-10.503	8.36577e-26	1.04812e-23
AAEL018263	12710.9	-0.711139	0.0678644	-10.4788	1.08076e-25	1.34237e-23
AAEL013684	2055.4	-1.28086	0.12245	-10.4603	1.31488e-25	1.61921e-23
AAEL009153	389.735	-1.46992	0.140797	-10.44	1.62824e-25	1.98811e-23
AAEL019840	168.791	-2.28055	0.218495	-10.4375	1.67079e-25	2.02291e-23
AAEL000905	206.218	-2.20247	0.212407	-10.3691	3.42781e-25	4.11565e-23
AAEL022401	82.2594	-3.33477	0.321738	-10.3649	3.58286e-25	4.26627e-23
AAEL010854	589.638	-1.79412	0.173812	-10.3222	5.59177e-25	6.60378e-23
AAEL013547	539.423	-1.38507	0.134296	-10.3136	6.11965e-25	7.16845e-23
AAEL005044	750.54	1.64418	0.15986	10.2851	8.22267e-25	9.55421e-23
AAEL000550	1590.13	0.930234	0.0905523	10.2729	9.337e-25	1.07622e-22
AAEL003345	128.286	-3.30983	0.322728	-10.2558	1.11464e-24	1.27458e-22
AAEL010677	669.879	-1.10828	0.110393	-10.0394	1.02344e-23	1.16108e-21
AAEL026917	291.97	-2.34548	0.234526	-10.0009	1.50943e-23	1.69906e-21
AAEL013216	154.447	-3.49048	0.349071	-9.99933	1.53426e-23	1.71361e-21
AAEL002687	860.394	-0.991754	0.0992033	-9.99718	1.56795e-23	1.73777e-21
AAEL025082	8154.26	-0.771388	0.0772042	-9.99153	1.66003e-23	1.82578e-21
AAEL029016	373.258	-1.47555	0.14826	-9.95249	2.45939e-23	2.68447e-21
AAEL019648	1315.51	-1.0359	0.104207	-9.94083	2.76501e-23	2.99536e-21
AAEL011789	4139.78	-0.76115	0.0766835	-9.92587	3.21302e-23	3.45471e-21
AAEL008884	210.62	2.49373	0.251598	9.91158	3.70739e-23	3.95674e-21
AAEL019812	587.567	1.22662	0.124147	9.88035	5.06553e-23	5.36648e-21
AAEL004870	385.263	1.34682	0.136521	9.8653	5.88597e-23	6.19015e-21
AAEL014196	93.2508	-2.98619	0.302781	-9.86257	6.04835e-23	6.31482e-21
AAEL010823	1084.19	-0.980951	0.0995089	-9.85792	6.33466e-23	6.56617e-21
AAEL010248	2637.37	-0.755957	0.0768143	-9.84135	7.4698e-23	7.68749e-21
AAEL002683	203.141	-1.65292	0.169091	-9.77533	1.43688e-22	1.46827e-20
TE_0738_Gypsy	215.894	2.49137	0.255069	9.76741	1.55366e-22	1.57641e-20
AAEL002036	14850.3	-0.597705	0.0615404	-9.7124	2.66982e-22	2.68999e-20
AAEL011645	506.883	-2.06526	0.212933	-9.6991	3.04184e-22	3.04353e-20
AAEL006634	784.22	-1.01989	0.105564	-9.66135	4.4001e-22	4.37218e-20
AAEL002559	902.113	-1.21191	0.126004	-9.61801	6.71144e-22	6.62318e-20
AAEL022067	7529.75	-0.654712	0.0682405	-9.59419	8.45807e-22	8.29006e-20
AAEL008380	74.1778	-5.69492	0.59408	-9.58612	9.14597e-22	8.90372e-20
TE_1410_R1	124.865	2.41684	0.252274	9.58022	9.6838e-22	9.36404e-20
AAEL019507	958.789	1.10896	0.115982	9.56149	1.16068e-21	1.11488e-19
AAEL021263	459.734	2.41684	0.252973	9.55374	1.25094e-21	1.19361e-19
AAEL023178	439.239	-5.9387	0.624176	-9.51446	1.82667e-21	1.73149e-19
AAEL012947	111.462	-2.43258	0.256597	-9.48018	2.53847e-21	2.39048e-19
AAEL000845	413.066	-1.13528	0.120603	-9.41337	4.8046e-21	4.49511e-19
AAEL027550	96.6903	-6.80701	0.725861	-9.37784	6.73372e-21	6.25932e-19
AAEL000528	314.188	1.84027	0.196869	9.3477	8.95743e-21	8.27299e-19
AAEL021509	50.4856	-4.71386	0.506222	-9.31184	1.25634e-20	1.15295e-18
AAEL027091	318.157	1.38413	0.14889	9.29633	1.45382e-20	1.32574e-18
AAEL019848	443.937	1.43133	0.154042	9.29181	1.51693e-20	1.37459e-18
AAEL006377	117.487	2.4083	0.260106	9.25892	2.0651e-20	1.85963e-18
AAEL025551	93.8047	-6.76317	0.731725	-9.24278	2.40171e-20	2.14931e-18
AAEL001551	320.397	-1.92692	0.208633	-9.23592	2.56083e-20	2.27756e-18
AAEL026006	56.9159	-5.80029	0.629172	-9.21892	3.00108e-20	2.65273e-18
AAEL024877	80.5158	-5.13443	0.559068	-9.18391	4.15725e-20	3.65229e-18
AAEL000511	797.476	1.23021	0.1344	9.15336	5.51891e-20	4.81918e-18
AAEL012701	2572.33	-0.688953	0.0753447	-9.14401	6.01761e-20	5.223e-18
AAEL018207	136.829	2.0358	0.223378	9.11372	7.96034e-20	6.86782e-18
AAEL011910	257.063	1.41284	0.155276	9.09894	9.12196e-20	7.82317e-18
AAEL013211	1677.29	-0.936669	0.102991	-9.09468	9.48658e-20	8.08773e-18
AAEL007884	1746.43	-0.898043	0.0987716	-9.09212	9.71298e-20	8.23203e-18
AAEL001744	79.5009	3.99017	0.440173	9.065	1.24603e-19	1.04987e-17
AAEL018031	2800.98	-1.17158	0.129285	-9.06195	1.28137e-19	1.07337e-17
AAEL021715	51.676	-3.5199	0.390231	-9.02005	1.87996e-19	1.56569e-17
AAEL009213	436.79	-1.18737	0.131961	-8.99788	2.30125e-19	1.90554e-17
AAEL019592	510.07	1.17207	0.130793	8.96127	3.20969e-19	2.64258e-17
AAEL018303	286.361	-1.84177	0.205887	-8.94554	3.70145e-19	3.03014e-17
AAEL025017	572.896	-1.06892	0.119641	-8.93439	4.09434e-19	3.33284e-17
AAEL002510	4569.4	-0.642611	0.0722778	-8.89085	6.06449e-19	4.90883e-17
AAEL021530	63.6677	3.29606	0.371323	8.87653	6.89785e-19	5.55219e-17
AAEL008684	827.506	-1.24133	0.140494	-8.83548	9.96734e-19	7.96137e-17
AAEL025379	2156.15	0.803381	0.0909307	8.83509	1.00014e-18	7.96137e-17
AAEL006824	98.1484	-3.11516	0.352676	-8.83293	1.01966e-18	8.0721e-17
AAEL022429	66.8201	-5.34214	0.605287	-8.8258	1.08678e-18	8.55646e-17
AAEL023674	56.5596	-4.26731	0.483614	-8.8238	1.10635e-18	8.6632e-17
AAEL006265	607.105	-1.11609	0.126584	-8.817	1.17565e-18	9.15606e-17
AAEL011638	221.835	-1.60965	0.182644	-8.81303	1.21805e-18	9.43532e-17
AAEL023426	65.2515	-4.28612	0.486409	-8.81177	1.23188e-18	9.49139e-17
AAEL027506	209.189	1.48929	0.169106	8.80685	1.28715e-18	9.86449e-17
TE_1356_Pogo	519.49	-1.58443	0.179941	-8.80527	1.30542e-18	9.95158e-17
AAEL019946	131.445	2.00316	0.227629	8.80012	1.36676e-18	1.03643e-16
AAEL001789	236.128	-1.64292	0.187946	-8.74145	2.30138e-18	1.73604e-16
AAEL024365	91.8008	-2.64758	0.302914	-8.74038	2.32332e-18	1.74346e-16
AAEL010766	3124.86	-0.72508	0.0830804	-8.72745	2.60479e-18	1.94455e-16
AAEL006947	289.382	1.67099	0.191741	8.71485	2.9115e-18	2.16231e-16
AAEL009475	6724.6	-0.695362	0.0800562	-8.68592	3.75682e-18	2.77581e-16
AAEL006800	1784.8	-1.44481	0.166361	-8.68479	3.79446e-18	2.78931e-16
AAEL002903	7099.88	0.540013	0.0622785	8.67093	4.28587e-18	3.13456e-16
AAEL023746	910.177	-0.816208	0.0941638	-8.66796	4.39927e-18	3.20125e-16
AAEL013452	113.721	-3.02853	0.349572	-8.66355	4.57294e-18	3.3109e-16
AAEL019902	169.859	-1.80608	0.208766	-8.6512	5.09618e-18	3.67129e-16
AAEL009949	471.77	-1.29831	0.150111	-8.649	5.19519e-18	3.72399e-16
AAEL002998	816.786	-0.949664	0.110315	-8.60869	7.39026e-18	5.27123e-16
AAEL006675	2277.03	0.689694	0.0801648	8.60345	7.73547e-18	5.49028e-16
AAEL012770	196.174	1.50437	0.175832	8.55575	1.17106e-17	8.27093e-16
AAEL010640	2021.86	-0.740433	0.0867474	-8.53551	1.3954e-17	9.80727e-16
AAEL000575	456.094	-1.71267	0.200794	-8.52949	1.46989e-17	1.02807e-15
AAEL004347	2584.64	-0.639738	0.0751224	-8.51595	1.65233e-17	1.15009e-15
TE_1281_mTA	739.88	-1.02023	0.119874	-8.51083	1.72692e-17	1.19622e-15
AAEL002654	89.6292	-4.25401	0.500042	-8.5073	1.78028e-17	1.22728e-15
AAEL019438	112.25	-2.24834	0.264562	-8.49835	1.92297e-17	1.31934e-15
AAEL020454	99.6974	-2.70473	0.318487	-8.49244	2.02337e-17	1.38165e-15
AAEL011013	89.8549	2.55775	0.301576	8.48128	2.22733e-17	1.51375e-15
AAEL017010	3578.76	-0.679488	0.0804288	-8.44832	2.95514e-17	1.99895e-15
AAEL006478	155.367	1.94855	0.230667	8.44747	2.97685e-17	2.00423e-15
AAEL026586	176.533	-5.78342	0.685481	-8.43702	3.25534e-17	2.18153e-15
AAEL000064	2274.92	-0.626735	0.0743564	-8.42879	3.49254e-17	2.32966e-15
AAEL014957	3440.46	-0.605582	0.0719127	-8.42108	3.73029e-17	2.47677e-15
AAEL026058	71.3606	-4.51742	0.53686	-8.41453	3.94484e-17	2.60721e-15
AAEL011865	3139.92	0.592452	0.0704718	8.40694	4.20849e-17	2.76876e-15
AAEL012685	205.791	1.66367	0.197941	8.40487	4.28327e-17	2.80515e-15
AAEL025884	759.163	-0.834846	0.0993565	-8.40253	4.36953e-17	2.8487e-15
AAEL008831	175.779	1.85752	0.221222	8.39664	4.59454e-17	2.9819e-15
AAEL001937	210.9	-1.58193	0.188539	-8.39047	4.84185e-17	3.12831e-15
AAEL020287	326.939	-1.3176	0.157077	-8.38827	4.93352e-17	3.17331e-15
AAEL002310	91.3253	-2.14529	0.256078	-8.37749	5.40666e-17	3.46219e-15
AAEL002572	2938.66	0.64957	0.0775719	8.37378	5.57979e-17	3.55724e-15
TE_1322_Outcast	119.677	-2.03099	0.242941	-8.36	6.27175e-17	3.97723e-15
AAEL010377	149.444	-2.58341	0.309035	-8.35959	6.29378e-17	3.97723e-15
AAEL025667	208.637	-1.52258	0.183137	-8.31388	9.26259e-17	5.82775e-15
AAEL002158	1520.44	-0.888782	0.106984	-8.30759	9.76648e-17	6.11806e-15
AAEL007835	1606.25	-1.0934	0.131742	-8.29961	1.04452e-16	6.5149e-15
AAEL019839	169.923	-1.99769	0.240922	-8.29184	1.11513e-16	6.92533e-15
AAEL005822	2156.55	-0.714779	0.0863167	-8.28089	1.22255e-16	7.55988e-15
AAEL017526	5147.73	-0.600836	0.0725626	-8.28024	1.22925e-16	7.5688e-15
AAEL008067	801.4	-0.837993	0.101608	-8.24734	1.61965e-16	9.93016e-15
AAEL007040	143.723	1.83015	0.222129	8.23915	1.73435e-16	1.05884e-14
AAEL019940	2358.82	-0.719906	0.0874241	-8.23465	1.80088e-16	1.09481e-14
AAEL003055	786.048	-0.891065	0.108287	-8.22872	1.89229e-16	1.14433e-14
TE_0215_BelPao	56.8593	-3.40195	0.413443	-8.22834	1.89822e-16	1.14433e-14
AAEL020179	53.8152	-4.77994	0.582417	-8.20707	2.26656e-16	1.36069e-14
AAEL019989	333.971	1.5638	0.190579	8.20555	2.29546e-16	1.37233e-14
AAEL018346	69.4197	-2.57892	0.314952	-8.18831	2.64917e-16	1.57724e-14
AAEL006279	2314.29	-0.624211	0.0762997	-8.18104	2.81403e-16	1.6685e-14
AAEL000844	413.688	-1.18008	0.144738	-8.15317	3.54512e-16	2.09336e-14
AAEL001448	4867.48	0.603869	0.0740926	8.15019	3.63345e-16	2.13676e-14
AAEL013139	6950.77	-0.556619	0.068405	-8.13712	4.04805e-16	2.37091e-14
AAEL014773	203.479	2.82834	0.34891	8.10621	5.22244e-16	3.04635e-14
AAEL003160	5345.45	-0.588506	0.0726735	-8.09794	5.58955e-16	3.24735e-14
AAEL014550	623.821	-1.29465	0.160103	-8.08634	6.1484e-16	3.55768e-14
AAEL019975	1394.66	-0.896014	0.111041	-8.06925	7.07341e-16	4.07655e-14
AAEL001000	412.436	-1.07629	0.133537	-8.05989	7.63629e-16	4.38341e-14
AAEL002834	5144.45	-0.652265	0.0809891	-8.05374	8.03019e-16	4.59123e-14
AAEL020160	43.9314	-4.20049	0.522752	-8.03534	9.33169e-16	5.31427e-14
AAEL000842	64.1483	-2.67713	0.333199	-8.03462	9.38686e-16	5.32464e-14
AAEL009051	491.737	-1.24999	0.155664	-8.03003	9.74499e-16	5.50611e-14
TE_0786_Gypsy	568.267	-1.63259	0.203421	-8.02567	1.00971e-15	5.68278e-14
AAEL009273	1384.39	-0.772659	0.0963506	-8.01925	1.06397e-15	5.96485e-14
AAEL024207	1210.92	0.861737	0.10759	8.00945	1.15223e-15	6.4346e-14
AAEL020302	99.8662	2.28138	0.285014	8.00444	1.20013e-15	6.67624e-14
AAEL020318	64.5263	2.77045	0.346207	8.00231	1.2211e-15	6.76676e-14
AAEL001139	172.127	1.83646	0.22969	7.99537	1.29184e-15	7.13134e-14
TE_1279_mTA	521.453	-1.37955	0.17264	-7.99091	1.33946e-15	7.36602e-14
AAEL023196	44.9449	-5.96094	0.74757	-7.97375	1.53927e-15	8.43261e-14
AAEL000729	137.971	2.32988	0.292747	7.95867	1.73903e-15	9.49087e-14
AAEL026828	1312.6	1.12329	0.141412	7.9434	1.9672e-15	1.06957e-13
AAEL002896	45.8426	3.76359	0.473891	7.94188	1.99132e-15	1.07861e-13
AAEL023871	63.5816	-3.46174	0.436112	-7.93772	2.05932e-15	1.11126e-13
AAEL024478	95.7856	-2.70315	0.340912	-7.92919	2.20587e-15	1.1859e-13
AAEL013072	688.991	-0.871361	0.110092	-7.91488	2.47496e-15	1.32562e-13
AAEL010321	1007.48	-0.848573	0.107726	-7.87716	3.34899e-15	1.78712e-13
AAEL007597	805.466	-0.752966	0.0958148	-7.85855	3.88596e-15	2.06601e-13
AAEL007830	66.4742	2.93238	0.373247	7.85643	3.95243e-15	2.09363e-13
AAEL027698	127.585	-2.81657	0.358589	-7.8546	4.01065e-15	2.11668e-13
AAEL021068	42.3298	-5.84407	0.744358	-7.85115	4.12244e-15	2.16774e-13
AAEL026953	221.746	-11.4508	1.45982	-7.84396	4.3655e-15	2.2872e-13
AAEL019955	105.982	-2.1595	0.276016	-7.82381	5.12486e-15	2.67532e-13
AAEL001626	1801.65	-0.622965	0.0797339	-7.81306	5.58168e-15	2.90328e-13
AAEL009149	562.882	1.10781	0.141953	7.80405	5.99506e-15	3.10708e-13
AAEL006642	19699.7	-0.571788	0.0733628	-7.79398	6.49317e-15	3.35317e-13
AAEL000278	2110.55	-0.593716	0.0761935	-7.79221	6.58476e-15	3.38833e-13
AAEL021388	116.388	-2.00529	0.257475	-7.78831	6.79104e-15	3.48204e-13
AAEL021375	91.5675	-2.64532	0.340236	-7.77494	7.54837e-15	3.85663e-13
AAEL024300	55.6421	-6.99688	0.902851	-7.74976	9.20655e-15	4.68721e-13
AAEL012911	731.219	0.818496	0.105887	7.7299	1.07628e-14	5.46024e-13
AAEL019867	46.7649	-5.5304	0.715664	-7.72764	1.09555e-14	5.5385e-13
AAEL012960	11388.6	-0.47676	0.061715	-7.72518	1.11693e-14	5.62681e-13
AAEL002902	61.8123	3.25353	0.421808	7.71329	1.22618e-14	6.15434e-13
AAEL009588	426.973	1.03842	0.134634	7.71287	1.23018e-14	6.15434e-13
AAEL022743	2832.48	0.668759	0.0867507	7.70897	1.26833e-14	6.32322e-13
AAEL016999	3026.97	-0.524432	0.0680354	-7.70822	1.27583e-14	6.33866e-13
AAEL025351	34.4963	-4.54613	0.590545	-7.69819	1.38008e-14	6.83308e-13
AAEL017177	58.8812	2.71308	0.352586	7.69481	1.41703e-14	6.99196e-13
AAEL009192	3090.09	-0.726898	0.0944817	-7.69353	1.43126e-14	7.03811e-13
AAEL012176	777.116	-1.0037	0.13047	-7.69298	1.43748e-14	7.04461e-13
AAEL000956	1164.09	-0.813736	0.105792	-7.69187	1.44995e-14	7.08164e-13
AAEL000396	993.376	-1.30501	0.169781	-7.68643	1.51292e-14	7.36423e-13
AAEL012307	1497.23	-0.845852	0.110114	-7.68159	1.57122e-14	7.62225e-13
AAEL014554	610.021	1.0154	0.132336	7.67289	1.6816e-14	8.13036e-13
AAEL025993	275.786	-1.3079	0.17066	-7.66376	1.80561e-14	8.70072e-13
AAEL027067	129.328	1.78749	0.233523	7.65444	1.9415e-14	9.32439e-13
AAEL027922	52.0674	-9.36642	1.2247	-7.64794	2.04222e-14	9.77553e-13
AAEL001433	131.976	1.80246	0.236342	7.62649	2.41226e-14	1.15086e-12
AAEL003768	8353.58	-0.579655	0.0760201	-7.62502	2.43989e-14	1.1602e-12
AAEL026107	63.3461	-2.52601	0.331585	-7.61797	2.57706e-14	1.22139e-12
AAEL009031	345.254	-1.28214	0.168864	-7.59274	3.13217e-14	1.47962e-12
TE_1543_Unknown	95.8365	-1.83874	0.242399	-7.5856	3.30948e-14	1.55827e-12
AAEL003129	506.357	-1.2811	0.168935	-7.58336	3.36719e-14	1.58028e-12
AAEL008098	2481.52	-0.589537	0.0777508	-7.5824	3.39228e-14	1.58688e-12
AAEL013963	3663.99	0.93402	0.123244	7.57861	3.49277e-14	1.6286e-12
AAEL013998	72.6049	-2.26675	0.299183	-7.57646	3.55112e-14	1.65047e-12
AAEL005478	348.029	1.00899	0.1333	7.56933	3.75159e-14	1.73804e-12
AAEL004719	742.005	0.895888	0.118535	7.55799	4.09336e-14	1.89029e-12
AAEL011967	2926.11	0.933401	0.123565	7.55395	4.22265e-14	1.94377e-12
AAEL024591	244.153	-1.31546	0.174191	-7.55182	4.29203e-14	1.96941e-12
AAEL014447	47.4843	-3.10266	0.410931	-7.55033	4.34173e-14	1.98589e-12
AAEL023347	3905.83	-0.560853	0.074336	-7.54484	4.52856e-14	2.06479e-12
AAEL023588	163.328	-1.60649	0.2133	-7.53158	5.01314e-14	2.27853e-12
AAEL024873	109.307	-2.53146	0.337116	-7.50917	5.95056e-14	2.69609e-12
AAEL007030	4451.66	-0.535902	0.0714273	-7.50275	6.24906e-14	2.82246e-12
AAEL026796	96.8228	-2.30146	0.307094	-7.49432	6.66432e-14	3.00061e-12
AAEL025034	72.0384	-2.51235	0.335399	-7.49064	6.85409e-14	3.07644e-12
AAEL000442	38247.1	-0.637163	0.0851918	-7.47916	7.4802e-14	3.34704e-12
TE_0913_Gypsy	814.418	-1.26427	0.169106	-7.47618	7.6514e-14	3.41304e-12
AAEL019488	3075.12	-0.556678	0.0745707	-7.46511	8.32328e-14	3.70129e-12
AAEL017179	1684.68	-0.993687	0.133378	-7.45016	9.32254e-14	4.1329e-12
AAEL008928	801.82	-1.08479	0.145746	-7.44303	9.84034e-14	4.34907e-12
AAEL011367	115.975	-1.81524	0.244154	-7.43482	1.04707e-13	4.61349e-12
AAEL000551	351.78	-1.15115	0.15505	-7.42437	1.13322e-13	4.97788e-12
AAEL003723	173.956	1.39787	0.188371	7.4208	1.16416e-13	5.09826e-12
AAEL009035	135.977	1.77963	0.240059	7.41331	1.23181e-13	5.37816e-12
AAEL005216	2825.81	-0.675085	0.091313	-7.39309	1.43457e-13	6.22586e-12
AAEL021163	59.5714	3.37783	0.456891	7.39308	1.43461e-13	6.22586e-12
AAEL011654	235.256	1.30074	0.176168	7.38353	1.54149e-13	6.66959e-12
AAEL008843	3609.83	-0.571251	0.0773846	-7.38197	1.55966e-13	6.72801e-12
AAEL027350	866.951	0.706146	0.0957549	7.37452	1.64937e-13	7.09375e-12
AAEL006836	4147.14	-0.537968	0.07299	-7.37044	1.70066e-13	7.29261e-12
AAEL019893	1967.16	-0.746665	0.101328	-7.36877	1.72211e-13	7.36266e-12
TE_0169_BelPao	164.355	-1.6312	0.221427	-7.36676	1.74825e-13	7.45232e-12
AAEL019428	110.965	-2.68107	0.364268	-7.36016	1.8369e-13	7.80709e-12
TE_0899_Gypsy	14414.8	-1.1839	0.161046	-7.35132	1.96252e-13	8.31646e-12
AAEL001005	13377.6	-0.506901	0.0689866	-7.34781	2.01481e-13	8.51303e-12
AAEL000776	8766.69	-0.501251	0.068269	-7.3423	2.09959e-13	8.8453e-12
AAEL007996	2187.38	0.603287	0.0822025	7.33903	2.15145e-13	9.03734e-12
TE_0411_Copia	496.593	-0.94485	0.128762	-7.33795	2.16884e-13	9.08391e-12
AAEL007646	155.227	2.28706	0.311775	7.33561	2.2071e-13	9.21736e-12
AAEL006065	492.307	-1.09192	0.148988	-7.32892	2.32016e-13	9.66153e-12
AAEL003581	2554.41	-0.560518	0.0769097	-7.288	3.14584e-13	1.3062e-11
AAEL017462	2725.28	-0.581749	0.0798399	-7.28645	3.18229e-13	1.31754e-11
AAEL008306	5403.72	0.507712	0.0697216	7.28199	3.28935e-13	1.35797e-11
AAEL025845	1932.64	0.611458	0.0839998	7.27929	3.35587e-13	1.38147e-11
AAEL004098	376.732	-0.970201	0.133341	-7.27608	3.43649e-13	1.41062e-11
AAEL027189	3257.78	-0.568809	0.0781917	-7.27455	3.47576e-13	1.42269e-11
AAEL004725	461.71	1.52438	0.209597	7.27291	3.51828e-13	1.43602e-11
AAEL007033	34.8534	-5.33003	0.733087	-7.27067	3.57702e-13	1.45587e-11
AAEL020711	40.2179	-5.11687	0.704426	-7.26388	3.76134e-13	1.52657e-11
AAEL012978	162.294	1.81783	0.250583	7.25442	4.03398e-13	1.63263e-11
AAEL012363	912.494	1.02677	0.141617	7.25037	4.15648e-13	1.67749e-11
AAEL020455	213.458	1.74667	0.241917	7.22012	5.19419e-13	2.0876e-11
AAEL012056	142.267	-1.41005	0.1953	-7.21993	5.20162e-13	2.0876e-11
AAEL005228	426.329	1.21046	0.167679	7.21892	5.24016e-13	2.09723e-11
AAEL013561	2097.54	0.554703	0.076943	7.20928	5.62505e-13	2.24503e-11
AAEL014228	96.1865	2.03277	0.282014	7.20802	5.67699e-13	2.25951e-11
AAEL013431	4357.47	-0.495453	0.0689006	-7.19083	6.43975e-13	2.55603e-11
AAEL008384	159.166	-1.44966	0.201926	-7.17916	7.01431e-13	2.77643e-11
AAEL023921	47.7875	-3.67619	0.512117	-7.17842	7.05221e-13	2.78379e-11
AAEL005200	162.342	-1.57067	0.219252	-7.16376	7.84913e-13	3.0899e-11
AAEL013552	322.903	-1.00224	0.140094	-7.15404	8.42611e-13	3.30799e-11
TE_0736_Gypsy	158.124	-1.37029	0.191766	-7.14565	8.95703e-13	3.50687e-11
TE_0492_Copia	487.918	-0.988766	0.138383	-7.14515	8.98993e-13	3.51022e-11
AAEL020872	396.452	-1.68892	0.236488	-7.14167	9.22049e-13	3.59051e-11
AAEL020186	934.536	-0.960737	0.13456	-7.13986	9.34251e-13	3.62822e-11
AAEL020164	35.9471	-8.81866	1.23673	-7.13064	9.99023e-13	3.86934e-11
AAEL010082	42.4173	-3.05477	0.428554	-7.12807	1.01786e-12	3.93174e-11
AAEL015571	94.6695	-2.04472	0.287001	-7.12442	1.04523e-12	4.02666e-11
AAEL017500	47.41	3.39353	0.476487	7.12197	1.06396e-12	4.08787e-11
AAEL009685	339.87	1.19466	0.16795	7.11319	1.13391e-12	4.34504e-11
AAEL014393	1001.78	0.971157	0.136671	7.10581	1.1962e-12	4.57158e-11
AAEL019720	243.925	1.20396	0.169565	7.10031	1.24478e-12	4.74465e-11
AAEL026214	50.303	3.1192	0.439818	7.09204	1.32151e-12	5.02382e-11
AAEL019529	4877.17	-0.711609	0.100347	-7.09151	1.32659e-12	5.02988e-11
AAEL020264	870.47	-0.684026	0.0965936	-7.08148	1.42621e-12	5.39339e-11
AAEL010757	1744.03	0.586174	0.0827989	7.07949	1.44686e-12	5.45715e-11
AAEL024540	124.041	-2.27016	0.320712	-7.0785	1.45718e-12	5.48174e-11
AAEL026186	46.5361	-2.5387	0.358755	-7.07641	1.47938e-12	5.55077e-11
AAEL013915	755.643	-0.851426	0.12058	-7.06109	1.65206e-12	6.18258e-11
AAEL006655	5915.9	0.602212	0.0853373	7.05685	1.70325e-12	6.35761e-11
AAEL023604	186.676	1.3653	0.19365	7.05031	1.78523e-12	6.6464e-11
AAEL005437	40.5407	4.52844	0.642357	7.04973	1.79268e-12	6.65693e-11
AAEL025822	2158.64	-0.629655	0.0893621	-7.0461	1.83998e-12	6.81504e-11
AAEL021686	36.8998	-6.43124	0.913317	-7.04163	1.90007e-12	7.01954e-11
TE_1387_R1	148.183	2.18233	0.310624	7.02562	2.13112e-12	7.853e-11
AAEL024961	33.6875	-3.4567	0.492097	-7.02443	2.14935e-12	7.89997e-11
AAEL017335	128.251	1.70129	0.24245	7.01707	2.26567e-12	8.30631e-11
AAEL026170	1232.68	-0.821369	0.117088	-7.01499	2.29971e-12	8.40972e-11
AAEL005579	2239.22	-0.564375	0.0804995	-7.01091	2.36769e-12	8.63639e-11
AAEL006827	1243.56	0.699875	0.100071	6.99381	2.67521e-12	9.73342e-11
AAEL027213	984.337	-0.682274	0.0975634	-6.99313	2.68818e-12	9.75598e-11
AAEL022328	3161.32	0.637469	0.0911682	6.99223	2.70552e-12	9.79425e-11
AAEL021948	221.589	-2.0513	0.293808	-6.98179	2.9145e-12	1.05078e-10
AAEL008814	5887.93	0.632922	0.0906551	6.98166	2.91721e-12	1.05078e-10
TE_0269_BelPao	66.2627	-2.40585	0.345101	-6.97143	3.13741e-12	1.12606e-10
TE_1316_Outcast	71.3072	2.31759	0.332451	6.97123	3.14183e-12	1.12606e-10
AAEL004390	40689.9	-0.590184	0.0846659	-6.97075	3.15267e-12	1.12714e-10
AAEL010021	4458.34	0.525698	0.0754368	6.96872	3.19827e-12	1.14061e-10
TE_0070_BelPao	143.809	-1.74354	0.250771	-6.95273	3.58273e-12	1.27457e-10
AAEL006863	854.108	-0.728007	0.105004	-6.93311	4.11698e-12	1.46102e-10
AAEL019707	3854.92	0.571533	0.082643	6.91569	4.65584e-12	1.64819e-10
AAEL000822	695.113	-0.817152	0.118379	-6.90284	5.09729e-12	1.79592e-10
AAEL004039	2259.92	-0.537355	0.0778457	-6.90282	5.09807e-12	1.79592e-10
AAEL004059	1745.8	-0.726748	0.105297	-6.90191	5.13097e-12	1.8031e-10
AAEL005819	161.048	-1.31777	0.191096	-6.89587	5.35375e-12	1.87681e-10
TE_0494_Copia	39.5695	-3.04718	0.44198	-6.89437	5.41028e-12	1.89202e-10
AAEL006884	1857.65	-0.559754	0.0812371	-6.89037	5.56466e-12	1.9413e-10
AAEL011892	2387.91	-0.573782	0.0833068	-6.88757	5.67527e-12	1.9751e-10
AAEL020019	160.915	1.90412	0.27682	6.87856	6.04586e-12	2.099e-10
AAEL017300	179.595	-1.73509	0.25243	-6.87355	6.26244e-12	2.16435e-10
AAEL002311	103.776	-1.625	0.236415	-6.87351	6.26412e-12	2.16435e-10
AAEL000961	24984.9	-0.453391	0.0659939	-6.87019	6.41173e-12	2.21005e-10
AAEL019817	1080.11	-0.714041	0.104106	-6.85881	6.94381e-12	2.38774e-10
AAEL023336	134.367	-5.75194	0.839376	-6.85264	7.25007e-12	2.48712e-10
AAEL008031	363.506	1.33165	0.194346	6.85195	7.28508e-12	2.49319e-10
AAEL010064	206.048	-1.87441	0.273897	-6.8435	7.72837e-12	2.63863e-10
TE_0839_Gypsy	339.684	-0.993062	0.145281	-6.83546	8.17444e-12	2.78433e-10
AAEL019845	2573.25	-0.542971	0.0794542	-6.83376	8.27155e-12	2.81077e-10
AAEL004317	4260.77	-0.467406	0.0684541	-6.82802	8.6094e-12	2.91869e-10
AAEL011592	383.74	1.06353	0.155902	6.82178	8.992e-12	3.04124e-10
AAEL009798	690.532	-1.041	0.152691	-6.81773	9.2491e-12	3.12087e-10
AAEL025882	1357.28	0.578372	0.0849576	6.80777	9.91249e-12	3.3369e-10
AAEL014843	30092.7	-0.586219	0.0861196	-6.80703	9.96355e-12	3.34627e-10
AAEL000813	35.2023	8.37936	1.23183	6.80234	1.02934e-11	3.44899e-10
AAEL028236	235.969	1.31403	0.19322	6.80068	1.04125e-11	3.48082e-10
AAEL019662	1892.15	0.612803	0.0901333	6.79885	1.05457e-11	3.51719e-10
AAEL028031	48.7601	-8.3013	1.22115	-6.79796	1.06114e-11	3.53093e-10
AAEL022156	42.1121	-2.90064	0.426832	-6.79575	1.07751e-11	3.57715e-10
AAEL013505	340.028	4.24718	0.626194	6.78252	1.18094e-11	3.9115e-10
AAEL008210	4890.51	-0.630747	0.0930165	-6.78102	1.19327e-11	3.94326e-10
AAEL001216	15230.3	-0.460817	0.0680067	-6.77605	1.23505e-11	4.072e-10
AAEL008793	499.524	-0.8387	0.123794	-6.77497	1.2443e-11	4.09312e-10
TE_1032_Kiri	209.227	1.64374	0.242682	6.77322	1.25946e-11	4.13355e-10
AAEL013823	4898.87	-0.526525	0.0777408	-6.77282	1.26292e-11	4.13551e-10
AAEL002979	94.0075	-2.4029	0.354993	-6.76887	1.29793e-11	4.24049e-10
AAEL015052	887.295	0.71701	0.106076	6.75937	1.38595e-11	4.51782e-10
AAEL022543	45.1675	-3.12015	0.462102	-6.75208	1.4574e-11	4.74001e-10
AAEL020964	35.3453	-8.81142	1.30576	-6.74811	1.49787e-11	4.86067e-10
AAEL014152	111.567	1.60335	0.23803	6.7359	1.62916e-11	5.2707e-10
AAEL012079	1469.82	0.697092	0.103492	6.73569	1.63155e-11	5.2707e-10
AAEL007619	1275.68	-0.716365	0.106441	-6.73018	1.6945e-11	5.46182e-10
AAEL010698	12345	-0.43787	0.065088	-6.72736	1.72773e-11	5.55651e-10
AAEL027547	103.901	2.26655	0.337355	6.7186	1.8348e-11	5.8877e-10
AAEL021901	71.8826	-2.22774	0.331643	-6.71729	1.85132e-11	5.92753e-10
AAEL007158	4316.5	-0.637061	0.0949217	-6.71144	1.92713e-11	6.15655e-10
AAEL023253	59.5268	2.34661	0.349736	6.70966	1.95079e-11	6.21835e-10
AAEL000558	1194.73	-0.74775	0.111611	-6.69964	2.08937e-11	6.6454e-10
AAEL008547	401.164	-1.04952	0.15676	-6.69509	2.15545e-11	6.84046e-10
AAEL023170	40.0446	-3.28562	0.490941	-6.69248	2.19413e-11	6.94791e-10
AAEL007896	490.132	-0.870922	0.130165	-6.6909	2.21802e-11	7.00256e-10
AAEL014828	583.667	-0.773274	0.115574	-6.6907	2.22111e-11	7.00256e-10
AAEL019816	1196.68	-0.721295	0.10782	-6.68978	2.2351e-11	7.03128e-10
AAEL019680	1406.51	2.17117	0.324935	6.68187	2.35918e-11	7.40547e-10
AAEL022196	48.4645	-2.5235	0.377865	-6.6783	2.41734e-11	7.57151e-10
AAEL008164	489.522	1.21152	0.181711	6.66728	2.60588e-11	8.14435e-10
AAEL009298	60.8131	-2.19357	0.329071	-6.66593	2.62997e-11	8.20185e-10
AAEL025553	9961.78	-0.564282	0.0847406	-6.65893	2.75831e-11	8.58353e-10
TE_0662_Gypsy	1073.35	-1.0964	0.164805	-6.65275	2.87669e-11	8.93262e-10
AAEL010445	878.082	0.851786	0.128154	6.64657	2.99998e-11	9.29543e-10
AAEL011309	3964.14	-0.62108	0.0934612	-6.64532	3.02559e-11	9.35467e-10
AAEL007824	2673.61	-0.516548	0.0777763	-6.64146	3.10589e-11	9.58238e-10
AAEL003508	2310.87	-0.560806	0.0844466	-6.64095	3.11658e-11	9.59481e-10
AAEL007247	572.477	-0.724478	0.109259	-6.63084	3.33784e-11	1.02541e-09
AAEL026605	36.7007	3.80486	0.574204	6.62632	3.44164e-11	1.05505e-09
AAEL011960	7105.97	-0.462169	0.0698191	-6.61952	3.60365e-11	1.10124e-09
AAEL022104	19769.6	-0.443928	0.067065	-6.61936	3.60761e-11	1.10124e-09
AAEL025728	45.4079	-4.01182	0.606325	-6.61662	3.67515e-11	1.11948e-09
AAEL011129	195.793	1.72936	0.261513	6.6129	3.76869e-11	1.14555e-09
TE_0544_Copia	119.408	2.15383	0.325737	6.6122	3.78661e-11	1.14858e-09
AAEL011365	142.255	-1.84918	0.279756	-6.60998	3.84361e-11	1.16342e-09
AAEL003664	7745.04	-0.487136	0.0737381	-6.6063	3.94057e-11	1.19027e-09
AAEL020893	99.3821	2.37015	0.358797	6.60582	3.95323e-11	1.19159e-09
AAEL002157	707.75	-0.691629	0.104747	-6.60287	4.03277e-11	1.21303e-09
AAEL014092	667.641	-1.044	0.158303	-6.59494	4.25423e-11	1.27698e-09
AAEL010197	45.9082	2.84546	0.43154	6.59372	4.28927e-11	1.28482e-09
AAEL026841	84.8206	-2.07173	0.314317	-6.59121	4.36267e-11	1.30409e-09
AAEL019439	47.571	-2.67929	0.406632	-6.58899	4.42828e-11	1.32097e-09
AAEL027090	458.453	-0.81363	0.123587	-6.58344	4.59672e-11	1.36838e-09
AAEL001102	3031.3	-0.563761	0.0856684	-6.58074	4.68126e-11	1.39067e-09
AAEL019611	957.899	0.752937	0.11443	6.57987	4.70859e-11	1.39591e-09
AAEL028157	41.111	-4.92727	0.749001	-6.57846	4.75333e-11	1.40628e-09
AAEL010073	4267.02	-0.565291	0.085954	-6.57667	4.81113e-11	1.42047e-09
AAEL010476	493.812	0.839845	0.127791	6.57199	4.96459e-11	1.46278e-09
AAEL008536	756.012	-0.764747	0.116371	-6.57164	4.97631e-11	1.46324e-09
AAEL015002	102.337	-1.5192	0.231305	-6.56794	5.10152e-11	1.497e-09
AAEL001394	203.33	-1.22538	0.186592	-6.56713	5.12941e-11	1.50213e-09
AAEL004972	1850.41	0.787743	0.120019	6.56349	5.25634e-11	1.53617e-09
AAEL020706	177.609	1.54223	0.235011	6.56236	5.29621e-11	1.54469e-09
AAEL015668	45.0782	3.34374	0.50988	6.55789	5.45736e-11	1.58848e-09
AAEL002546	891.573	0.785966	0.11986	6.55738	5.47611e-11	1.59072e-09
AAEL003052	241.68	1.15894	0.176814	6.55456	5.5806e-11	1.61781e-09
AAEL003039	6407.34	-0.560507	0.0855301	-6.55333	5.6269e-11	1.62796e-09
AAEL005530	251.533	-1.63463	0.249544	-6.55046	5.73589e-11	1.65617e-09
AAEL021308	483.775	0.862885	0.131771	6.54837	5.81672e-11	1.67614e-09
AAEL024567	201.918	-1.21179	0.185333	-6.53847	6.215e-11	1.78734e-09
AAEL002279	579.082	-0.929559	0.142418	-6.52699	6.71038e-11	1.92596e-09
AAEL009199	93.6496	2.091	0.320673	6.52067	6.99944e-11	2.00493e-09
AAEL006054	217.047	-1.08518	0.166604	-6.51352	7.34096e-11	2.09818e-09
AAEL002293	155.949	-1.515	0.232603	-6.51325	7.35411e-11	2.09818e-09
AAEL000425	555.036	-0.749394	0.115074	-6.51231	7.40059e-11	2.10727e-09
AAEL014900	3000.41	0.492941	0.0757242	6.50969	7.53073e-11	2.14009e-09
AAEL025718	2421.99	-0.588258	0.0903961	-6.50755	7.6384e-11	2.16642e-09
AAEL022984	40.2915	-3.18039	0.489375	-6.49888	8.092e-11	2.29056e-09
AAEL005535	638.565	-0.909068	0.139934	-6.49642	8.22523e-11	2.32371e-09
AAEL001695	61.6355	-2.44634	0.376873	-6.49116	8.51771e-11	2.40163e-09
AAEL019660	284.452	1.14607	0.176623	6.48881	8.65182e-11	2.43467e-09
AAEL005289	5263.97	-0.523148	0.080691	-6.48335	8.97094e-11	2.51823e-09
AAEL002590	367.206	-0.881516	0.135971	-6.48313	8.9837e-11	2.51823e-09
TE_0847_Gypsy	355.44	-0.953994	0.147306	-6.47629	9.4003e-11	2.6299e-09
AAEL007892	128.108	1.37721	0.213034	6.46474	1.01471e-10	2.83332e-09
AAEL000708	1081.57	-0.686335	0.106206	-6.46229	1.03128e-10	2.87402e-09
AAEL012825	2917.84	-0.566956	0.0878782	-6.45161	1.10664e-10	3.0781e-09
AAEL023991	1219.7	1.08215	0.167775	6.45003	1.1183e-10	3.10453e-09
AAEL006862	679.763	-0.821845	0.127438	-6.44897	1.1261e-10	3.12016e-09
AAEL026086	23.4472	-8.21599	1.27465	-6.44566	1.15101e-10	3.18305e-09
AAEL010829	3535	-0.446015	0.0692631	-6.43944	1.19918e-10	3.30992e-09
TE_0720_Gypsy	351.975	-1.21648	0.189009	-6.43612	1.22567e-10	3.37656e-09
TE_0916_Gypsy	1205.37	-1.27019	0.197428	-6.43368	1.24547e-10	3.42457e-09
AAEL024796	543.293	1.05281	0.163663	6.4328	1.25272e-10	3.43795e-09
AAEL028101	464.363	1.26852	0.197496	6.42302	1.33593e-10	3.65932e-09
AAEL012463	4940.39	0.629842	0.0981511	6.41707	1.38924e-10	3.79813e-09
AAEL002555	79.7528	1.86461	0.290692	6.41439	1.41389e-10	3.85819e-09
AAEL026900	26.429	-4.70398	0.734425	-6.40498	1.50392e-10	4.09611e-09
AAEL022786	4524.26	0.508335	0.0793736	6.40433	1.51027e-10	4.10565e-09
AAEL023884	161.713	1.48193	0.231625	6.39796	1.57462e-10	4.27252e-09
AAEL017075	39378.9	-0.532056	0.0831974	-6.39511	1.6043e-10	4.34489e-09
AAEL012178	612.903	-0.833479	0.13062	-6.38092	1.76023e-10	4.75822e-09
AAEL012746	6829.17	-0.399531	0.0627205	-6.37002	1.89002e-10	5.09662e-09
AAEL022804	37.26	3.17551	0.498541	6.36962	1.89495e-10	5.09662e-09
AAEL025401	665.563	-0.799477	0.125516	-6.36953	1.89602e-10	5.09662e-09
TE_0728_Gypsy	282.168	-1.41393	0.222108	-6.36595	1.94083e-10	5.20736e-09
AAEL017421	3403.89	-0.550978	0.0867338	-6.35251	2.11824e-10	5.67278e-09
AAEL012312	13838.8	-0.441782	0.0695615	-6.35096	2.13976e-10	5.71979e-09
AAEL026498	38.8542	-2.56426	0.40397	-6.34766	2.1861e-10	5.83283e-09
AAEL011311	50.7598	2.68206	0.42271	6.34491	2.22552e-10	5.92704e-09
AAEL004083	5190.7	-0.496384	0.078263	-6.34252	2.26042e-10	6.00888e-09
AAEL018228	215.954	-1.34531	0.21218	-6.34042	2.29142e-10	6.08006e-09
TE_0699_Gypsy	4132.79	-0.750783	0.118431	-6.3394	2.30667e-10	6.10929e-09
AAEL003071	10043.6	-0.446093	0.0704378	-6.33314	2.40225e-10	6.35077e-09
AAEL006510	1660.61	-0.640826	0.101316	-6.32504	2.53163e-10	6.68053e-09
AAEL020840	458.359	-1.20922	0.191424	-6.31696	2.66761e-10	7.0265e-09
AAEL005583	907.895	-0.653776	0.103502	-6.31652	2.6752e-10	7.03363e-09
AAEL026392	366.182	0.862581	0.136581	6.3155	2.69284e-10	7.06712e-09
AAEL011923	43.1502	-2.55408	0.404493	-6.31427	2.71432e-10	7.11052e-09
AAEL007683	2832.11	0.518218	0.0821242	6.31018	2.78715e-10	7.28806e-09
AAEL009002	187.179	-1.93863	0.307253	-6.30955	2.79853e-10	7.30457e-09
AAEL007555	2246.94	-0.583795	0.0925567	-6.30743	2.83706e-10	7.39174e-09
AAEL001847	6605.82	-0.444395	0.0704595	-6.3071	2.8432e-10	7.39438e-09
AAEL011288	23954.2	-0.361341	0.0573011	-6.30601	2.86326e-10	7.43314e-09
AAEL008360	197.572	-3.91251	0.620544	-6.30497	2.88245e-10	7.46949e-09
AAEL002134	196.031	-1.08434	0.172335	-6.29203	3.1334e-10	8.10521e-09
AAEL004356	9266.44	0.431085	0.0685279	6.29065	3.16144e-10	8.1631e-09
AAEL019608	330.368	0.985668	0.156697	6.29029	3.16871e-10	8.16722e-09
AAEL019403	153984	-0.426841	0.06793	-6.28354	3.30951e-10	8.5149e-09
AAEL014248	1290.76	0.713963	0.113635	6.28294	3.32224e-10	8.5324e-09
AAEL006587	644.093	-0.837391	0.13335	-6.27966	3.39321e-10	8.69918e-09
AAEL006639	83.5675	1.7408	0.277457	6.27414	3.51564e-10	8.99704e-09
AAEL004479	331.496	0.989837	0.158026	6.26377	3.75788e-10	9.59992e-09
AAEL025214	169.275	1.66605	0.266046	6.26226	3.79448e-10	9.67625e-09
AAEL026400	37.2674	-2.69756	0.431235	-6.25542	3.96449e-10	1.00751e-08
AAEL007839	97.8987	-1.90488	0.304517	-6.2554	3.96486e-10	1.00751e-08
TE_0152_BelPao	42.0932	-2.42939	0.388882	-6.24711	4.18118e-10	1.06061e-08
AAEL026487	1631.96	0.513526	0.08223	6.245	4.23814e-10	1.07316e-08
AAEL013042	141.508	1.59008	0.254681	6.24343	4.28078e-10	1.08206e-08
AAEL017437	11564.4	-0.475337	0.0761417	-6.2428	4.298e-10	1.08451e-08
AAEL002291	102.987	5.26022	0.843716	6.23458	4.52978e-10	1.141e-08
AAEL015336	195.341	-1.31754	0.211723	-6.22296	4.87847e-10	1.22668e-08
AAEL012711	23.085	-5.32396	0.856572	-6.21543	5.11856e-10	1.28481e-08
AAEL000595	57.9209	2.32122	0.373672	6.21191	5.23442e-10	1.31161e-08
AAEL023641	45.1827	-2.30924	0.371897	-6.20934	5.3208e-10	1.33094e-08
AAEL010310	184.384	-1.44994	0.23372	-6.20377	5.51259e-10	1.37652e-08
AAEL008376	165.198	-1.59123	0.256631	-6.20043	5.63074e-10	1.40359e-08
TE_0510_Copia	129.856	1.7436	0.28162	6.19134	5.96542e-10	1.48445e-08
AAEL002861	3535.7	-0.468395	0.0756945	-6.18796	6.0946e-10	1.51215e-08
AAEL022167	80.7952	-2.07912	0.335999	-6.18788	6.09773e-10	1.51215e-08
AAEL009445	1671.62	0.517295	0.0837223	6.17871	6.46292e-10	1.59996e-08
AAEL019774	3099.74	-0.540989	0.0876052	-6.17531	6.60327e-10	1.6319e-08
AAEL024807	273.851	1.55081	0.251154	6.17473	6.62748e-10	1.63508e-08
AAEL009747	8160.35	-0.481322	0.0779892	-6.17164	6.75854e-10	1.66457e-08
AAEL001524	269.765	0.972829	0.15765	6.17082	6.79374e-10	1.67038e-08
AAEL021525	28.6235	-3.76517	0.610215	-6.17023	6.81924e-10	1.67379e-08
AAEL023827	23.9162	-8.24326	1.33605	-6.16989	6.83367e-10	1.67448e-08
AAEL009288	657.321	0.658562	0.10686	6.16286	7.14447e-10	1.74767e-08
AAEL010761	2030.95	0.52508	0.0852073	6.16238	7.16603e-10	1.74997e-08
AAEL008260	3031.21	0.55527	0.0901124	6.16197	7.1847e-10	1.75156e-08
AAEL009080	28894.7	-0.381566	0.0619536	-6.1589	7.32497e-10	1.78274e-08
TE_0587_Crack	442.816	1.00874	0.163818	6.15765	7.38307e-10	1.79385e-08
AAEL009562	348.716	-1.13917	0.185125	-6.15351	7.57883e-10	1.83831e-08
AAEL000246	1814.78	-0.485558	0.0789129	-6.15308	7.59907e-10	1.84012e-08
TE_0870_Gypsy	38.642	3.15641	0.513403	6.14801	7.84613e-10	1.89676e-08
AAEL022864	128.371	-1.87154	0.304485	-6.14657	7.9177e-10	1.91086e-08
AAEL019509	824.475	-0.747772	0.121857	-6.13646	8.43785e-10	2.03298e-08
AAEL010094	18117.1	-0.382928	0.0624384	-6.13289	8.62988e-10	2.07578e-08
TE_0296_BelPao	67.0286	2.1403	0.349016	6.1324	8.65655e-10	2.07873e-08
AAEL014053	3363.4	-0.513626	0.0837624	-6.13194	8.68156e-10	2.08126e-08
AAEL007374	874.096	-0.595945	0.0972218	-6.12974	8.80222e-10	2.10668e-08
AAEL005179	90.0125	1.51642	0.247503	6.12687	8.96261e-10	2.14151e-08
AAEL023391	827.324	-0.638266	0.10422	-6.12422	9.11295e-10	2.17383e-08
AAEL004978	49390.7	-0.417298	0.0682852	-6.1111	9.89481e-10	2.35644e-08
AAEL013355	2485.54	0.479375	0.0785132	6.10566	1.02374e-09	2.43401e-08
AAEL009662	3836.38	-0.48305	0.0791202	-6.10528	1.02623e-09	2.4359e-08
AAEL023582	704.437	0.691942	0.11362	6.08997	1.12929e-09	2.67613e-08
AAEL019941	410.399	-0.814095	0.13404	-6.07351	1.25141e-09	2.96065e-08
AAEL015298	649.636	-0.752629	0.123946	-6.07221	1.2616e-09	2.97986e-08
AAEL007243	677.084	-0.723332	0.119232	-6.06659	1.30651e-09	3.07944e-08
AAEL021206	442.548	-0.761201	0.125478	-6.06641	1.30804e-09	3.07944e-08
AAEL018300	117.432	-2.03065	0.334891	-6.06362	1.33092e-09	3.12821e-08
AAEL010787	59458.4	-0.364634	0.060145	-6.06258	1.33951e-09	3.14327e-08
AAEL020983	1970.5	-0.657954	0.108641	-6.0562	1.39374e-09	3.26521e-08
AAEL024713	381.369	-1.17364	0.193823	-6.0552	1.40247e-09	3.28031e-08
AAEL005839	858.331	-0.654443	0.108349	-6.04016	1.53959e-09	3.59519e-08
AAEL009766	2151.5	-0.485431	0.0805247	-6.02835	1.65646e-09	3.86186e-08
AAEL001343	292.34	0.921544	0.153198	6.01538	1.79464e-09	4.17725e-08
AAEL022485	123.504	1.52864	0.25449	6.00669	1.89346e-09	4.40015e-08
AAEL006016	644.164	-0.694872	0.115863	-5.99733	2.00582e-09	4.65376e-08
AAEL002119	513.64	0.682903	0.11389	5.99618	2.02008e-09	4.67931e-08
AAEL004564	108.887	1.81762	0.303547	5.98793	2.12523e-09	4.91499e-08
AAEL024427	64.3162	-3.30109	0.551472	-5.98596	2.1512e-09	4.96705e-08
TE_0362_Copia	54.5348	2.28269	0.381438	5.98444	2.17139e-09	5.00566e-08
AAEL010926	1001.75	0.649918	0.108668	5.98078	2.22074e-09	5.11126e-08
AAEL024122	65.5858	-2.33154	0.390265	-5.97425	2.31154e-09	5.31176e-08
AAEL022615	78.4793	-1.68693	0.282452	-5.97243	2.33745e-09	5.36274e-08
AAEL009402	554.255	0.761433	0.127579	5.96835	2.39661e-09	5.48973e-08
AAEL005429	751.974	0.83433	0.139938	5.96215	2.48939e-09	5.69319e-08
AAEL000530	22.9537	-3.60983	0.605543	-5.96131	2.50221e-09	5.71344e-08
AAEL027880	28.0182	-2.96334	0.49778	-5.9531	2.6311e-09	5.99824e-08
AAEL005199	67.2754	-1.87157	0.314409	-5.95267	2.63804e-09	6.00456e-08
AAEL021103	2928.58	0.66138	0.111196	5.94788	2.71645e-09	6.17329e-08
AAEL002404	4083.8	-0.432251	0.0726988	-5.94578	2.75151e-09	6.2431e-08
AAEL012440	1116.5	-0.516893	0.0869723	-5.94319	2.7952e-09	6.33228e-08
AAEL008058	2638.15	-0.446312	0.0751708	-5.9373	2.89752e-09	6.55376e-08
AAEL011321	460.24	-0.720795	0.12147	-5.93392	2.95788e-09	6.6798e-08
AAEL001867	97.4663	2.14847	0.362137	5.93276	2.9789e-09	6.71674e-08
AAEL005599	187.636	1.18423	0.199632	5.93205	2.99171e-09	6.73509e-08
AAEL004855	25535.2	-0.39024	0.0657977	-5.93091	3.01261e-09	6.77156e-08
AAEL020926	25.1819	-4.8864	0.824385	-5.92732	3.07914e-09	6.91033e-08
AAEL004348	4796.6	0.492861	0.0832083	5.92322	3.15701e-09	7.07405e-08
AAEL020390	373.123	-1.56587	0.264389	-5.92261	3.16877e-09	7.08938e-08
AAEL027204	729.575	0.652126	0.110119	5.92202	3.18018e-09	7.10389e-08
AAEL006323	27.2113	-3.36274	0.568272	-5.91749	3.26896e-09	7.2909e-08
AAEL002322	2814.43	-0.424975	0.0718389	-5.91566	3.30546e-09	7.36092e-08
AAEL013221	12883.8	-0.568106	0.0962941	-5.89969	3.64176e-09	8.09729e-08
AAEL027284	20.6087	-4.50358	0.763626	-5.89762	3.6878e-09	8.18704e-08
TE_0905_Gypsy	215.596	-1.26211	0.214057	-5.89613	3.72121e-09	8.24849e-08
AAEL014886	858.163	-0.680019	0.11535	-5.89529	3.74026e-09	8.27799e-08
AAEL004302	2178.69	0.46581	0.0790196	5.89487	3.74986e-09	8.2865e-08
AAEL012556	180.804	1.15949	0.196837	5.89062	3.84758e-09	8.48942e-08
AAEL019954	29.044	-3.00776	0.511055	-5.88538	3.9713e-09	8.74902e-08
AAEL018331	2466.08	0.433821	0.0737931	5.87888	4.13064e-09	9.08614e-08
AAEL000723	284.806	-1.06165	0.180663	-5.87644	4.19187e-09	9.20678e-08
AAEL008276	99.9192	-1.50726	0.256754	-5.87046	4.34577e-09	9.53027e-08
AAEL009454	1468.09	-0.747291	0.127375	-5.86685	4.4416e-09	9.72562e-08
AAEL002602	222.132	1.16825	0.199226	5.86393	4.52047e-09	9.88329e-08
AAEL015100	1846.42	-0.539759	0.0921185	-5.8594	4.64534e-09	1.01409e-07
AAEL020636	1176.63	-0.921538	0.157387	-5.85523	4.7634e-09	1.03651e-07
AAEL004952	2294.94	-0.549448	0.0938389	-5.85523	4.76357e-09	1.03651e-07
AAEL009502	132.29	-1.31502	0.224596	-5.85502	4.76963e-09	1.03651e-07
AAEL022897	2698.87	0.522706	0.0892963	5.85362	4.80998e-09	1.04371e-07
AAEL013533	14956.3	-0.467217	0.0798463	-5.85145	4.87307e-09	1.05581e-07
AAEL027228	1308.31	-0.57417	0.0981883	-5.84764	4.98596e-09	1.07864e-07
AAEL006944	174.153	1.30364	0.223163	5.84166	5.16838e-09	1.11643e-07
AAEL005602	731.872	-0.908965	0.15568	-5.83867	5.26177e-09	1.1349e-07
AAEL026334	90.9179	-1.9796	0.339135	-5.83719	5.30894e-09	1.14337e-07
AAEL012455	491.05	0.693178	0.118837	5.83301	5.44365e-09	1.17063e-07
AAEL003666	3814	0.433423	0.0743123	5.83245	5.46197e-09	1.17282e-07
AAEL001370	658.782	0.664762	0.114082	5.82707	5.64095e-09	1.20945e-07
AAEL023309	551.742	-0.706508	0.12126	-5.82637	5.66444e-09	1.21268e-07
AAEL022487	17.8257	-7.82519	1.34329	-5.82541	5.69736e-09	1.21792e-07
AAEL004561	170.785	-1.05096	0.180666	-5.81716	5.98552e-09	1.27762e-07
AAEL010205	3652.47	0.627275	0.107907	5.81309	6.13284e-09	1.30551e-07
AAEL014493	745.701	0.646631	0.111238	5.81305	6.1343e-09	1.30551e-07
AAEL006160	220.777	1.06833	0.183792	5.81274	6.14577e-09	1.30602e-07
AAEL000239	81.6571	1.6289	0.280289	5.81152	6.19097e-09	1.31369e-07
AAEL009387	3926.96	-0.477984	0.0822523	-5.81119	6.20294e-09	1.31429e-07
AAEL020590	435.118	-1.01293	0.174509	-5.80447	6.45718e-09	1.36615e-07
AAEL004512	328.211	0.906376	0.1562	5.80267	6.52689e-09	1.37888e-07
AAEL000201	2059.19	0.476101	0.0820869	5.79996	6.63298e-09	1.39924e-07
AAEL003540	8806.72	-0.38154	0.0659019	-5.78951	7.05915e-09	1.48696e-07
AAEL010182	773.875	0.578811	0.100002	5.78802	7.12208e-09	1.4978e-07
AAEL006785	4004.74	-0.671647	0.116045	-5.7878	7.13141e-09	1.4978e-07
AAEL013025	3216.64	-0.644471	0.111391	-5.78569	7.22156e-09	1.51453e-07
AAEL023422	27.3042	3.41207	0.590098	5.78221	7.37249e-09	1.54394e-07
AAEL006606	28.8602	-2.89913	0.502656	-5.76762	8.03981e-09	1.68124e-07
AAEL006023	1193.22	-0.609524	0.105691	-5.76705	8.06733e-09	1.68455e-07
TE_0632_Unknown	430.861	-1.42403	0.247138	-5.76209	8.30778e-09	1.73225e-07
AAEL007876	298.054	-1.23168	0.214004	-5.75538	8.64448e-09	1.79985e-07
AAEL001809	555.007	0.848069	0.147386	5.75408	8.7113e-09	1.81114e-07
AAEL006283	326.391	1.01728	0.176854	5.75207	8.81552e-09	1.83017e-07
AAEL022286	12841.1	-0.626652	0.108983	-5.74997	8.92569e-09	1.85038e-07
AAEL001163	114.53	-1.6602	0.288966	-5.74531	9.17507e-09	1.89934e-07
AAEL026955	93.4159	-2.74989	0.478805	-5.74323	9.28875e-09	1.92012e-07
AAEL012740	13385.1	-0.380729	0.0662983	-5.74267	9.31977e-09	1.92377e-07
AAEL017289	1821.79	0.486092	0.0846766	5.74057	9.43573e-09	1.94492e-07
AAEL004344	72.7315	1.7522	0.306068	5.72488	1.03509e-08	2.13051e-07
AAEL023349	3187.66	0.81141	0.14182	5.72141	1.05646e-08	2.1714e-07
AAEL006352	106.132	1.42191	0.248574	5.72027	1.06357e-08	2.18289e-07
AAEL009448	333.373	-0.924621	0.161725	-5.71726	1.08258e-08	2.21875e-07
AAEL011862	3939.95	0.610958	0.106894	5.71556	1.09342e-08	2.23779e-07
AAEL003403	1890.91	-0.435106	0.0762248	-5.70819	1.14182e-08	2.33353e-07
AAEL010784	402.023	-0.8088	0.141698	-5.7079	1.1438e-08	2.33426e-07
TE_1329_P	165.319	-1.21951	0.21372	-5.7061	1.15594e-08	2.3557e-07
AAEL019443	178.924	-1.03024	0.181022	-5.69121	1.26144e-08	2.56707e-07
AAEL002848	365.142	-0.87661	0.154043	-5.6907	1.26519e-08	2.57107e-07
AAEL000185	17968.9	-0.493339	0.0867171	-5.68907	1.27737e-08	2.59215e-07
AAEL002427	847.507	-0.597984	0.105211	-5.68369	1.31822e-08	2.67129e-07
AAEL004035	3586.3	-0.42066	0.0741435	-5.6736	1.3983e-08	2.82959e-07
AAEL011566	206.483	-1.15457	0.203638	-5.6697	1.43047e-08	2.89063e-07
AAEL001324	4802.37	0.539901	0.0953518	5.6622	1.49447e-08	3.01572e-07
AAEL017566	2690.89	0.414679	0.0732455	5.6615	1.50057e-08	3.02381e-07
AAEL012637	6381.69	0.384705	0.0679705	5.65989	1.51472e-08	3.04806e-07
AAEL000006	3703.24	-0.430187	0.0761014	-5.65281	1.57849e-08	3.17195e-07
AAEL003514	6164.7	-0.462247	0.0817907	-5.65159	1.58973e-08	3.19009e-07
AAEL012465	1470.66	0.856526	0.151749	5.64435	1.65809e-08	3.32263e-07
AAEL005288	230.27	-0.944662	0.16766	-5.63439	1.75674e-08	3.51543e-07
AAEL002228	59.3908	-2.94621	0.523167	-5.63149	1.78655e-08	3.57012e-07
AAEL002307	20.8225	-5.53335	0.983437	-5.62654	1.83862e-08	3.66908e-07
AAEL002426	1159.26	-0.47509	0.084455	-5.62536	1.85118e-08	3.68905e-07
AAEL008336	103.982	-1.62564	0.289132	-5.62246	1.88254e-08	3.74635e-07
AAEL024098	446.975	-0.693453	0.123455	-5.61707	1.94227e-08	3.85989e-07
AAEL022149	294.828	1.19115	0.21218	5.61387	1.97853e-08	3.92654e-07
AAEL011413	1534.72	0.44118	0.0786115	5.61216	1.99818e-08	3.96008e-07
AAEL012932	604.387	-0.746107	0.133094	-5.60584	2.07242e-08	4.10158e-07
TE_0920_Harbinger	338.946	-0.831267	0.14831	-5.60491	2.08362e-08	4.11808e-07
AAEL014625	190.662	-1.31245	0.234218	-5.60355	2.10006e-08	4.14489e-07
AAEL020303	606.047	0.725887	0.12974	5.59493	2.20707e-08	4.35014e-07
AAEL005668	44.8802	2.33006	0.416877	5.58932	2.27957e-08	4.48689e-07
AAEL004237	1239.45	0.549337	0.0983225	5.5871	2.30896e-08	4.53854e-07
AAEL027722	5561.57	0.395507	0.0708732	5.58049	2.39844e-08	4.70801e-07
AAEL013069	18952.6	-0.492164	0.0882436	-5.57733	2.44235e-08	4.78766e-07
AAEL011766	29.6891	2.99949	0.538051	5.57473	2.47911e-08	4.85313e-07
AAEL000721	127.295	2.12725	0.381833	5.57115	2.5307e-08	4.94739e-07
AAEL015456	30.5609	2.64192	0.474344	5.56964	2.55271e-08	4.98367e-07
AAEL003690	1039.4	0.501287	0.0900286	5.56808	2.57557e-08	5.02148e-07
AAEL013846	306.103	1.21442	0.218151	5.56686	2.59366e-08	5.04992e-07
AAEL009411	4277.42	0.409931	0.0736781	5.56381	2.63954e-08	5.13232e-07
AAEL013903	2308.25	0.404807	0.0727625	5.5634	2.64572e-08	5.1374e-07
AAEL008829	26881.2	-0.321477	0.0577941	-5.56245	2.66018e-08	5.15854e-07
AAEL009416	2852.53	0.462085	0.0831492	5.5573	2.73976e-08	5.30571e-07
AAEL018236	462.172	0.847138	0.152478	5.55582	2.76305e-08	5.34362e-07
AAEL020762	30.1092	-3.83394	0.690343	-5.55368	2.79724e-08	5.4025e-07
AAEL012094	2886.49	-0.448406	0.0807673	-5.55183	2.82702e-08	5.4527e-07
AAEL009955	159.829	-1.05301	0.189751	-5.54943	2.86595e-08	5.52039e-07
AAEL013553	2642.78	0.476429	0.0858694	5.5483	2.88461e-08	5.54429e-07
AAEL006363	1240.65	-0.526304	0.0948601	-5.54821	2.88605e-08	5.54429e-07
AAEL020835	407.858	-0.760846	0.137153	-5.54744	2.89886e-08	5.56015e-07
AAEL026018	895.577	-0.649829	0.117145	-5.54724	2.90214e-08	5.56015e-07
AAEL014347	850.6	0.551222	0.0993728	5.54701	2.90588e-08	5.56015e-07
AAEL028895	1500.79	2.27234	0.40984	5.54445	2.94885e-08	5.63489e-07
AAEL005446	2980.98	-0.420363	0.0759298	-5.53621	3.09093e-08	5.89856e-07
AAEL010318	44195.6	-0.311266	0.0562796	-5.53071	3.1893e-08	6.07824e-07
AAEL007992	836.068	-0.585613	0.105945	-5.52751	3.24803e-08	6.18199e-07
AAEL022742	24.6192	-7.32175	1.32602	-5.52159	3.35945e-08	6.38561e-07
AAEL001420	110.693	-1.91965	0.347707	-5.5209	3.37271e-08	6.40237e-07
AAEL005584	311.287	-0.960176	0.173959	-5.51954	3.39882e-08	6.44344e-07
AAEL027184	243.223	-0.997157	0.180722	-5.51762	3.43624e-08	6.50582e-07
AAEL007703	44.6287	-4.4341	0.803742	-5.51682	3.45191e-08	6.52691e-07
TE_0694_Gypsy	127.826	1.33457	0.242364	5.50649	3.66049e-08	6.91224e-07
AAEL026364	40.3135	2.2415	0.407202	5.50465	3.69912e-08	6.97603e-07
AAEL024669	473.987	0.880058	0.159934	5.50264	3.74155e-08	7.04068e-07
AAEL020299	147.507	1.5453	0.280834	5.50256	3.74317e-08	7.04068e-07
AAEL004217	70.6517	-1.67021	0.303891	-5.49607	3.88342e-08	7.29495e-07
TE_0498_Copia	33.8291	2.44719	0.445343	5.49506	3.90573e-08	7.3273e-07
AAEL007298	453.629	-0.933533	0.169946	-5.49311	3.94915e-08	7.39914e-07
AAEL017451	7728.53	-0.429348	0.0781826	-5.4916	3.98307e-08	7.453e-07
AAEL003432	442.411	1.04651	0.190626	5.48988	4.02204e-08	7.51616e-07
AAEL002929	23.615	-3.25914	0.59376	-5.48899	4.04245e-08	7.54451e-07
AAEL010659	1450.47	0.700193	0.127632	5.48603	4.11078e-08	7.6621e-07
TE_0901_Gypsy	170.722	-1.01191	0.184714	-5.47824	4.29587e-08	7.99675e-07
AAEL019693	136.941	1.23092	0.224703	5.47798	4.30203e-08	7.99789e-07
AAEL025808	1616.68	0.461805	0.084366	5.47383	4.40401e-08	8.17693e-07
TE_0466_Copia	2030.94	0.427564	0.0781149	5.47353	4.41157e-08	8.18043e-07
AAEL005476	3642.88	-0.512939	0.0937213	-5.47303	4.42416e-08	8.19322e-07
AAEL013940	4622.52	0.46464	0.0849007	5.47275	4.43101e-08	8.19538e-07
AAEL012629	1337.19	0.558238	0.10205	5.47022	4.49465e-08	8.30242e-07
AAEL009691	6420.97	-0.373017	0.0682438	-5.46594	4.60464e-08	8.48929e-07
AAEL006158	6599.06	-0.451205	0.0825502	-5.46582	4.6076e-08	8.48929e-07
AAEL002138	17.6572	-4.5541	0.833299	-5.46515	4.62514e-08	8.51073e-07
AAEL014161	5257.26	-0.421643	0.0771638	-5.46426	4.64842e-08	8.54266e-07
AAEL013766	573.677	2.7202	0.498082	5.46135	4.72539e-08	8.67304e-07
AAEL004532	1104.15	-0.555606	0.101775	-5.45915	4.78423e-08	8.76988e-07
AAEL010223	617.277	-0.7192	0.131779	-5.45764	4.82515e-08	8.83365e-07
AAEL005567	2790.41	-0.56694	0.103905	-5.45635	4.8601e-08	8.88633e-07
AAEL019406	3118.35	0.382318	0.070088	5.45483	4.90197e-08	8.95154e-07
AAEL025418	38.5827	2.43275	0.446183	5.45236	4.97061e-08	9.06539e-07
AAEL001114	634.411	-0.959712	0.17608	-5.45042	5.02521e-08	9.15337e-07
AAEL019871	614.751	-0.639122	0.117311	-5.44808	5.09152e-08	9.26244e-07
AAEL007879	3978.81	0.488284	0.0896388	5.44724	5.11562e-08	9.29456e-07
AAEL011324	390.27	0.775178	0.142349	5.44563	5.16222e-08	9.36742e-07
AAEL005507	1067.03	-0.756909	0.139117	-5.44081	5.30388e-08	9.61236e-07
AAEL007707	5436.84	-0.516455	0.0949291	-5.44043	5.31528e-08	9.62093e-07
AAEL005838	1037.78	0.660232	0.121363	5.44015	5.32349e-08	9.6237e-07
AAEL001751	1287.45	-0.479857	0.0882344	-5.43843	5.37531e-08	9.69526e-07
AAEL000498	767.872	-0.712257	0.130969	-5.43839	5.37654e-08	9.69526e-07
AAEL001511	12080	-0.382722	0.0704859	-5.42976	5.64285e-08	1.01628e-06
AAEL011405	46.5152	2.15391	0.397014	5.42527	5.78655e-08	1.04086e-06
AAEL009082	464.38	0.702439	0.129502	5.42417	5.82247e-08	1.04601e-06
AAEL009627	98.2569	2.01351	0.371369	5.42186	5.89819e-08	1.0583e-06
AAEL013063	2041.08	0.62706	0.11573	5.41828	6.01755e-08	1.07755e-06
AAEL013548	757.331	-0.673605	0.124323	-5.41819	6.02045e-08	1.07755e-06
AAEL005132	679.872	-0.619263	0.114385	-5.41383	6.16924e-08	1.10281e-06
AAEL005725	529.378	-0.614538	0.113525	-5.41326	6.1889e-08	1.10495e-06
AAEL004690	1072.8	-0.548628	0.101372	-5.41205	6.23075e-08	1.11105e-06
AAEL004003	417.862	0.891799	0.164869	5.40914	6.33286e-08	1.12786e-06
AAEL007981	783.608	-0.596525	0.110334	-5.40653	6.42563e-08	1.14297e-06
AAEL007104	118.076	1.27912	0.236606	5.40611	6.44094e-08	1.14428e-06
AAEL005779	715.127	0.89535	0.165786	5.40065	6.63988e-08	1.17697e-06
AAEL006077	25.0359	3.01961	0.559123	5.40061	6.6413e-08	1.17697e-06
AAEL011009	185.961	1.95034	0.361267	5.39861	6.7159e-08	1.18873e-06
AAEL003573	4031.11	-0.376848	0.0698096	-5.39823	6.73026e-08	1.18981e-06
AAEL011696	1527.69	-0.547026	0.101344	-5.39772	6.74921e-08	1.19153e-06
AAEL003058	866.336	-0.620935	0.115041	-5.39753	6.75654e-08	1.19153e-06
AAEL005433	596.203	0.664505	0.123135	5.39655	6.79356e-08	1.1966e-06
AAEL010378	1380.76	-0.563902	0.104516	-5.39537	6.83833e-08	1.20301e-06
AAEL000474	39.2393	2.12518	0.394119	5.39223	6.9588e-08	1.22271e-06
AAEL010365	14.4606	7.09897	1.31816	5.38549	7.22456e-08	1.26786e-06
AAEL008472	245.393	-0.919014	0.170687	-5.38419	7.27704e-08	1.27552e-06
AAEL006650	142.558	-1.33827	0.248585	-5.38353	7.30394e-08	1.27868e-06
AAEL023397	33.0482	-2.42395	0.450281	-5.3832	7.31741e-08	1.27948e-06
AAEL014180	2779.03	-0.424704	0.0789273	-5.38095	7.40946e-08	1.29324e-06
AAEL025511	22.9434	-2.81065	0.522345	-5.38084	7.41406e-08	1.29324e-06
AAEL005491	155.422	1.11147	0.206694	5.37734	7.55953e-08	1.31702e-06
AAEL001476	1393.22	-0.505536	0.0940259	-5.37656	7.59208e-08	1.3211e-06
AAEL008596	147.707	-1.07242	0.199496	-5.37564	7.631e-08	1.32627e-06
AAEL012168	3887.47	0.576195	0.107275	5.37121	7.82112e-08	1.35767e-06
AAEL026215	12751.2	-0.331958	0.0618276	-5.36908	7.91381e-08	1.37211e-06
AAEL005230	260.015	-0.777483	0.144893	-5.36592	8.0537e-08	1.39468e-06
AAEL018146	591.226	0.635727	0.118507	5.36449	8.11794e-08	1.40412e-06
AAEL001106	33.4753	2.50471	0.467047	5.36287	8.19088e-08	1.41504e-06
AAEL008941	1149.86	0.560441	0.104522	5.36195	8.23276e-08	1.42057e-06
TE_0714_Gypsy	392.537	-0.990167	0.184678	-5.36158	8.24956e-08	1.42177e-06
TE_1309_Outcast	48.6336	2.00785	0.374538	5.36087	8.28204e-08	1.42566e-06
AAEL005451	6383.23	-0.671366	0.125376	-5.35483	8.56378e-08	1.4724e-06
TE_0128_BelPao	46.5293	1.96767	0.367626	5.35237	8.6809e-08	1.49076e-06
AAEL018310	1148.06	-0.613855	0.114744	-5.34977	8.80664e-08	1.5099e-06
AAEL027732	91.8656	2.09196	0.391048	5.34963	8.81335e-08	1.5099e-06
AAEL028043	6689.45	-0.461888	0.0863611	-5.34833	8.87693e-08	1.51899e-06
AAEL019591	2435.72	-0.403255	0.0754876	-5.342	9.19277e-08	1.57117e-06
AAEL004873	1126.86	-0.503822	0.0943441	-5.34026	9.28109e-08	1.58438e-06
AAEL001184	249.584	-0.943115	0.176688	-5.33773	9.41197e-08	1.60482e-06
AAEL019453	3104.13	0.417537	0.0782609	5.33519	9.54445e-08	1.62549e-06
AAEL014932	14359.9	-0.446304	0.0836706	-5.33406	9.60384e-08	1.63367e-06
AAEL018514	59.4174	2.50038	0.468891	5.33255	9.68427e-08	1.64541e-06
AAEL009050	16.6365	-4.50802	0.84597	-5.32881	9.88578e-08	1.67767e-06
AAEL006432	123.745	1.55606	0.29209	5.32733	9.9667e-08	1.68941e-06
AAEL003993	1892.42	-0.497021	0.0933434	-5.32465	1.01148e-07	1.7125e-06
AAEL018201	912.064	-0.72122	0.135489	-5.3231	1.02015e-07	1.72516e-06
AAEL028220	6369.71	-0.430243	0.080846	-5.32176	1.02768e-07	1.73585e-06
AAEL000654	1262.1	0.458905	0.0862409	5.3212	1.03084e-07	1.73914e-06
AAEL006990	67.8977	1.55119	0.291694	5.31786	1.04997e-07	1.76935e-06
AAEL006434	107.294	-1.77604	0.334082	-5.31617	1.05972e-07	1.78369e-06
AAEL006723	244.789	-0.930609	0.175111	-5.31439	1.07017e-07	1.79918e-06
AAEL020494	24.5018	-3.62542	0.682262	-5.31383	1.07342e-07	1.80226e-06
AAEL002523	215.433	-0.943717	0.177604	-5.3136	1.07479e-07	1.80226e-06
AAEL010964	674.651	0.677478	0.127507	5.31326	1.07679e-07	1.80226e-06
AAEL012731	4751.64	-0.39242	0.0738573	-5.31323	1.07701e-07	1.80226e-06
AAEL019974	795.442	-1.02698	0.19336	-5.31124	1.08883e-07	1.81993e-06
AAEL012101	49.6728	-1.9065	0.358993	-5.31069	1.09211e-07	1.82331e-06
AAEL009767	500.74	0.683746	0.128811	5.30814	1.10748e-07	1.84682e-06
AAEL001587	1977.5	0.530122	0.09993	5.30494	1.12712e-07	1.8774e-06
AAEL010109	2329.2	-0.412655	0.0778897	-5.29794	1.17118e-07	1.94853e-06
AAEL001566	132.061	-1.23416	0.233038	-5.29599	1.18375e-07	1.96718e-06
AAEL004017	10115.5	-0.362969	0.0685401	-5.29572	1.18548e-07	1.96778e-06
AAEL021750	1348.16	-0.549816	0.103898	-5.29186	1.21077e-07	2.00745e-06
AAEL008468	955.985	-0.49656	0.0938702	-5.28986	1.22413e-07	2.02727e-06
AAEL013138	9674.66	0.392908	0.0742835	5.28929	1.22789e-07	2.03116e-06
AAEL013687	912.789	0.527589	0.0997548	5.28886	1.23081e-07	2.03365e-06
AAEL024752	90.8929	1.47395	0.278763	5.28747	1.24018e-07	2.0468e-06
AAEL000670	461.688	-0.640581	0.121247	-5.28325	1.26913e-07	2.09218e-06
AAEL017567	24.9097	-3.72923	0.705974	-5.28239	1.27511e-07	2.09963e-06
AAEL010827	2322.49	-0.404531	0.0766351	-5.27867	1.30125e-07	2.14023e-06
AAEL025216	2868.61	0.538999	0.102192	5.27436	1.33222e-07	2.18867e-06
AAEL009926	737.435	0.821507	0.155881	5.27008	1.36364e-07	2.23773e-06
AAEL012690	1088.7	0.531771	0.100921	5.26918	1.37036e-07	2.24621e-06
AAEL025779	372.661	0.943643	0.179227	5.26507	1.40139e-07	2.29445e-06
AAEL009193	32.3212	2.7876	0.529487	5.26472	1.40404e-07	2.29619e-06
AAEL006457	294.72	-0.764397	0.145395	-5.25739	1.46113e-07	2.38684e-06
AAEL007997	83.0067	1.50838	0.287016	5.25539	1.47709e-07	2.41018e-06
AAEL004513	149.083	-1.28298	0.244273	-5.25224	1.50257e-07	2.44899e-06
AAEL001113	2877.94	-0.52669	0.100298	-5.25125	1.51074e-07	2.45951e-06
AAEL017498	39.2872	2.38622	0.454732	5.24752	1.54159e-07	2.50548e-06
AAEL023197	49.0222	2.01883	0.384727	5.24742	1.54245e-07	2.50548e-06
TE_0584_Crack	125.132	-1.4583	0.277941	-5.2468	1.5476e-07	2.51101e-06
AAEL026237	97.7939	1.4028	0.267415	5.24578	1.55619e-07	2.52212e-06
AAEL021894	3881.56	-0.470436	0.0896934	-5.24493	1.56341e-07	2.53096e-06
AAEL007366	580.358	-0.628592	0.119899	-5.2427	1.58244e-07	2.5589e-06
AAEL005064	1590.64	-0.46587	0.0889043	-5.24012	1.60469e-07	2.59196e-06
AAEL007017	1361.39	-0.472201	0.0901257	-5.23936	1.61131e-07	2.59975e-06
AAEL017030	1014.57	-0.477316	0.0911155	-5.23858	1.61817e-07	2.6079e-06
AAEL012585	14618.8	-0.344899	0.0658601	-5.23684	1.6335e-07	2.62966e-06
AAEL013484	108.641	-1.30582	0.249419	-5.23544	1.64593e-07	2.64671e-06
AAEL004386	31864.7	-0.408147	0.077985	-5.23366	1.66185e-07	2.66934e-06
AAEL004938	350.896	0.919152	0.175686	5.23179	1.67874e-07	2.69346e-06
AAEL022268	66.2244	1.66641	0.318674	5.2292	1.70241e-07	2.7284e-06
AAEL003546	1394.56	-0.480871	0.091988	-5.22754	1.71777e-07	2.74996e-06
AAEL022397	900.248	-0.489424	0.0936458	-5.22633	1.72908e-07	2.765e-06
AAEL006881	583.401	-0.85279	0.163202	-5.22535	1.73823e-07	2.77655e-06
AAEL020416	28.9877	-2.4576	0.470657	-5.22165	1.7734e-07	2.82958e-06
AAEL009019	85.4515	2.25009	0.431003	5.22059	1.78357e-07	2.84266e-06
AAEL023212	1442.53	0.475465	0.0911238	5.21779	1.81071e-07	2.88072e-06
AAEL009264	3003.17	-0.397823	0.0762446	-5.21771	1.81145e-07	2.88072e-06
AAEL022260	11.0952	-7.14194	1.369	-5.21692	1.81927e-07	2.88998e-06
AAEL015314	990.792	-0.501435	0.0963316	-5.2053	1.93688e-07	3.07102e-06
AAEL022838	15.8694	-4.73948	0.910522	-5.20524	1.93751e-07	3.07102e-06
AAEL020749	12136.9	-0.391957	0.075352	-5.20168	1.97498e-07	3.12698e-06
AAEL001074	398.312	-0.708575	0.136239	-5.20095	1.98272e-07	3.1358e-06
AAEL011656	9781.78	-0.472088	0.090795	-5.19949	1.99835e-07	3.15705e-06
AAEL021376	87.9345	-1.37712	0.264887	-5.19889	2.00484e-07	3.16383e-06
AAEL000704	156.652	0.973667	0.187312	5.1981	2.01336e-07	3.17379e-06
TE_1159_Mariner	15.9729	-5.15178	0.991244	-5.19729	2.02217e-07	3.1842e-06
AAEL028184	103.465	-8.48392	1.63362	-5.19332	2.0658e-07	3.24879e-06
AAEL002334	8820.95	-0.386659	0.0744557	-5.19315	2.0677e-07	3.24879e-06
AAEL012195	516.518	-0.670018	0.129072	-5.19105	2.09108e-07	3.28195e-06
AAEL010821	19104.5	-0.469345	0.090419	-5.19079	2.09409e-07	3.2831e-06
AAEL000434	1693.58	-0.412445	0.0795167	-5.1869	2.1382e-07	3.3486e-06
AAEL006259	141.646	-2.14736	0.414069	-5.186	2.14854e-07	3.36115e-06
AAEL025697	16948.3	-0.363624	0.0701357	-5.18458	2.165e-07	3.38322e-06
AAEL023104	106.289	1.49267	0.287991	5.18304	2.18303e-07	3.4077e-06
AAEL024609	958.157	0.761878	0.147107	5.17906	2.23002e-07	3.47728e-06
AAEL021579	2751.09	-0.380983	0.0735753	-5.17814	2.24111e-07	3.4908e-06
AAEL013296	68.6111	-1.55283	0.3001	-5.17439	2.28654e-07	3.55772e-06
AAEL008069	71.9156	1.42433	0.275433	5.17124	2.32551e-07	3.61445e-06
AAEL009171	958.093	-0.572248	0.11068	-5.17032	2.33695e-07	3.62832e-06
AAEL011465	1209.27	-0.433651	0.0839003	-5.16864	2.35798e-07	3.65702e-06
AAEL008195	152.993	1.09198	0.211294	5.16808	2.36509e-07	3.66385e-06
AAEL000126	342.682	-0.799488	0.154703	-5.16789	2.36747e-07	3.66385e-06
AAEL024345	41.7957	-3.58623	0.694055	-5.16707	2.37793e-07	3.6761e-06
AAEL018290	700.029	0.533252	0.103232	5.16555	2.39727e-07	3.70201e-06
AAEL005633	327.476	0.896762	0.173657	5.16398	2.41757e-07	3.72937e-06
AAEL009706	8997.99	-0.320201	0.0620171	-5.16312	2.42871e-07	3.73862e-06
AAEL013316	575.057	-0.65536	0.126931	-5.16311	2.42875e-07	3.73862e-06
AAEL005898	675.784	-0.557582	0.108002	-5.1627	2.43417e-07	3.74296e-06
AAEL004200	1877.59	0.432405	0.0837658	5.16207	2.44239e-07	3.75159e-06
AAEL005618	61.9091	2.19723	0.426078	5.15688	2.51098e-07	3.85284e-06
AAEL006553	246.479	0.835606	0.162094	5.15506	2.53555e-07	3.88516e-06
AAEL011890	234.74	1.17493	0.227925	5.15492	2.53744e-07	3.88516e-06
AAEL019709	372.468	0.766036	0.148725	5.15068	2.59548e-07	3.96982e-06
AAEL020138	19.9329	5.04348	0.979669	5.14815	2.63067e-07	4.01938e-06
AAEL013359	39303.9	-0.310889	0.0604093	-5.14637	2.65576e-07	4.05261e-06
AAEL009276	579.602	0.549974	0.10687	5.14621	2.65805e-07	4.05261e-06
AAEL008393	1436.29	-0.443939	0.086289	-5.14479	2.67822e-07	4.07905e-06
AAEL024251	20.6888	5.75268	1.11824	5.14442	2.6835e-07	4.08278e-06
AAEL012206	342.433	0.732231	0.142353	5.14378	2.69269e-07	4.09156e-06
AAEL002446	2874.88	-0.496739	0.0965739	-5.14362	2.69496e-07	4.09156e-06
AAEL022500	354.044	-0.776239	0.151015	-5.14016	2.74509e-07	4.16329e-06
AAEL013692	6353.97	-0.430913	0.0839296	-5.13422	2.83313e-07	4.2923e-06
AAEL006526	102.48	1.20544	0.234937	5.13091	2.88351e-07	4.36403e-06
AAEL022168	646.142	0.563635	0.109882	5.12945	2.90594e-07	4.39336e-06
AAEL009667	1260.12	-0.45412	0.0885483	-5.1285	2.92067e-07	4.40812e-06
AAEL007772	32.1817	-2.32533	0.453425	-5.12837	2.9226e-07	4.40812e-06
AAEL008366	838.644	-0.55573	0.108367	-5.12822	2.92488e-07	4.40812e-06
AAEL028178	35.7178	-2.61335	0.509763	-5.12661	2.95004e-07	4.4414e-06
AAEL006334	45.5793	-2.02734	0.395472	-5.12638	2.9536e-07	4.44212e-06
AAEL006575	306.009	1.20845	0.235835	5.12413	2.98908e-07	4.49078e-06
AAEL023261	898.321	-0.487168	0.0951345	-5.12083	3.04189e-07	4.56537e-06
AAEL010877	3615.12	0.461345	0.0901206	5.1192	3.06835e-07	4.60029e-06
AAEL015038	117.732	-1.29633	0.253291	-5.11796	3.08865e-07	4.62591e-06
AAEL017139	82.5916	1.35911	0.265599	5.11715	3.10181e-07	4.6408e-06
AAEL023284	42.8172	-2.33197	0.455899	-5.11511	3.13552e-07	4.68636e-06
AAEL014768	4986.16	-0.360821	0.0705431	-5.1149	3.13909e-07	4.68684e-06
AAEL024526	10.2583	-7.0149	1.37314	-5.10864	3.2449e-07	4.8398e-06
AAEL005738	90.9109	1.56754	0.306926	5.10721	3.26948e-07	4.87143e-06
AAEL018339	2977.51	-0.36674	0.0718116	-5.10698	3.27344e-07	4.87228e-06
TE_0275_BelPao	578.456	2.2676	0.444302	5.10373	3.33029e-07	4.95178e-06
TE_0610_Unknown	241.568	-0.824865	0.161769	-5.09903	3.41395e-07	5.07095e-06
AAEL010971	6180	0.409652	0.0803697	5.0971	3.44903e-07	5.11778e-06
AAEL025080	160.616	1.04726	0.205501	5.09615	3.46638e-07	5.13824e-06
AAEL025380	25.5636	2.96063	0.581332	5.09284	3.52734e-07	5.22321e-06
AAEL020959	34.5226	2.93946	0.577226	5.0924	3.53568e-07	5.23019e-06
AAEL028015	1706.87	0.493429	0.0969374	5.09019	3.57713e-07	5.28608e-06
AAEL001500	169.554	1.11802	0.219701	5.08884	3.60264e-07	5.31832e-06
TE_1030_Kiri	400.879	-0.844771	0.166137	-5.08478	3.68061e-07	5.42787e-06
AAEL019967	1353.94	0.536291	0.105561	5.08037	3.76701e-07	5.5496e-06
AAEL000759	1746.98	-0.48745	0.0960822	-5.07326	3.91068e-07	5.75536e-06
AAEL020415	11.0799	-7.1439	1.40838	-5.07241	3.92803e-07	5.76911e-06
AAEL022103	11.0799	-7.1439	1.40838	-5.07241	3.92803e-07	5.76911e-06
TE_1308_Outcast	340.659	0.898142	0.177153	5.06986	3.98098e-07	5.84093e-06
AAEL014265	1763.33	-0.44181	0.0871887	-5.06728	4.03539e-07	5.91474e-06
AAEL000343	10707.8	0.428128	0.0845715	5.06232	4.14188e-07	6.06466e-06
AAEL021645	1168.48	0.434639	0.0858769	5.06119	4.16646e-07	6.09445e-06
AAEL008020	3337.53	0.373319	0.0738082	5.05796	4.23757e-07	6.19218e-06
AAEL005577	342.106	-0.876112	0.173389	-5.05287	4.3522e-07	6.35324e-06
AAEL002781	872.239	0.597101	0.118229	5.05037	4.4096e-07	6.43051e-06
AAEL028003	14.7952	-6.56475	1.30023	-5.04893	4.44285e-07	6.47245e-06
TE_0910_Gypsy	1918.96	-1.48808	0.294808	-5.04762	4.47355e-07	6.5106e-06
AAEL019407	50.0854	1.96179	0.389413	5.03781	4.70878e-07	6.84602e-06
AAEL006415	5685.69	-0.334366	0.0663801	-5.03714	4.7254e-07	6.86327e-06
AAEL004876	43.8636	2.23141	0.443119	5.0357	4.76101e-07	6.90801e-06
AAEL024947	1524.7	0.473871	0.0941109	5.03524	4.77255e-07	6.9178e-06
AAEL002759	1815.31	0.460835	0.0915522	5.03358	4.81403e-07	6.9709e-06
AAEL005195	58.9914	-2.01929	0.40131	-5.03175	4.86025e-07	7.03077e-06
AAEL005432	263.456	1.3263	0.263857	5.0266	4.99259e-07	7.21496e-06
AAEL021933	66.9748	-1.65571	0.329423	-5.0261	5.00544e-07	7.2263e-06
AAEL006473	1644.47	-0.494863	0.0985101	-5.02347	5.07463e-07	7.31884e-06
AAEL006560	1698.73	0.478474	0.0952634	5.02265	5.09636e-07	7.34284e-06
AAEL008028	132.284	1.14085	0.227157	5.02232	5.10511e-07	7.3481e-06
AAEL017113	604.974	-0.667902	0.133028	-5.02076	5.14683e-07	7.40075e-06
TE_0690_Gypsy	232.113	1.47658	0.294166	5.01955	5.17937e-07	7.43899e-06
AAEL004233	30.601	2.30912	0.46004	5.01938	5.18375e-07	7.43899e-06
AAEL012266	1834.42	-0.537907	0.107185	-5.01851	5.20728e-07	7.46532e-06
AAEL009287	12481.8	-0.350812	0.0699119	-5.01792	5.22343e-07	7.48103e-06
AAEL021836	8884.63	0.484307	0.0965696	5.01511	5.30026e-07	7.58352e-06
AAEL025232	422.644	-0.737963	0.147161	-5.01467	5.31251e-07	7.59351e-06
AAEL008056	96.8553	1.35178	0.269668	5.01277	5.36512e-07	7.66111e-06
AAEL006321	2513.15	-0.391097	0.0780827	-5.00875	5.47853e-07	7.81532e-06
AAEL009959	7085.32	-0.372773	0.0744313	-5.00828	5.49178e-07	7.82647e-06
AAEL003724	28.1389	-2.46079	0.491536	-5.00634	5.54756e-07	7.89815e-06
AAEL005391	1608.61	-0.436581	0.0872772	-5.00223	5.66701e-07	8.06024e-06
AAEL006341	123.328	1.20372	0.240723	5.00042	5.7206e-07	8.12844e-06
AAEL023242	1651.13	0.431718	0.0864336	4.9948	5.88971e-07	8.36048e-06
AAEL020635	162.985	1.19918	0.240167	4.9931	5.9418e-07	8.42612e-06
AAEL006282	51.5722	1.71657	0.343942	4.99089	6.0103e-07	8.51367e-06
AAEL011584	7594.37	-0.422863	0.0847297	-4.99072	6.01535e-07	8.51367e-06
AAEL019657	1462.52	-0.559207	0.112055	-4.99046	6.02346e-07	8.51679e-06
AAEL002463	5281.45	0.499404	0.100108	4.98866	6.07988e-07	8.58812e-06
AAEL004500	80997.3	-0.303964	0.060969	-4.98556	6.17824e-07	8.71853e-06
AAEL020846	1037.21	0.661802	0.132852	4.98151	6.30915e-07	8.89455e-06
AAEL003646	2393.94	0.403273	0.0809673	4.98069	6.33591e-07	8.92048e-06
AAEL005592	831.788	0.535066	0.107431	4.98056	6.33993e-07	8.92048e-06
AAEL014272	378.371	-0.722106	0.145042	-4.97861	6.4041e-07	9.00198e-06
AAEL014451	304.313	-0.901381	0.181063	-4.97828	6.4153e-07	9.00893e-06
TE_0038_BelPao	293.481	0.760037	0.152818	4.97346	6.57679e-07	9.21712e-06
AAEL006945	712.83	0.55234	0.111059	4.97341	6.57856e-07	9.21712e-06
TE_0283_BelPao	49.5511	-1.98484	0.3991	-4.97329	6.58274e-07	9.21712e-06
AAEL011599	21.4029	-2.70284	0.543556	-4.97251	6.60931e-07	9.24533e-06
TE_0579_Crack	475.307	-0.613215	0.123391	-4.9697	6.70579e-07	9.3712e-06
AAEL024433	13.9715	-4.99823	1.00595	-4.96866	6.74179e-07	9.41238e-06
AAEL021925	345.765	-0.665556	0.134156	-4.96105	7.0113e-07	9.77918e-06
AAEL002324	311.322	0.709438	0.143027	4.96017	7.04318e-07	9.81414e-06
AAEL001144	759.969	-0.535208	0.107982	-4.95646	7.1788e-07	9.99344e-06
AAEL008707	2749.37	-0.397116	0.0802123	-4.95081	7.39039e-07	1.02781e-05
AAEL021559	14.2051	-4.98442	1.00701	-4.94973	7.43173e-07	1.03256e-05
AAEL019701	80.3775	1.3183	0.266452	4.94761	7.51304e-07	1.04285e-05
AAEL025165	24.4979	2.83829	0.574129	4.94365	7.66733e-07	1.06324e-05
TE_0360_Copia	27.6309	2.57014	0.520306	4.93968	7.82524e-07	1.0841e-05
AAEL019452	69.3707	1.64132	0.33229	4.93941	7.8361e-07	1.08456e-05
AAEL001421	11036.4	-0.366403	0.074206	-4.93765	7.90685e-07	1.0933e-05
AAEL023428	333.508	0.679445	0.137632	4.93667	7.94678e-07	1.09777e-05
AAEL012510	1430.76	0.45003	0.0911665	4.93636	7.9596e-07	1.09849e-05
AAEL025391	2400.09	0.439523	0.0890434	4.93606	7.97181e-07	1.09912e-05
AAEL006189	3317.66	-0.345556	0.0700378	-4.93385	8.06238e-07	1.11054e-05
TE_0904_Gypsy	1420.28	0.96688	0.195989	4.93333	8.08391e-07	1.11244e-05
AAEL002599	268.377	0.868386	0.176099	4.93123	8.17122e-07	1.12339e-05
AAEL009723	210.513	-0.987681	0.200298	-4.93105	8.17905e-07	1.12339e-05
AAEL002534	11276.6	-0.445314	0.0903205	-4.93038	8.20693e-07	1.12615e-05
TE_1450_RTE	83.8583	1.46859	0.2981	4.92651	8.3712e-07	1.1476e-05
AAEL026878	191.57	1.0449	0.212123	4.92593	8.39604e-07	1.14991e-05
AAEL001759	9043.28	-0.522463	0.106077	-4.92532	8.42216e-07	1.15168e-05
AAEL002436	641.888	0.56858	0.115442	4.92526	8.425e-07	1.15168e-05
AAEL011648	829.472	0.622495	0.126458	4.92254	8.54283e-07	1.16668e-05
AAEL001008	733.561	0.540479	0.109859	4.91973	8.66615e-07	1.1824e-05
AAEL003989	1043.33	0.514269	0.10455	4.91889	8.70382e-07	1.18584e-05
AAEL019799	1781.87	0.439786	0.0894092	4.9188	8.70779e-07	1.18584e-05
AAEL003473	68.6932	1.47569	0.300072	4.91777	8.75336e-07	1.19092e-05
AAEL013683	32.6749	2.42986	0.494232	4.91645	8.81283e-07	1.19788e-05
AAEL022628	16688.5	-0.316396	0.0643887	-4.91384	8.93082e-07	1.21184e-05
AAEL000604	9061.01	-0.398511	0.0811003	-4.91381	8.93235e-07	1.21184e-05
AAEL025238	766.337	-0.476501	0.0969957	-4.9126	8.98757e-07	1.21818e-05
AAEL002918	2053.22	-0.375829	0.0765115	-4.91207	9.01221e-07	1.22038e-05
AAEL006145	1922.57	-0.577614	0.117628	-4.9105	9.08426e-07	1.22898e-05
AAEL028013	619.832	-0.601528	0.122534	-4.90905	9.15178e-07	1.23695e-05
AAEL009399	642.244	0.565588	0.115357	4.90295	9.44095e-07	1.27484e-05
AAEL021839	4222.02	0.32658	0.0666632	4.89896	9.63458e-07	1.29977e-05
AAEL000839	1103.34	-0.46977	0.0959092	-4.89807	9.67818e-07	1.30443e-05
AAEL000477	495.41	0.657473	0.134258	4.89707	9.72763e-07	1.30987e-05
AAEL005901	12313.7	-0.470693	0.0962023	-4.89275	9.9439e-07	1.33774e-05
AAEL022126	30.8436	-2.40379	0.491319	-4.89254	9.95451e-07	1.33792e-05
AAEL008247	8385.12	0.32787	0.0670634	4.88896	1.01372e-06	1.3612e-05
AAEL004247	255.669	-0.8725	0.178518	-4.88746	1.02144e-06	1.37029e-05
AAEL014079	623.459	-0.605436	0.123933	-4.88518	1.03335e-06	1.38497e-05
AAEL020011	41.321	-1.7865	0.36579	-4.88395	1.03983e-06	1.39237e-05
AAEL027408	3659.67	-0.347378	0.0711743	-4.88067	1.05724e-06	1.41437e-05
AAEL019887	144.93	1.09508	0.224514	4.87758	1.07397e-06	1.43534e-05
AAEL000388	9993.74	-0.387413	0.0794328	-4.87724	1.0758e-06	1.43534e-05
AAEL010110	91.1976	-1.36524	0.279922	-4.87722	1.07591e-06	1.43534e-05
AAEL000660	219.034	0.926621	0.190171	4.87258	1.10149e-06	1.4676e-05
AAEL012826	3283.1	0.427771	0.0877935	4.87247	1.10212e-06	1.4676e-05
AAEL001047	577.184	-0.563679	0.115758	-4.86947	1.11897e-06	1.48866e-05
AAEL010492	529.031	-0.55013	0.112986	-4.86901	1.12161e-06	1.48983e-05
AAEL027026	3011.38	-0.439292	0.0902232	-4.86895	1.12192e-06	1.48983e-05
AAEL027879	5126.13	0.572537	0.117611	4.86804	1.12713e-06	1.49536e-05
AAEL001247	766.27	-0.581876	0.119556	-4.86696	1.13328e-06	1.50214e-05
AAEL023096	3569.63	0.51614	0.10612	4.86372	1.15201e-06	1.52556e-05
AAEL007565	5774.48	-0.362777	0.0745966	-4.86318	1.15512e-06	1.52828e-05
AAEL027144	14.8108	-4.31572	0.888552	-4.85703	1.19159e-06	1.57508e-05
AAEL013877	3454.04	0.385104	0.0793145	4.8554	1.20141e-06	1.58661e-05
AAEL008014	49.2186	1.84818	0.381112	4.84943	1.23814e-06	1.63362e-05
AAEL021409	22.0996	-2.97312	0.613134	-4.84906	1.24049e-06	1.63523e-05
AAEL011781	1084.83	0.600699	0.123896	4.84843	1.24443e-06	1.63892e-05
AAEL026060	94.1798	-1.20648	0.248908	-4.84707	1.25298e-06	1.64867e-05
AAEL016992	182.746	0.874921	0.180599	4.84455	1.26896e-06	1.66817e-05
AAEL022537	11.6081	-7.20717	1.48792	-4.84378	1.27393e-06	1.67319e-05
AAEL001939	11469.6	-0.320569	0.0662135	-4.84144	1.28904e-06	1.69148e-05
AAEL013756	1059.92	-0.550242	0.113659	-4.84117	1.29075e-06	1.69218e-05
AAEL009863	1056.25	-0.54002	0.11157	-4.84021	1.29704e-06	1.69889e-05
AAEL024724	17.7836	-3.35101	0.692481	-4.83914	1.304e-06	1.70543e-05
AAEL022811	22.3198	-3.07361	0.635187	-4.8389	1.30559e-06	1.70543e-05
AAEL007718	12558.6	-0.280865	0.0580431	-4.8389	1.30559e-06	1.70543e-05
AAEL007171	7145.77	0.346097	0.0715404	4.83779	1.31292e-06	1.71345e-05
AAEL001402	38.4996	-2.1828	0.451229	-4.83746	1.31509e-06	1.71473e-05
AAEL026743	70.258	-1.44355	0.298696	-4.83285	1.34593e-06	1.75336e-05
AAEL018215	6601.91	0.322507	0.0667408	4.83224	1.35006e-06	1.75715e-05
AAEL020634	2944.19	0.354672	0.0734013	4.83196	1.35198e-06	1.75806e-05
AAEL007026	789.649	-0.531395	0.110008	-4.83051	1.36183e-06	1.76928e-05
AAEL001582	823.358	0.502762	0.104092	4.82997	1.36554e-06	1.7725e-05
AAEL000923	18710.4	-0.330052	0.068391	-4.82595	1.39335e-06	1.80697e-05
AAEL010933	3348.49	0.47892	0.0992755	4.82415	1.40604e-06	1.82178e-05
AAEL014283	542.874	0.589869	0.122297	4.82327	1.41226e-06	1.82442e-05
AAEL021054	2943.37	0.46665	0.0967515	4.82318	1.41285e-06	1.82442e-05
AAEL011811	2586.4	-0.751105	0.155729	-4.82315	1.41312e-06	1.82442e-05
AAEL001878	42.2867	1.8677	0.387236	4.82314	1.41314e-06	1.82442e-05
AAEL022974	15.0506	-5.08887	1.05608	-4.81864	1.44542e-06	1.86443e-05
TE_0522_Copia	52.4073	2.13682	0.443704	4.81587	1.4656e-06	1.88876e-05
AAEL010864	184.646	-0.971766	0.201897	-4.81318	1.48549e-06	1.91268e-05
AAEL001951	46.6816	1.71432	0.356502	4.80872	1.51902e-06	1.95412e-05
AAEL019538	927.3	0.501723	0.104363	4.80749	1.52833e-06	1.96434e-05
TE_1681_Unknown	1532	-2.13233	0.443564	-4.80727	1.53005e-06	1.96437e-05
AAEL009754	1984.48	0.413716	0.0860629	4.80713	1.53109e-06	1.96437e-05
AAEL010938	316.044	1.03284	0.215017	4.80354	1.55886e-06	1.99823e-05
AAEL027242	536.223	-0.60534	0.126028	-4.80324	1.5612e-06	1.99945e-05
AAEL008135	1348.58	0.445002	0.0927512	4.7978	1.60417e-06	2.05196e-05
AAEL004325	29106.4	-0.326018	0.0679532	-4.79769	1.60505e-06	2.05196e-05
AAEL004982	337.759	-0.868106	0.180953	-4.79742	1.60723e-06	2.05293e-05
AAEL007307	1489.97	-0.440735	0.0919293	-4.79428	1.63262e-06	2.08351e-05
AAEL000622	6318.6	-0.357565	0.0746175	-4.79197	1.65147e-06	2.1057e-05
AAEL012449	167.183	-1.04593	0.218337	-4.79045	1.66405e-06	2.11986e-05
AAEL013338	6358.66	-0.378185	0.0789529	-4.79	1.66779e-06	2.12275e-05
AAEL011905	1414.17	0.711952	0.148745	4.78639	1.69806e-06	2.15937e-05
AAEL006808	1253.84	-0.444162	0.0928294	-4.78471	1.71232e-06	2.17517e-05
AAEL015051	324.69	0.851027	0.177869	4.78457	1.71351e-06	2.17517e-05
AAEL008894	2558.72	-0.740103	0.154862	-4.77911	1.76076e-06	2.23319e-05
AAEL006776	5971.51	0.299496	0.0626865	4.77767	1.77335e-06	2.24717e-05
AAEL023909	16.949	-3.27564	0.685713	-4.77698	1.77944e-06	2.25292e-05
AAEL021963	6169.38	0.352177	0.0737366	4.77615	1.78687e-06	2.26034e-05
AAEL019664	92.9244	-1.13831	0.238406	-4.77465	1.80019e-06	2.27385e-05
AAEL025513	153.286	-1.01517	0.212618	-4.77459	1.80071e-06	2.27385e-05
AAEL010081	1881.14	-0.383115	0.0802747	-4.77255	1.81906e-06	2.29501e-05
AAEL015095	426.972	0.736074	0.154321	4.76976	1.8445e-06	2.32507e-05
AAEL009206	312.02	0.732685	0.153808	4.76363	1.90138e-06	2.39468e-05
AAEL019966	81.8556	1.34554	0.282471	4.76346	1.90304e-06	2.39468e-05
TE_0257_BelPao	6421.2	-0.348717	0.0732613	-4.7599	1.93688e-06	2.43513e-05
AAEL022465	80.3608	1.73105	0.363705	4.75949	1.94086e-06	2.438e-05
AAEL021457	42.0404	1.90937	0.401635	4.754	1.9943e-06	2.50296e-05
AAEL012180	281.884	-0.709292	0.149225	-4.75317	2.00254e-06	2.51111e-05
AAEL007653	37.087	-2.02321	0.425924	-4.75018	2.0324e-06	2.54631e-05
AAEL027790	76.7494	1.5476	0.32581	4.75	2.03415e-06	2.54631e-05
AAEL003390	504.113	0.558419	0.117581	4.74923	2.04198e-06	2.55389e-05
AAEL014719	171.989	-0.998068	0.210165	-4.74896	2.0446e-06	2.55496e-05
AAEL020484	2371.95	0.482098	0.101609	4.74464	2.08878e-06	2.6079e-05
AAEL022243	9.15914	-6.85827	1.44691	-4.73994	2.13786e-06	2.66686e-05
AAEL019430	317.187	0.722995	0.152558	4.73914	2.14629e-06	2.67506e-05
AAEL023936	80.1356	1.29811	0.274044	4.73686	2.17052e-06	2.70293e-05
AAEL003914	713.31	0.779829	0.164713	4.73446	2.19639e-06	2.73277e-05
AAEL017116	47493.5	-0.374858	0.0792567	-4.72966	2.24891e-06	2.79572e-05
AAEL012082	81.2818	1.34789	0.285061	4.72841	2.26289e-06	2.81067e-05
AAEL012996	4107.16	-0.329787	0.0697812	-4.72601	2.28973e-06	2.83801e-05
AAEL020378	648.519	-0.511823	0.1083	-4.72596	2.29033e-06	2.83801e-05
AAEL011787	1664.76	-0.607882	0.128627	-4.72591	2.29082e-06	2.83801e-05
AAEL014960	486.55	0.560048	0.118523	4.72522	2.29866e-06	2.84529e-05
AAEL009653	4157.68	-0.447598	0.0948162	-4.7207	2.35038e-06	2.90681e-05
AAEL025514	705.929	0.699023	0.148085	4.72042	2.35364e-06	2.90833e-05
AAEL009389	2977.99	-0.429803	0.0910654	-4.71972	2.36172e-06	2.91582e-05
AAEL000751	54.2052	-1.58398	0.335934	-4.71516	2.41521e-06	2.97931e-05
AAEL005213	11621.8	-0.422179	0.0895927	-4.71221	2.45048e-06	3.02023e-05
AAEL027668	10.6772	-7.08433	1.50369	-4.7113	2.46143e-06	3.03114e-05
AAEL025607	754.373	0.717675	0.152412	4.70877	2.49215e-06	3.06635e-05
AAEL009786	1976.36	-0.411295	0.0873748	-4.70726	2.51072e-06	3.08656e-05
AAEL012418	301.274	-1.04478	0.222091	-4.70429	2.54751e-06	3.12911e-05
AAEL007301	420.054	-0.785629	0.167048	-4.70302	2.56345e-06	3.14601e-05
AAEL014546	945.509	0.473183	0.100726	4.69771	2.631e-06	3.22617e-05
AAEL000812	373.02	0.663013	0.141169	4.6966	2.64523e-06	3.24085e-05
AAEL019652	8032.59	0.401361	0.085487	4.69499	2.6662e-06	3.26378e-05
AAEL008742	313.34	-0.857633	0.182703	-4.69414	2.67727e-06	3.27454e-05
TE_1586_Unknown	77.9116	-1.22945	0.261956	-4.69335	2.6877e-06	3.28451e-05
AAEL028129	940.198	0.530222	0.113035	4.69075	2.72199e-06	3.3236e-05
AAEL014754	164.546	-1.06622	0.227323	-4.69032	2.72774e-06	3.32779e-05
AAEL013209	131.718	-1.15977	0.247318	-4.68938	2.74029e-06	3.34028e-05
AAEL001769	4196.43	-0.331694	0.0707676	-4.68709	2.77117e-06	3.37507e-05
AAEL005653	765.928	-0.52662	0.112367	-4.68662	2.77754e-06	3.37997e-05
AAEL007395	694.49	-0.535726	0.114382	-4.68365	2.81812e-06	3.42646e-05
AAEL010559	645.398	-0.606888	0.129648	-4.68104	2.85417e-06	3.46736e-05
AAEL024396	79.801	-1.92754	0.412071	-4.67767	2.9015e-06	3.52188e-05
AAEL002529	1277.85	0.65988	0.141133	4.67559	2.93104e-06	3.55475e-05
TE_1037_Kolobok	332.066	-0.649766	0.139064	-4.67242	2.97671e-06	3.6071e-05
AAEL024757	41.6606	1.71694	0.367733	4.669	3.02672e-06	3.66462e-05
AAEL027193	60.026	-1.62062	0.347146	-4.66841	3.03538e-06	3.67203e-05
AAEL003111	324.146	1.30164	0.278855	4.6678	3.0444e-06	3.67984e-05
AAEL019976	1826.44	-0.591757	0.126792	-4.66713	3.05439e-06	3.68882e-05
AAEL024022	845.541	-0.465576	0.0998495	-4.66277	3.11974e-06	3.7646e-05
AAEL009510	848.109	-0.50786	0.108925	-4.66249	3.124e-06	3.76658e-05
TE_0425_Copia	35.4234	3.73244	0.801297	4.658	3.19302e-06	3.84658e-05
AAEL019766	45.3937	2.0131	0.432443	4.65517	3.23714e-06	3.89647e-05
AAEL010842	1117.85	0.445523	0.0957136	4.65475	3.24369e-06	3.90109e-05
AAEL004931	121.128	1.10223	0.236832	4.65404	3.25486e-06	3.91126e-05
AAEL019418	5203.03	0.64404	0.138407	4.65324	3.26762e-06	3.92332e-05
TE_0250_BelPao	185.491	1.75605	0.377464	4.65222	3.28374e-06	3.93939e-05
AAEL006043	1254.17	0.394664	0.0848451	4.65158	3.29404e-06	3.94846e-05
AAEL013593	1342.09	0.457621	0.0985099	4.64543	3.3937e-06	4.06454e-05
AAEL005863	1357.05	-0.456717	0.0983725	-4.64273	3.43832e-06	4.11457e-05
AAEL007692	4641.75	0.35505	0.0765074	4.64072	3.47199e-06	4.1514e-05
AAEL023223	116.897	1.13081	0.243735	4.63951	3.49234e-06	4.17227e-05
AAEL020284	35.5709	-2.55702	0.552246	-4.63022	3.65283e-06	4.36039e-05
AAEL007845	6723.92	0.311442	0.067266	4.63	3.65667e-06	4.36136e-05
AAEL013635	2484.95	-0.388113	0.0838318	-4.62966	3.66266e-06	4.3649e-05
AAEL023786	288.934	-1.05576	0.228218	-4.62611	3.72601e-06	4.43493e-05
AAEL000036	8.92692	6.39781	1.383	4.62602	3.72758e-06	4.43493e-05
AAEL002075	47.1689	1.89411	0.409502	4.62541	3.73863e-06	4.4444e-05
AAEL012152	2131.79	0.419529	0.0907271	4.62408	3.76271e-06	4.46934e-05
AAEL014139	258.033	-0.687455	0.148741	-4.62183	3.80372e-06	4.51238e-05
AAEL014287	986.027	0.534913	0.115738	4.62175	3.80521e-06	4.51238e-05
AAEL006169	1877.94	-0.351848	0.0761412	-4.62099	3.81907e-06	4.52509e-05
AAEL003527	54.3933	-1.75085	0.378975	-4.61996	3.83806e-06	4.54232e-05
AAEL011063	8615.22	-0.353134	0.0764382	-4.61986	3.83991e-06	4.54232e-05
AAEL013808	5051.76	-0.325476	0.0704552	-4.61961	3.84453e-06	4.54406e-05
AAEL009474	28.8931	2.66726	0.577512	4.61854	3.86459e-06	4.56402e-05
AAEL000008	1944.87	0.38603	0.0835921	4.61802	3.87413e-06	4.57153e-05
AAEL007149	498.699	0.560187	0.121329	4.61708	3.89178e-06	4.58782e-05
AAEL004875	9374.68	0.379554	0.082209	4.61695	3.8943e-06	4.58782e-05
AAEL023471	26.5288	-2.20065	0.476778	-4.61568	3.91802e-06	4.612e-05
AAEL007702	7159.95	-0.304556	0.0660015	-4.61439	3.94258e-06	4.63712e-05
AAEL010511	55.4525	-1.84447	0.399741	-4.61415	3.94708e-06	4.63862e-05
AAEL008736	1291.95	-0.519355	0.112591	-4.61277	3.97343e-06	4.66288e-05
AAEL004042	1270.14	-0.524163	0.113634	-4.61273	3.97419e-06	4.66288e-05
AAEL007465	963.423	0.660794	0.143328	4.61035	4.01999e-06	4.71277e-05
AAEL022727	142.209	0.928632	0.201477	4.60912	4.0437e-06	4.73378e-05
AAEL011179	19.4091	3.3915	0.735829	4.60908	4.04448e-06	4.73378e-05
AAEL025071	26.7965	-2.3407	0.508111	-4.60668	4.09143e-06	4.78485e-05
AAEL018139	4749.39	0.466673	0.101357	4.60426	4.13926e-06	4.83686e-05
AAEL002408	104.546	-1.17252	0.254715	-4.60326	4.15918e-06	4.8562e-05
AAEL009541	42.231	1.86589	0.405364	4.60301	4.16433e-06	4.85827e-05
AAEL009380	4150.2	-0.364477	0.0792018	-4.60188	4.18687e-06	4.88062e-05
AAEL011788	1765.65	0.392377	0.0853577	4.59686	4.28906e-06	4.9957e-05
AAEL007842	1282.61	0.635728	0.138303	4.59664	4.2935e-06	4.99683e-05
AAEL000643	1211.56	0.418098	0.0909722	4.59588	4.30926e-06	5.01113e-05
AAEL020646	161.341	-1.56078	0.339726	-4.59422	4.34361e-06	5.04699e-05
AAEL003267	9173.17	0.750618	0.163555	4.58939	4.44549e-06	5.16121e-05
AAEL000249	57.216	-1.60605	0.350001	-4.58871	4.45989e-06	5.17016e-05
AAEL010059	7253.26	-0.437021	0.0952386	-4.58869	4.46038e-06	5.17016e-05
AAEL023464	2255.29	0.397532	0.0866672	4.58688	4.49919e-06	5.21096e-05
AAEL024640	562.281	-0.603476	0.131581	-4.58636	4.51051e-06	5.21598e-05
AAEL004775	331.404	-0.700462	0.152728	-4.58634	4.51077e-06	5.21598e-05
AAEL012151	3211.73	0.41021	0.0895158	4.58254	4.59366e-06	5.30758e-05
AAEL025404	1731.89	-0.415544	0.0906872	-4.58217	4.60173e-06	5.31264e-05
TE_0424_Copia	21.1732	3.12401	0.682019	4.58053	4.63791e-06	5.35012e-05
TE_0639_EnSpm	439.086	-4.5937	1.00296	-4.58013	4.64691e-06	5.35622e-05
AAEL026297	2135.73	0.410899	0.0897487	4.57833	4.68709e-06	5.39706e-05
AAEL020477	1157.84	-0.397636	0.0868542	-4.5782	4.68983e-06	5.39706e-05
AAEL003443	3255.42	-0.496711	0.10854	-4.57629	4.73289e-06	5.439e-05
AAEL001473	5424.47	0.390284	0.0852846	4.57625	4.73383e-06	5.439e-05
AAEL000162	64.0971	1.32746	0.290146	4.57514	4.75898e-06	5.46354e-05
AAEL009679	103.178	1.11876	0.244553	4.57471	4.76871e-06	5.47035e-05
AAEL023596	23.2387	-3.13285	0.685125	-4.57267	4.81549e-06	5.51962e-05
AAEL027477	25.9372	-2.49873	0.546676	-4.57077	4.85933e-06	5.56544e-05
AAEL004493	5952.04	-0.323398	0.0707913	-4.56833	4.91629e-06	5.6262e-05
AAEL012536	176.419	1.09108	0.239079	4.56367	5.02669e-06	5.74657e-05
AAEL022373	1842.38	0.419958	0.0920242	4.56356	5.02945e-06	5.74657e-05
AAEL025560	44.861	-1.85495	0.4067	-4.56098	5.09162e-06	5.813e-05
AAEL013606	542.97	0.934954	0.205022	4.56027	5.10875e-06	5.82794e-05
AAEL017096	220124	-0.358143	0.0785917	-4.55701	5.18865e-06	5.9144e-05
AAEL001134	3476.4	-0.532964	0.116969	-4.55644	5.2028e-06	5.92584e-05
AAEL012388	1965.75	0.366165	0.0803858	4.5551	5.23611e-06	5.95907e-05
AAEL001371	1503.8	-0.386594	0.0848837	-4.5544	5.25357e-06	5.97423e-05
AAEL005915	3774.78	-0.418628	0.0919322	-4.55366	5.27208e-06	5.99055e-05
AAEL004388	8316.79	-0.365983	0.0804224	-4.55076	5.34518e-06	6.06882e-05
AAEL009977	668.463	0.526268	0.11568	4.54936	5.38096e-06	6.10463e-05
AAEL010354	21.1704	2.75252	0.605605	4.54508	5.49136e-06	6.22498e-05
AAEL008103	17954.4	-0.442124	0.097306	-4.54364	5.52898e-06	6.2627e-05
AAEL005581	75.0192	1.32604	0.291981	4.54154	5.58442e-06	6.32053e-05
AAEL000861	23.5624	-2.32347	0.511633	-4.54127	5.59155e-06	6.32363e-05
AAEL007907	97.0654	-1.11708	0.246577	-4.53035	5.88871e-06	6.65447e-05
AAEL004102	1140.63	-0.559215	0.123462	-4.52947	5.91328e-06	6.677e-05
TE_0739_Gypsy	78.3357	-1.24456	0.275274	-4.52116	6.15019e-06	6.93907e-05
AAEL014058	90.582	-1.11767	0.247256	-4.52028	6.17575e-06	6.96245e-05
AAEL006668	463.298	-0.610768	0.135137	-4.51963	6.19466e-06	6.97658e-05
AAEL027777	187.219	-0.857518	0.189736	-4.51952	6.19797e-06	6.97658e-05
AAEL012255	18.6973	-3.25135	0.719507	-4.51886	6.21725e-06	6.99283e-05
AAEL001673	9525.68	0.609806	0.134973	4.518	6.2427e-06	7.01378e-05
AAEL004195	4206.8	0.425184	0.094111	4.5179	6.24561e-06	7.01378e-05
AAEL010507	7.07305	-6.48076	1.43458	-4.51754	6.25632e-06	7.01914e-05
AAEL019770	3025.83	-0.524787	0.11617	-4.51741	6.26013e-06	7.01914e-05
TE_0921_Harbinger	4326.63	-0.325747	0.072132	-4.51598	6.30243e-06	7.06107e-05
AAEL023141	69.3636	1.33398	0.295487	4.51452	6.34598e-06	7.10166e-05
AAEL012131	288.977	0.679152	0.15044	4.51444	6.34852e-06	7.10166e-05
AAEL009725	1868.8	0.390097	0.0864247	4.51372	6.36996e-06	7.12012e-05
AAEL012725	10383.1	0.383146	0.0849041	4.5127	6.40087e-06	7.14913e-05
AAEL021502	24.8606	-2.75519	0.610641	-4.51195	6.42329e-06	7.16861e-05
AAEL018057	4373.67	-0.386406	0.0856454	-4.51169	6.43121e-06	7.17189e-05
AAEL011731	2342.79	-0.34922	0.0774194	-4.51075	6.45975e-06	7.19815e-05
AAEL000137	317.934	0.648063	0.143698	4.50991	6.48557e-06	7.22133e-05
AAEL010627	149.749	0.979485	0.21725	4.50855	6.52714e-06	7.26201e-05
AAEL004967	39.3008	-1.71692	0.380996	-4.5064	6.59365e-06	7.33035e-05
AAEL009496	17558.9	-0.262423	0.0582574	-4.50455	6.65145e-06	7.38891e-05
AAEL028144	91.0031	-1.10765	0.245976	-4.50307	6.69778e-06	7.43464e-05
AAEL010159	27577.1	-0.269554	0.0598625	-4.50289	6.70352e-06	7.43529e-05
AAEL007147	18.9212	2.73807	0.608198	4.50194	6.73364e-06	7.46295e-05
AAEL007902	125.835	-1.10012	0.244405	-4.50121	6.75684e-06	7.48291e-05
AAEL018322	4986.23	0.342128	0.0760558	4.49839	6.84714e-06	7.57708e-05
TE_0682_Gypsy	164.297	-1.29776	0.288673	-4.4956	6.93749e-06	7.67117e-05
AAEL015305	422.836	-0.633658	0.141046	-4.49256	7.03713e-06	7.77538e-05
AAEL003090	1704.23	-0.496968	0.110664	-4.49079	7.09596e-06	7.83437e-05
AAEL023039	11.1676	-6.17259	1.37466	-4.49028	7.11312e-06	7.84731e-05
AAEL018173	1780.73	0.342413	0.0763246	4.48627	7.24796e-06	7.98995e-05
AAEL000735	462.381	-0.62331	0.138971	-4.48518	7.28536e-06	8.02504e-05
AAEL010311	6058.6	-0.324917	0.0724778	-4.48299	7.36055e-06	8.10167e-05
AAEL010401	870.625	0.459109	0.102453	4.48117	7.42338e-06	8.16459e-05
AAEL003352	2418.56	-0.422379	0.0942833	-4.47989	7.46827e-06	8.20368e-05
AAEL012069	575.392	0.592835	0.132334	4.47983	7.47032e-06	8.20368e-05
AAEL010168	12022.8	-0.405415	0.0905049	-4.47948	7.48244e-06	8.21074e-05
AAEL006577	5080	-0.293867	0.0656383	-4.47706	7.56781e-06	8.2981e-05
AAEL025318	143.724	0.956249	0.213621	4.47637	7.59215e-06	8.31846e-05
AAEL008723	1848.88	0.37983	0.0848689	4.47549	7.62361e-06	8.34658e-05
AAEL013557	833.201	-0.476973	0.106626	-4.47333	7.70093e-06	8.42483e-05
AAEL010229	2634.59	-0.418704	0.0937456	-4.46639	7.95499e-06	8.69617e-05
AAEL001218	6067.03	-0.332236	0.0744075	-4.46509	8.00364e-06	8.74271e-05
AAEL019865	141.057	-0.898162	0.201244	-4.46306	8.07986e-06	8.81929e-05
AAEL021138	267.7	-1.33482	0.299129	-4.46237	8.10583e-06	8.83797e-05
AAEL014318	556.997	0.68604	0.153742	4.46228	8.10924e-06	8.83797e-05
AAEL004271	94.6894	1.33924	0.300203	4.46113	8.15291e-06	8.87885e-05
AAEL001080	620.836	0.616814	0.138276	4.46073	8.16799e-06	8.88854e-05
AAEL014562	5553.68	-0.473557	0.106178	-4.46003	8.19485e-06	8.91104e-05
AAEL008511	933.475	-0.417092	0.0936255	-4.4549	8.39323e-06	9.11988e-05
AAEL014138	54.8648	1.76121	0.395358	4.45472	8.4001e-06	9.12047e-05
AAEL000692	409.567	0.56551	0.126969	4.45391	8.43211e-06	9.14834e-05
AAEL013128	10139.8	-0.315469	0.0708382	-4.45338	8.45302e-06	9.16411e-05
AAEL026089	1280.44	-0.438152	0.0984412	-4.4509	8.55126e-06	9.26365e-05
AAEL010798	5595.27	-0.335841	0.0754719	-4.44988	8.59171e-06	9.29878e-05
AAEL010593	1995.27	0.610796	0.137267	4.44969	8.59955e-06	9.29878e-05
AAEL012227	7497.55	-0.316717	0.0711788	-4.4496	8.60305e-06	9.29878e-05
AAEL006871	402.378	-0.655316	0.1473	-4.44884	8.63333e-06	9.32452e-05
AAEL020031	720.198	-0.453094	0.101849	-4.44868	8.63984e-06	9.32456e-05
AAEL006071	3539.87	0.324836	0.0730814	4.44485	8.79518e-06	9.4851e-05
AAEL000811	171.552	-0.811742	0.182647	-4.44433	8.81653e-06	9.49703e-05
TE_1372_R1	130.173	-1.08617	0.244397	-4.44426	8.81943e-06	9.49703e-05
AAEL023614	19.6777	-2.64243	0.594705	-4.44327	8.86033e-06	9.53395e-05
AAEL000519	6.78531	-6.42572	1.44637	-4.44264	8.88635e-06	9.55482e-05
AAEL019605	5543.52	0.395683	0.0890863	4.44157	8.93031e-06	9.59493e-05
AAEL013688	931.499	0.445271	0.100256	4.44133	8.94039e-06	9.5986e-05
AAEL009407	2625.86	0.335986	0.0756545	4.44106	8.95174e-06	9.60362e-05
AAEL021083	13875.6	-0.405109	0.0912316	-4.44044	8.97736e-06	9.62394e-05
TE_0253_BelPao	178.257	-1.18096	0.266057	-4.43874	9.04853e-06	9.69303e-05
AAEL011369	304.537	-0.71636	0.16146	-4.43677	9.13189e-06	9.77506e-05
AAEL007680	479.465	0.598525	0.134975	4.43435	9.2349e-06	9.87798e-05
AAEL011818	121.623	1.06147	0.239453	4.4329	9.2976e-06	9.93768e-05
AAEL007084	1540.7	-0.511629	0.115428	-4.43246	9.31654e-06	9.95053e-05
AAEL005880	580.095	0.49878	0.112539	4.43208	9.33289e-06	9.96062e-05
AAEL027453	981.781	-0.6103	0.137733	-4.43103	9.37857e-06	0.00010002
AAEL004685	521.025	-0.592541	0.133747	-4.43033	9.40899e-06	0.00010027
AAEL008815	368.143	-0.80202	0.181056	-4.42969	9.437e-06	0.000100494
AAEL003648	402.045	0.639731	0.144443	4.42894	9.46982e-06	0.000100769
AAEL003125	2388.5	-0.447515	0.101098	-4.42654	9.5756e-06	0.000101819
AAEL023630	28.0208	-2.03241	0.459286	-4.42517	9.63685e-06	0.000102395
AAEL027247	13.9994	-3.6796	0.831569	-4.4249	9.64886e-06	0.000102447
AAEL004457	5079.18	-0.297903	0.0673298	-4.42454	9.66486e-06	0.000102541
TE_1427_R1	64.1805	1.65679	0.374573	4.42315	9.72724e-06	0.000103127
AAEL022329	159.257	-4.22258	0.954856	-4.42221	9.76955e-06	0.00010339
AAEL009951	152.757	0.880824	0.199182	4.42221	9.76984e-06	0.00010339
AAEL027614	83.2822	1.38122	0.312342	4.42212	9.77351e-06	0.00010339
AAEL019933	25.228	2.59748	0.587451	4.42162	9.79642e-06	0.000103556
AAEL006815	131.537	0.888788	0.201073	4.42023	9.85957e-06	0.000104147
AAEL003194	133.908	0.929038	0.210197	4.41984	9.87751e-06	0.00010426
AAEL002633	60.1542	1.48643	0.336535	4.41686	1.00147e-05	0.000105631
AAEL020434	1695.53	0.351997	0.0797078	4.4161	1.00499e-05	0.000105917
AAEL014715	5222.27	-0.3259	0.0738005	-4.41595	1.00565e-05	0.000105917
AAEL015586	14.0304	-3.32253	0.752566	-4.41494	1.01039e-05	0.000106338
AAEL005929	2088.51	-0.347006	0.0786117	-4.41417	1.01398e-05	0.000106567
AAEL002943	364.566	-0.626706	0.141976	-4.41416	1.01404e-05	0.000106567
AAEL001010	18.4222	2.79539	0.633392	4.41337	1.01775e-05	0.000106877
AAEL026039	3439.39	-0.340703	0.0772006	-4.41321	1.01848e-05	0.000106877
AAEL008071	749.89	-0.544117	0.123299	-4.41298	1.0196e-05	0.000106917
AAEL011612	295.696	0.822071	0.186307	4.41246	1.02202e-05	0.000107071
AAEL004006	71.484	-1.30229	0.295147	-4.41235	1.02256e-05	0.000107071
AAEL005024	379.797	3.00032	0.680026	4.41207	1.02387e-05	0.000107131
AAEL019813	229.382	1.36233	0.309507	4.40162	1.07444e-05	0.000112341
AAEL026480	32.8898	-2.15597	0.489929	-4.40059	1.07958e-05	0.000112785
AAEL014518	317.326	0.629789	0.143119	4.40045	1.08026e-05	0.000112785
AAEL009130	26.1868	2.13806	0.485945	4.3998	1.08349e-05	0.00011304
AAEL002682	46.4487	1.67682	0.381209	4.39871	1.08897e-05	0.000113531
AAEL009048	587.504	-0.532436	0.121117	-4.39606	1.10232e-05	0.000114839
AAEL013730	100.455	1.12132	0.255122	4.39522	1.10663e-05	0.000115204
AAEL005284	3291.01	-0.332387	0.0756397	-4.39434	1.11108e-05	0.000115584
AAEL005388	1270.43	0.384916	0.0876497	4.39153	1.12554e-05	0.000117004
AAEL005440	258.078	1.06518	0.242637	4.39002	1.13342e-05	0.000117738
AAEL005277	7836.43	-0.394712	0.0899415	-4.38854	1.14117e-05	0.000118458
AAEL005728	4198.41	-0.337571	0.0769321	-4.38791	1.14446e-05	0.000118714
AAEL021453	3853.86	-0.293426	0.0668938	-4.38645	1.15218e-05	0.000119428
AAEL027831	41.845	-1.56442	0.356689	-4.38595	1.15481e-05	0.000119615
AAEL020950	72.0746	-1.36704	0.311709	-4.38562	1.15657e-05	0.000119712
AAEL023769	117.151	-1.21305	0.276642	-4.38492	1.16027e-05	0.000120008
AAEL027897	709.315	0.515584	0.117589	4.38464	1.16179e-05	0.000120079
AAEL010733	511.988	-0.622699	0.142044	-4.38386	1.16594e-05	0.000120422
AAEL003530	9197.43	-0.498072	0.11364	-4.38288	1.17121e-05	0.00012088
TE_1423_R1	49.3931	1.64624	0.375684	4.38197	1.17609e-05	0.000121297
AAEL006033	1074.93	0.490502	0.112035	4.3781	1.19718e-05	0.000123332
AAEL010661	1364.85	-0.396051	0.0904633	-4.37804	1.19754e-05	0.000123332
AAEL009712	2078.62	-0.348272	0.0795632	-4.3773	1.20157e-05	0.000123659
AAEL009640	1851.77	0.344844	0.0787856	4.37699	1.20331e-05	0.000123727
AAEL012372	551.477	0.517491	0.118236	4.37678	1.20447e-05	0.000123727
AAEL001623	6854.8	-0.362762	0.0828845	-4.37672	1.20481e-05	0.000123727
AAEL015682	290.567	-0.968837	0.221461	-4.37475	1.21569e-05	0.000124756
TE_0879_Gypsy	120.012	-1.00023	0.228774	-4.37215	1.23027e-05	0.000126162
AAEL010389	237.74	-0.852924	0.195206	-4.36936	1.24612e-05	0.000127696
AAEL000282	545.551	0.4956	0.113499	4.36654	1.26228e-05	0.000129261
AAEL006367	285.858	-0.668192	0.153039	-4.36617	1.26445e-05	0.000129302
AAEL019601	113.537	-1.28162	0.293534	-4.36616	1.26449e-05	0.000129302
AAEL003522	463.735	-0.611263	0.140067	-4.36409	1.27653e-05	0.000130442
AAEL009922	381.469	0.627237	0.143737	4.36377	1.27841e-05	0.000130541
AAEL010764	43.0827	-2.98852	0.68497	-4.36299	1.28296e-05	0.000130913
AAEL019961	1229.58	-0.56999	0.130656	-4.36253	1.28568e-05	0.000131097
AAEL002895	3225.44	0.34156	0.0783382	4.36007	1.30018e-05	0.000132483
AAEL024204	6280.38	0.375298	0.0860939	4.35917	1.30556e-05	0.000132936
AAEL014282	1300.3	0.399226	0.0916502	4.35597	1.32478e-05	0.000134799
AAEL006656	303.375	-0.640046	0.146943	-4.35576	1.32607e-05	0.000134834
AAEL011156	302.186	-0.716147	0.164466	-4.35438	1.33441e-05	0.000135587
AAEL010467	13526.5	-0.399444	0.0917542	-4.35342	1.34032e-05	0.000136091
AAEL024347	12.696	-3.56993	0.820087	-4.35311	1.34222e-05	0.000136188
AAEL005943	2371.81	0.345081	0.0793065	4.35124	1.35372e-05	0.000137259
AAEL014411	959.343	0.557967	0.128274	4.34982	1.36251e-05	0.000138053
AAEL023598	12.0528	5.85151	1.34549	4.34898	1.36773e-05	0.000138484
AAEL006025	1542.72	0.343532	0.0789957	4.34874	1.36921e-05	0.000138537
AAEL019457	66.0878	1.32176	0.304038	4.34734	1.37799e-05	0.000139327
AAEL005882	170.503	-0.914637	0.210487	-4.34534	1.39059e-05	0.000140503
AAEL003277	1005.88	0.475528	0.10948	4.34352	1.40219e-05	0.000141575
AAEL007056	829.821	0.43831	0.100949	4.34189	1.41263e-05	0.00014253
AAEL013575	1516.93	0.424473	0.0977924	4.34055	1.42124e-05	0.000143297
AAEL009313	9509.63	-0.280505	0.064712	-4.33467	1.45979e-05	0.000147082
AAEL006711	1884.27	-0.355547	0.0820293	-4.33439	1.46162e-05	0.000147163
AAEL019903	147.592	-1.38738	0.320225	-4.33252	1.47413e-05	0.000148319
AAEL012496	20.9687	-2.3559	0.543807	-4.33223	1.47609e-05	0.000148412
TE_1080_L2	152.927	-0.970008	0.223925	-4.33185	1.47862e-05	0.000148564
AAEL011636	1776.13	0.390034	0.0900422	4.33168	1.47977e-05	0.000148575
AAEL022795	14.7692	-3.0287	0.699338	-4.33081	1.48562e-05	0.000149059
AAEL019804	968.417	0.614628	0.141962	4.32954	1.49424e-05	0.000149819
AAEL010316	475.273	-0.533759	0.123288	-4.32936	1.49544e-05	0.000149835
AAEL000769	273.966	-0.795249	0.183814	-4.32638	1.51582e-05	0.000151681
AAEL007452	473.132	0.552989	0.127819	4.32636	1.51597e-05	0.000151681
AAEL000672	11939.4	-0.286324	0.0662076	-4.32464	1.52778e-05	0.000152757
AAEL017329	3325.05	-0.355189	0.0821457	-4.32389	1.53301e-05	0.000153174
AAEL010061	201.971	0.902032	0.208642	4.32335	1.53676e-05	0.000153442
AAEL011017	1118.58	-0.39947	0.0924241	-4.32215	1.54518e-05	0.000154176
AAEL022530	171.513	-0.859925	0.199002	-4.32118	1.55198e-05	0.000154747
AAEL005580	2299.53	0.38188	0.0883872	4.32054	1.55651e-05	0.000155006
AAEL010422	4298.22	0.361385	0.0836466	4.32037	1.55766e-05	0.000155006
AAEL021302	351.56	0.670171	0.15512	4.32035	1.5578e-05	0.000155006
AAEL015425	167.804	0.911981	0.211222	4.31763	1.57711e-05	0.000156819
AAEL020940	38.4628	2.29667	0.532064	4.31652	1.58506e-05	0.000157501
AAEL014804	839.46	0.583347	0.135151	4.31627	1.58691e-05	0.000157576
AAEL014292	6471.87	-0.432783	0.10028	-4.31576	1.59052e-05	0.000157825
AAEL025741	10.8422	-4.59589	1.06499	-4.31544	1.59287e-05	0.000157949
AAEL015006	8987.87	-0.41014	0.0950448	-4.31523	1.59436e-05	0.000157988
AAEL029007	1334.92	-0.483731	0.112104	-4.31503	1.59583e-05	0.000158025
AAEL007519	71.4516	1.46552	0.339748	4.31357	1.60641e-05	0.000158964
AAEL022158	53.4127	-1.32231	0.306566	-4.3133	1.60839e-05	0.000159051
AAEL006674	19.3843	-2.5923	0.601425	-4.31026	1.63064e-05	0.00016114
AAEL010975	2682.26	0.334065	0.0775099	4.30997	1.63279e-05	0.000161243
AAEL009184	120.249	0.909818	0.211145	4.30896	1.64022e-05	0.000161865
AAEL020543	2742.79	0.300468	0.0697554	4.30745	1.65146e-05	0.000162862
AAEL001140	89.9304	-1.13486	0.263562	-4.30586	1.66339e-05	0.000163927
AAEL001740	1207.61	0.38102	0.0885289	4.30391	1.6781e-05	0.000165263
AAEL007763	1765.95	-0.389645	0.090571	-4.30209	1.69194e-05	0.000166513
AAEL011340	1994.79	0.401753	0.0934268	4.30019	1.70649e-05	0.00016783
AAEL018125	87.4265	1.62079	0.377255	4.29628	1.73686e-05	0.0001707
AAEL011926	33.278	-2.11195	0.491668	-4.29548	1.74314e-05	0.000171201
AAEL009477	25.736	2.35504	0.548947	4.2901	1.78589e-05	0.00017528
AAEL007088	203.63	0.776419	0.181093	4.2874	1.80776e-05	0.000177305
AAEL027699	48.2402	1.90094	0.443526	4.28597	1.81944e-05	0.00017833
AAEL006617	1264.63	-0.579295	0.135232	-4.28372	1.83792e-05	0.000180019
AAEL022237	34.1708	-1.99058	0.464823	-4.28244	1.84857e-05	0.000180939
AAEL003835	18341.8	-0.289316	0.0675982	-4.27994	1.86946e-05	0.000182859
AAEL009968	2900.96	-0.395099	0.092329	-4.27925	1.87523e-05	0.000183232
AAEL012114	341.161	0.678229	0.158495	4.27918	1.87581e-05	0.000183232
AAEL019589	1524.74	-0.537044	0.125518	-4.27862	1.88058e-05	0.000183573
AAEL014604	40.6196	1.64151	0.383707	4.27803	1.88552e-05	0.000183931
AAEL026156	319.71	1.11834	0.261563	4.27561	1.90612e-05	0.000185815
TE_0058_BelPao	89.9396	1.27834	0.299137	4.27342	1.92498e-05	0.000187455
AAEL017029	2469.12	0.307747	0.0720154	4.27335	1.92556e-05	0.000187455
AAEL008638	286.013	0.730349	0.170937	4.27261	1.93199e-05	0.000187955
AAEL001656	1315.36	-0.379837	0.0889144	-4.27194	1.93777e-05	0.00018839
AAEL022486	1216.92	0.438877	0.102746	4.27148	1.94177e-05	0.000188652
AAEL010592	226.406	-0.709076	0.166013	-4.2712	1.94421e-05	0.000188762
AAEL026671	3161.86	-0.306773	0.0718379	-4.27035	1.95166e-05	0.000189357
AAEL011742	10231	-0.361944	0.0847655	-4.26994	1.95522e-05	0.000189575
TE_0840_Gypsy	101.104	-1.28583	0.30137	-4.26661	1.98469e-05	0.000192303
AAEL022882	67.9454	1.24219	0.291541	4.26079	2.0371e-05	0.000197248
AAEL000836	729.164	0.492725	0.115673	4.25965	2.04748e-05	0.00019812
AAEL011102	697.978	-0.542352	0.127347	-4.25887	2.05467e-05	0.000198682
AAEL021495	693.475	-0.436085	0.102408	-4.25832	2.05971e-05	0.000199036
AAEL010844	749.127	-0.422496	0.0992336	-4.25759	2.0664e-05	0.000199549
TE_0475_Copia	60.6995	-1.39576	0.327972	-4.25575	2.08354e-05	0.000201069
AAEL010868	20.878	3.45161	0.811158	4.25516	2.08901e-05	0.000201462
AAEL020631	4459.98	0.384264	0.0903323	4.25389	2.10089e-05	0.000202473
AAEL017095	130.053	1.16628	0.274273	4.25227	2.11611e-05	0.000203803
TE_0812_Gypsy	43.5183	1.64077	0.386021	4.25046	2.13336e-05	0.000205327
AAEL004276	222.95	0.919081	0.216413	4.24688	2.16766e-05	0.000208489
AAEL007295	1220.37	-0.391514	0.0922042	-4.24616	2.17467e-05	0.000208925
AAEL008216	5332.62	0.302612	0.0712679	4.24611	2.17509e-05	0.000208925
AAEL008678	1144.43	-0.512875	0.120848	-4.24398	2.19592e-05	0.000210784
AAEL026745	31.313	-1.94626	0.458762	-4.24241	2.21135e-05	0.000212125
AAEL006365	7.10794	6.06776	1.43082	4.24075	2.22774e-05	0.000213555
AAEL007982	449.054	-0.614685	0.14496	-4.24039	2.23134e-05	0.000213646
AAEL010655	403.055	1.08175	0.255109	4.24036	2.23166e-05	0.000213646
TE_0679_Gypsy	174.341	-0.808303	0.190631	-4.24015	2.23368e-05	0.000213698
AAEL011768	22.2835	2.42838	0.572856	4.23907	2.24443e-05	0.000214584
AAEL009327	47.9333	1.58712	0.374485	4.23814	2.25379e-05	0.000215317
AAEL024260	1279.75	0.418992	0.0988652	4.23801	2.25509e-05	0.000215317
AAEL017508	408.637	-0.541355	0.127762	-4.2372	2.26322e-05	0.00021595
AAEL023587	83.1202	-1.08703	0.256595	-4.23635	2.27187e-05	0.000216632
AAEL025309	350.472	-0.995261	0.235121	-4.23297	2.30627e-05	0.000219766
AAEL009016	239.709	0.729507	0.1724	4.23149	2.3215e-05	0.000221021
AAEL020957	1504.12	-0.436998	0.103275	-4.23139	2.3225e-05	0.000221021
AAEL009927	35.1999	-1.78146	0.421214	-4.22936	2.34362e-05	0.000222884
AAEL023702	822.138	-0.408107	0.0964994	-4.22911	2.34616e-05	0.000222978
AAEL002967	39.8556	-2.37581	0.561929	-4.22795	2.35829e-05	0.000223983
AAEL003365	48.6554	-1.41919	0.335688	-4.22772	2.36074e-05	0.000224068
AAEL019494	13.6077	3.42276	0.809867	4.22632	2.37545e-05	0.000225197
AAEL025164	1268.19	-0.417406	0.0987642	-4.22629	2.37576e-05	0.000225197
TE_1330_P	39.4139	-1.71222	0.405268	-4.22491	2.39038e-05	0.000226367
AAEL010240	3500.91	-0.439287	0.103977	-4.22483	2.39124e-05	0.000226367
AAEL010804	1234.07	-0.355058	0.0840687	-4.22342	2.40618e-05	0.000227632
AAEL010843	11729.7	-0.325542	0.0770949	-4.22262	2.41482e-05	0.000228298
AAEL022214	460.962	-0.694868	0.164566	-4.22244	2.41675e-05	0.000228331
AAEL010306	71.1273	-1.27996	0.30317	-4.22191	2.42241e-05	0.000228716
AAEL013982	3625.46	-0.312045	0.0739387	-4.22032	2.43958e-05	0.000230187
AAEL008001	62.5649	1.75605	0.416288	4.21836	2.46083e-05	0.00023204
AAEL001887	1421.35	-0.427448	0.10135	-4.21756	2.4696e-05	0.000232714
AAEL026581	254.086	1.13062	0.268187	4.2158	2.48898e-05	0.000234387
AAEL004056	206.466	0.782666	0.185673	4.2153	2.49449e-05	0.000234752
AAEL008823	3300.71	-0.365159	0.086633	-4.21501	2.49769e-05	0.0002349
AAEL023668	10.7524	-4.12011	0.977595	-4.21453	2.50298e-05	0.00023524
AAEL014078	1318.15	-0.382569	0.090777	-4.21439	2.50457e-05	0.00023524
AAEL006751	6409.12	-0.287437	0.068208	-4.21413	2.50748e-05	0.00023536
AAEL022460	1444.84	0.359144	0.0853007	4.21033	2.54998e-05	0.000239194
AAEL010905	2294.84	-0.384974	0.0914411	-4.21008	2.55277e-05	0.000239299
AAEL021791	33.243	2.10725	0.500553	4.20985	2.55541e-05	0.000239391
AAEL005717	704.872	0.454494	0.108043	4.20658	2.59262e-05	0.000242719
AAEL019753	13795.9	-0.253204	0.0602129	-4.20515	2.60909e-05	0.000243989
AAEL001401	29.707	-2.19012	0.520823	-4.20511	2.60957e-05	0.000243989
AAEL014735	121.346	-0.855038	0.203447	-4.20276	2.63686e-05	0.00024638
AAEL026474	5662.09	-0.293753	0.0699189	-4.20133	2.65346e-05	0.000247704
AAEL009615	59.2682	-1.42989	0.34035	-4.20125	2.65446e-05	0.000247704
TE_0319_Copia	128.992	-4.50039	1.07141	-4.20044	2.66396e-05	0.000248429
AAEL003919	897.024	-0.387564	0.0923076	-4.19861	2.68556e-05	0.000250281
AAEL009511	516.783	0.503993	0.120159	4.19439	2.73601e-05	0.000254819
AAEL009881	58.3397	1.7495	0.41719	4.19354	2.74639e-05	0.00025562
AAEL002135	568.621	0.471931	0.112571	4.1923	2.76143e-05	0.000256854
TE_0370_Copia	46.6196	-1.70162	0.405926	-4.19193	2.76586e-05	0.0002571
AAEL002240	5138.84	0.503662	0.12017	4.19125	2.77418e-05	0.000257707
AAEL012318	1159.71	-0.428558	0.102267	-4.1906	2.78219e-05	0.000258285
AAEL026884	244.261	0.712071	0.169965	4.18952	2.7955e-05	0.000259353
AAEL025816	10.1562	-6.03116	1.44023	-4.18762	2.8189e-05	0.000261356
AAEL011903	419.414	0.597928	0.142808	4.18693	2.82754e-05	0.000261988
AAEL012397	336.111	-0.691913	0.165282	-4.18626	2.83588e-05	0.000262593
AAEL018232	516.923	0.484485	0.115885	4.18076	2.9054e-05	0.000268836
AAEL011825	1791.04	-0.379747	0.090835	-4.18063	2.90704e-05	0.000268836
AAEL005763	1262.54	-0.660875	0.158165	-4.17838	2.93592e-05	0.000271333
AAEL020482	29.7843	-1.81337	0.43409	-4.1774	2.94861e-05	0.000272331
AAEL010221	71.4893	1.46655	0.351118	4.17681	2.95621e-05	0.000272858
AAEL009924	1088.56	0.379213	0.0908335	4.17482	2.98226e-05	0.000275086
AAEL024519	101.251	-0.988328	0.236779	-4.17405	2.99232e-05	0.000275837
AAEL012632	2329.21	0.344926	0.0826623	4.17271	3.00996e-05	0.000277285
AAEL006610	2248.84	-0.389019	0.093239	-4.17228	3.01572e-05	0.000277639
AAEL019514	738.228	0.652454	0.156516	4.1686	3.06472e-05	0.00028197
AAEL005951	5468.47	-0.336339	0.0807207	-4.1667	3.09044e-05	0.000284154
AAEL021519	918.269	-0.395758	0.0950056	-4.16563	3.10492e-05	0.000285304
AAEL028073	150.156	-0.903011	0.216789	-4.1654	3.10806e-05	0.000285407
AAEL000085	14.953	3.01905	0.724817	4.16526	3.11e-05	0.000285407
AAEL008540	1474.41	0.438246	0.105265	4.16327	3.13719e-05	0.000287719
AAEL003321	231.775	-0.724647	0.174083	-4.16264	3.14588e-05	0.000288332
AAEL004528	487.865	0.734073	0.176398	4.16147	3.16208e-05	0.000289633
AAEL011587	10762.1	-0.306599	0.0737295	-4.15843	3.2044e-05	0.000293323
TE_1331_Penelope	83.532	1.10533	0.265846	4.1578	3.21331e-05	0.000293867
AAEL012547	1408.1	0.375854	0.0903991	4.15772	3.21443e-05	0.000293867
AAEL017198	6607.55	-0.464134	0.111665	-4.15647	3.23207e-05	0.000295247
AAEL027543	318.611	-0.591867	0.1424	-4.15636	3.23362e-05	0.000295247
AAEL008714	5086.86	0.434335	0.104511	4.1559	3.24007e-05	0.000295649
AAEL012474	34.3886	-1.79181	0.43122	-4.15521	3.24984e-05	0.000296352
AAEL004002	1259.62	0.379345	0.0913114	4.15441	3.26131e-05	0.00029721
AAEL001246	484.258	0.550851	0.1326	4.15424	3.26365e-05	0.000297235
TE_0723_Gypsy	19.2546	2.48114	0.597408	4.15317	3.27901e-05	0.000298446
AAEL006964	461.824	-0.615886	0.148318	-4.15245	3.28929e-05	0.000299193
AAEL002105	213.132	0.754645	0.181787	4.15126	3.30647e-05	0.000300566
AAEL011563	169.264	-0.848489	0.2044	-4.15112	3.30856e-05	0.000300566
AAEL003366	982.483	0.377267	0.09089	4.15081	3.31305e-05	0.000300784
AAEL011780	2220.66	0.342471	0.0825276	4.14977	3.32808e-05	0.000301958
AAEL020470	10.7637	-3.83938	0.925311	-4.14928	3.33522e-05	0.000302416
AAEL005931	5787.39	-0.344341	0.0829976	-4.1488	3.34221e-05	0.000302859
AAEL027632	115.934	1.64066	0.395612	4.14715	3.36642e-05	0.000304861
AAEL023342	3479.02	0.301726	0.072766	4.14652	3.37566e-05	0.000305506
AAEL024005	132.37	-1.28219	0.309362	-4.14464	3.4035e-05	0.000307728
AAEL006614	461.07	-0.53427	0.128908	-4.14457	3.40448e-05	0.000307728
AAEL009908	536.539	-0.520251	0.125586	-4.14258	3.43428e-05	0.000310226
AAEL019861	448.079	0.550604	0.132962	4.14105	3.45717e-05	0.000312098
AAEL002358	2684.79	0.302023	0.0729507	4.1401	3.47153e-05	0.000313199
AAEL025123	3239.28	0.28005	0.0676486	4.13977	3.47655e-05	0.000313235
AAEL013959	90.817	1.31741	0.318239	4.13968	3.47789e-05	0.000313235
AAEL017293	35.5891	1.80886	0.436961	4.13964	3.47845e-05	0.000313235
AAEL003779	5304.45	-0.350231	0.0847038	-4.13478	3.55299e-05	0.000319747
AAEL009899	36.0545	-2.00273	0.484522	-4.13341	3.57427e-05	0.000321461
AAEL012809	315.872	0.627387	0.151791	4.13324	3.57686e-05	0.000321493
AAEL025650	57.9318	1.52834	0.369962	4.13107	3.6108e-05	0.000324342
AAEL009045	28.4179	-1.90249	0.460701	-4.12956	3.63454e-05	0.000326271
AAEL018130	1658.04	0.381466	0.092402	4.12834	3.65398e-05	0.000327812
AAEL003063	1334.42	0.400912	0.0971471	4.12685	3.67761e-05	0.000329726
AAEL011807	313.592	0.647789	0.156983	4.1265	3.6833e-05	0.000330031
AAEL020453	21.2504	-2.33005	0.564694	-4.12621	3.68783e-05	0.000330232
AAEL000486	6463.42	-0.335816	0.0813918	-4.12592	3.69254e-05	0.00033041
AAEL004707	72.4865	1.31381	0.318438	4.1258	3.69441e-05	0.00033041
AAEL014457	89.1928	1.09687	0.266109	4.12189	3.7577e-05	0.000335862
AAEL010055	107.944	-1.06267	0.257919	-4.12019	3.78558e-05	0.000338144
AAEL013503	666.966	0.527569	0.128096	4.11855	3.81256e-05	0.000340343
AAEL004955	568.721	-0.561967	0.136454	-4.11835	3.81587e-05	0.000340428
AAEL008431	15102.7	-0.249116	0.0605082	-4.11707	3.8372e-05	0.000342118
AAEL010788	2664.62	-0.41342	0.100443	-4.11598	3.85536e-05	0.000343474
AAEL012659	957.352	-0.529467	0.12864	-4.11587	3.85717e-05	0.000343474
AAEL020486	107.591	1.01305	0.246221	4.11439	3.88209e-05	0.00034548
AAEL020888	47.9881	-1.46018	0.355131	-4.11167	3.92812e-05	0.00034936
AAEL018248	1506.24	-0.401999	0.0977745	-4.11149	3.93106e-05	0.000349406
AAEL024267	20.1416	2.89655	0.705157	4.10766	3.9969e-05	0.000355039
AAEL022140	11677.6	-0.489788	0.119248	-4.10732	4.0027e-05	0.000355335
AAEL008115	393.865	0.532923	0.129856	4.10394	4.06166e-05	0.000360348
AAEL020929	1233.28	0.555188	0.13532	4.10277	4.08228e-05	0.000361954
AAEL021984	44.9423	-1.65997	0.404652	-4.10221	4.09225e-05	0.000362615
AAEL003070	998.627	-0.40417	0.0985729	-4.10021	4.12768e-05	0.000365529
AAEL012442	4238.55	0.321093	0.0783584	4.09775	4.17183e-05	0.000369212
AAEL013068	8800.42	-0.299438	0.073091	-4.09679	4.18927e-05	0.000370528
AAEL012267	1743.84	-0.384933	0.0939996	-4.09505	4.22072e-05	0.00037308
AAEL012265	3674.87	-0.282271	0.0689354	-4.09471	4.22698e-05	0.000373405
TE_0272_BelPao	249.761	-1.26062	0.307896	-4.09433	4.23399e-05	0.000373795
AAEL019864	4516.05	0.323309	0.0789723	4.09395	4.24081e-05	0.000373941
AAEL005030	36.6259	1.71938	0.41998	4.09395	4.24084e-05	0.000373941
AAEL020806	18.4872	-2.72159	0.6649	-4.09323	4.254e-05	0.000374873
AAEL003950	6954.1	-0.328518	0.0802851	-4.09189	4.27867e-05	0.000376816
AAEL013327	41.9682	-1.46115	0.357225	-4.09027	4.30869e-05	0.000379228
AAEL004920	5436.49	-0.381323	0.0932414	-4.08963	4.32067e-05	0.00038005
AAEL006977	3739.46	-0.350773	0.0858146	-4.08757	4.35922e-05	0.000383207
AAEL021689	111.081	-1.11574	0.273054	-4.08615	4.38584e-05	0.000385312
AAEL019725	387.06	0.584544	0.143078	4.0855	4.39821e-05	0.000386164
AAEL015070	82.3716	3.81866	0.934772	4.08513	4.40527e-05	0.000386547
AAEL021481	536.699	0.494454	0.121073	4.08394	4.42791e-05	0.000388298
AAEL024583	888.396	0.799672	0.195957	4.08086	4.48691e-05	0.000393232
AAEL014020	6.03936	-6.23127	1.52711	-4.08042	4.49539e-05	0.000393736
AAEL001715	7008.36	-0.32962	0.0807856	-4.08018	4.50004e-05	0.000393904
AAEL025390	267.269	-0.756942	0.185566	-4.07909	4.52114e-05	0.000395511
AAEL004867	323.106	0.591583	0.145076	4.07775	4.54736e-05	0.000397563
AAEL019590	107.999	1.02133	0.250545	4.07643	4.57329e-05	0.000399588
AAEL022764	18.8143	-2.95977	0.726169	-4.07587	4.58435e-05	0.000400311
AAEL027832	120.701	1.04207	0.25582	4.07345	4.63219e-05	0.000404244
AAEL007514	46.2718	1.47405	0.361888	4.07323	4.63652e-05	0.000404376
AAEL023517	31.8843	-1.85733	0.456191	-4.07138	4.67349e-05	0.000407352
AAEL002023	5204.96	-0.284952	0.0699915	-4.07124	4.67629e-05	0.000407352
AAEL003888	507.263	-0.556704	0.136762	-4.07061	4.68907e-05	0.000408218
AAEL025111	423.56	0.79809	0.196212	4.06749	4.75219e-05	0.000413463
AAEL007002	90.2851	0.981637	0.241436	4.06583	4.78621e-05	0.000416172
AAEL027166	107.239	1.20541	0.296532	4.06501	4.80303e-05	0.000417383
AAEL002281	3625.36	-0.33329	0.0820243	-4.06331	4.8381e-05	0.000420177
AAEL021427	156.164	0.846986	0.208458	4.06309	4.84267e-05	0.00042032
AAEL002195	2650.43	0.315908	0.0777973	4.06065	4.89367e-05	0.000424491
AAEL026229	2450.84	0.442872	0.10907	4.06045	4.89782e-05	0.000424595
AAEL009971	6839.46	-0.280476	0.0690989	-4.05906	4.92711e-05	0.000426878
AAEL001610	637.229	0.42839	0.105549	4.05868	4.93508e-05	0.000427312
TE_0267_BelPao	98.5251	1.04734	0.258084	4.05813	4.94668e-05	0.000428059
AAEL024142	11.0151	-4.17628	1.02924	-4.05762	4.95755e-05	0.000428742
AAEL007771	4741.84	-0.512326	0.126336	-4.05526	5.00785e-05	0.000432832
AAEL001478	383.631	0.575984	0.142069	4.05425	5.02954e-05	0.000434446
AAEL008579	9868.49	0.360203	0.0888859	4.05243	5.06894e-05	0.000437587
TE_1028_Kiri	544.956	-0.474392	0.117115	-4.05064	5.1077e-05	0.000440669
AAEL022739	124.192	-0.881398	0.217626	-4.05006	5.12053e-05	0.000441512
AAEL010317	4931.39	-0.31173	0.0770167	-4.04756	5.17538e-05	0.000445974
AAEL019505	92.011	-1.07128	0.264813	-4.04542	5.22302e-05	0.000449811
AAEL007251	1993.57	0.365538	0.0903786	4.04452	5.24294e-05	0.000451256
AAEL001458	440.232	0.776484	0.192109	4.0419	5.30189e-05	0.000456058
AAEL002374	2407.31	0.312849	0.0774171	4.04109	5.32033e-05	0.000457371
AAEL009777	218.924	0.763293	0.189006	4.03846	5.38027e-05	0.000462247
AAEL013540	1183.94	0.381009	0.0943524	4.03815	5.38749e-05	0.000462592
AAEL005303	1064.76	-0.37831	0.0937612	-4.03482	5.46438e-05	0.000468915
TE_0084_BelPao	178.781	-0.884968	0.219377	-4.03401	5.48338e-05	0.000470265
TE_0836_Gypsy	12.7197	3.31686	0.822532	4.03251	5.51851e-05	0.000472996
AAEL027239	1743.68	0.374952	0.092999	4.03179	5.53539e-05	0.000474161
AAEL003606	753.164	-0.478228	0.118652	-4.03052	5.56526e-05	0.000476436
AAEL023633	17.9412	-2.22746	0.552914	-4.02859	5.61127e-05	0.00048009
AAEL003471	577.04	-0.439097	0.109071	-4.02577	5.67882e-05	0.000485581
AAEL000583	1102.01	0.399799	0.099323	4.02524	5.69174e-05	0.000486224
AAEL028002	110.171	1.03806	0.257891	4.02518	5.6932e-05	0.000486224
AAEL003273	964.007	0.402841	0.100084	4.02504	5.69646e-05	0.000486224
AAEL006822	574.941	0.564441	0.140244	4.02472	5.70429e-05	0.000486604
AAEL011622	97.4104	0.9719	0.241599	4.02278	5.75153e-05	0.000490343
AAEL013818	1567.09	0.62555	0.15555	4.02154	5.78199e-05	0.000492649
AAEL005879	2354.71	-0.317421	0.0789472	-4.02067	5.80317e-05	0.000494161
AAEL004455	709.854	-0.434438	0.108111	-4.01846	5.85798e-05	0.000498534
AAEL010047	538.497	0.706593	0.175876	4.01756	5.88045e-05	0.000500151
AAEL020006	370.82	0.568772	0.141641	4.0156	5.92942e-05	0.000504018
AAEL013633	2943.59	0.305532	0.0761067	4.01452	5.95663e-05	0.000506032
AAEL003041	66.1581	1.23319	0.307254	4.01358	5.98041e-05	0.000507754
AAEL000875	1531.05	0.422098	0.105209	4.012	6.02057e-05	0.000510862
AAEL012975	433.459	0.595001	0.148413	4.00909	6.09526e-05	0.000516896
AAEL006602	25.9009	-1.89937	0.473927	-4.00773	6.13045e-05	0.000519574
AAEL025922	5470.99	-0.271214	0.0676755	-4.00756	6.13492e-05	0.000519647
AAEL000938	693.947	0.477904	0.119298	4.00599	6.17595e-05	0.000522815
AAEL017811	117.719	1.52868	0.381812	4.00375	6.2345e-05	0.000527462
AAEL011912	699.096	0.459817	0.114913	4.00143	6.29611e-05	0.000532362
AAEL014311	1747.05	-0.419413	0.104838	-4.00058	6.31871e-05	0.000533959
AAEL010139	19.7496	-2.478	0.619732	-3.9985	6.37452e-05	0.00053836
AAEL009616	435.329	1.9142	0.47947	3.99232	6.54306e-05	0.000552269
AAEL001815	3498.24	0.278568	0.0697789	3.99215	6.54757e-05	0.00055228
AAEL015238	456.898	0.621604	0.155711	3.99204	6.55085e-05	0.00055228
AAEL015416	35.3357	1.63608	0.409993	3.99051	6.59328e-05	0.000555532
AAEL009539	2158.88	-0.400727	0.100446	-3.98948	6.62177e-05	0.000557606
AAEL023251	196.513	-0.664101	0.166481	-3.98906	6.6336e-05	0.000558277
AAEL014201	624.8	-0.436575	0.109452	-3.98875	6.64223e-05	0.000558677
AAEL010370	375.338	0.950909	0.238418	3.98842	6.65156e-05	0.000559135
AAEL027772	19.5957	-2.35063	0.589558	-3.98711	6.68824e-05	0.00056189
AAEL006791	327.709	0.623596	0.156423	3.9866	6.70277e-05	0.000562783
AAEL023258	71.769	1.31402	0.329647	3.98614	6.71567e-05	0.000563538
AAEL008219	20.1159	2.37494	0.595845	3.98584	6.72432e-05	0.000563935
AAEL010494	722.994	0.476229	0.119496	3.98531	6.73917e-05	0.000564852
AAEL009191	442.946	0.55507	0.139333	3.98377	6.78307e-05	0.0005682
AAEL001299	235.631	-0.779141	0.195679	-3.98172	6.84172e-05	0.00057278
AAEL013967	825.035	-0.402223	0.101055	-3.98024	6.88446e-05	0.000576024
AAEL024434	14518.8	-0.370625	0.0931506	-3.97877	6.9273e-05	0.000579272
AAEL000569	2587.75	0.313673	0.0788458	3.97831	6.9408e-05	0.000580064
AAEL012513	83.507	1.09562	0.275427	3.97788	6.9531e-05	0.000580755
AAEL014204	595.793	0.725303	0.182344	3.97765	6.95992e-05	0.000580988
AAEL027229	7.54542	-5.57746	1.40228	-3.97741	6.96685e-05	0.00058123
AAEL023193	10767.7	0.270429	0.0680191	3.97578	7.01482e-05	0.000584893
AAEL017499	3372.81	0.34529	0.0868532	3.97556	7.02133e-05	0.000585097
AAEL004357	41.2497	-1.87588	0.47187	-3.97542	7.02555e-05	0.000585111
AAEL011414	55186.1	-0.297406	0.0748302	-3.97441	7.05526e-05	0.000587245
AAEL019387	61.8304	2.33391	0.587395	3.97332	7.08765e-05	0.000589601
AAEL026516	195.461	0.880081	0.221538	3.9726	7.10918e-05	0.000591051
AAEL008160	403.062	-0.622092	0.156711	-3.96967	7.19711e-05	0.000598016
TE_1153_Mariner	23.6322	-2.04648	0.515676	-3.96853	7.23179e-05	0.000600551
AAEL013140	151.214	0.807474	0.203557	3.96682	7.28365e-05	0.000604509
AAEL000243	55.4537	-1.33918	0.338435	-3.95698	7.59041e-05	0.000629607
AAEL004698	1984.03	0.446771	0.112913	3.95679	7.59647e-05	0.000629746
AAEL003233	203.932	-0.705533	0.17837	-3.95544	7.63928e-05	0.000632931
AAEL000965	1461.61	-0.366697	0.0927146	-3.95512	7.64971e-05	0.000633431
TE_0678_Gypsy	374.148	-0.532718	0.134725	-3.95412	7.68175e-05	0.000635719
AAEL004555	400.185	-0.52911	0.133927	-3.95073	7.79121e-05	0.000644408
AAEL019578	761.391	0.530817	0.134364	3.95058	7.79605e-05	0.000644438
AAEL013746	1672.73	0.334716	0.0847555	3.9492	7.84123e-05	0.000647801
AAEL007206	229.507	0.825497	0.209083	3.94818	7.87492e-05	0.000650211
AAEL001095	208.114	-0.705194	0.178647	-3.94741	7.90024e-05	0.000651928
AAEL019524	50.1495	1.86881	0.473501	3.9468	7.92035e-05	0.000653214
AAEL009272	630.342	-0.509948	0.12926	-3.94512	7.97601e-05	0.000657427
AAEL001891	693.84	-0.441589	0.111968	-3.9439	8.01678e-05	0.00066041
AAEL028201	51.041	1.99319	0.505447	3.94342	8.03272e-05	0.000661345
AAEL008545	250.698	0.865244	0.219469	3.94243	8.06585e-05	0.000663694
TE_0083_BelPao	120.227	2.93861	0.745636	3.94107	8.11189e-05	0.000666873
AAEL029040	127.416	-0.916215	0.232486	-3.94095	8.11611e-05	0.000666873
TE_1215_MITE	330.206	-0.554912	0.140809	-3.94088	8.11838e-05	0.000666873
AAEL024634	37.1562	-1.60675	0.407784	-3.94021	8.14113e-05	0.000668361
AAEL014254	105.446	-1.05688	0.26841	-3.93756	8.23135e-05	0.000675383
AAEL000795	14536.1	-0.231963	0.0589194	-3.93696	8.2522e-05	0.000676708
AAEL027157	60.7657	1.43017	0.363288	3.93675	8.25931e-05	0.000676906
AAEL008202	18.1872	-2.24946	0.57146	-3.93633	8.27376e-05	0.000677705
AAEL012828	57.0544	1.27988	0.325261	3.93494	8.32175e-05	0.000681248
AAEL009722	708.294	-0.432882	0.110016	-3.93473	8.32903e-05	0.000681458
AAEL003467	13.489	-3.16356	0.804262	-3.93349	8.37212e-05	0.000684594
AAEL018333	66.8306	-1.08775	0.276791	-3.92988	8.499e-05	0.000694575
AAEL027448	9.22378	5.46485	1.39067	3.92964	8.50719e-05	0.00069485
AAEL005286	1676.85	-0.328304	0.0835585	-3.92904	8.52866e-05	0.000696209
AAEL021084	39.3133	1.52294	0.387696	3.92817	8.55944e-05	0.000698326
AAEL022233	5.19595	-6.02068	1.53282	-3.92784	8.57112e-05	0.000698883
AAEL011757	94.4395	0.994201	0.253165	3.92709	8.59782e-05	0.000700664
AAEL022219	648.31	-0.485367	0.123634	-3.92585	8.64248e-05	0.000703905
AAEL011665	1076.21	0.365268	0.0930613	3.92503	8.67192e-05	0.000705904
AAEL014029	676.77	0.437687	0.111536	3.92418	8.70268e-05	0.000708008
AAEL021489	160.439	0.826874	0.210722	3.92401	8.70862e-05	0.000708091
AAEL027926	8.6621	5.36981	1.36857	3.92366	8.72156e-05	0.000708429
AAEL013971	534.81	0.59878	0.152609	3.92363	8.7226e-05	0.000708429
AAEL026579	239.93	0.659148	0.168041	3.92254	8.76195e-05	0.000711224
AAEL003641	18.0094	-2.51903	0.642417	-3.92117	8.81196e-05	0.000714509
AAEL021562	48.4051	1.99109	0.507782	3.92116	8.81235e-05	0.000714509
AAEL002788	4886.45	0.321635	0.0820287	3.921	8.81808e-05	0.000714572
AAEL013291	2741.36	-0.382113	0.0974614	-3.92066	8.83069e-05	0.000715191
AAEL009890	2826.8	0.325867	0.0831436	3.91932	8.87977e-05	0.000718762
TE_0519_Copia	39.9711	1.80127	0.45981	3.91741	8.95048e-05	0.00072408
AAEL018114	595.153	-0.447022	0.114138	-3.91651	8.98394e-05	0.000726379
AAEL004716	10867.1	-0.338288	0.0863961	-3.91555	9.01985e-05	0.000728873
AAEL008797	30.9735	1.86605	0.476842	3.91335	9.10226e-05	0.00073512
AAEL023611	2057.48	-0.363471	0.0929225	-3.91155	9.17062e-05	0.000740226
AAEL024852	8268.86	0.279057	0.0713495	3.91112	9.18693e-05	0.000741127
AAEL026142	511.994	0.54714	0.139904	3.91082	9.1984e-05	0.000741637
AAEL025610	509.163	-0.55113	0.140973	-3.90946	9.25012e-05	0.00074539
AAEL010065	1782.66	-0.315086	0.0806063	-3.90895	9.26975e-05	0.0007459
AAEL001194	8740.19	-0.293315	0.0750375	-3.90892	9.27108e-05	0.0007459
AAEL015432	14.0241	-2.71122	0.693603	-3.90889	9.27198e-05	0.0007459
AAEL005939	568.629	-0.550567	0.140901	-3.90748	9.32621e-05	0.000749844
AAEL007353	3635.99	0.280611	0.0718179	3.90726	9.33503e-05	0.000750134
AAEL021179	43.5767	-1.46619	0.37527	-3.90702	9.34427e-05	0.000750459
TE_0007_BelPao	61.7798	1.21539	0.311095	3.90683	9.35151e-05	0.000750621
AAEL021296	9.76848	-4.41308	1.13002	-3.9053	9.41084e-05	0.000754963
AAEL006988	1181.45	0.370473	0.0948699	3.90507	9.41995e-05	0.000755273
AAEL013760	52.9823	1.30444	0.334095	3.90439	9.44624e-05	0.00075696
AAEL001100	155.025	-0.72179	0.185014	-3.90128	9.56839e-05	0.000766322
AAEL007267	674.036	0.450764	0.115552	3.90096	9.58123e-05	0.000766924
AAEL010850	1122.25	0.446502	0.114477	3.90037	9.60446e-05	0.000767946
AAEL023198	5.88944	-6.19793	1.58906	-3.90037	9.60466e-05	0.000767946
AAEL019564	196.049	-0.720101	0.184632	-3.90021	9.6111e-05	0.000768035
AAEL000297	442.594	0.521361	0.133706	3.8993	9.64718e-05	0.000770491
AAEL010943	102.814	1.34115	0.344065	3.89796	9.70065e-05	0.000774332
AAEL022636	20.139	-2.55828	0.656946	-3.89421	9.85204e-05	0.000785957
AAEL000889	571.873	-0.653038	0.1677	-3.89408	9.8572e-05	0.000785957
AAEL002864	1653.36	0.329949	0.0847503	3.89319	9.89355e-05	0.000788144
AAEL008862	7962.2	0.325357	0.0835719	3.89314	9.89556e-05	0.000788144
AAEL023826	10.2472	-4.04939	1.04055	-3.8916	9.95857e-05	0.000792724
AAEL020436	14.4182	-3.93774	1.01221	-3.89023	0.000100148	0.00079676
AAEL009500	1358.82	0.373131	0.095928	3.8897	0.00010037	0.000798084
AAEL001619	698.685	0.485845	0.124929	3.88896	0.000100674	0.000800064
AAEL021611	619.527	0.465927	0.119869	3.88698	0.000101499	0.000806171
AAEL001206	5798.25	-0.248132	0.0638457	-3.88643	0.000101727	0.000807541
AAEL002847	247.835	-0.719247	0.185159	-3.88448	0.000102549	0.000813619
AAEL023949	43.4528	-2.64225	0.680379	-3.8835	0.000102963	0.000816451
AAEL020779	5.33488	-6.08839	1.56884	-3.88082	0.000104104	0.000825041
AAEL024144	1728.95	0.395023	0.101811	3.87997	0.000104467	0.00082747
AAEL011423	234.492	-0.647209	0.166871	-3.8785	0.000105104	0.000831923
AAEL019756	2606.36	0.33149	0.0854708	3.8784	0.000105145	0.000831923
AAEL008037	779.448	-0.380944	0.0982489	-3.87734	0.000105605	0.000835105
AAEL027148	237.423	0.619845	0.160203	3.86913	0.000109224	0.000863245
AAEL009054	28.7093	1.75724	0.454589	3.86557	0.000110831	0.000875469
AAEL001509	559.464	0.530378	0.137266	3.86385	0.000111612	0.000880909
AAEL001857	13.7843	-2.81851	0.729479	-3.86373	0.000111669	0.000880909
AAEL002375	2235.63	0.356885	0.0923698	3.86365	0.000111703	0.000880909
AAEL000123	11.2835	3.52291	0.91269	3.85992	0.000113422	0.000893973
AAEL008341	7116.4	-0.272192	0.0705342	-3.859	0.000113851	0.000896868
AAEL000590	3923.35	-0.276028	0.071535	-3.85864	0.000114018	0.000897691
AAEL022385	42.4791	-1.51771	0.393736	-3.85463	0.000115905	0.000912047
AAEL022822	302.952	0.652286	0.169277	3.85337	0.000116505	0.000916268
AAEL006209	3001.59	0.299417	0.0777406	3.85149	0.000117402	0.000922643
AAEL022948	541.38	0.699777	0.181694	3.8514	0.000117444	0.000922643
AAEL005175	5530.85	-0.243876	0.063324	-3.85124	0.000117523	0.000922761
AAEL009023	1469.17	-0.427625	0.111046	-3.8509	0.000117684	0.00092304
AAEL022564	50.8404	1.4546	0.37773	3.8509	0.000117686	0.00092304
AAEL025202	3736.92	-0.263319	0.0683964	-3.8499	0.000118168	0.000926316
AAEL021426	7.54873	-5.56146	1.44464	-3.84973	0.000118247	0.000926429
AAEL002229	5.8441	5.78762	1.50358	3.84923	0.000118488	0.000927809
AAEL028021	3091.17	-0.413776	0.107513	-3.84861	0.00011879	0.000929672
AAEL005626	813.656	0.454649	0.118225	3.84563	0.000120243	0.000940531
AAEL013156	16.9688	2.30951	0.600994	3.84282	0.00012163	0.000950869
AAEL000242	276.982	0.71595	0.1864	3.84094	0.000122564	0.000957651
AAEL020903	10478.5	-0.285106	0.0742845	-3.83802	0.000124029	0.000968571
AAEL010360	491.559	-0.571864	0.14901	-3.83775	0.000124166	0.000969111
AAEL013521	2236.13	-0.286419	0.0746441	-3.83713	0.00012448	0.000971038
AAEL025786	1014.77	-0.466245	0.121546	-3.83594	0.000125086	0.000975239
AAEL013536	7001.18	-0.328386	0.0856709	-3.83311	0.000126531	0.000985969
AAEL008849	4076.87	-0.299207	0.0780617	-3.83296	0.000126611	0.000986059
AAEL026775	162.737	-0.888679	0.232003	-3.83046	0.000127904	0.000995595
AAEL012013	22.6169	-1.95945	0.511574	-3.83023	0.000128024	0.000995986
AAEL019486	2700.68	-0.287992	0.0751926	-3.83006	0.000128113	0.000996146
AAEL026582	55.007	1.37301	0.358526	3.82959	0.000128358	0.000997508
AAEL007998	16.3763	2.44675	0.639265	3.82743	0.000129486	0.00100539
AAEL004743	6874.17	0.238273	0.0622548	3.82739	0.000129512	0.00100539
AAEL011578	582.561	-0.502632	0.131347	-3.82675	0.000129848	0.00100746
AAEL014440	2100.43	-0.385613	0.1008	-3.82551	0.000130499	0.00101196
AAEL020064	8.85589	-4.35751	1.13947	-3.82417	0.000131216	0.00101698
AAEL019542	14111.4	-0.414621	0.108561	-3.81923	0.000133867	0.00103696
AAEL011213	17.0099	-2.83369	0.74212	-3.81837	0.000134336	0.00104004
AAEL005383	3570.57	0.278614	0.0729913	3.81709	0.000135035	0.00104489
AAEL018026	28.6131	1.69528	0.444146	3.81695	0.00013511	0.00104489
AAEL010694	423.56	-0.496986	0.130209	-3.81683	0.00013518	0.00104489
AAEL009029	4248.43	-0.301832	0.0790859	-3.8165	0.000135355	0.00104568
AAEL000266	32.15	1.58089	0.414242	3.81635	0.000135442	0.0010458
AAEL012038	1361.2	0.467728	0.122578	3.81577	0.000135758	0.00104767
AAEL010583	1014.7	0.410748	0.107758	3.81178	0.000137972	0.00106419
AAEL014376	669.167	-0.478766	0.12565	-3.81031	0.000138792	0.00106994
AAEL010808	677.208	0.387514	0.101712	3.80992	0.00013901	0.00107104
AAEL001119	2399.1	0.344423	0.0904398	3.80831	0.000139918	0.00107747
[truncated: 13,153 more rows]

## Sheet: Raw Counts
Gene	Dcr_thorax_p_1	Dcr_thorax_p_2	Dcr_thorax_p_3	Dcr_midgut_p_1	Dcr_midgut_p_2	Dcr_midgut_p_3	Dcr_ovary_p_1	Dcr_ovary_p_2	Dcr_ovary_p_3	Sis_thorax_p_1	Sis_thorax_p_2	Sis_thorax_p_3	Sis_midgut_p_1	Sis_midgut_p_2	Sis_midgut_p_3	Sis_ovary_p_1	Sis_ovary_p_2	Sis_ovary_p_3
[truncated: 21,303 more rows]

[truncated: 8 more sheets: WT_vs_dicer2KO_Beek2018, WT_vs_DoubleKO_Beek2018, Raw Counts_Beek2018, w1118_vs_dcr2_carcass_Roy2020, w1118_vs_dcr2_ovaries_Roy2020, Raw Counts_Roy2020, WT_vs_Ago2-KO_Dong2023, Raw Counts_Dong2023]
