# Supplementary material for: Limited impact of the siRNA pathway on transposable element expression in Aedes aegypti
Source: BMC Biol. 2025 May 13;23:130. doi: 10.1186/s12915-025-02225-8 (PMC12076837; doi:10.1186/s12915-025-02225-8)
Supplement: Supplementary file 16 — Additional file 16: Table S2 – Genes implicated in endo-siRNA biogenesis. All genes surpassing the whole number 0.1 reads per million mapped reads (RPM) equivalent number of counts in the antisense orientation in midgut and ovary samples. Genes surpassing the threshold in at least 2 out of 3 control (Sis) replicates and none of the Dcr2R172fsX (Dcr) replicates are included in a separate sheet, as well as their differential expression. [file 12915_2025_2225_MOESM16_ESM.xlsx]

## Sheet: 21nt_antisense_counts
Sample	Gene	Counts	cond	organ	libsize	sF	RPM	RPMadj
Dcr-midgut-pool-1	AAEL000090	2	Dcr	midgut	14049414	1.0013	0.142355	0.14217
Dcr-midgut-pool-1	AAEL000147	1	Dcr	midgut	14049414	1.0013	0.0711773	0.0710848
Dcr-midgut-pool-1	AAEL000165	2	Dcr	midgut	14049414	1.0013	0.142355	0.14217
Dcr-midgut-pool-1	AAEL000180	1	Dcr	midgut	14049414	1.0013	0.0711773	0.0710848
Dcr-midgut-pool-1	AAEL000195	1	Dcr	midgut	14049414	1.0013	0.0711773	0.0710848
Dcr-midgut-pool-1	AAEL000424	1	Dcr	midgut	14049414	1.0013	0.0711773	0.0710848
Dcr-midgut-pool-1	AAEL000458	1	Dcr	midgut	14049414	1.0013	0.0711773	0.0710848
Dcr-midgut-pool-1	AAEL000668	1	Dcr	midgut	14049414	1.0013	0.0711773	0.0710848
Dcr-midgut-pool-1	AAEL000804	1	Dcr	midgut	14049414	1.0013	0.0711773	0.0710848
Dcr-midgut-pool-1	AAEL000905	2	Dcr	midgut	14049414	1.0013	0.142355	0.14217
Dcr-midgut-pool-1	AAEL001334	1	Dcr	midgut	14049414	1.0013	0.0711773	0.0710848
Dcr-midgut-pool-1	AAEL001586	2	Dcr	midgut	14049414	1.0013	0.142355	0.14217
Dcr-midgut-pool-1	AAEL001699	1	Dcr	midgut	14049414	1.0013	0.0711773	0.0710848
Dcr-midgut-pool-1	AAEL001787	1	Dcr	midgut	14049414	1.0013	0.0711773	0.0710848
Dcr-midgut-pool-1	AAEL002080	2	Dcr	midgut	14049414	1.0013	0.142355	0.14217
Dcr-midgut-pool-1	AAEL002257	1	Dcr	midgut	14049414	1.0013	0.0711773	0.0710848
Dcr-midgut-pool-1	AAEL002296	1	Dcr	midgut	14049414	1.0013	0.0711773	0.0710848
Dcr-midgut-pool-1	AAEL002566	1	Dcr	midgut	14049414	1.0013	0.0711773	0.0710848
Dcr-midgut-pool-1	AAEL002812	1	Dcr	midgut	14049414	1.0013	0.0711773	0.0710848
Dcr-midgut-pool-1	AAEL002922	1	Dcr	midgut	14049414	1.0013	0.0711773	0.0710848
Dcr-midgut-pool-1	AAEL003083	1	Dcr	midgut	14049414	1.0013	0.0711773	0.0710848
Dcr-midgut-pool-1	AAEL003173	1	Dcr	midgut	14049414	1.0013	0.0711773	0.0710848
Dcr-midgut-pool-1	AAEL003435	1	Dcr	midgut	14049414	1.0013	0.0711773	0.0710848
Dcr-midgut-pool-1	AAEL003478	1	Dcr	midgut	14049414	1.0013	0.0711773	0.0710848
Dcr-midgut-pool-1	AAEL003505	1	Dcr	midgut	14049414	1.0013	0.0711773	0.0710848
Dcr-midgut-pool-1	AAEL003568	1	Dcr	midgut	14049414	1.0013	0.0711773	0.0710848
Dcr-midgut-pool-1	AAEL003646	2	Dcr	midgut	14049414	1.0013	0.142355	0.14217
Dcr-midgut-pool-1	AAEL003831	1	Dcr	midgut	14049414	1.0013	0.0711773	0.0710848
Dcr-midgut-pool-1	AAEL004009	1	Dcr	midgut	14049414	1.0013	0.0711773	0.0710848
Dcr-midgut-pool-1	AAEL004179	1	Dcr	midgut	14049414	1.0013	0.0711773	0.0710848
Dcr-midgut-pool-1	AAEL004382	2	Dcr	midgut	14049414	1.0013	0.142355	0.14217
Dcr-midgut-pool-1	AAEL004439	1	Dcr	midgut	14049414	1.0013	0.0711773	0.0710848
Dcr-midgut-pool-1	AAEL004625	1	Dcr	midgut	14049414	1.0013	0.0711773	0.0710848
Dcr-midgut-pool-1	AAEL004718	1	Dcr	midgut	14049414	1.0013	0.0711773	0.0710848
Dcr-midgut-pool-1	AAEL005221	1	Dcr	midgut	14049414	1.0013	0.0711773	0.0710848
Dcr-midgut-pool-1	AAEL005254	3	Dcr	midgut	14049414	1.0013	0.213532	0.213255
Dcr-midgut-pool-1	AAEL005329	1	Dcr	midgut	14049414	1.0013	0.0711773	0.0710848
Dcr-midgut-pool-1	AAEL005432	1	Dcr	midgut	14049414	1.0013	0.0711773	0.0710848
Dcr-midgut-pool-1	AAEL005444	1	Dcr	midgut	14049414	1.0013	0.0711773	0.0710848
Dcr-midgut-pool-1	AAEL005868	1	Dcr	midgut	14049414	1.0013	0.0711773	0.0710848
Dcr-midgut-pool-1	AAEL006179	1	Dcr	midgut	14049414	1.0013	0.0711773	0.0710848
Dcr-midgut-pool-1	AAEL006216	2	Dcr	midgut	14049414	1.0013	0.142355	0.14217
Dcr-midgut-pool-1	AAEL006572	2	Dcr	midgut	14049414	1.0013	0.142355	0.14217
Dcr-midgut-pool-1	AAEL006805	10	Dcr	midgut	14049414	1.0013	0.711773	0.710848
Dcr-midgut-pool-1	AAEL006876	1	Dcr	midgut	14049414	1.0013	0.0711773	0.0710848
Dcr-midgut-pool-1	AAEL006978	2	Dcr	midgut	14049414	1.0013	0.142355	0.14217
Dcr-midgut-pool-1	AAEL007447	1	Dcr	midgut	14049414	1.0013	0.0711773	0.0710848
Dcr-midgut-pool-1	AAEL007619	1	Dcr	midgut	14049414	1.0013	0.0711773	0.0710848
Dcr-midgut-pool-1	AAEL007845	1	Dcr	midgut	14049414	1.0013	0.0711773	0.0710848
Dcr-midgut-pool-1	AAEL008342	1	Dcr	midgut	14049414	1.0013	0.0711773	0.0710848
Dcr-midgut-pool-1	AAEL008592	1	Dcr	midgut	14049414	1.0013	0.0711773	0.0710848
Dcr-midgut-pool-1	AAEL008600	1	Dcr	midgut	14049414	1.0013	0.0711773	0.0710848
Dcr-midgut-pool-1	AAEL008953	2	Dcr	midgut	14049414	1.0013	0.142355	0.14217
Dcr-midgut-pool-1	AAEL009530	1	Dcr	midgut	14049414	1.0013	0.0711773	0.0710848
Dcr-midgut-pool-1	AAEL009645	1	Dcr	midgut	14049414	1.0013	0.0711773	0.0710848
Dcr-midgut-pool-1	AAEL009712	1	Dcr	midgut	14049414	1.0013	0.0711773	0.0710848
Dcr-midgut-pool-1	AAEL010018	1	Dcr	midgut	14049414	1.0013	0.0711773	0.0710848
Dcr-midgut-pool-1	AAEL010067	1	Dcr	midgut	14049414	1.0013	0.0711773	0.0710848
Dcr-midgut-pool-1	AAEL010373	1	Dcr	midgut	14049414	1.0013	0.0711773	0.0710848
Dcr-midgut-pool-1	AAEL010453	1	Dcr	midgut	14049414	1.0013	0.0711773	0.0710848
Dcr-midgut-pool-1	AAEL010508	1	Dcr	midgut	14049414	1.0013	0.0711773	0.0710848
Dcr-midgut-pool-1	AAEL010788	6	Dcr	midgut	14049414	1.0013	0.427064	0.426509
Dcr-midgut-pool-1	AAEL010854	1	Dcr	midgut	14049414	1.0013	0.0711773	0.0710848
Dcr-midgut-pool-1	AAEL011174	1	Dcr	midgut	14049414	1.0013	0.0711773	0.0710848
Dcr-midgut-pool-1	AAEL011179	1	Dcr	midgut	14049414	1.0013	0.0711773	0.0710848
Dcr-midgut-pool-1	AAEL011251	1	Dcr	midgut	14049414	1.0013	0.0711773	0.0710848
Dcr-midgut-pool-1	AAEL011995	1	Dcr	midgut	14049414	1.0013	0.0711773	0.0710848
Dcr-midgut-pool-1	AAEL012172	1	Dcr	midgut	14049414	1.0013	0.0711773	0.0710848
Dcr-midgut-pool-1	AAEL012611	1	Dcr	midgut	14049414	1.0013	0.0711773	0.0710848
Dcr-midgut-pool-1	AAEL013327	2	Dcr	midgut	14049414	1.0013	0.142355	0.14217
Dcr-midgut-pool-1	AAEL013345	1	Dcr	midgut	14049414	1.0013	0.0711773	0.0710848
Dcr-midgut-pool-1	AAEL013530	1	Dcr	midgut	14049414	1.0013	0.0711773	0.0710848
Dcr-midgut-pool-1	AAEL013688	1	Dcr	midgut	14049414	1.0013	0.0711773	0.0710848
Dcr-midgut-pool-1	AAEL013722	1	Dcr	midgut	14049414	1.0013	0.0711773	0.0710848
Dcr-midgut-pool-1	AAEL014655	1	Dcr	midgut	14049414	1.0013	0.0711773	0.0710848
Dcr-midgut-pool-1	AAEL017357	1	Dcr	midgut	14049414	1.0013	0.0711773	0.0710848
Dcr-midgut-pool-1	AAEL018159	1	Dcr	midgut	14049414	1.0013	0.0711773	0.0710848
Dcr-midgut-pool-1	AAEL018280	1	Dcr	midgut	14049414	1.0013	0.0711773	0.0710848
Dcr-midgut-pool-1	AAEL018766	1	Dcr	midgut	14049414	1.0013	0.0711773	0.0710848
Dcr-midgut-pool-1	AAEL018807	4	Dcr	midgut	14049414	1.0013	0.284709	0.284339
Dcr-midgut-pool-1	AAEL019580	1	Dcr	midgut	14049414	1.0013	0.0711773	0.0710848
Dcr-midgut-pool-1	AAEL019599	1	Dcr	midgut	14049414	1.0013	0.0711773	0.0710848
Dcr-midgut-pool-1	AAEL019658	1	Dcr	midgut	14049414	1.0013	0.0711773	0.0710848
Dcr-midgut-pool-1	AAEL019728	1	Dcr	midgut	14049414	1.0013	0.0711773	0.0710848
Dcr-midgut-pool-1	AAEL019821	1	Dcr	midgut	14049414	1.0013	0.0711773	0.0710848
Dcr-midgut-pool-1	AAEL020203	1	Dcr	midgut	14049414	1.0013	0.0711773	0.0710848
Dcr-midgut-pool-1	AAEL020250	1	Dcr	midgut	14049414	1.0013	0.0711773	0.0710848
Dcr-midgut-pool-1	AAEL020597	1	Dcr	midgut	14049414	1.0013	0.0711773	0.0710848
Dcr-midgut-pool-1	AAEL020812	1	Dcr	midgut	14049414	1.0013	0.0711773	0.0710848
Dcr-midgut-pool-1	AAEL020941	1	Dcr	midgut	14049414	1.0013	0.0711773	0.0710848
Dcr-midgut-pool-1	AAEL021196	1	Dcr	midgut	14049414	1.0013	0.0711773	0.0710848
Dcr-midgut-pool-1	AAEL021581	1	Dcr	midgut	14049414	1.0013	0.0711773	0.0710848
Dcr-midgut-pool-1	AAEL021667	1	Dcr	midgut	14049414	1.0013	0.0711773	0.0710848
Dcr-midgut-pool-1	AAEL021703	1	Dcr	midgut	14049414	1.0013	0.0711773	0.0710848
Dcr-midgut-pool-1	AAEL021927	3	Dcr	midgut	14049414	1.0013	0.213532	0.213255
Dcr-midgut-pool-1	AAEL021935	1	Dcr	midgut	14049414	1.0013	0.0711773	0.0710848
Dcr-midgut-pool-1	AAEL022060	1	Dcr	midgut	14049414	1.0013	0.0711773	0.0710848
Dcr-midgut-pool-1	AAEL022072	1	Dcr	midgut	14049414	1.0013	0.0711773	0.0710848
Dcr-midgut-pool-1	AAEL022079	1	Dcr	midgut	14049414	1.0013	0.0711773	0.0710848
Dcr-midgut-pool-1	AAEL022337	1	Dcr	midgut	14049414	1.0013	0.0711773	0.0710848
Dcr-midgut-pool-1	AAEL022459	1	Dcr	midgut	14049414	1.0013	0.0711773	0.0710848
Dcr-midgut-pool-1	AAEL023026	1	Dcr	midgut	14049414	1.0013	0.0711773	0.0710848
Dcr-midgut-pool-1	AAEL023037	1	Dcr	midgut	14049414	1.0013	0.0711773	0.0710848
Dcr-midgut-pool-1	AAEL023985	1	Dcr	midgut	14049414	1.0013	0.0711773	0.0710848
Dcr-midgut-pool-1	AAEL024857	4	Dcr	midgut	14049414	1.0013	0.284709	0.284339
Dcr-midgut-pool-1	AAEL024908	1	Dcr	midgut	14049414	1.0013	0.0711773	0.0710848
Dcr-midgut-pool-1	AAEL025228	1	Dcr	midgut	14049414	1.0013	0.0711773	0.0710848
Dcr-midgut-pool-1	AAEL025259	1	Dcr	midgut	14049414	1.0013	0.0711773	0.0710848
Dcr-midgut-pool-1	AAEL026099	1	Dcr	midgut	14049414	1.0013	0.0711773	0.0710848
Dcr-midgut-pool-1	AAEL026220	3	Dcr	midgut	14049414	1.0013	0.213532	0.213255
Dcr-midgut-pool-1	AAEL026241	1	Dcr	midgut	14049414	1.0013	0.0711773	0.0710848
Dcr-midgut-pool-1	AAEL026390	1	Dcr	midgut	14049414	1.0013	0.0711773	0.0710848
Dcr-midgut-pool-1	AAEL026915	2	Dcr	midgut	14049414	1.0013	0.142355	0.14217
Dcr-midgut-pool-1	AAEL027106	1	Dcr	midgut	14049414	1.0013	0.0711773	0.0710848
Dcr-midgut-pool-1	AAEL027367	1	Dcr	midgut	14049414	1.0013	0.0711773	0.0710848
Dcr-midgut-pool-1	AAEL027543	1	Dcr	midgut	14049414	1.0013	0.0711773	0.0710848
Dcr-midgut-pool-1	AAEL027655	1	Dcr	midgut	14049414	1.0013	0.0711773	0.0710848
Dcr-midgut-pool-1	AAEL027755	1	Dcr	midgut	14049414	1.0013	0.0711773	0.0710848
Dcr-midgut-pool-1	AAEL027985	1	Dcr	midgut	14049414	1.0013	0.0711773	0.0710848
Dcr-midgut-pool-2	AAEL000152	1	Dcr	midgut	14914036	1.06491	0.0670509	0.0629637
Dcr-midgut-pool-2	AAEL000219	1	Dcr	midgut	14914036	1.06491	0.0670509	0.0629637
Dcr-midgut-pool-2	AAEL000275	1	Dcr	midgut	14914036	1.06491	0.0670509	0.0629637
Dcr-midgut-pool-2	AAEL000343	1	Dcr	midgut	14914036	1.06491	0.0670509	0.0629637
Dcr-midgut-pool-2	AAEL000569	1	Dcr	midgut	14914036	1.06491	0.0670509	0.0629637
Dcr-midgut-pool-2	AAEL000759	1	Dcr	midgut	14914036	1.06491	0.0670509	0.0629637
Dcr-midgut-pool-2	AAEL000804	5	Dcr	midgut	14914036	1.06491	0.335255	0.314819
Dcr-midgut-pool-2	AAEL000905	4	Dcr	midgut	14914036	1.06491	0.268204	0.251855
Dcr-midgut-pool-2	AAEL001104	2	Dcr	midgut	14914036	1.06491	0.134102	0.125927
Dcr-midgut-pool-2	AAEL001116	1	Dcr	midgut	14914036	1.06491	0.0670509	0.0629637
Dcr-midgut-pool-2	AAEL001131	1	Dcr	midgut	14914036	1.06491	0.0670509	0.0629637
Dcr-midgut-pool-2	AAEL001167	1	Dcr	midgut	14914036	1.06491	0.0670509	0.0629637
Dcr-midgut-pool-2	AAEL001173	1	Dcr	midgut	14914036	1.06491	0.0670509	0.0629637
Dcr-midgut-pool-2	AAEL001202	1	Dcr	midgut	14914036	1.06491	0.0670509	0.0629637
Dcr-midgut-pool-2	AAEL001307	1	Dcr	midgut	14914036	1.06491	0.0670509	0.0629637
Dcr-midgut-pool-2	AAEL001360	1	Dcr	midgut	14914036	1.06491	0.0670509	0.0629637
Dcr-midgut-pool-2	AAEL001434	1	Dcr	midgut	14914036	1.06491	0.0670509	0.0629637
Dcr-midgut-pool-2	AAEL001807	1	Dcr	midgut	14914036	1.06491	0.0670509	0.0629637
Dcr-midgut-pool-2	AAEL001960	1	Dcr	midgut	14914036	1.06491	0.0670509	0.0629637
Dcr-midgut-pool-2	AAEL001986	1	Dcr	midgut	14914036	1.06491	0.0670509	0.0629637
Dcr-midgut-pool-2	AAEL002049	1	Dcr	midgut	14914036	1.06491	0.0670509	0.0629637
Dcr-midgut-pool-2	AAEL002627	1	Dcr	midgut	14914036	1.06491	0.0670509	0.0629637
Dcr-midgut-pool-2	AAEL002878	1	Dcr	midgut	14914036	1.06491	0.0670509	0.0629637
Dcr-midgut-pool-2	AAEL002922	1	Dcr	midgut	14914036	1.06491	0.0670509	0.0629637
Dcr-midgut-pool-2	AAEL003646	1	Dcr	midgut	14914036	1.06491	0.0670509	0.0629637
Dcr-midgut-pool-2	AAEL003865	1	Dcr	midgut	14914036	1.06491	0.0670509	0.0629637
Dcr-midgut-pool-2	AAEL003927	4	Dcr	midgut	14914036	1.06491	0.268204	0.251855
Dcr-midgut-pool-2	AAEL004035	1	Dcr	midgut	14914036	1.06491	0.0670509	0.0629637
Dcr-midgut-pool-2	AAEL004125	1	Dcr	midgut	14914036	1.06491	0.0670509	0.0629637
Dcr-midgut-pool-2	AAEL004329	1	Dcr	midgut	14914036	1.06491	0.0670509	0.0629637
Dcr-midgut-pool-2	AAEL004661	1	Dcr	midgut	14914036	1.06491	0.0670509	0.0629637
Dcr-midgut-pool-2	AAEL005254	3	Dcr	midgut	14914036	1.06491	0.201153	0.188891
Dcr-midgut-pool-2	AAEL005259	1	Dcr	midgut	14914036	1.06491	0.0670509	0.0629637
Dcr-midgut-pool-2	AAEL005676	1	Dcr	midgut	14914036	1.06491	0.0670509	0.0629637
Dcr-midgut-pool-2	AAEL005950	1	Dcr	midgut	14914036	1.06491	0.0670509	0.0629637
Dcr-midgut-pool-2	AAEL006118	1	Dcr	midgut	14914036	1.06491	0.0670509	0.0629637
Dcr-midgut-pool-2	AAEL006235	1	Dcr	midgut	14914036	1.06491	0.0670509	0.0629637
Dcr-midgut-pool-2	AAEL006247	1	Dcr	midgut	14914036	1.06491	0.0670509	0.0629637
Dcr-midgut-pool-2	AAEL006254	1	Dcr	midgut	14914036	1.06491	0.0670509	0.0629637
Dcr-midgut-pool-2	AAEL006473	1	Dcr	midgut	14914036	1.06491	0.0670509	0.0629637
Dcr-midgut-pool-2	AAEL006805	5	Dcr	midgut	14914036	1.06491	0.335255	0.314819
Dcr-midgut-pool-2	AAEL006834	3	Dcr	midgut	14914036	1.06491	0.201153	0.188891
Dcr-midgut-pool-2	AAEL007913	1	Dcr	midgut	14914036	1.06491	0.0670509	0.0629637
Dcr-midgut-pool-2	AAEL008174	1	Dcr	midgut	14914036	1.06491	0.0670509	0.0629637
Dcr-midgut-pool-2	AAEL008391	1	Dcr	midgut	14914036	1.06491	0.0670509	0.0629637
Dcr-midgut-pool-2	AAEL008600	1	Dcr	midgut	14914036	1.06491	0.0670509	0.0629637
Dcr-midgut-pool-2	AAEL008848	1	Dcr	midgut	14914036	1.06491	0.0670509	0.0629637
Dcr-midgut-pool-2	AAEL008911	1	Dcr	midgut	14914036	1.06491	0.0670509	0.0629637
Dcr-midgut-pool-2	AAEL009055	1	Dcr	midgut	14914036	1.06491	0.0670509	0.0629637
Dcr-midgut-pool-2	AAEL009074	1	Dcr	midgut	14914036	1.06491	0.0670509	0.0629637
Dcr-midgut-pool-2	AAEL009334	2	Dcr	midgut	14914036	1.06491	0.134102	0.125927
Dcr-midgut-pool-2	AAEL009338	1	Dcr	midgut	14914036	1.06491	0.0670509	0.0629637
Dcr-midgut-pool-2	AAEL009412	1	Dcr	midgut	14914036	1.06491	0.0670509	0.0629637
Dcr-midgut-pool-2	AAEL009551	1	Dcr	midgut	14914036	1.06491	0.0670509	0.0629637
Dcr-midgut-pool-2	AAEL009891	1	Dcr	midgut	14914036	1.06491	0.0670509	0.0629637
Dcr-midgut-pool-2	AAEL010315	4	Dcr	midgut	14914036	1.06491	0.268204	0.251855
Dcr-midgut-pool-2	AAEL010551	1	Dcr	midgut	14914036	1.06491	0.0670509	0.0629637
Dcr-midgut-pool-2	AAEL010788	8	Dcr	midgut	14914036	1.06491	0.536407	0.50371
Dcr-midgut-pool-2	AAEL010917	2	Dcr	midgut	14914036	1.06491	0.134102	0.125927
Dcr-midgut-pool-2	AAEL011073	1	Dcr	midgut	14914036	1.06491	0.0670509	0.0629637
Dcr-midgut-pool-2	AAEL011174	3	Dcr	midgut	14914036	1.06491	0.201153	0.188891
Dcr-midgut-pool-2	AAEL011254	1	Dcr	midgut	14914036	1.06491	0.0670509	0.0629637
Dcr-midgut-pool-2	AAEL011586	1	Dcr	midgut	14914036	1.06491	0.0670509	0.0629637
Dcr-midgut-pool-2	AAEL011965	1	Dcr	midgut	14914036	1.06491	0.0670509	0.0629637
Dcr-midgut-pool-2	AAEL011983	1	Dcr	midgut	14914036	1.06491	0.0670509	0.0629637
Dcr-midgut-pool-2	AAEL012242	1	Dcr	midgut	14914036	1.06491	0.0670509	0.0629637
Dcr-midgut-pool-2	AAEL012337	1	Dcr	midgut	14914036	1.06491	0.0670509	0.0629637
Dcr-midgut-pool-2	AAEL012610	1	Dcr	midgut	14914036	1.06491	0.0670509	0.0629637
Dcr-midgut-pool-2	AAEL013108	1	Dcr	midgut	14914036	1.06491	0.0670509	0.0629637
Dcr-midgut-pool-2	AAEL013530	1	Dcr	midgut	14914036	1.06491	0.0670509	0.0629637
Dcr-midgut-pool-2	AAEL013627	1	Dcr	midgut	14914036	1.06491	0.0670509	0.0629637
Dcr-midgut-pool-2	AAEL013700	1	Dcr	midgut	14914036	1.06491	0.0670509	0.0629637
Dcr-midgut-pool-2	AAEL014265	1	Dcr	midgut	14914036	1.06491	0.0670509	0.0629637
Dcr-midgut-pool-2	AAEL014645	2	Dcr	midgut	14914036	1.06491	0.134102	0.125927
Dcr-midgut-pool-2	AAEL015180	1	Dcr	midgut	14914036	1.06491	0.0670509	0.0629637
Dcr-midgut-pool-2	AAEL017069	1	Dcr	midgut	14914036	1.06491	0.0670509	0.0629637
Dcr-midgut-pool-2	AAEL018807	4	Dcr	midgut	14914036	1.06491	0.268204	0.251855
Dcr-midgut-pool-2	AAEL019553	1	Dcr	midgut	14914036	1.06491	0.0670509	0.0629637
Dcr-midgut-pool-2	AAEL019566	1	Dcr	midgut	14914036	1.06491	0.0670509	0.0629637
Dcr-midgut-pool-2	AAEL019568	1	Dcr	midgut	14914036	1.06491	0.0670509	0.0629637
Dcr-midgut-pool-2	AAEL019794	1	Dcr	midgut	14914036	1.06491	0.0670509	0.0629637
Dcr-midgut-pool-2	AAEL019805	1	Dcr	midgut	14914036	1.06491	0.0670509	0.0629637
Dcr-midgut-pool-2	AAEL019914	1	Dcr	midgut	14914036	1.06491	0.0670509	0.0629637
Dcr-midgut-pool-2	AAEL020789	1	Dcr	midgut	14914036	1.06491	0.0670509	0.0629637
Dcr-midgut-pool-2	AAEL021140	2	Dcr	midgut	14914036	1.06491	0.134102	0.125927
Dcr-midgut-pool-2	AAEL021690	2	Dcr	midgut	14914036	1.06491	0.134102	0.125927
Dcr-midgut-pool-2	AAEL021927	1	Dcr	midgut	14914036	1.06491	0.0670509	0.0629637
Dcr-midgut-pool-2	AAEL021963	3	Dcr	midgut	14914036	1.06491	0.201153	0.188891
Dcr-midgut-pool-2	AAEL022079	1	Dcr	midgut	14914036	1.06491	0.0670509	0.0629637
Dcr-midgut-pool-2	AAEL023279	2	Dcr	midgut	14914036	1.06491	0.134102	0.125927
Dcr-midgut-pool-2	AAEL023292	1	Dcr	midgut	14914036	1.06491	0.0670509	0.0629637
Dcr-midgut-pool-2	AAEL023746	1	Dcr	midgut	14914036	1.06491	0.0670509	0.0629637
Dcr-midgut-pool-2	AAEL024039	1	Dcr	midgut	14914036	1.06491	0.0670509	0.0629637
Dcr-midgut-pool-2	AAEL024112	1	Dcr	midgut	14914036	1.06491	0.0670509	0.0629637
Dcr-midgut-pool-2	AAEL024463	1	Dcr	midgut	14914036	1.06491	0.0670509	0.0629637
Dcr-midgut-pool-2	AAEL024838	1	Dcr	midgut	14914036	1.06491	0.0670509	0.0629637
Dcr-midgut-pool-2	AAEL024857	1	Dcr	midgut	14914036	1.06491	0.0670509	0.0629637
Dcr-midgut-pool-2	AAEL024900	1	Dcr	midgut	14914036	1.06491	0.0670509	0.0629637
Dcr-midgut-pool-2	AAEL025132	2	Dcr	midgut	14914036	1.06491	0.134102	0.125927
Dcr-midgut-pool-2	AAEL025574	2	Dcr	midgut	14914036	1.06491	0.134102	0.125927
Dcr-midgut-pool-2	AAEL025672	1	Dcr	midgut	14914036	1.06491	0.0670509	0.0629637
Dcr-midgut-pool-2	AAEL025750	1	Dcr	midgut	14914036	1.06491	0.0670509	0.0629637
Dcr-midgut-pool-2	AAEL025818	1	Dcr	midgut	14914036	1.06491	0.0670509	0.0629637
Dcr-midgut-pool-2	AAEL025937	1	Dcr	midgut	14914036	1.06491	0.0670509	0.0629637
Dcr-midgut-pool-2	AAEL026220	1	Dcr	midgut	14914036	1.06491	0.0670509	0.0629637
Dcr-midgut-pool-2	AAEL026303	2	Dcr	midgut	14914036	1.06491	0.134102	0.125927
Dcr-midgut-pool-2	AAEL026606	1	Dcr	midgut	14914036	1.06491	0.0670509	0.0629637
Dcr-midgut-pool-2	AAEL026817	1	Dcr	midgut	14914036	1.06491	0.0670509	0.0629637
Dcr-midgut-pool-2	AAEL026915	1	Dcr	midgut	14914036	1.06491	0.0670509	0.0629637
Dcr-midgut-pool-2	AAEL027367	1	Dcr	midgut	14914036	1.06491	0.0670509	0.0629637
Dcr-midgut-pool-2	AAEL027809	1	Dcr	midgut	14914036	1.06491	0.0670509	0.0629637
Dcr-midgut-pool-2	AAEL029102	1	Dcr	midgut	14914036	1.06491	0.0670509	0.0629637
Dcr-midgut-pool-3	AAEL000152	1	Dcr	midgut	12097771	1.13476	0.0826599	0.0728436
Dcr-midgut-pool-3	AAEL000180	1	Dcr	midgut	12097771	1.13476	0.0826599	0.0728436
Dcr-midgut-pool-3	AAEL000265	1	Dcr	midgut	12097771	1.13476	0.0826599	0.0728436
Dcr-midgut-pool-3	AAEL000486	1	Dcr	midgut	12097771	1.13476	0.0826599	0.0728436
Dcr-midgut-pool-3	AAEL000800	1	Dcr	midgut	12097771	1.13476	0.0826599	0.0728436
Dcr-midgut-pool-3	AAEL000804	1	Dcr	midgut	12097771	1.13476	0.0826599	0.0728436
Dcr-midgut-pool-3	AAEL000839	1	Dcr	midgut	12097771	1.13476	0.0826599	0.0728436
Dcr-midgut-pool-3	AAEL000905	6	Dcr	midgut	12097771	1.13476	0.495959	0.437062
Dcr-midgut-pool-3	AAEL001100	1	Dcr	midgut	12097771	1.13476	0.0826599	0.0728436
Dcr-midgut-pool-3	AAEL001211	1	Dcr	midgut	12097771	1.13476	0.0826599	0.0728436
Dcr-midgut-pool-3	AAEL001627	1	Dcr	midgut	12097771	1.13476	0.0826599	0.0728436
Dcr-midgut-pool-3	AAEL001697	1	Dcr	midgut	12097771	1.13476	0.0826599	0.0728436
Dcr-midgut-pool-3	AAEL001964	1	Dcr	midgut	12097771	1.13476	0.0826599	0.0728436
Dcr-midgut-pool-3	AAEL002714	1	Dcr	midgut	12097771	1.13476	0.0826599	0.0728436
Dcr-midgut-pool-3	AAEL002856	1	Dcr	midgut	12097771	1.13476	0.0826599	0.0728436
Dcr-midgut-pool-3	AAEL002878	1	Dcr	midgut	12097771	1.13476	0.0826599	0.0728436
Dcr-midgut-pool-3	AAEL003034	1	Dcr	midgut	12097771	1.13476	0.0826599	0.0728436
Dcr-midgut-pool-3	AAEL003083	4	Dcr	midgut	12097771	1.13476	0.330639	0.291375
Dcr-midgut-pool-3	AAEL003365	1	Dcr	midgut	12097771	1.13476	0.0826599	0.0728436
Dcr-midgut-pool-3	AAEL003371	1	Dcr	midgut	12097771	1.13476	0.0826599	0.0728436
Dcr-midgut-pool-3	AAEL003402	1	Dcr	midgut	12097771	1.13476	0.0826599	0.0728436
Dcr-midgut-pool-3	AAEL003927	4	Dcr	midgut	12097771	1.13476	0.330639	0.291375
Dcr-midgut-pool-3	AAEL004035	1	Dcr	midgut	12097771	1.13476	0.0826599	0.0728436
Dcr-midgut-pool-3	AAEL004327	1	Dcr	midgut	12097771	1.13476	0.0826599	0.0728436
Dcr-midgut-pool-3	AAEL004434	1	Dcr	midgut	12097771	1.13476	0.0826599	0.0728436
Dcr-midgut-pool-3	AAEL004569	1	Dcr	midgut	12097771	1.13476	0.0826599	0.0728436
Dcr-midgut-pool-3	AAEL004839	1	Dcr	midgut	12097771	1.13476	0.0826599	0.0728436
Dcr-midgut-pool-3	AAEL005254	2	Dcr	midgut	12097771	1.13476	0.16532	0.145687
Dcr-midgut-pool-3	AAEL005305	1	Dcr	midgut	12097771	1.13476	0.0826599	0.0728436
Dcr-midgut-pool-3	AAEL005580	1	Dcr	midgut	12097771	1.13476	0.0826599	0.0728436
Dcr-midgut-pool-3	AAEL005677	1	Dcr	midgut	12097771	1.13476	0.0826599	0.0728436
Dcr-midgut-pool-3	AAEL006134	2	Dcr	midgut	12097771	1.13476	0.16532	0.145687
Dcr-midgut-pool-3	AAEL006234	1	Dcr	midgut	12097771	1.13476	0.0826599	0.0728436
Dcr-midgut-pool-3	AAEL006240	1	Dcr	midgut	12097771	1.13476	0.0826599	0.0728436
Dcr-midgut-pool-3	AAEL006428	6	Dcr	midgut	12097771	1.13476	0.495959	0.437062
Dcr-midgut-pool-3	AAEL006473	2	Dcr	midgut	12097771	1.13476	0.16532	0.145687
Dcr-midgut-pool-3	AAEL006805	3	Dcr	midgut	12097771	1.13476	0.24798	0.218531
Dcr-midgut-pool-3	AAEL007109	1	Dcr	midgut	12097771	1.13476	0.0826599	0.0728436
Dcr-midgut-pool-3	AAEL007343	2	Dcr	midgut	12097771	1.13476	0.16532	0.145687
Dcr-midgut-pool-3	AAEL007443	1	Dcr	midgut	12097771	1.13476	0.0826599	0.0728436
Dcr-midgut-pool-3	AAEL007473	1	Dcr	midgut	12097771	1.13476	0.0826599	0.0728436
Dcr-midgut-pool-3	AAEL007532	1	Dcr	midgut	12097771	1.13476	0.0826599	0.0728436
Dcr-midgut-pool-3	AAEL007563	2	Dcr	midgut	12097771	1.13476	0.16532	0.145687
Dcr-midgut-pool-3	AAEL007913	1	Dcr	midgut	12097771	1.13476	0.0826599	0.0728436
Dcr-midgut-pool-3	AAEL008017	1	Dcr	midgut	12097771	1.13476	0.0826599	0.0728436
Dcr-midgut-pool-3	AAEL008038	1	Dcr	midgut	12097771	1.13476	0.0826599	0.0728436
Dcr-midgut-pool-3	AAEL008250	1	Dcr	midgut	12097771	1.13476	0.0826599	0.0728436
Dcr-midgut-pool-3	AAEL008278	1	Dcr	midgut	12097771	1.13476	0.0826599	0.0728436
Dcr-midgut-pool-3	AAEL008406	1	Dcr	midgut	12097771	1.13476	0.0826599	0.0728436
Dcr-midgut-pool-3	AAEL008596	1	Dcr	midgut	12097771	1.13476	0.0826599	0.0728436
Dcr-midgut-pool-3	AAEL008600	1	Dcr	midgut	12097771	1.13476	0.0826599	0.0728436
Dcr-midgut-pool-3	AAEL008829	1	Dcr	midgut	12097771	1.13476	0.0826599	0.0728436
Dcr-midgut-pool-3	AAEL009377	2	Dcr	midgut	12097771	1.13476	0.16532	0.145687
Dcr-midgut-pool-3	AAEL009642	1	Dcr	midgut	12097771	1.13476	0.0826599	0.0728436
Dcr-midgut-pool-3	AAEL010346	1	Dcr	midgut	12097771	1.13476	0.0826599	0.0728436
Dcr-midgut-pool-3	AAEL010422	1	Dcr	midgut	12097771	1.13476	0.0826599	0.0728436
Dcr-midgut-pool-3	AAEL010688	2	Dcr	midgut	12097771	1.13476	0.16532	0.145687
Dcr-midgut-pool-3	AAEL010788	8	Dcr	midgut	12097771	1.13476	0.661279	0.582749
Dcr-midgut-pool-3	AAEL010815	1	Dcr	midgut	12097771	1.13476	0.0826599	0.0728436
Dcr-midgut-pool-3	AAEL010917	2	Dcr	midgut	12097771	1.13476	0.16532	0.145687
Dcr-midgut-pool-3	AAEL010932	1	Dcr	midgut	12097771	1.13476	0.0826599	0.0728436
Dcr-midgut-pool-3	AAEL011067	1	Dcr	midgut	12097771	1.13476	0.0826599	0.0728436
Dcr-midgut-pool-3	AAEL011174	2	Dcr	midgut	12097771	1.13476	0.16532	0.145687
Dcr-midgut-pool-3	AAEL011233	1	Dcr	midgut	12097771	1.13476	0.0826599	0.0728436
Dcr-midgut-pool-3	AAEL011343	1	Dcr	midgut	12097771	1.13476	0.0826599	0.0728436
Dcr-midgut-pool-3	AAEL012101	1	Dcr	midgut	12097771	1.13476	0.0826599	0.0728436
Dcr-midgut-pool-3	AAEL012161	1	Dcr	midgut	12097771	1.13476	0.0826599	0.0728436
Dcr-midgut-pool-3	AAEL012172	1	Dcr	midgut	12097771	1.13476	0.0826599	0.0728436
Dcr-midgut-pool-3	AAEL012482	1	Dcr	midgut	12097771	1.13476	0.0826599	0.0728436
Dcr-midgut-pool-3	AAEL013087	1	Dcr	midgut	12097771	1.13476	0.0826599	0.0728436
Dcr-midgut-pool-3	AAEL013138	1	Dcr	midgut	12097771	1.13476	0.0826599	0.0728436
Dcr-midgut-pool-3	AAEL013530	1	Dcr	midgut	12097771	1.13476	0.0826599	0.0728436
Dcr-midgut-pool-3	AAEL013627	1	Dcr	midgut	12097771	1.13476	0.0826599	0.0728436
Dcr-midgut-pool-3	AAEL014205	1	Dcr	midgut	12097771	1.13476	0.0826599	0.0728436
Dcr-midgut-pool-3	AAEL014640	2	Dcr	midgut	12097771	1.13476	0.16532	0.145687
Dcr-midgut-pool-3	AAEL014820	1	Dcr	midgut	12097771	1.13476	0.0826599	0.0728436
Dcr-midgut-pool-3	AAEL017280	1	Dcr	midgut	12097771	1.13476	0.0826599	0.0728436
Dcr-midgut-pool-3	AAEL017391	1	Dcr	midgut	12097771	1.13476	0.0826599	0.0728436
Dcr-midgut-pool-3	AAEL018351	1	Dcr	midgut	12097771	1.13476	0.0826599	0.0728436
Dcr-midgut-pool-3	AAEL018807	1	Dcr	midgut	12097771	1.13476	0.0826599	0.0728436
Dcr-midgut-pool-3	AAEL019424	1	Dcr	midgut	12097771	1.13476	0.0826599	0.0728436
Dcr-midgut-pool-3	AAEL019472	1	Dcr	midgut	12097771	1.13476	0.0826599	0.0728436
Dcr-midgut-pool-3	AAEL019535	2	Dcr	midgut	12097771	1.13476	0.16532	0.145687
Dcr-midgut-pool-3	AAEL019586	1	Dcr	midgut	12097771	1.13476	0.0826599	0.0728436
Dcr-midgut-pool-3	AAEL019610	1	Dcr	midgut	12097771	1.13476	0.0826599	0.0728436
Dcr-midgut-pool-3	AAEL019870	1	Dcr	midgut	12097771	1.13476	0.0826599	0.0728436
Dcr-midgut-pool-3	AAEL020125	1	Dcr	midgut	12097771	1.13476	0.0826599	0.0728436
Dcr-midgut-pool-3	AAEL020250	3	Dcr	midgut	12097771	1.13476	0.24798	0.218531
Dcr-midgut-pool-3	AAEL020445	1	Dcr	midgut	12097771	1.13476	0.0826599	0.0728436
Dcr-midgut-pool-3	AAEL020547	1	Dcr	midgut	12097771	1.13476	0.0826599	0.0728436
Dcr-midgut-pool-3	AAEL021690	3	Dcr	midgut	12097771	1.13476	0.24798	0.218531
Dcr-midgut-pool-3	AAEL021882	1	Dcr	midgut	12097771	1.13476	0.0826599	0.0728436
Dcr-midgut-pool-3	AAEL021927	2	Dcr	midgut	12097771	1.13476	0.16532	0.145687
Dcr-midgut-pool-3	AAEL021963	6	Dcr	midgut	12097771	1.13476	0.495959	0.437062
Dcr-midgut-pool-3	AAEL023279	1	Dcr	midgut	12097771	1.13476	0.0826599	0.0728436
Dcr-midgut-pool-3	AAEL023591	1	Dcr	midgut	12097771	1.13476	0.0826599	0.0728436
Dcr-midgut-pool-3	AAEL023850	1	Dcr	midgut	12097771	1.13476	0.0826599	0.0728436
Dcr-midgut-pool-3	AAEL024039	1	Dcr	midgut	12097771	1.13476	0.0826599	0.0728436
Dcr-midgut-pool-3	AAEL024114	1	Dcr	midgut	12097771	1.13476	0.0826599	0.0728436
Dcr-midgut-pool-3	AAEL024244	1	Dcr	midgut	12097771	1.13476	0.0826599	0.0728436
Dcr-midgut-pool-3	AAEL024463	1	Dcr	midgut	12097771	1.13476	0.0826599	0.0728436
Dcr-midgut-pool-3	AAEL024657	1	Dcr	midgut	12097771	1.13476	0.0826599	0.0728436
Dcr-midgut-pool-3	AAEL024814	1	Dcr	midgut	12097771	1.13476	0.0826599	0.0728436
Dcr-midgut-pool-3	AAEL024857	2	Dcr	midgut	12097771	1.13476	0.16532	0.145687
Dcr-midgut-pool-3	AAEL025672	1	Dcr	midgut	12097771	1.13476	0.0826599	0.0728436
Dcr-midgut-pool-3	AAEL025818	1	Dcr	midgut	12097771	1.13476	0.0826599	0.0728436
Dcr-midgut-pool-3	AAEL026390	2	Dcr	midgut	12097771	1.13476	0.16532	0.145687
Dcr-midgut-pool-3	AAEL027263	1	Dcr	midgut	12097771	1.13476	0.0826599	0.0728436
Dcr-midgut-pool-3	AAEL027367	1	Dcr	midgut	12097771	1.13476	0.0826599	0.0728436
Dcr-midgut-pool-3	AAEL027576	1	Dcr	midgut	12097771	1.13476	0.0826599	0.0728436
Dcr-midgut-pool-3	AAEL028021	1	Dcr	midgut	12097771	1.13476	0.0826599	0.0728436
Dcr-ovary-pool-1	AAEL000808	26	Dcr	ovary	68789333	1.43969	0.377966	0.262533
Dcr-ovary-pool-1	AAEL001082	7	Dcr	ovary	68789333	1.43969	0.10176	0.070682
Dcr-ovary-pool-1	AAEL001116	7	Dcr	ovary	68789333	1.43969	0.10176	0.070682
Dcr-ovary-pool-1	AAEL001273	7	Dcr	ovary	68789333	1.43969	0.10176	0.070682
Dcr-ovary-pool-1	AAEL001876	8	Dcr	ovary	68789333	1.43969	0.116297	0.0807795
Dcr-ovary-pool-1	AAEL002440	7	Dcr	ovary	68789333	1.43969	0.10176	0.070682
Dcr-ovary-pool-1	AAEL002520	8	Dcr	ovary	68789333	1.43969	0.116297	0.0807795
Dcr-ovary-pool-1	AAEL002583	19	Dcr	ovary	68789333	1.43969	0.276206	0.191851
Dcr-ovary-pool-1	AAEL002745	13	Dcr	ovary	68789333	1.43969	0.188983	0.131267
Dcr-ovary-pool-1	AAEL002967	8	Dcr	ovary	68789333	1.43969	0.116297	0.0807795
Dcr-ovary-pool-1	AAEL003026	9	Dcr	ovary	68789333	1.43969	0.130834	0.0908769
Dcr-ovary-pool-1	AAEL003111	15	Dcr	ovary	68789333	1.43969	0.218057	0.151462
Dcr-ovary-pool-1	AAEL004389	7	Dcr	ovary	68789333	1.43969	0.10176	0.070682
Dcr-ovary-pool-1	AAEL006093	9	Dcr	ovary	68789333	1.43969	0.130834	0.0908769
Dcr-ovary-pool-1	AAEL007670	17	Dcr	ovary	68789333	1.43969	0.247131	0.171656
Dcr-ovary-pool-1	AAEL008421	9	Dcr	ovary	68789333	1.43969	0.130834	0.0908769
Dcr-ovary-pool-1	AAEL009173	9	Dcr	ovary	68789333	1.43969	0.130834	0.0908769
Dcr-ovary-pool-1	AAEL009991	10	Dcr	ovary	68789333	1.43969	0.145371	0.100974
Dcr-ovary-pool-1	AAEL010788	12	Dcr	ovary	68789333	1.43969	0.174446	0.121169
Dcr-ovary-pool-1	AAEL011178	8	Dcr	ovary	68789333	1.43969	0.116297	0.0807795
Dcr-ovary-pool-1	AAEL011179	9	Dcr	ovary	68789333	1.43969	0.130834	0.0908769
Dcr-ovary-pool-1	AAEL011234	7	Dcr	ovary	68789333	1.43969	0.10176	0.070682
Dcr-ovary-pool-1	AAEL012093	13	Dcr	ovary	68789333	1.43969	0.188983	0.131267
Dcr-ovary-pool-1	AAEL013380	7	Dcr	ovary	68789333	1.43969	0.10176	0.070682
Dcr-ovary-pool-1	AAEL015254	12	Dcr	ovary	68789333	1.43969	0.174446	0.121169
Dcr-ovary-pool-1	AAEL015527	7	Dcr	ovary	68789333	1.43969	0.10176	0.070682
Dcr-ovary-pool-1	AAEL021683	7	Dcr	ovary	68789333	1.43969	0.10176	0.070682
Dcr-ovary-pool-1	AAEL023156	11	Dcr	ovary	68789333	1.43969	0.159909	0.111072
Dcr-ovary-pool-1	AAEL023488	22	Dcr	ovary	68789333	1.43969	0.319817	0.222144
Dcr-ovary-pool-1	AAEL023560	37	Dcr	ovary	68789333	1.43969	0.537874	0.373605
Dcr-ovary-pool-1	AAEL023985	11	Dcr	ovary	68789333	1.43969	0.159909	0.111072
Dcr-ovary-pool-1	AAEL024394	11	Dcr	ovary	68789333	1.43969	0.159909	0.111072
Dcr-ovary-pool-1	AAEL026925	12	Dcr	ovary	68789333	1.43969	0.174446	0.121169
Dcr-ovary-pool-2	AAEL000505	3	Dcr	ovary	25196751	1.5515	0.119063	0.0767406
Dcr-ovary-pool-2	AAEL000808	10	Dcr	ovary	25196751	1.5515	0.396877	0.255802
Dcr-ovary-pool-2	AAEL001116	4	Dcr	ovary	25196751	1.5515	0.158751	0.102321
Dcr-ovary-pool-2	AAEL001493	3	Dcr	ovary	25196751	1.5515	0.119063	0.0767406
Dcr-ovary-pool-2	AAEL002520	5	Dcr	ovary	25196751	1.5515	0.198438	0.127901
Dcr-ovary-pool-2	AAEL002583	13	Dcr	ovary	25196751	1.5515	0.51594	0.332543
Dcr-ovary-pool-2	AAEL003111	4	Dcr	ovary	25196751	1.5515	0.158751	0.102321
Dcr-ovary-pool-2	AAEL005765	7	Dcr	ovary	25196751	1.5515	0.277814	0.179061
Dcr-ovary-pool-2	AAEL006093	9	Dcr	ovary	25196751	1.5515	0.357189	0.230222
Dcr-ovary-pool-2	AAEL007450	3	Dcr	ovary	25196751	1.5515	0.119063	0.0767406
Dcr-ovary-pool-2	AAEL008495	5	Dcr	ovary	25196751	1.5515	0.198438	0.127901
Dcr-ovary-pool-2	AAEL008832	3	Dcr	ovary	25196751	1.5515	0.119063	0.0767406
Dcr-ovary-pool-2	AAEL009001	3	Dcr	ovary	25196751	1.5515	0.119063	0.0767406
Dcr-ovary-pool-2	AAEL009173	5	Dcr	ovary	25196751	1.5515	0.198438	0.127901
Dcr-ovary-pool-2	AAEL010068	3	Dcr	ovary	25196751	1.5515	0.119063	0.0767406
Dcr-ovary-pool-2	AAEL011042	3	Dcr	ovary	25196751	1.5515	0.119063	0.0767406
Dcr-ovary-pool-2	AAEL012093	3	Dcr	ovary	25196751	1.5515	0.119063	0.0767406
Dcr-ovary-pool-2	AAEL014080	4	Dcr	ovary	25196751	1.5515	0.158751	0.102321
Dcr-ovary-pool-2	AAEL014567	5	Dcr	ovary	25196751	1.5515	0.198438	0.127901
Dcr-ovary-pool-2	AAEL014640	3	Dcr	ovary	25196751	1.5515	0.119063	0.0767406
Dcr-ovary-pool-2	AAEL014655	4	Dcr	ovary	25196751	1.5515	0.158751	0.102321
Dcr-ovary-pool-2	AAEL015637	3	Dcr	ovary	25196751	1.5515	0.119063	0.0767406
Dcr-ovary-pool-2	AAEL018036	3	Dcr	ovary	25196751	1.5515	0.119063	0.0767406
Dcr-ovary-pool-2	AAEL021433	4	Dcr	ovary	25196751	1.5515	0.158751	0.102321
Dcr-ovary-pool-2	AAEL023156	3	Dcr	ovary	25196751	1.5515	0.119063	0.0767406
Dcr-ovary-pool-2	AAEL023488	3	Dcr	ovary	25196751	1.5515	0.119063	0.0767406
Dcr-ovary-pool-2	AAEL023560	16	Dcr	ovary	25196751	1.5515	0.635003	0.409283
Dcr-ovary-pool-2	AAEL024145	3	Dcr	ovary	25196751	1.5515	0.119063	0.0767406
Dcr-ovary-pool-2	AAEL024218	4	Dcr	ovary	25196751	1.5515	0.158751	0.102321
Dcr-ovary-pool-2	AAEL024345	3	Dcr	ovary	25196751	1.5515	0.119063	0.0767406
Dcr-ovary-pool-2	AAEL026246	4	Dcr	ovary	25196751	1.5515	0.158751	0.102321
Dcr-ovary-pool-2	AAEL026835	4	Dcr	ovary	25196751	1.5515	0.158751	0.102321
Dcr-ovary-pool-2	AAEL026925	3	Dcr	ovary	25196751	1.5515	0.119063	0.0767406
Dcr-ovary-pool-2	AAEL027082	3	Dcr	ovary	25196751	1.5515	0.119063	0.0767406
Dcr-ovary-pool-3	AAEL000808	13	Dcr	ovary	36298814	1.57097	0.358138	0.227973
Dcr-ovary-pool-3	AAEL001082	4	Dcr	ovary	36298814	1.57097	0.110196	0.0701454
Dcr-ovary-pool-3	AAEL001116	6	Dcr	ovary	36298814	1.57097	0.165295	0.105218
Dcr-ovary-pool-3	AAEL002440	4	Dcr	ovary	36298814	1.57097	0.110196	0.0701454
Dcr-ovary-pool-3	AAEL002520	4	Dcr	ovary	36298814	1.57097	0.110196	0.0701454
Dcr-ovary-pool-3	AAEL002583	10	Dcr	ovary	36298814	1.57097	0.275491	0.175364
Dcr-ovary-pool-3	AAEL002745	6	Dcr	ovary	36298814	1.57097	0.165295	0.105218
Dcr-ovary-pool-3	AAEL003111	9	Dcr	ovary	36298814	1.57097	0.247942	0.157827
Dcr-ovary-pool-3	AAEL003715	5	Dcr	ovary	36298814	1.57097	0.137746	0.0876818
Dcr-ovary-pool-3	AAEL004715	4	Dcr	ovary	36298814	1.57097	0.110196	0.0701454
Dcr-ovary-pool-3	AAEL005329	5	Dcr	ovary	36298814	1.57097	0.137746	0.0876818
Dcr-ovary-pool-3	AAEL005748	4	Dcr	ovary	36298814	1.57097	0.110196	0.0701454
Dcr-ovary-pool-3	AAEL007670	9	Dcr	ovary	36298814	1.57097	0.247942	0.157827
Dcr-ovary-pool-3	AAEL008421	6	Dcr	ovary	36298814	1.57097	0.165295	0.105218
Dcr-ovary-pool-3	AAEL009991	7	Dcr	ovary	36298814	1.57097	0.192844	0.122755
Dcr-ovary-pool-3	AAEL010068	4	Dcr	ovary	36298814	1.57097	0.110196	0.0701454
Dcr-ovary-pool-3	AAEL010788	4	Dcr	ovary	36298814	1.57097	0.110196	0.0701454
Dcr-ovary-pool-3	AAEL011178	4	Dcr	ovary	36298814	1.57097	0.110196	0.0701454
Dcr-ovary-pool-3	AAEL011179	6	Dcr	ovary	36298814	1.57097	0.165295	0.105218
Dcr-ovary-pool-3	AAEL011231	4	Dcr	ovary	36298814	1.57097	0.110196	0.0701454
Dcr-ovary-pool-3	AAEL011234	5	Dcr	ovary	36298814	1.57097	0.137746	0.0876818
Dcr-ovary-pool-3	AAEL011369	4	Dcr	ovary	36298814	1.57097	0.110196	0.0701454
Dcr-ovary-pool-3	AAEL011801	4	Dcr	ovary	36298814	1.57097	0.110196	0.0701454
Dcr-ovary-pool-3	AAEL012093	10	Dcr	ovary	36298814	1.57097	0.275491	0.175364
Dcr-ovary-pool-3	AAEL013374	4	Dcr	ovary	36298814	1.57097	0.110196	0.0701454
Dcr-ovary-pool-3	AAEL014655	7	Dcr	ovary	36298814	1.57097	0.192844	0.122755
Dcr-ovary-pool-3	AAEL015254	5	Dcr	ovary	36298814	1.57097	0.137746	0.0876818
Dcr-ovary-pool-3	AAEL017023	5	Dcr	ovary	36298814	1.57097	0.137746	0.0876818
Dcr-ovary-pool-3	AAEL018031	5	Dcr	ovary	36298814	1.57097	0.137746	0.0876818
Dcr-ovary-pool-3	AAEL019898	5	Dcr	ovary	36298814	1.57097	0.137746	0.0876818
Dcr-ovary-pool-3	AAEL021012	5	Dcr	ovary	36298814	1.57097	0.137746	0.0876818
Dcr-ovary-pool-3	AAEL021683	4	Dcr	ovary	36298814	1.57097	0.110196	0.0701454
Dcr-ovary-pool-3	AAEL021704	4	Dcr	ovary	36298814	1.57097	0.110196	0.0701454
Dcr-ovary-pool-3	AAEL022542	4	Dcr	ovary	36298814	1.57097	0.110196	0.0701454
Dcr-ovary-pool-3	AAEL023488	8	Dcr	ovary	36298814	1.57097	0.220393	0.140291
Dcr-ovary-pool-3	AAEL023560	23	Dcr	ovary	36298814	1.57097	0.63363	0.403336
Dcr-ovary-pool-3	AAEL023985	6	Dcr	ovary	36298814	1.57097	0.165295	0.105218
Dcr-ovary-pool-3	AAEL024053	4	Dcr	ovary	36298814	1.57097	0.110196	0.0701454
Dcr-ovary-pool-3	AAEL024218	5	Dcr	ovary	36298814	1.57097	0.137746	0.0876818
Dcr-ovary-pool-3	AAEL024345	9	Dcr	ovary	36298814	1.57097	0.247942	0.157827
Dcr-ovary-pool-3	AAEL024359	5	Dcr	ovary	36298814	1.57097	0.137746	0.0876818
Dcr-ovary-pool-3	AAEL024394	7	Dcr	ovary	36298814	1.57097	0.192844	0.122755
Dcr-ovary-pool-3	AAEL026835	7	Dcr	ovary	36298814	1.57097	0.192844	0.122755
Sis-midgut-pool-1	AAEL000020	2	Sis	midgut	12711695	1	0.157335	0.157335
Sis-midgut-pool-1	AAEL000088	1	Sis	midgut	12711695	1	0.0786677	0.0786677
Sis-midgut-pool-1	AAEL000090	1	Sis	midgut	12711695	1	0.0786677	0.0786677
Sis-midgut-pool-1	AAEL000102	1	Sis	midgut	12711695	1	0.0786677	0.0786677
Sis-midgut-pool-1	AAEL000140	1	Sis	midgut	12711695	1	0.0786677	0.0786677
Sis-midgut-pool-1	AAEL000184	1	Sis	midgut	12711695	1	0.0786677	0.0786677
Sis-midgut-pool-1	AAEL000194	1	Sis	midgut	12711695	1	0.0786677	0.0786677
Sis-midgut-pool-1	AAEL000219	1	Sis	midgut	12711695	1	0.0786677	0.0786677
Sis-midgut-pool-1	AAEL000234	7	Sis	midgut	12711695	1	0.550674	0.550674
Sis-midgut-pool-1	AAEL000244	1	Sis	midgut	12711695	1	0.0786677	0.0786677
Sis-midgut-pool-1	AAEL000263	1	Sis	midgut	12711695	1	0.0786677	0.0786677
Sis-midgut-pool-1	AAEL000265	2	Sis	midgut	12711695	1	0.157335	0.157335
Sis-midgut-pool-1	AAEL000275	1	Sis	midgut	12711695	1	0.0786677	0.0786677
Sis-midgut-pool-1	AAEL000282	1	Sis	midgut	12711695	1	0.0786677	0.0786677
Sis-midgut-pool-1	AAEL000294	7	Sis	midgut	12711695	1	0.550674	0.550674
Sis-midgut-pool-1	AAEL000314	1	Sis	midgut	12711695	1	0.0786677	0.0786677
Sis-midgut-pool-1	AAEL000386	13	Sis	midgut	12711695	1	1.02268	1.02268
Sis-midgut-pool-1	AAEL000405	1	Sis	midgut	12711695	1	0.0786677	0.0786677
Sis-midgut-pool-1	AAEL000406	5	Sis	midgut	12711695	1	0.393339	0.393339
Sis-midgut-pool-1	AAEL000424	1	Sis	midgut	12711695	1	0.0786677	0.0786677
Sis-midgut-pool-1	AAEL000550	1	Sis	midgut	12711695	1	0.0786677	0.0786677
Sis-midgut-pool-1	AAEL000569	1	Sis	midgut	12711695	1	0.0786677	0.0786677
Sis-midgut-pool-1	AAEL000582	1	Sis	midgut	12711695	1	0.0786677	0.0786677
Sis-midgut-pool-1	AAEL000634	1	Sis	midgut	12711695	1	0.0786677	0.0786677
Sis-midgut-pool-1	AAEL000654	5	Sis	midgut	12711695	1	0.393339	0.393339
Sis-midgut-pool-1	AAEL000661	1	Sis	midgut	12711695	1	0.0786677	0.0786677
Sis-midgut-pool-1	AAEL000815	1	Sis	midgut	12711695	1	0.0786677	0.0786677
Sis-midgut-pool-1	AAEL000822	1	Sis	midgut	12711695	1	0.0786677	0.0786677
Sis-midgut-pool-1	AAEL000832	1	Sis	midgut	12711695	1	0.0786677	0.0786677
Sis-midgut-pool-1	AAEL000905	4	Sis	midgut	12711695	1	0.314671	0.314671
Sis-midgut-pool-1	AAEL000915	1	Sis	midgut	12711695	1	0.0786677	0.0786677
Sis-midgut-pool-1	AAEL000934	1	Sis	midgut	12711695	1	0.0786677	0.0786677
Sis-midgut-pool-1	AAEL001088	1	Sis	midgut	12711695	1	0.0786677	0.0786677
Sis-midgut-pool-1	AAEL001104	4	Sis	midgut	12711695	1	0.314671	0.314671
Sis-midgut-pool-1	AAEL001112	3	Sis	midgut	12711695	1	0.236003	0.236003
Sis-midgut-pool-1	AAEL001173	1	Sis	midgut	12711695	1	0.0786677	0.0786677
Sis-midgut-pool-1	AAEL001175	1	Sis	midgut	12711695	1	0.0786677	0.0786677
Sis-midgut-pool-1	AAEL001202	1	Sis	midgut	12711695	1	0.0786677	0.0786677
Sis-midgut-pool-1	AAEL001270	1	Sis	midgut	12711695	1	0.0786677	0.0786677
Sis-midgut-pool-1	AAEL001314	1	Sis	midgut	12711695	1	0.0786677	0.0786677
Sis-midgut-pool-1	AAEL001332	1	Sis	midgut	12711695	1	0.0786677	0.0786677
Sis-midgut-pool-1	AAEL001334	1	Sis	midgut	12711695	1	0.0786677	0.0786677
Sis-midgut-pool-1	AAEL001356	2	Sis	midgut	12711695	1	0.157335	0.157335
Sis-midgut-pool-1	AAEL001400	2	Sis	midgut	12711695	1	0.157335	0.157335
Sis-midgut-pool-1	AAEL001412	1	Sis	midgut	12711695	1	0.0786677	0.0786677
Sis-midgut-pool-1	AAEL001513	1	Sis	midgut	12711695	1	0.0786677	0.0786677
Sis-midgut-pool-1	AAEL001562	2	Sis	midgut	12711695	1	0.157335	0.157335
Sis-midgut-pool-1	AAEL001607	2	Sis	midgut	12711695	1	0.157335	0.157335
Sis-midgut-pool-1	AAEL001699	1	Sis	midgut	12711695	1	0.0786677	0.0786677
Sis-midgut-pool-1	AAEL001716	1	Sis	midgut	12711695	1	0.0786677	0.0786677
Sis-midgut-pool-1	AAEL001719	1	Sis	midgut	12711695	1	0.0786677	0.0786677
Sis-midgut-pool-1	AAEL001767	3	Sis	midgut	12711695	1	0.236003	0.236003
Sis-midgut-pool-1	AAEL001769	1	Sis	midgut	12711695	1	0.0786677	0.0786677
Sis-midgut-pool-1	AAEL001787	1	Sis	midgut	12711695	1	0.0786677	0.0786677
Sis-midgut-pool-1	AAEL001910	2	Sis	midgut	12711695	1	0.157335	0.157335
Sis-midgut-pool-1	AAEL001939	2	Sis	midgut	12711695	1	0.157335	0.157335
Sis-midgut-pool-1	AAEL001950	2	Sis	midgut	12711695	1	0.157335	0.157335
Sis-midgut-pool-1	AAEL002016	1	Sis	midgut	12711695	1	0.0786677	0.0786677
Sis-midgut-pool-1	AAEL002069	1	Sis	midgut	12711695	1	0.0786677	0.0786677
Sis-midgut-pool-1	AAEL002080	1	Sis	midgut	12711695	1	0.0786677	0.0786677
Sis-midgut-pool-1	AAEL002113	1	Sis	midgut	12711695	1	0.0786677	0.0786677
Sis-midgut-pool-1	AAEL002125	1	Sis	midgut	12711695	1	0.0786677	0.0786677
Sis-midgut-pool-1	AAEL002163	1	Sis	midgut	12711695	1	0.0786677	0.0786677
Sis-midgut-pool-1	AAEL002167	1	Sis	midgut	12711695	1	0.0786677	0.0786677
Sis-midgut-pool-1	AAEL002186	1	Sis	midgut	12711695	1	0.0786677	0.0786677
Sis-midgut-pool-1	AAEL002214	1	Sis	midgut	12711695	1	0.0786677	0.0786677
Sis-midgut-pool-1	AAEL002216	1	Sis	midgut	12711695	1	0.0786677	0.0786677
Sis-midgut-pool-1	AAEL002219	1	Sis	midgut	12711695	1	0.0786677	0.0786677
Sis-midgut-pool-1	AAEL002222	1	Sis	midgut	12711695	1	0.0786677	0.0786677
Sis-midgut-pool-1	AAEL002235	2	Sis	midgut	12711695	1	0.157335	0.157335
Sis-midgut-pool-1	AAEL002257	2	Sis	midgut	12711695	1	0.157335	0.157335
Sis-midgut-pool-1	AAEL002295	1	Sis	midgut	12711695	1	0.0786677	0.0786677
Sis-midgut-pool-1	AAEL002317	2	Sis	midgut	12711695	1	0.157335	0.157335
Sis-midgut-pool-1	AAEL002322	1	Sis	midgut	12711695	1	0.0786677	0.0786677
Sis-midgut-pool-1	AAEL002369	1	Sis	midgut	12711695	1	0.0786677	0.0786677
Sis-midgut-pool-1	AAEL002455	1	Sis	midgut	12711695	1	0.0786677	0.0786677
Sis-midgut-pool-1	AAEL002565	1	Sis	midgut	12711695	1	0.0786677	0.0786677
Sis-midgut-pool-1	AAEL002607	2	Sis	midgut	12711695	1	0.157335	0.157335
Sis-midgut-pool-1	AAEL002638	1	Sis	midgut	12711695	1	0.0786677	0.0786677
Sis-midgut-pool-1	AAEL002683	1	Sis	midgut	12711695	1	0.0786677	0.0786677
Sis-midgut-pool-1	AAEL002687	1	Sis	midgut	12711695	1	0.0786677	0.0786677
Sis-midgut-pool-1	AAEL002688	3	Sis	midgut	12711695	1	0.236003	0.236003
Sis-midgut-pool-1	AAEL002764	1	Sis	midgut	12711695	1	0.0786677	0.0786677
Sis-midgut-pool-1	AAEL002788	2	Sis	midgut	12711695	1	0.157335	0.157335
Sis-midgut-pool-1	AAEL002804	1	Sis	midgut	12711695	1	0.0786677	0.0786677
Sis-midgut-pool-1	AAEL002811	1	Sis	midgut	12711695	1	0.0786677	0.0786677
Sis-midgut-pool-1	AAEL002836	1	Sis	midgut	12711695	1	0.0786677	0.0786677
Sis-midgut-pool-1	AAEL002840	1	Sis	midgut	12711695	1	0.0786677	0.0786677
Sis-midgut-pool-1	AAEL002864	1	Sis	midgut	12711695	1	0.0786677	0.0786677
Sis-midgut-pool-1	AAEL002886	1	Sis	midgut	12711695	1	0.0786677	0.0786677
Sis-midgut-pool-1	AAEL002906	1	Sis	midgut	12711695	1	0.0786677	0.0786677
Sis-midgut-pool-1	AAEL002925	3	Sis	midgut	12711695	1	0.236003	0.236003
Sis-midgut-pool-1	AAEL002935	1	Sis	midgut	12711695	1	0.0786677	0.0786677
Sis-midgut-pool-1	AAEL002950	2	Sis	midgut	12711695	1	0.157335	0.157335
Sis-midgut-pool-1	AAEL002967	5	Sis	midgut	12711695	1	0.393339	0.393339
Sis-midgut-pool-1	AAEL002979	6	Sis	midgut	12711695	1	0.472006	0.472006
Sis-midgut-pool-1	AAEL003034	1	Sis	midgut	12711695	1	0.0786677	0.0786677
Sis-midgut-pool-1	AAEL003143	1	Sis	midgut	12711695	1	0.0786677	0.0786677
Sis-midgut-pool-1	AAEL003162	5	Sis	midgut	12711695	1	0.393339	0.393339
Sis-midgut-pool-1	AAEL003171	1	Sis	midgut	12711695	1	0.0786677	0.0786677
Sis-midgut-pool-1	AAEL003174	1	Sis	midgut	12711695	1	0.0786677	0.0786677
Sis-midgut-pool-1	AAEL003210	1	Sis	midgut	12711695	1	0.0786677	0.0786677
Sis-midgut-pool-1	AAEL003244	2	Sis	midgut	12711695	1	0.157335	0.157335
Sis-midgut-pool-1	AAEL003245	2	Sis	midgut	12711695	1	0.157335	0.157335
Sis-midgut-pool-1	AAEL003269	1	Sis	midgut	12711695	1	0.0786677	0.0786677
Sis-midgut-pool-1	AAEL003277	1	Sis	midgut	12711695	1	0.0786677	0.0786677
Sis-midgut-pool-1	AAEL003283	2	Sis	midgut	12711695	1	0.157335	0.157335
Sis-midgut-pool-1	AAEL003374	1	Sis	midgut	12711695	1	0.0786677	0.0786677
Sis-midgut-pool-1	AAEL003402	7	Sis	midgut	12711695	1	0.550674	0.550674
Sis-midgut-pool-1	AAEL003424	1	Sis	midgut	12711695	1	0.0786677	0.0786677
Sis-midgut-pool-1	AAEL003434	4	Sis	midgut	12711695	1	0.314671	0.314671
Sis-midgut-pool-1	AAEL003438	2	Sis	midgut	12711695	1	0.157335	0.157335
Sis-midgut-pool-1	AAEL003529	1	Sis	midgut	12711695	1	0.0786677	0.0786677
Sis-midgut-pool-1	AAEL003546	1	Sis	midgut	12711695	1	0.0786677	0.0786677
Sis-midgut-pool-1	AAEL003599	1	Sis	midgut	12711695	1	0.0786677	0.0786677
Sis-midgut-pool-1	AAEL003616	1	Sis	midgut	12711695	1	0.0786677	0.0786677
Sis-midgut-pool-1	AAEL003646	1	Sis	midgut	12711695	1	0.0786677	0.0786677
Sis-midgut-pool-1	AAEL003654	1	Sis	midgut	12711695	1	0.0786677	0.0786677
Sis-midgut-pool-1	AAEL003666	4	Sis	midgut	12711695	1	0.314671	0.314671
Sis-midgut-pool-1	AAEL003670	3	Sis	midgut	12711695	1	0.236003	0.236003
Sis-midgut-pool-1	AAEL003698	1	Sis	midgut	12711695	1	0.0786677	0.0786677
Sis-midgut-pool-1	AAEL003737	1	Sis	midgut	12711695	1	0.0786677	0.0786677
Sis-midgut-pool-1	AAEL003815	1	Sis	midgut	12711695	1	0.0786677	0.0786677
Sis-midgut-pool-1	AAEL003817	2	Sis	midgut	12711695	1	0.157335	0.157335
Sis-midgut-pool-1	AAEL003822	1	Sis	midgut	12711695	1	0.0786677	0.0786677
Sis-midgut-pool-1	AAEL003831	3	Sis	midgut	12711695	1	0.236003	0.236003
Sis-midgut-pool-1	AAEL003855	7	Sis	midgut	12711695	1	0.550674	0.550674
Sis-midgut-pool-1	AAEL003861	1	Sis	midgut	12711695	1	0.0786677	0.0786677
Sis-midgut-pool-1	AAEL003865	1	Sis	midgut	12711695	1	0.0786677	0.0786677
Sis-midgut-pool-1	AAEL003958	1	Sis	midgut	12711695	1	0.0786677	0.0786677
Sis-midgut-pool-1	AAEL003963	1	Sis	midgut	12711695	1	0.0786677	0.0786677
Sis-midgut-pool-1	AAEL004010	1	Sis	midgut	12711695	1	0.0786677	0.0786677
Sis-midgut-pool-1	AAEL004025	1	Sis	midgut	12711695	1	0.0786677	0.0786677
Sis-midgut-pool-1	AAEL004035	6	Sis	midgut	12711695	1	0.472006	0.472006
Sis-midgut-pool-1	AAEL004039	2	Sis	midgut	12711695	1	0.157335	0.157335
Sis-midgut-pool-1	AAEL004053	1	Sis	midgut	12711695	1	0.0786677	0.0786677
Sis-midgut-pool-1	AAEL004055	1	Sis	midgut	12711695	1	0.0786677	0.0786677
Sis-midgut-pool-1	AAEL004064	1	Sis	midgut	12711695	1	0.0786677	0.0786677
Sis-midgut-pool-1	AAEL004067	1	Sis	midgut	12711695	1	0.0786677	0.0786677
Sis-midgut-pool-1	AAEL004172	1	Sis	midgut	12711695	1	0.0786677	0.0786677
Sis-midgut-pool-1	AAEL004282	1	Sis	midgut	12711695	1	0.0786677	0.0786677
Sis-midgut-pool-1	AAEL004290	1	Sis	midgut	12711695	1	0.0786677	0.0786677
Sis-midgut-pool-1	AAEL004327	3	Sis	midgut	12711695	1	0.236003	0.236003
Sis-midgut-pool-1	AAEL004329	1	Sis	midgut	12711695	1	0.0786677	0.0786677
Sis-midgut-pool-1	AAEL004356	1	Sis	midgut	12711695	1	0.0786677	0.0786677
Sis-midgut-pool-1	AAEL004407	1	Sis	midgut	12711695	1	0.0786677	0.0786677
Sis-midgut-pool-1	AAEL004419	3	Sis	midgut	12711695	1	0.236003	0.236003
Sis-midgut-pool-1	AAEL004509	1	Sis	midgut	12711695	1	0.0786677	0.0786677
Sis-midgut-pool-1	AAEL004566	1	Sis	midgut	12711695	1	0.0786677	0.0786677
Sis-midgut-pool-1	AAEL004579	1	Sis	midgut	12711695	1	0.0786677	0.0786677
Sis-midgut-pool-1	AAEL004661	1	Sis	midgut	12711695	1	0.0786677	0.0786677
Sis-midgut-pool-1	AAEL004675	1	Sis	midgut	12711695	1	0.0786677	0.0786677
Sis-midgut-pool-1	AAEL004688	1	Sis	midgut	12711695	1	0.0786677	0.0786677
Sis-midgut-pool-1	AAEL004716	1	Sis	midgut	12711695	1	0.0786677	0.0786677
Sis-midgut-pool-1	AAEL004718	1	Sis	midgut	12711695	1	0.0786677	0.0786677
Sis-midgut-pool-1	AAEL004798	49	Sis	midgut	12711695	1	3.85472	3.85472
Sis-midgut-pool-1	AAEL004853	3	Sis	midgut	12711695	1	0.236003	0.236003
Sis-midgut-pool-1	AAEL004977	1	Sis	midgut	12711695	1	0.0786677	0.0786677
Sis-midgut-pool-1	AAEL005023	1	Sis	midgut	12711695	1	0.0786677	0.0786677
Sis-midgut-pool-1	AAEL005041	1	Sis	midgut	12711695	1	0.0786677	0.0786677
Sis-midgut-pool-1	AAEL005047	1	Sis	midgut	12711695	1	0.0786677	0.0786677
Sis-midgut-pool-1	AAEL005069	1	Sis	midgut	12711695	1	0.0786677	0.0786677
Sis-midgut-pool-1	AAEL005199	1	Sis	midgut	12711695	1	0.0786677	0.0786677
Sis-midgut-pool-1	AAEL005211	1	Sis	midgut	12711695	1	0.0786677	0.0786677
Sis-midgut-pool-1	AAEL005230	1	Sis	midgut	12711695	1	0.0786677	0.0786677
Sis-midgut-pool-1	AAEL005234	1	Sis	midgut	12711695	1	0.0786677	0.0786677
Sis-midgut-pool-1	AAEL005254	1	Sis	midgut	12711695	1	0.0786677	0.0786677
Sis-midgut-pool-1	AAEL005262	2	Sis	midgut	12711695	1	0.157335	0.157335
Sis-midgut-pool-1	AAEL005270	1	Sis	midgut	12711695	1	0.0786677	0.0786677
Sis-midgut-pool-1	AAEL005293	1	Sis	midgut	12711695	1	0.0786677	0.0786677
Sis-midgut-pool-1	AAEL005354	2	Sis	midgut	12711695	1	0.157335	0.157335
Sis-midgut-pool-1	AAEL005364	3	Sis	midgut	12711695	1	0.236003	0.236003
Sis-midgut-pool-1	AAEL005384	4	Sis	midgut	12711695	1	0.314671	0.314671
Sis-midgut-pool-1	AAEL005432	6	Sis	midgut	12711695	1	0.472006	0.472006
Sis-midgut-pool-1	AAEL005460	1	Sis	midgut	12711695	1	0.0786677	0.0786677
Sis-midgut-pool-1	AAEL005473	1	Sis	midgut	12711695	1	0.0786677	0.0786677
Sis-midgut-pool-1	AAEL005500	1	Sis	midgut	12711695	1	0.0786677	0.0786677
Sis-midgut-pool-1	AAEL005535	1	Sis	midgut	12711695	1	0.0786677	0.0786677
Sis-midgut-pool-1	AAEL005605	3	Sis	midgut	12711695	1	0.236003	0.236003
Sis-midgut-pool-1	AAEL005688	1	Sis	midgut	12711695	1	0.0786677	0.0786677
Sis-midgut-pool-1	AAEL005690	1	Sis	midgut	12711695	1	0.0786677	0.0786677
Sis-midgut-pool-1	AAEL005699	2	Sis	midgut	12711695	1	0.157335	0.157335
Sis-midgut-pool-1	AAEL005706	1	Sis	midgut	12711695	1	0.0786677	0.0786677
Sis-midgut-pool-1	AAEL005721	2	Sis	midgut	12711695	1	0.157335	0.157335
Sis-midgut-pool-1	AAEL005725	1	Sis	midgut	12711695	1	0.0786677	0.0786677
Sis-midgut-pool-1	AAEL005816	1	Sis	midgut	12711695	1	0.0786677	0.0786677
Sis-midgut-pool-1	AAEL005846	2	Sis	midgut	12711695	1	0.157335	0.157335
Sis-midgut-pool-1	AAEL005861	5	Sis	midgut	12711695	1	0.393339	0.393339
Sis-midgut-pool-1	AAEL005902	1	Sis	midgut	12711695	1	0.0786677	0.0786677
Sis-midgut-pool-1	AAEL005905	2	Sis	midgut	12711695	1	0.157335	0.157335
Sis-midgut-pool-1	AAEL005977	1	Sis	midgut	12711695	1	0.0786677	0.0786677
Sis-midgut-pool-1	AAEL005979	1	Sis	midgut	12711695	1	0.0786677	0.0786677
Sis-midgut-pool-1	AAEL006054	5	Sis	midgut	12711695	1	0.393339	0.393339
Sis-midgut-pool-1	AAEL006056	1	Sis	midgut	12711695	1	0.0786677	0.0786677
Sis-midgut-pool-1	AAEL006115	1	Sis	midgut	12711695	1	0.0786677	0.0786677
Sis-midgut-pool-1	AAEL006116	1	Sis	midgut	12711695	1	0.0786677	0.0786677
Sis-midgut-pool-1	AAEL006118	1	Sis	midgut	12711695	1	0.0786677	0.0786677
Sis-midgut-pool-1	AAEL006146	1	Sis	midgut	12711695	1	0.0786677	0.0786677
Sis-midgut-pool-1	AAEL006172	1	Sis	midgut	12711695	1	0.0786677	0.0786677
Sis-midgut-pool-1	AAEL006262	1	Sis	midgut	12711695	1	0.0786677	0.0786677
Sis-midgut-pool-1	AAEL006264	1	Sis	midgut	12711695	1	0.0786677	0.0786677
Sis-midgut-pool-1	AAEL006315	1	Sis	midgut	12711695	1	0.0786677	0.0786677
Sis-midgut-pool-1	AAEL006346	2	Sis	midgut	12711695	1	0.157335	0.157335
Sis-midgut-pool-1	AAEL006373	2	Sis	midgut	12711695	1	0.157335	0.157335
Sis-midgut-pool-1	AAEL006413	1	Sis	midgut	12711695	1	0.0786677	0.0786677
Sis-midgut-pool-1	AAEL006473	5	Sis	midgut	12711695	1	0.393339	0.393339
Sis-midgut-pool-1	AAEL006483	2	Sis	midgut	12711695	1	0.157335	0.157335
Sis-midgut-pool-1	AAEL006516	1	Sis	midgut	12711695	1	0.0786677	0.0786677
Sis-midgut-pool-1	AAEL006519	1	Sis	midgut	12711695	1	0.0786677	0.0786677
Sis-midgut-pool-1	AAEL006525	1	Sis	midgut	12711695	1	0.0786677	0.0786677
Sis-midgut-pool-1	AAEL006538	1	Sis	midgut	12711695	1	0.0786677	0.0786677
Sis-midgut-pool-1	AAEL006556	1	Sis	midgut	12711695	1	0.0786677	0.0786677
Sis-midgut-pool-1	AAEL006589	1	Sis	midgut	12711695	1	0.0786677	0.0786677
Sis-midgut-pool-1	AAEL006640	1	Sis	midgut	12711695	1	0.0786677	0.0786677
Sis-midgut-pool-1	AAEL006655	1	Sis	midgut	12711695	1	0.0786677	0.0786677
Sis-midgut-pool-1	AAEL006661	1	Sis	midgut	12711695	1	0.0786677	0.0786677
Sis-midgut-pool-1	AAEL006699	3	Sis	midgut	12711695	1	0.236003	0.236003
Sis-midgut-pool-1	AAEL006702	1	Sis	midgut	12711695	1	0.0786677	0.0786677
Sis-midgut-pool-1	AAEL006721	1	Sis	midgut	12711695	1	0.0786677	0.0786677
Sis-midgut-pool-1	AAEL006805	2	Sis	midgut	12711695	1	0.157335	0.157335
Sis-midgut-pool-1	AAEL006847	1	Sis	midgut	12711695	1	0.0786677	0.0786677
Sis-midgut-pool-1	AAEL006858	1	Sis	midgut	12711695	1	0.0786677	0.0786677
Sis-midgut-pool-1	AAEL006879	2	Sis	midgut	12711695	1	0.157335	0.157335
Sis-midgut-pool-1	AAEL006912	2	Sis	midgut	12711695	1	0.157335	0.157335
Sis-midgut-pool-1	AAEL006934	1	Sis	midgut	12711695	1	0.0786677	0.0786677
Sis-midgut-pool-1	AAEL006951	1	Sis	midgut	12711695	1	0.0786677	0.0786677
Sis-midgut-pool-1	AAEL007120	1	Sis	midgut	12711695	1	0.0786677	0.0786677
Sis-midgut-pool-1	AAEL007134	1	Sis	midgut	12711695	1	0.0786677	0.0786677
Sis-midgut-pool-1	AAEL007149	1	Sis	midgut	12711695	1	0.0786677	0.0786677
Sis-midgut-pool-1	AAEL007180	1	Sis	midgut	12711695	1	0.0786677	0.0786677
Sis-midgut-pool-1	AAEL007256	1	Sis	midgut	12711695	1	0.0786677	0.0786677
Sis-midgut-pool-1	AAEL007312	13	Sis	midgut	12711695	1	1.02268	1.02268
Sis-midgut-pool-1	AAEL007344	1	Sis	midgut	12711695	1	0.0786677	0.0786677
Sis-midgut-pool-1	AAEL007409	5	Sis	midgut	12711695	1	0.393339	0.393339
Sis-midgut-pool-1	AAEL007443	1	Sis	midgut	12711695	1	0.0786677	0.0786677
Sis-midgut-pool-1	AAEL007447	1	Sis	midgut	12711695	1	0.0786677	0.0786677
Sis-midgut-pool-1	AAEL007494	1	Sis	midgut	12711695	1	0.0786677	0.0786677
Sis-midgut-pool-1	AAEL007521	1	Sis	midgut	12711695	1	0.0786677	0.0786677
Sis-midgut-pool-1	AAEL007563	1	Sis	midgut	12711695	1	0.0786677	0.0786677
Sis-midgut-pool-1	AAEL007597	1	Sis	midgut	12711695	1	0.0786677	0.0786677
Sis-midgut-pool-1	AAEL007654	1	Sis	midgut	12711695	1	0.0786677	0.0786677
Sis-midgut-pool-1	AAEL007680	1	Sis	midgut	12711695	1	0.0786677	0.0786677
Sis-midgut-pool-1	AAEL007685	1	Sis	midgut	12711695	1	0.0786677	0.0786677
Sis-midgut-pool-1	AAEL007691	1	Sis	midgut	12711695	1	0.0786677	0.0786677
Sis-midgut-pool-1	AAEL007693	1	Sis	midgut	12711695	1	0.0786677	0.0786677
Sis-midgut-pool-1	AAEL007703	1	Sis	midgut	12711695	1	0.0786677	0.0786677
Sis-midgut-pool-1	AAEL007754	1	Sis	midgut	12711695	1	0.0786677	0.0786677
Sis-midgut-pool-1	AAEL007767	1	Sis	midgut	12711695	1	0.0786677	0.0786677
Sis-midgut-pool-1	AAEL007816	1	Sis	midgut	12711695	1	0.0786677	0.0786677
Sis-midgut-pool-1	AAEL007845	1	Sis	midgut	12711695	1	0.0786677	0.0786677
Sis-midgut-pool-1	AAEL007874	1	Sis	midgut	12711695	1	0.0786677	0.0786677
Sis-midgut-pool-1	AAEL007895	3	Sis	midgut	12711695	1	0.236003	0.236003
Sis-midgut-pool-1	AAEL007913	6	Sis	midgut	12711695	1	0.472006	0.472006
Sis-midgut-pool-1	AAEL007959	1	Sis	midgut	12711695	1	0.0786677	0.0786677
Sis-midgut-pool-1	AAEL007993	1	Sis	midgut	12711695	1	0.0786677	0.0786677
Sis-midgut-pool-1	AAEL008006	1	Sis	midgut	12711695	1	0.0786677	0.0786677
Sis-midgut-pool-1	AAEL008007	1	Sis	midgut	12711695	1	0.0786677	0.0786677
Sis-midgut-pool-1	AAEL008096	1	Sis	midgut	12711695	1	0.0786677	0.0786677
Sis-midgut-pool-1	AAEL008097	1	Sis	midgut	12711695	1	0.0786677	0.0786677
Sis-midgut-pool-1	AAEL008102	1	Sis	midgut	12711695	1	0.0786677	0.0786677
Sis-midgut-pool-1	AAEL008154	1	Sis	midgut	12711695	1	0.0786677	0.0786677
Sis-midgut-pool-1	AAEL008166	1	Sis	midgut	12711695	1	0.0786677	0.0786677
Sis-midgut-pool-1	AAEL008174	1	Sis	midgut	12711695	1	0.0786677	0.0786677
Sis-midgut-pool-1	AAEL008278	2	Sis	midgut	12711695	1	0.157335	0.157335
Sis-midgut-pool-1	AAEL008330	1	Sis	midgut	12711695	1	0.0786677	0.0786677
Sis-midgut-pool-1	AAEL008341	1	Sis	midgut	12711695	1	0.0786677	0.0786677
Sis-midgut-pool-1	AAEL008391	1	Sis	midgut	12711695	1	0.0786677	0.0786677
Sis-midgut-pool-1	AAEL008406	2	Sis	midgut	12711695	1	0.157335	0.157335
Sis-midgut-pool-1	AAEL008408	1	Sis	midgut	12711695	1	0.0786677	0.0786677
Sis-midgut-pool-1	AAEL008431	3	Sis	midgut	12711695	1	0.236003	0.236003
Sis-midgut-pool-1	AAEL008495	1	Sis	midgut	12711695	1	0.0786677	0.0786677
Sis-midgut-pool-1	AAEL008501	1	Sis	midgut	12711695	1	0.0786677	0.0786677
Sis-midgut-pool-1	AAEL008502	1	Sis	midgut	12711695	1	0.0786677	0.0786677
Sis-midgut-pool-1	AAEL008556	2	Sis	midgut	12711695	1	0.157335	0.157335
Sis-midgut-pool-1	AAEL008574	1	Sis	midgut	12711695	1	0.0786677	0.0786677
Sis-midgut-pool-1	AAEL008579	4	Sis	midgut	12711695	1	0.314671	0.314671
Sis-midgut-pool-1	AAEL008592	1	Sis	midgut	12711695	1	0.0786677	0.0786677
Sis-midgut-pool-1	AAEL008600	1	Sis	midgut	12711695	1	0.0786677	0.0786677
Sis-midgut-pool-1	AAEL008610	4	Sis	midgut	12711695	1	0.314671	0.314671
Sis-midgut-pool-1	AAEL008679	1	Sis	midgut	12711695	1	0.0786677	0.0786677
Sis-midgut-pool-1	AAEL008718	1	Sis	midgut	12711695	1	0.0786677	0.0786677
Sis-midgut-pool-1	AAEL008806	1	Sis	midgut	12711695	1	0.0786677	0.0786677
Sis-midgut-pool-1	AAEL008823	1	Sis	midgut	12711695	1	0.0786677	0.0786677
Sis-midgut-pool-1	AAEL008828	1	Sis	midgut	12711695	1	0.0786677	0.0786677
Sis-midgut-pool-1	AAEL008878	3	Sis	midgut	12711695	1	0.236003	0.236003
Sis-midgut-pool-1	AAEL008879	1	Sis	midgut	12711695	1	0.0786677	0.0786677
Sis-midgut-pool-1	AAEL008901	1	Sis	midgut	12711695	1	0.0786677	0.0786677
Sis-midgut-pool-1	AAEL008947	1	Sis	midgut	12711695	1	0.0786677	0.0786677
Sis-midgut-pool-1	AAEL008953	1	Sis	midgut	12711695	1	0.0786677	0.0786677
Sis-midgut-pool-1	AAEL009016	1	Sis	midgut	12711695	1	0.0786677	0.0786677
Sis-midgut-pool-1	AAEL009142	6	Sis	midgut	12711695	1	0.472006	0.472006
Sis-midgut-pool-1	AAEL009147	1	Sis	midgut	12711695	1	0.0786677	0.0786677
Sis-midgut-pool-1	AAEL009148	1	Sis	midgut	12711695	1	0.0786677	0.0786677
Sis-midgut-pool-1	AAEL009169	1	Sis	midgut	12711695	1	0.0786677	0.0786677
Sis-midgut-pool-1	AAEL009171	1	Sis	midgut	12711695	1	0.0786677	0.0786677
Sis-midgut-pool-1	AAEL009198	1	Sis	midgut	12711695	1	0.0786677	0.0786677
Sis-midgut-pool-1	AAEL009202	1	Sis	midgut	12711695	1	0.0786677	0.0786677
Sis-midgut-pool-1	AAEL009208	1	Sis	midgut	12711695	1	0.0786677	0.0786677
Sis-midgut-pool-1	AAEL009249	3	Sis	midgut	12711695	1	0.236003	0.236003
Sis-midgut-pool-1	AAEL009250	1	Sis	midgut	12711695	1	0.0786677	0.0786677
Sis-midgut-pool-1	AAEL009373	1	Sis	midgut	12711695	1	0.0786677	0.0786677
Sis-midgut-pool-1	AAEL009392	4	Sis	midgut	12711695	1	0.314671	0.314671
Sis-midgut-pool-1	AAEL009415	1	Sis	midgut	12711695	1	0.0786677	0.0786677
Sis-midgut-pool-1	AAEL009416	1	Sis	midgut	12711695	1	0.0786677	0.0786677
Sis-midgut-pool-1	AAEL009467	1	Sis	midgut	12711695	1	0.0786677	0.0786677
Sis-midgut-pool-1	AAEL009477	2	Sis	midgut	12711695	1	0.157335	0.157335
Sis-midgut-pool-1	AAEL009486	1	Sis	midgut	12711695	1	0.0786677	0.0786677
Sis-midgut-pool-1	AAEL009539	1	Sis	midgut	12711695	1	0.0786677	0.0786677
Sis-midgut-pool-1	AAEL009569	1	Sis	midgut	12711695	1	0.0786677	0.0786677
Sis-midgut-pool-1	AAEL009604	1	Sis	midgut	12711695	1	0.0786677	0.0786677
Sis-midgut-pool-1	AAEL009675	1	Sis	midgut	12711695	1	0.0786677	0.0786677
Sis-midgut-pool-1	AAEL009677	1	Sis	midgut	12711695	1	0.0786677	0.0786677
Sis-midgut-pool-1	AAEL009678	3	Sis	midgut	12711695	1	0.236003	0.236003
Sis-midgut-pool-1	AAEL009700	1	Sis	midgut	12711695	1	0.0786677	0.0786677
Sis-midgut-pool-1	AAEL009822	1	Sis	midgut	12711695	1	0.0786677	0.0786677
Sis-midgut-pool-1	AAEL009843	1	Sis	midgut	12711695	1	0.0786677	0.0786677
Sis-midgut-pool-1	AAEL009851	3	Sis	midgut	12711695	1	0.236003	0.236003
Sis-midgut-pool-1	AAEL009860	1	Sis	midgut	12711695	1	0.0786677	0.0786677
Sis-midgut-pool-1	AAEL009952	1	Sis	midgut	12711695	1	0.0786677	0.0786677
Sis-midgut-pool-1	AAEL009969	1	Sis	midgut	12711695	1	0.0786677	0.0786677
Sis-midgut-pool-1	AAEL010061	1	Sis	midgut	12711695	1	0.0786677	0.0786677
Sis-midgut-pool-1	AAEL010159	3	Sis	midgut	12711695	1	0.236003	0.236003
Sis-midgut-pool-1	AAEL010246	2	Sis	midgut	12711695	1	0.157335	0.157335
Sis-midgut-pool-1	AAEL010315	2	Sis	midgut	12711695	1	0.157335	0.157335
Sis-midgut-pool-1	AAEL010373	1	Sis	midgut	12711695	1	0.0786677	0.0786677
Sis-midgut-pool-1	AAEL010389	1	Sis	midgut	12711695	1	0.0786677	0.0786677
Sis-midgut-pool-1	AAEL010427	1	Sis	midgut	12711695	1	0.0786677	0.0786677
Sis-midgut-pool-1	AAEL010455	2	Sis	midgut	12711695	1	0.157335	0.157335
Sis-midgut-pool-1	AAEL010498	4	Sis	midgut	12711695	1	0.314671	0.314671
Sis-midgut-pool-1	AAEL010505	1	Sis	midgut	12711695	1	0.0786677	0.0786677
Sis-midgut-pool-1	AAEL010559	1	Sis	midgut	12711695	1	0.0786677	0.0786677
Sis-midgut-pool-1	AAEL010633	1	Sis	midgut	12711695	1	0.0786677	0.0786677
Sis-midgut-pool-1	AAEL010640	1	Sis	midgut	12711695	1	0.0786677	0.0786677
Sis-midgut-pool-1	AAEL010698	1	Sis	midgut	12711695	1	0.0786677	0.0786677
Sis-midgut-pool-1	AAEL010731	1	Sis	midgut	12711695	1	0.0786677	0.0786677
Sis-midgut-pool-1	AAEL010753	1	Sis	midgut	12711695	1	0.0786677	0.0786677
Sis-midgut-pool-1	AAEL010755	3	Sis	midgut	12711695	1	0.236003	0.236003
Sis-midgut-pool-1	AAEL010757	3	Sis	midgut	12711695	1	0.236003	0.236003
Sis-midgut-pool-1	AAEL010759	1	Sis	midgut	12711695	1	0.0786677	0.0786677
Sis-midgut-pool-1	AAEL010776	1	Sis	midgut	12711695	1	0.0786677	0.0786677
Sis-midgut-pool-1	AAEL010788	4	Sis	midgut	12711695	1	0.314671	0.314671
Sis-midgut-pool-1	AAEL010805	1	Sis	midgut	12711695	1	0.0786677	0.0786677
Sis-midgut-pool-1	AAEL010832	1	Sis	midgut	12711695	1	0.0786677	0.0786677
Sis-midgut-pool-1	AAEL010869	2	Sis	midgut	12711695	1	0.157335	0.157335
Sis-midgut-pool-1	AAEL010891	1	Sis	midgut	12711695	1	0.0786677	0.0786677
Sis-midgut-pool-1	AAEL010917	1	Sis	midgut	12711695	1	0.0786677	0.0786677
Sis-midgut-pool-1	AAEL010932	1	Sis	midgut	12711695	1	0.0786677	0.0786677
Sis-midgut-pool-1	AAEL011019	1	Sis	midgut	12711695	1	0.0786677	0.0786677
Sis-midgut-pool-1	AAEL011038	2	Sis	midgut	12711695	1	0.157335	0.157335
Sis-midgut-pool-1	AAEL011050	2	Sis	midgut	12711695	1	0.157335	0.157335
Sis-midgut-pool-1	AAEL011057	1	Sis	midgut	12711695	1	0.0786677	0.0786677
Sis-midgut-pool-1	AAEL011097	1	Sis	midgut	12711695	1	0.0786677	0.0786677
Sis-midgut-pool-1	AAEL011161	1	Sis	midgut	12711695	1	0.0786677	0.0786677
Sis-midgut-pool-1	AAEL011174	3	Sis	midgut	12711695	1	0.236003	0.236003
Sis-midgut-pool-1	AAEL011180	1	Sis	midgut	12711695	1	0.0786677	0.0786677
Sis-midgut-pool-1	AAEL011197	1	Sis	midgut	12711695	1	0.0786677	0.0786677
Sis-midgut-pool-1	AAEL011254	2	Sis	midgut	12711695	1	0.157335	0.157335
Sis-midgut-pool-1	AAEL011317	1	Sis	midgut	12711695	1	0.0786677	0.0786677
Sis-midgut-pool-1	AAEL011343	1	Sis	midgut	12711695	1	0.0786677	0.0786677
Sis-midgut-pool-1	AAEL011382	1	Sis	midgut	12711695	1	0.0786677	0.0786677
Sis-midgut-pool-1	AAEL011386	1	Sis	midgut	12711695	1	0.0786677	0.0786677
Sis-midgut-pool-1	AAEL011427	1	Sis	midgut	12711695	1	0.0786677	0.0786677
Sis-midgut-pool-1	AAEL011466	3	Sis	midgut	12711695	1	0.236003	0.236003
Sis-midgut-pool-1	AAEL011500	8	Sis	midgut	12711695	1	0.629342	0.629342
Sis-midgut-pool-1	AAEL011505	3	Sis	midgut	12711695	1	0.236003	0.236003
Sis-midgut-pool-1	AAEL011561	1	Sis	midgut	12711695	1	0.0786677	0.0786677
Sis-midgut-pool-1	AAEL011564	2	Sis	midgut	12711695	1	0.157335	0.157335
Sis-midgut-pool-1	AAEL011665	1	Sis	midgut	12711695	1	0.0786677	0.0786677
Sis-midgut-pool-1	AAEL011737	1	Sis	midgut	12711695	1	0.0786677	0.0786677
Sis-midgut-pool-1	AAEL011815	1	Sis	midgut	12711695	1	0.0786677	0.0786677
Sis-midgut-pool-1	AAEL011967	1	Sis	midgut	12711695	1	0.0786677	0.0786677
Sis-midgut-pool-1	AAEL011972	1	Sis	midgut	12711695	1	0.0786677	0.0786677
Sis-midgut-pool-1	AAEL011989	1	Sis	midgut	12711695	1	0.0786677	0.0786677
Sis-midgut-pool-1	AAEL012008	1	Sis	midgut	12711695	1	0.0786677	0.0786677
Sis-midgut-pool-1	AAEL012035	1	Sis	midgut	12711695	1	0.0786677	0.0786677
Sis-midgut-pool-1	AAEL012120	2	Sis	midgut	12711695	1	0.157335	0.157335
Sis-midgut-pool-1	AAEL012131	1	Sis	midgut	12711695	1	0.0786677	0.0786677
Sis-midgut-pool-1	AAEL012135	2	Sis	midgut	12711695	1	0.157335	0.157335
Sis-midgut-pool-1	AAEL012168	4	Sis	midgut	12711695	1	0.314671	0.314671
Sis-midgut-pool-1	AAEL012171	2	Sis	midgut	12711695	1	0.157335	0.157335
Sis-midgut-pool-1	AAEL012172	1	Sis	midgut	12711695	1	0.0786677	0.0786677
Sis-midgut-pool-1	AAEL012219	1	Sis	midgut	12711695	1	0.0786677	0.0786677
Sis-midgut-pool-1	AAEL012233	1	Sis	midgut	12711695	1	0.0786677	0.0786677
Sis-midgut-pool-1	AAEL012234	1	Sis	midgut	12711695	1	0.0786677	0.0786677
Sis-midgut-pool-1	AAEL012262	1	Sis	midgut	12711695	1	0.0786677	0.0786677
Sis-midgut-pool-1	AAEL012280	2	Sis	midgut	12711695	1	0.157335	0.157335
Sis-midgut-pool-1	AAEL012369	2	Sis	midgut	12711695	1	0.157335	0.157335
Sis-midgut-pool-1	AAEL012375	1	Sis	midgut	12711695	1	0.0786677	0.0786677
Sis-midgut-pool-1	AAEL012394	1	Sis	midgut	12711695	1	0.0786677	0.0786677
Sis-midgut-pool-1	AAEL012440	1	Sis	midgut	12711695	1	0.0786677	0.0786677
Sis-midgut-pool-1	AAEL012442	1	Sis	midgut	12711695	1	0.0786677	0.0786677
Sis-midgut-pool-1	AAEL012447	2	Sis	midgut	12711695	1	0.157335	0.157335
Sis-midgut-pool-1	AAEL012502	3	Sis	midgut	12711695	1	0.236003	0.236003
Sis-midgut-pool-1	AAEL012508	2	Sis	midgut	12711695	1	0.157335	0.157335
Sis-midgut-pool-1	AAEL012548	1	Sis	midgut	12711695	1	0.0786677	0.0786677
Sis-midgut-pool-1	AAEL012632	2	Sis	midgut	12711695	1	0.157335	0.157335
Sis-midgut-pool-1	AAEL012637	6	Sis	midgut	12711695	1	0.472006	0.472006
Sis-midgut-pool-1	AAEL012658	1	Sis	midgut	12711695	1	0.0786677	0.0786677
Sis-midgut-pool-1	AAEL012756	1	Sis	midgut	12711695	1	0.0786677	0.0786677
Sis-midgut-pool-1	AAEL012819	1	Sis	midgut	12711695	1	0.0786677	0.0786677
Sis-midgut-pool-1	AAEL012899	1	Sis	midgut	12711695	1	0.0786677	0.0786677
Sis-midgut-pool-1	AAEL012975	1	Sis	midgut	12711695	1	0.0786677	0.0786677
Sis-midgut-pool-1	AAEL013074	1	Sis	midgut	12711695	1	0.0786677	0.0786677
Sis-midgut-pool-1	AAEL013092	5	Sis	midgut	12711695	1	0.393339	0.393339
Sis-midgut-pool-1	AAEL013115	1	Sis	midgut	12711695	1	0.0786677	0.0786677
Sis-midgut-pool-1	AAEL013197	3	Sis	midgut	12711695	1	0.236003	0.236003
Sis-midgut-pool-1	AAEL013206	1	Sis	midgut	12711695	1	0.0786677	0.0786677
Sis-midgut-pool-1	AAEL013249	1	Sis	midgut	12711695	1	0.0786677	0.0786677
Sis-midgut-pool-1	AAEL013250	1	Sis	midgut	12711695	1	0.0786677	0.0786677
Sis-midgut-pool-1	AAEL013356	1	Sis	midgut	12711695	1	0.0786677	0.0786677
Sis-midgut-pool-1	AAEL013384	2	Sis	midgut	12711695	1	0.157335	0.157335
Sis-midgut-pool-1	AAEL013389	1	Sis	midgut	12711695	1	0.0786677	0.0786677
Sis-midgut-pool-1	AAEL013461	1	Sis	midgut	12711695	1	0.0786677	0.0786677
Sis-midgut-pool-1	AAEL013478	1	Sis	midgut	12711695	1	0.0786677	0.0786677
Sis-midgut-pool-1	AAEL013490	1	Sis	midgut	12711695	1	0.0786677	0.0786677
Sis-midgut-pool-1	AAEL013611	2	Sis	midgut	12711695	1	0.157335	0.157335
Sis-midgut-pool-1	AAEL013612	1	Sis	midgut	12711695	1	0.0786677	0.0786677
Sis-midgut-pool-1	AAEL013688	1	Sis	midgut	12711695	1	0.0786677	0.0786677
Sis-midgut-pool-1	AAEL013713	1	Sis	midgut	12711695	1	0.0786677	0.0786677
Sis-midgut-pool-1	AAEL013752	3	Sis	midgut	12711695	1	0.236003	0.236003
Sis-midgut-pool-1	AAEL013761	1	Sis	midgut	12711695	1	0.0786677	0.0786677
Sis-midgut-pool-1	AAEL013814	1	Sis	midgut	12711695	1	0.0786677	0.0786677
Sis-midgut-pool-1	AAEL013840	2	Sis	midgut	12711695	1	0.157335	0.157335
Sis-midgut-pool-1	AAEL013888	1	Sis	midgut	12711695	1	0.0786677	0.0786677
Sis-midgut-pool-1	AAEL013903	1	Sis	midgut	12711695	1	0.0786677	0.0786677
Sis-midgut-pool-1	AAEL014062	1	Sis	midgut	12711695	1	0.0786677	0.0786677
Sis-midgut-pool-1	AAEL014063	1	Sis	midgut	12711695	1	0.0786677	0.0786677
Sis-midgut-pool-1	AAEL014068	1	Sis	midgut	12711695	1	0.0786677	0.0786677
Sis-midgut-pool-1	AAEL014275	2	Sis	midgut	12711695	1	0.157335	0.157335
Sis-midgut-pool-1	AAEL014335	1	Sis	midgut	12711695	1	0.0786677	0.0786677
Sis-midgut-pool-1	AAEL014343	1	Sis	midgut	12711695	1	0.0786677	0.0786677
Sis-midgut-pool-1	AAEL014347	1	Sis	midgut	12711695	1	0.0786677	0.0786677
Sis-midgut-pool-1	AAEL014375	1	Sis	midgut	12711695	1	0.0786677	0.0786677
Sis-midgut-pool-1	AAEL014378	1	Sis	midgut	12711695	1	0.0786677	0.0786677
Sis-midgut-pool-1	AAEL014486	1	Sis	midgut	12711695	1	0.0786677	0.0786677
Sis-midgut-pool-1	AAEL014497	1	Sis	midgut	12711695	1	0.0786677	0.0786677
Sis-midgut-pool-1	AAEL014516	6	Sis	midgut	12711695	1	0.472006	0.472006
Sis-midgut-pool-1	AAEL014533	2	Sis	midgut	12711695	1	0.157335	0.157335
Sis-midgut-pool-1	AAEL014534	1	Sis	midgut	12711695	1	0.0786677	0.0786677
Sis-midgut-pool-1	AAEL014541	1	Sis	midgut	12711695	1	0.0786677	0.0786677
Sis-midgut-pool-1	AAEL014614	1	Sis	midgut	12711695	1	0.0786677	0.0786677
Sis-midgut-pool-1	AAEL014657	1	Sis	midgut	12711695	1	0.0786677	0.0786677
Sis-midgut-pool-1	AAEL014695	4	Sis	midgut	12711695	1	0.314671	0.314671
Sis-midgut-pool-1	AAEL014847	1	Sis	midgut	12711695	1	0.0786677	0.0786677
Sis-midgut-pool-1	AAEL014880	1	Sis	midgut	12711695	1	0.0786677	0.0786677
Sis-midgut-pool-1	AAEL014883	1	Sis	midgut	12711695	1	0.0786677	0.0786677
Sis-midgut-pool-1	AAEL014893	1	Sis	midgut	12711695	1	0.0786677	0.0786677
Sis-midgut-pool-1	AAEL014896	1	Sis	midgut	12711695	1	0.0786677	0.0786677
Sis-midgut-pool-1	AAEL014932	1	Sis	midgut	12711695	1	0.0786677	0.0786677
Sis-midgut-pool-1	AAEL014958	1	Sis	midgut	12711695	1	0.0786677	0.0786677
Sis-midgut-pool-1	AAEL014965	1	Sis	midgut	12711695	1	0.0786677	0.0786677
Sis-midgut-pool-1	AAEL014972	1	Sis	midgut	12711695	1	0.0786677	0.0786677
Sis-midgut-pool-1	AAEL015064	1	Sis	midgut	12711695	1	0.0786677	0.0786677
Sis-midgut-pool-1	AAEL015142	2	Sis	midgut	12711695	1	0.157335	0.157335
Sis-midgut-pool-1	AAEL015255	1	Sis	midgut	12711695	1	0.0786677	0.0786677
Sis-midgut-pool-1	AAEL015304	1	Sis	midgut	12711695	1	0.0786677	0.0786677
Sis-midgut-pool-1	AAEL015653	1	Sis	midgut	12711695	1	0.0786677	0.0786677
Sis-midgut-pool-1	AAEL017010	4	Sis	midgut	12711695	1	0.314671	0.314671
Sis-midgut-pool-1	AAEL017022	1	Sis	midgut	12711695	1	0.0786677	0.0786677
Sis-midgut-pool-1	AAEL017042	1	Sis	midgut	12711695	1	0.0786677	0.0786677
Sis-midgut-pool-1	AAEL017080	1	Sis	midgut	12711695	1	0.0786677	0.0786677
Sis-midgut-pool-1	AAEL017132	2	Sis	midgut	12711695	1	0.157335	0.157335
Sis-midgut-pool-1	AAEL017156	1	Sis	midgut	12711695	1	0.0786677	0.0786677
Sis-midgut-pool-1	AAEL017244	2	Sis	midgut	12711695	1	0.157335	0.157335
Sis-midgut-pool-1	AAEL017280	1	Sis	midgut	12711695	1	0.0786677	0.0786677
Sis-midgut-pool-1	AAEL017297	1	Sis	midgut	12711695	1	0.0786677	0.0786677
Sis-midgut-pool-1	AAEL017357	1	Sis	midgut	12711695	1	0.0786677	0.0786677
Sis-midgut-pool-1	AAEL017503	1	Sis	midgut	12711695	1	0.0786677	0.0786677
Sis-midgut-pool-1	AAEL018111	1	Sis	midgut	12711695	1	0.0786677	0.0786677
Sis-midgut-pool-1	AAEL018127	1	Sis	midgut	12711695	1	0.0786677	0.0786677
Sis-midgut-pool-1	AAEL018148	8	Sis	midgut	12711695	1	0.629342	0.629342
Sis-midgut-pool-1	AAEL018173	1	Sis	midgut	12711695	1	0.0786677	0.0786677
Sis-midgut-pool-1	AAEL018215	1	Sis	midgut	12711695	1	0.0786677	0.0786677
Sis-midgut-pool-1	AAEL018216	1	Sis	midgut	12711695	1	0.0786677	0.0786677
Sis-midgut-pool-1	AAEL018225	3	Sis	midgut	12711695	1	0.236003	0.236003
Sis-midgut-pool-1	AAEL018344	5	Sis	midgut	12711695	1	0.393339	0.393339
Sis-midgut-pool-1	AAEL018354	1	Sis	midgut	12711695	1	0.0786677	0.0786677
Sis-midgut-pool-1	AAEL018788	1	Sis	midgut	12711695	1	0.0786677	0.0786677
Sis-midgut-pool-1	AAEL019427	1	Sis	midgut	12711695	1	0.0786677	0.0786677
Sis-midgut-pool-1	AAEL019460	1	Sis	midgut	12711695	1	0.0786677	0.0786677
Sis-midgut-pool-1	AAEL019472	1	Sis	midgut	12711695	1	0.0786677	0.0786677
Sis-midgut-pool-1	AAEL019477	3	Sis	midgut	12711695	1	0.236003	0.236003
Sis-midgut-pool-1	AAEL019499	1	Sis	midgut	12711695	1	0.0786677	0.0786677
Sis-midgut-pool-1	AAEL019532	1	Sis	midgut	12711695	1	0.0786677	0.0786677
Sis-midgut-pool-1	AAEL019535	1	Sis	midgut	12711695	1	0.0786677	0.0786677
Sis-midgut-pool-1	AAEL019546	2	Sis	midgut	12711695	1	0.157335	0.157335
Sis-midgut-pool-1	AAEL019556	7	Sis	midgut	12711695	1	0.550674	0.550674
Sis-midgut-pool-1	AAEL019565	1	Sis	midgut	12711695	1	0.0786677	0.0786677
Sis-midgut-pool-1	AAEL019568	1	Sis	midgut	12711695	1	0.0786677	0.0786677
Sis-midgut-pool-1	AAEL019569	1	Sis	midgut	12711695	1	0.0786677	0.0786677
Sis-midgut-pool-1	AAEL019575	1	Sis	midgut	12711695	1	0.0786677	0.0786677
Sis-midgut-pool-1	AAEL019594	3	Sis	midgut	12711695	1	0.236003	0.236003
Sis-midgut-pool-1	AAEL019595	1	Sis	midgut	12711695	1	0.0786677	0.0786677
Sis-midgut-pool-1	AAEL019599	1	Sis	midgut	12711695	1	0.0786677	0.0786677
Sis-midgut-pool-1	AAEL019603	1	Sis	midgut	12711695	1	0.0786677	0.0786677
Sis-midgut-pool-1	AAEL019609	5	Sis	midgut	12711695	1	0.393339	0.393339
Sis-midgut-pool-1	AAEL019616	3	Sis	midgut	12711695	1	0.236003	0.236003
Sis-midgut-pool-1	AAEL019648	3	Sis	midgut	12711695	1	0.236003	0.236003
Sis-midgut-pool-1	AAEL019651	1	Sis	midgut	12711695	1	0.0786677	0.0786677
Sis-midgut-pool-1	AAEL019658	1	Sis	midgut	12711695	1	0.0786677	0.0786677
Sis-midgut-pool-1	AAEL019714	1	Sis	midgut	12711695	1	0.0786677	0.0786677
Sis-midgut-pool-1	AAEL019717	1	Sis	midgut	12711695	1	0.0786677	0.0786677
Sis-midgut-pool-1	AAEL019740	1	Sis	midgut	12711695	1	0.0786677	0.0786677
Sis-midgut-pool-1	AAEL019753	1	Sis	midgut	12711695	1	0.0786677	0.0786677
Sis-midgut-pool-1	AAEL019756	1	Sis	midgut	12711695	1	0.0786677	0.0786677
Sis-midgut-pool-1	AAEL019774	5	Sis	midgut	12711695	1	0.393339	0.393339
Sis-midgut-pool-1	AAEL019776	1	Sis	midgut	12711695	1	0.0786677	0.0786677
Sis-midgut-pool-1	AAEL019783	1	Sis	midgut	12711695	1	0.0786677	0.0786677
Sis-midgut-pool-1	AAEL019793	8	Sis	midgut	12711695	1	0.629342	0.629342
Sis-midgut-pool-1	AAEL019794	1	Sis	midgut	12711695	1	0.0786677	0.0786677
Sis-midgut-pool-1	AAEL019800	2	Sis	midgut	12711695	1	0.157335	0.157335
Sis-midgut-pool-1	AAEL019825	1	Sis	midgut	12711695	1	0.0786677	0.0786677
Sis-midgut-pool-1	AAEL019828	1	Sis	midgut	12711695	1	0.0786677	0.0786677
Sis-midgut-pool-1	AAEL019844	1	Sis	midgut	12711695	1	0.0786677	0.0786677
Sis-midgut-pool-1	AAEL019855	2	Sis	midgut	12711695	1	0.157335	0.157335
Sis-midgut-pool-1	AAEL019875	1	Sis	midgut	12711695	1	0.0786677	0.0786677
Sis-midgut-pool-1	AAEL019885	2	Sis	midgut	12711695	1	0.157335	0.157335
Sis-midgut-pool-1	AAEL019975	3	Sis	midgut	12711695	1	0.236003	0.236003
Sis-midgut-pool-1	AAEL020013	1	Sis	midgut	12711695	1	0.0786677	0.0786677
Sis-midgut-pool-1	AAEL020071	3	Sis	midgut	12711695	1	0.236003	0.236003
Sis-midgut-pool-1	AAEL020110	2	Sis	midgut	12711695	1	0.157335	0.157335
Sis-midgut-pool-1	AAEL020259	2	Sis	midgut	12711695	1	0.157335	0.157335
Sis-midgut-pool-1	AAEL020303	3	Sis	midgut	12711695	1	0.236003	0.236003
Sis-midgut-pool-1	AAEL020341	5	Sis	midgut	12711695	1	0.393339	0.393339
Sis-midgut-pool-1	AAEL020359	2	Sis	midgut	12711695	1	0.157335	0.157335
Sis-midgut-pool-1	AAEL020362	1	Sis	midgut	12711695	1	0.0786677	0.0786677
Sis-midgut-pool-1	AAEL020599	1	Sis	midgut	12711695	1	0.0786677	0.0786677
Sis-midgut-pool-1	AAEL020617	1	Sis	midgut	12711695	1	0.0786677	0.0786677
Sis-midgut-pool-1	AAEL020631	1	Sis	midgut	12711695	1	0.0786677	0.0786677
Sis-midgut-pool-1	AAEL020638	1	Sis	midgut	12711695	1	0.0786677	0.0786677
Sis-midgut-pool-1	AAEL021064	1	Sis	midgut	12711695	1	0.0786677	0.0786677
Sis-midgut-pool-1	AAEL021140	1	Sis	midgut	12711695	1	0.0786677	0.0786677
Sis-midgut-pool-1	AAEL021145	2	Sis	midgut	12711695	1	0.157335	0.157335
Sis-midgut-pool-1	AAEL021232	1	Sis	midgut	12711695	1	0.0786677	0.0786677
Sis-midgut-pool-1	AAEL021432	1	Sis	midgut	12711695	1	0.0786677	0.0786677
Sis-midgut-pool-1	AAEL021532	2	Sis	midgut	12711695	1	0.157335	0.157335
Sis-midgut-pool-1	AAEL021556	1	Sis	midgut	12711695	1	0.0786677	0.0786677
Sis-midgut-pool-1	AAEL021595	2	Sis	midgut	12711695	1	0.157335	0.157335
Sis-midgut-pool-1	AAEL021645	1	Sis	midgut	12711695	1	0.0786677	0.0786677
Sis-midgut-pool-1	AAEL021667	3	Sis	midgut	12711695	1	0.236003	0.236003
Sis-midgut-pool-1	AAEL021703	2	Sis	midgut	12711695	1	0.157335	0.157335
Sis-midgut-pool-1	AAEL021741	1	Sis	midgut	12711695	1	0.0786677	0.0786677
Sis-midgut-pool-1	AAEL021748	2	Sis	midgut	12711695	1	0.157335	0.157335
Sis-midgut-pool-1	AAEL021782	2	Sis	midgut	12711695	1	0.157335	0.157335
Sis-midgut-pool-1	AAEL021813	1	Sis	midgut	12711695	1	0.0786677	0.0786677
Sis-midgut-pool-1	AAEL021927	2	Sis	midgut	12711695	1	0.157335	0.157335
Sis-midgut-pool-1	AAEL022072	1	Sis	midgut	12711695	1	0.0786677	0.0786677
Sis-midgut-pool-1	AAEL022090	1	Sis	midgut	12711695	1	0.0786677	0.0786677
Sis-midgut-pool-1	AAEL022109	1	Sis	midgut	12711695	1	0.0786677	0.0786677
Sis-midgut-pool-1	AAEL022123	1	Sis	midgut	12711695	1	0.0786677	0.0786677
Sis-midgut-pool-1	AAEL022139	1	Sis	midgut	12711695	1	0.0786677	0.0786677
Sis-midgut-pool-1	AAEL022286	1	Sis	midgut	12711695	1	0.0786677	0.0786677
Sis-midgut-pool-1	AAEL022296	1	Sis	midgut	12711695	1	0.0786677	0.0786677
Sis-midgut-pool-1	AAEL022320	1	Sis	midgut	12711695	1	0.0786677	0.0786677
Sis-midgut-pool-1	AAEL022457	1	Sis	midgut	12711695	1	0.0786677	0.0786677
Sis-midgut-pool-1	AAEL022459	1	Sis	midgut	12711695	1	0.0786677	0.0786677
Sis-midgut-pool-1	AAEL022478	1	Sis	midgut	12711695	1	0.0786677	0.0786677
Sis-midgut-pool-1	AAEL022625	2	Sis	midgut	12711695	1	0.157335	0.157335
Sis-midgut-pool-1	AAEL022716	2	Sis	midgut	12711695	1	0.157335	0.157335
Sis-midgut-pool-1	AAEL022819	2	Sis	midgut	12711695	1	0.157335	0.157335
Sis-midgut-pool-1	AAEL022897	1	Sis	midgut	12711695	1	0.0786677	0.0786677
Sis-midgut-pool-1	AAEL023076	3	Sis	midgut	12711695	1	0.236003	0.236003
Sis-midgut-pool-1	AAEL023159	4	Sis	midgut	12711695	1	0.314671	0.314671
Sis-midgut-pool-1	AAEL023193	1	Sis	midgut	12711695	1	0.0786677	0.0786677
Sis-midgut-pool-1	AAEL023209	1	Sis	midgut	12711695	1	0.0786677	0.0786677
Sis-midgut-pool-1	AAEL023342	2	Sis	midgut	12711695	1	0.157335	0.157335
Sis-midgut-pool-1	AAEL023491	2	Sis	midgut	12711695	1	0.157335	0.157335
Sis-midgut-pool-1	AAEL023675	1	Sis	midgut	12711695	1	0.0786677	0.0786677
Sis-midgut-pool-1	AAEL023679	1	Sis	midgut	12711695	1	0.0786677	0.0786677
Sis-midgut-pool-1	AAEL023895	3	Sis	midgut	12711695	1	0.236003	0.236003
Sis-midgut-pool-1	AAEL023985	4	Sis	midgut	12711695	1	0.314671	0.314671
Sis-midgut-pool-1	AAEL024039	2	Sis	midgut	12711695	1	0.157335	0.157335
Sis-midgut-pool-1	AAEL024063	1	Sis	midgut	12711695	1	0.0786677	0.0786677
Sis-midgut-pool-1	AAEL024141	1	Sis	midgut	12711695	1	0.0786677	0.0786677
Sis-midgut-pool-1	AAEL024186	1	Sis	midgut	12711695	1	0.0786677	0.0786677
Sis-midgut-pool-1	AAEL024235	3	Sis	midgut	12711695	1	0.236003	0.236003
Sis-midgut-pool-1	AAEL024381	1	Sis	midgut	12711695	1	0.0786677	0.0786677
Sis-midgut-pool-1	AAEL024540	1	Sis	midgut	12711695	1	0.0786677	0.0786677
Sis-midgut-pool-1	AAEL024563	1	Sis	midgut	12711695	1	0.0786677	0.0786677
Sis-midgut-pool-1	AAEL024670	1	Sis	midgut	12711695	1	0.0786677	0.0786677
Sis-midgut-pool-1	AAEL024700	2	Sis	midgut	12711695	1	0.157335	0.157335
Sis-midgut-pool-1	AAEL024793	1	Sis	midgut	12711695	1	0.0786677	0.0786677
Sis-midgut-pool-1	AAEL024838	1	Sis	midgut	12711695	1	0.0786677	0.0786677
Sis-midgut-pool-1	AAEL024841	1	Sis	midgut	12711695	1	0.0786677	0.0786677
Sis-midgut-pool-1	AAEL024857	1	Sis	midgut	12711695	1	0.0786677	0.0786677
Sis-midgut-pool-1	AAEL024908	2	Sis	midgut	12711695	1	0.157335	0.157335
Sis-midgut-pool-1	AAEL025078	1	Sis	midgut	12711695	1	0.0786677	0.0786677
Sis-midgut-pool-1	AAEL025096	1	Sis	midgut	12711695	1	0.0786677	0.0786677
Sis-midgut-pool-1	AAEL025199	1	Sis	midgut	12711695	1	0.0786677	0.0786677
Sis-midgut-pool-1	AAEL025230	1	Sis	midgut	12711695	1	0.0786677	0.0786677
Sis-midgut-pool-1	AAEL025363	1	Sis	midgut	12711695	1	0.0786677	0.0786677
Sis-midgut-pool-1	AAEL025367	1	Sis	midgut	12711695	1	0.0786677	0.0786677
Sis-midgut-pool-1	AAEL025391	52	Sis	midgut	12711695	1	4.09072	4.09072
Sis-midgut-pool-1	AAEL025425	3	Sis	midgut	12711695	1	0.236003	0.236003
Sis-midgut-pool-1	AAEL025505	1	Sis	midgut	12711695	1	0.0786677	0.0786677
Sis-midgut-pool-1	AAEL025533	1	Sis	midgut	12711695	1	0.0786677	0.0786677
Sis-midgut-pool-1	AAEL025560	1	Sis	midgut	12711695	1	0.0786677	0.0786677
Sis-midgut-pool-1	AAEL025650	1	Sis	midgut	12711695	1	0.0786677	0.0786677
Sis-midgut-pool-1	AAEL025697	1	Sis	midgut	12711695	1	0.0786677	0.0786677
Sis-midgut-pool-1	AAEL025807	1	Sis	midgut	12711695	1	0.0786677	0.0786677
Sis-midgut-pool-1	AAEL025818	2	Sis	midgut	12711695	1	0.157335	0.157335
Sis-midgut-pool-1	AAEL025845	2	Sis	midgut	12711695	1	0.157335	0.157335
Sis-midgut-pool-1	AAEL025993	1	Sis	midgut	12711695	1	0.0786677	0.0786677
Sis-midgut-pool-1	AAEL026111	1	Sis	midgut	12711695	1	0.0786677	0.0786677
Sis-midgut-pool-1	AAEL026121	1	Sis	midgut	12711695	1	0.0786677	0.0786677
Sis-midgut-pool-1	AAEL026156	1	Sis	midgut	12711695	1	0.0786677	0.0786677
Sis-midgut-pool-1	AAEL026220	1	Sis	midgut	12711695	1	0.0786677	0.0786677
Sis-midgut-pool-1	AAEL026253	4	Sis	midgut	12711695	1	0.314671	0.314671
Sis-midgut-pool-1	AAEL026442	1	Sis	midgut	12711695	1	0.0786677	0.0786677
Sis-midgut-pool-1	AAEL026466	1	Sis	midgut	12711695	1	0.0786677	0.0786677
Sis-midgut-pool-1	AAEL026575	1	Sis	midgut	12711695	1	0.0786677	0.0786677
Sis-midgut-pool-1	AAEL026582	1	Sis	midgut	12711695	1	0.0786677	0.0786677
Sis-midgut-pool-1	AAEL026706	1	Sis	midgut	12711695	1	0.0786677	0.0786677
Sis-midgut-pool-1	AAEL026742	1	Sis	midgut	12711695	1	0.0786677	0.0786677
Sis-midgut-pool-1	AAEL026852	30	Sis	midgut	12711695	1	2.36003	2.36003
Sis-midgut-pool-1	AAEL026939	1	Sis	midgut	12711695	1	0.0786677	0.0786677
Sis-midgut-pool-1	AAEL027044	1	Sis	midgut	12711695	1	0.0786677	0.0786677
Sis-midgut-pool-1	AAEL027101	1	Sis	midgut	12711695	1	0.0786677	0.0786677
Sis-midgut-pool-1	AAEL027174	1	Sis	midgut	12711695	1	0.0786677	0.0786677
Sis-midgut-pool-1	AAEL027199	4	Sis	midgut	12711695	1	0.314671	0.314671
Sis-midgut-pool-1	AAEL027232	3	Sis	midgut	12711695	1	0.236003	0.236003
Sis-midgut-pool-1	AAEL027240	1	Sis	midgut	12711695	1	0.0786677	0.0786677
Sis-midgut-pool-1	AAEL027367	1	Sis	midgut	12711695	1	0.0786677	0.0786677
Sis-midgut-pool-1	AAEL027436	1	Sis	midgut	12711695	1	0.0786677	0.0786677
Sis-midgut-pool-1	AAEL027444	1	Sis	midgut	12711695	1	0.0786677	0.0786677
Sis-midgut-pool-1	AAEL027496	1	Sis	midgut	12711695	1	0.0786677	0.0786677
Sis-midgut-pool-1	AAEL027589	1	Sis	midgut	12711695	1	0.0786677	0.0786677
Sis-midgut-pool-1	AAEL027597	1	Sis	midgut	12711695	1	0.0786677	0.0786677
Sis-midgut-pool-1	AAEL027616	1	Sis	midgut	12711695	1	0.0786677	0.0786677
Sis-midgut-pool-1	AAEL027646	2	Sis	midgut	12711695	1	0.157335	0.157335
Sis-midgut-pool-1	AAEL027654	1	Sis	midgut	12711695	1	0.0786677	0.0786677
Sis-midgut-pool-1	AAEL027686	3	Sis	midgut	12711695	1	0.236003	0.236003
Sis-midgut-pool-1	AAEL027751	3	Sis	midgut	12711695	1	0.236003	0.236003
Sis-midgut-pool-1	AAEL027777	1	Sis	midgut	12711695	1	0.0786677	0.0786677
Sis-midgut-pool-1	AAEL027809	1	Sis	midgut	12711695	1	0.0786677	0.0786677
Sis-midgut-pool-1	AAEL027821	1	Sis	midgut	12711695	1	0.0786677	0.0786677
Sis-midgut-pool-1	AAEL028088	2	Sis	midgut	12711695	1	0.157335	0.157335
Sis-midgut-pool-1	AAEL028202	4	Sis	midgut	12711695	1	0.314671	0.314671
Sis-midgut-pool-1	AAEL028887	1	Sis	midgut	12711695	1	0.0786677	0.0786677
Sis-midgut-pool-1	AAEL029061	1	Sis	midgut	12711695	1	0.0786677	0.0786677
Sis-midgut-pool-2	AAEL000049	1	Sis	midgut	8836636	1.15922	0.113165	0.0976221
Sis-midgut-pool-2	AAEL000147	1	Sis	midgut	8836636	1.15922	0.113165	0.0976221
Sis-midgut-pool-2	AAEL000165	1	Sis	midgut	8836636	1.15922	0.113165	0.0976221
Sis-midgut-pool-2	AAEL000180	1	Sis	midgut	8836636	1.15922	0.113165	0.0976221
Sis-midgut-pool-2	AAEL000204	1	Sis	midgut	8836636	1.15922	0.113165	0.0976221
Sis-midgut-pool-2	AAEL000217	2	Sis	midgut	8836636	1.15922	0.22633	0.195244
Sis-midgut-pool-2	AAEL000219	2	Sis	midgut	8836636	1.15922	0.22633	0.195244
Sis-midgut-pool-2	AAEL000234	3	Sis	midgut	8836636	1.15922	0.339496	0.292866
Sis-midgut-pool-2	AAEL000235	1	Sis	midgut	8836636	1.15922	0.113165	0.0976221
Sis-midgut-pool-2	AAEL000244	1	Sis	midgut	8836636	1.15922	0.113165	0.0976221
Sis-midgut-pool-2	AAEL000255	1	Sis	midgut	8836636	1.15922	0.113165	0.0976221
Sis-midgut-pool-2	AAEL000265	3	Sis	midgut	8836636	1.15922	0.339496	0.292866
Sis-midgut-pool-2	AAEL000294	7	Sis	midgut	8836636	1.15922	0.792157	0.683355
Sis-midgut-pool-2	AAEL000314	1	Sis	midgut	8836636	1.15922	0.113165	0.0976221
Sis-midgut-pool-2	AAEL000362	2	Sis	midgut	8836636	1.15922	0.22633	0.195244
Sis-midgut-pool-2	AAEL000386	3	Sis	midgut	8836636	1.15922	0.339496	0.292866
Sis-midgut-pool-2	AAEL000406	9	Sis	midgut	8836636	1.15922	1.01849	0.878599
Sis-midgut-pool-2	AAEL000441	1	Sis	midgut	8836636	1.15922	0.113165	0.0976221
Sis-midgut-pool-2	AAEL000444	1	Sis	midgut	8836636	1.15922	0.113165	0.0976221
Sis-midgut-pool-2	AAEL000448	1	Sis	midgut	8836636	1.15922	0.113165	0.0976221
Sis-midgut-pool-2	AAEL000451	1	Sis	midgut	8836636	1.15922	0.113165	0.0976221
Sis-midgut-pool-2	AAEL000550	2	Sis	midgut	8836636	1.15922	0.22633	0.195244
Sis-midgut-pool-2	AAEL000564	1	Sis	midgut	8836636	1.15922	0.113165	0.0976221
Sis-midgut-pool-2	AAEL000582	1	Sis	midgut	8836636	1.15922	0.113165	0.0976221
Sis-midgut-pool-2	AAEL000628	1	Sis	midgut	8836636	1.15922	0.113165	0.0976221
Sis-midgut-pool-2	AAEL000654	1	Sis	midgut	8836636	1.15922	0.113165	0.0976221
Sis-midgut-pool-2	AAEL000666	2	Sis	midgut	8836636	1.15922	0.22633	0.195244
Sis-midgut-pool-2	AAEL000847	1	Sis	midgut	8836636	1.15922	0.113165	0.0976221
Sis-midgut-pool-2	AAEL000861	1	Sis	midgut	8836636	1.15922	0.113165	0.0976221
Sis-midgut-pool-2	AAEL000905	1	Sis	midgut	8836636	1.15922	0.113165	0.0976221
Sis-midgut-pool-2	AAEL000915	2	Sis	midgut	8836636	1.15922	0.22633	0.195244
Sis-midgut-pool-2	AAEL001060	1	Sis	midgut	8836636	1.15922	0.113165	0.0976221
Sis-midgut-pool-2	AAEL001205	1	Sis	midgut	8836636	1.15922	0.113165	0.0976221
Sis-midgut-pool-2	AAEL001211	1	Sis	midgut	8836636	1.15922	0.113165	0.0976221
Sis-midgut-pool-2	AAEL001218	2	Sis	midgut	8836636	1.15922	0.22633	0.195244
Sis-midgut-pool-2	AAEL001410	1	Sis	midgut	8836636	1.15922	0.113165	0.0976221
Sis-midgut-pool-2	AAEL001416	2	Sis	midgut	8836636	1.15922	0.22633	0.195244
Sis-midgut-pool-2	AAEL001423	1	Sis	midgut	8836636	1.15922	0.113165	0.0976221
Sis-midgut-pool-2	AAEL001545	1	Sis	midgut	8836636	1.15922	0.113165	0.0976221
Sis-midgut-pool-2	AAEL001554	1	Sis	midgut	8836636	1.15922	0.113165	0.0976221
Sis-midgut-pool-2	AAEL001562	2	Sis	midgut	8836636	1.15922	0.22633	0.195244
Sis-midgut-pool-2	AAEL001703	1	Sis	midgut	8836636	1.15922	0.113165	0.0976221
Sis-midgut-pool-2	AAEL001716	1	Sis	midgut	8836636	1.15922	0.113165	0.0976221
Sis-midgut-pool-2	AAEL001737	1	Sis	midgut	8836636	1.15922	0.113165	0.0976221
Sis-midgut-pool-2	AAEL001767	1	Sis	midgut	8836636	1.15922	0.113165	0.0976221
Sis-midgut-pool-2	AAEL001812	1	Sis	midgut	8836636	1.15922	0.113165	0.0976221
Sis-midgut-pool-2	AAEL001876	1	Sis	midgut	8836636	1.15922	0.113165	0.0976221
Sis-midgut-pool-2	AAEL001910	1	Sis	midgut	8836636	1.15922	0.113165	0.0976221
Sis-midgut-pool-2	AAEL001915	2	Sis	midgut	8836636	1.15922	0.22633	0.195244
Sis-midgut-pool-2	AAEL001939	2	Sis	midgut	8836636	1.15922	0.22633	0.195244
Sis-midgut-pool-2	AAEL001959	1	Sis	midgut	8836636	1.15922	0.113165	0.0976221
Sis-midgut-pool-2	AAEL001998	1	Sis	midgut	8836636	1.15922	0.113165	0.0976221
Sis-midgut-pool-2	AAEL002092	1	Sis	midgut	8836636	1.15922	0.113165	0.0976221
Sis-midgut-pool-2	AAEL002106	1	Sis	midgut	8836636	1.15922	0.113165	0.0976221
Sis-midgut-pool-2	AAEL002125	2	Sis	midgut	8836636	1.15922	0.22633	0.195244
Sis-midgut-pool-2	AAEL002174	1	Sis	midgut	8836636	1.15922	0.113165	0.0976221
Sis-midgut-pool-2	AAEL002216	1	Sis	midgut	8836636	1.15922	0.113165	0.0976221
Sis-midgut-pool-2	AAEL002222	1	Sis	midgut	8836636	1.15922	0.113165	0.0976221
Sis-midgut-pool-2	AAEL002235	1	Sis	midgut	8836636	1.15922	0.113165	0.0976221
Sis-midgut-pool-2	AAEL002295	1	Sis	midgut	8836636	1.15922	0.113165	0.0976221
Sis-midgut-pool-2	AAEL002317	1	Sis	midgut	8836636	1.15922	0.113165	0.0976221
Sis-midgut-pool-2	AAEL002351	1	Sis	midgut	8836636	1.15922	0.113165	0.0976221
Sis-midgut-pool-2	AAEL002385	1	Sis	midgut	8836636	1.15922	0.113165	0.0976221
Sis-midgut-pool-2	AAEL002427	1	Sis	midgut	8836636	1.15922	0.113165	0.0976221
Sis-midgut-pool-2	AAEL002455	1	Sis	midgut	8836636	1.15922	0.113165	0.0976221
Sis-midgut-pool-2	AAEL002464	1	Sis	midgut	8836636	1.15922	0.113165	0.0976221
Sis-midgut-pool-2	AAEL002565	1	Sis	midgut	8836636	1.15922	0.113165	0.0976221
Sis-midgut-pool-2	AAEL002683	3	Sis	midgut	8836636	1.15922	0.339496	0.292866
Sis-midgut-pool-2	AAEL002688	2	Sis	midgut	8836636	1.15922	0.22633	0.195244
Sis-midgut-pool-2	AAEL002745	1	Sis	midgut	8836636	1.15922	0.113165	0.0976221
Sis-midgut-pool-2	AAEL002804	1	Sis	midgut	8836636	1.15922	0.113165	0.0976221
Sis-midgut-pool-2	AAEL002831	1	Sis	midgut	8836636	1.15922	0.113165	0.0976221
Sis-midgut-pool-2	AAEL002866	1	Sis	midgut	8836636	1.15922	0.113165	0.0976221
Sis-midgut-pool-2	AAEL002925	4	Sis	midgut	8836636	1.15922	0.452661	0.390489
Sis-midgut-pool-2	AAEL002950	1	Sis	midgut	8836636	1.15922	0.113165	0.0976221
Sis-midgut-pool-2	AAEL002967	2	Sis	midgut	8836636	1.15922	0.22633	0.195244
Sis-midgut-pool-2	AAEL002979	7	Sis	midgut	8836636	1.15922	0.792157	0.683355
Sis-midgut-pool-2	AAEL002986	1	Sis	midgut	8836636	1.15922	0.113165	0.0976221
Sis-midgut-pool-2	AAEL003006	1	Sis	midgut	8836636	1.15922	0.113165	0.0976221
Sis-midgut-pool-2	AAEL003056	2	Sis	midgut	8836636	1.15922	0.22633	0.195244
Sis-midgut-pool-2	AAEL003066	1	Sis	midgut	8836636	1.15922	0.113165	0.0976221
Sis-midgut-pool-2	AAEL003075	2	Sis	midgut	8836636	1.15922	0.22633	0.195244
Sis-midgut-pool-2	AAEL003083	1	Sis	midgut	8836636	1.15922	0.113165	0.0976221
Sis-midgut-pool-2	AAEL003108	1	Sis	midgut	8836636	1.15922	0.113165	0.0976221
Sis-midgut-pool-2	AAEL003125	1	Sis	midgut	8836636	1.15922	0.113165	0.0976221
Sis-midgut-pool-2	AAEL003147	2	Sis	midgut	8836636	1.15922	0.22633	0.195244
Sis-midgut-pool-2	AAEL003163	2	Sis	midgut	8836636	1.15922	0.22633	0.195244
Sis-midgut-pool-2	AAEL003171	1	Sis	midgut	8836636	1.15922	0.113165	0.0976221
Sis-midgut-pool-2	AAEL003371	1	Sis	midgut	8836636	1.15922	0.113165	0.0976221
Sis-midgut-pool-2	AAEL003382	1	Sis	midgut	8836636	1.15922	0.113165	0.0976221
Sis-midgut-pool-2	AAEL003402	6	Sis	midgut	8836636	1.15922	0.678991	0.585733
Sis-midgut-pool-2	AAEL003412	1	Sis	midgut	8836636	1.15922	0.113165	0.0976221
Sis-midgut-pool-2	AAEL003434	1	Sis	midgut	8836636	1.15922	0.113165	0.0976221
Sis-midgut-pool-2	AAEL003438	2	Sis	midgut	8836636	1.15922	0.22633	0.195244
Sis-midgut-pool-2	AAEL003563	1	Sis	midgut	8836636	1.15922	0.113165	0.0976221
Sis-midgut-pool-2	AAEL003680	1	Sis	midgut	8836636	1.15922	0.113165	0.0976221
Sis-midgut-pool-2	AAEL003698	1	Sis	midgut	8836636	1.15922	0.113165	0.0976221
Sis-midgut-pool-2	AAEL003789	1	Sis	midgut	8836636	1.15922	0.113165	0.0976221
Sis-midgut-pool-2	AAEL003812	1	Sis	midgut	8836636	1.15922	0.113165	0.0976221
Sis-midgut-pool-2	AAEL003855	6	Sis	midgut	8836636	1.15922	0.678991	0.585733
Sis-midgut-pool-2	AAEL003858	3	Sis	midgut	8836636	1.15922	0.339496	0.292866
Sis-midgut-pool-2	AAEL003868	2	Sis	midgut	8836636	1.15922	0.22633	0.195244
Sis-midgut-pool-2	AAEL003910	1	Sis	midgut	8836636	1.15922	0.113165	0.0976221
Sis-midgut-pool-2	AAEL003958	1	Sis	midgut	8836636	1.15922	0.113165	0.0976221
Sis-midgut-pool-2	AAEL004035	4	Sis	midgut	8836636	1.15922	0.452661	0.390489
Sis-midgut-pool-2	AAEL004063	1	Sis	midgut	8836636	1.15922	0.113165	0.0976221
Sis-midgut-pool-2	AAEL004064	1	Sis	midgut	8836636	1.15922	0.113165	0.0976221
Sis-midgut-pool-2	AAEL004070	1	Sis	midgut	8836636	1.15922	0.113165	0.0976221
Sis-midgut-pool-2	AAEL004074	1	Sis	midgut	8836636	1.15922	0.113165	0.0976221
Sis-midgut-pool-2	AAEL004096	1	Sis	midgut	8836636	1.15922	0.113165	0.0976221
Sis-midgut-pool-2	AAEL004097	1	Sis	midgut	8836636	1.15922	0.113165	0.0976221
Sis-midgut-pool-2	AAEL004110	1	Sis	midgut	8836636	1.15922	0.113165	0.0976221
Sis-midgut-pool-2	AAEL004148	1	Sis	midgut	8836636	1.15922	0.113165	0.0976221
Sis-midgut-pool-2	AAEL004228	1	Sis	midgut	8836636	1.15922	0.113165	0.0976221
Sis-midgut-pool-2	AAEL004236	1	Sis	midgut	8836636	1.15922	0.113165	0.0976221
Sis-midgut-pool-2	AAEL004327	1	Sis	midgut	8836636	1.15922	0.113165	0.0976221
Sis-midgut-pool-2	AAEL004407	1	Sis	midgut	8836636	1.15922	0.113165	0.0976221
Sis-midgut-pool-2	AAEL004415	1	Sis	midgut	8836636	1.15922	0.113165	0.0976221
Sis-midgut-pool-2	AAEL004469	1	Sis	midgut	8836636	1.15922	0.113165	0.0976221
Sis-midgut-pool-2	AAEL004512	2	Sis	midgut	8836636	1.15922	0.22633	0.195244
Sis-midgut-pool-2	AAEL004520	1	Sis	midgut	8836636	1.15922	0.113165	0.0976221
Sis-midgut-pool-2	AAEL004583	1	Sis	midgut	8836636	1.15922	0.113165	0.0976221
Sis-midgut-pool-2	AAEL004608	1	Sis	midgut	8836636	1.15922	0.113165	0.0976221
Sis-midgut-pool-2	AAEL004728	2	Sis	midgut	8836636	1.15922	0.22633	0.195244
Sis-midgut-pool-2	AAEL004798	26	Sis	midgut	8836636	1.15922	2.9423	2.53818
Sis-midgut-pool-2	AAEL004870	1	Sis	midgut	8836636	1.15922	0.113165	0.0976221
Sis-midgut-pool-2	AAEL004905	1	Sis	midgut	8836636	1.15922	0.113165	0.0976221
Sis-midgut-pool-2	AAEL004967	1	Sis	midgut	8836636	1.15922	0.113165	0.0976221
Sis-midgut-pool-2	AAEL005023	1	Sis	midgut	8836636	1.15922	0.113165	0.0976221
Sis-midgut-pool-2	AAEL005026	1	Sis	midgut	8836636	1.15922	0.113165	0.0976221
Sis-midgut-pool-2	AAEL005041	2	Sis	midgut	8836636	1.15922	0.22633	0.195244
Sis-midgut-pool-2	AAEL005045	1	Sis	midgut	8836636	1.15922	0.113165	0.0976221
Sis-midgut-pool-2	AAEL005235	1	Sis	midgut	8836636	1.15922	0.113165	0.0976221
Sis-midgut-pool-2	AAEL005254	3	Sis	midgut	8836636	1.15922	0.339496	0.292866
Sis-midgut-pool-2	AAEL005262	2	Sis	midgut	8836636	1.15922	0.22633	0.195244
Sis-midgut-pool-2	AAEL005368	1	Sis	midgut	8836636	1.15922	0.113165	0.0976221
Sis-midgut-pool-2	AAEL005458	2	Sis	midgut	8836636	1.15922	0.22633	0.195244
Sis-midgut-pool-2	AAEL005473	2	Sis	midgut	8836636	1.15922	0.22633	0.195244
Sis-midgut-pool-2	AAEL005535	1	Sis	midgut	8836636	1.15922	0.113165	0.0976221
Sis-midgut-pool-2	AAEL005676	1	Sis	midgut	8836636	1.15922	0.113165	0.0976221
Sis-midgut-pool-2	AAEL005688	1	Sis	midgut	8836636	1.15922	0.113165	0.0976221
Sis-midgut-pool-2	AAEL005690	1	Sis	midgut	8836636	1.15922	0.113165	0.0976221
Sis-midgut-pool-2	AAEL005699	1	Sis	midgut	8836636	1.15922	0.113165	0.0976221
Sis-midgut-pool-2	AAEL005706	2	Sis	midgut	8836636	1.15922	0.22633	0.195244
Sis-midgut-pool-2	AAEL005725	2	Sis	midgut	8836636	1.15922	0.22633	0.195244
Sis-midgut-pool-2	AAEL005765	1	Sis	midgut	8836636	1.15922	0.113165	0.0976221
Sis-midgut-pool-2	AAEL005846	3	Sis	midgut	8836636	1.15922	0.339496	0.292866
Sis-midgut-pool-2	AAEL005861	1	Sis	midgut	8836636	1.15922	0.113165	0.0976221
Sis-midgut-pool-2	AAEL005896	1	Sis	midgut	8836636	1.15922	0.113165	0.0976221
Sis-midgut-pool-2	AAEL005911	1	Sis	midgut	8836636	1.15922	0.113165	0.0976221
Sis-midgut-pool-2	AAEL005970	1	Sis	midgut	8836636	1.15922	0.113165	0.0976221
Sis-midgut-pool-2	AAEL006012	1	Sis	midgut	8836636	1.15922	0.113165	0.0976221
Sis-midgut-pool-2	AAEL006022	1	Sis	midgut	8836636	1.15922	0.113165	0.0976221
Sis-midgut-pool-2	AAEL006054	5	Sis	midgut	8836636	1.15922	0.565826	0.488111
Sis-midgut-pool-2	AAEL006056	1	Sis	midgut	8836636	1.15922	0.113165	0.0976221
Sis-midgut-pool-2	AAEL006115	1	Sis	midgut	8836636	1.15922	0.113165	0.0976221
Sis-midgut-pool-2	AAEL006116	1	Sis	midgut	8836636	1.15922	0.113165	0.0976221
Sis-midgut-pool-2	AAEL006118	1	Sis	midgut	8836636	1.15922	0.113165	0.0976221
Sis-midgut-pool-2	AAEL006133	1	Sis	midgut	8836636	1.15922	0.113165	0.0976221
Sis-midgut-pool-2	AAEL006134	1	Sis	midgut	8836636	1.15922	0.113165	0.0976221
Sis-midgut-pool-2	AAEL006142	1	Sis	midgut	8836636	1.15922	0.113165	0.0976221
Sis-midgut-pool-2	AAEL006313	1	Sis	midgut	8836636	1.15922	0.113165	0.0976221
Sis-midgut-pool-2	AAEL006315	1	Sis	midgut	8836636	1.15922	0.113165	0.0976221
Sis-midgut-pool-2	AAEL006346	1	Sis	midgut	8836636	1.15922	0.113165	0.0976221
Sis-midgut-pool-2	AAEL006356	1	Sis	midgut	8836636	1.15922	0.113165	0.0976221
Sis-midgut-pool-2	AAEL006373	1	Sis	midgut	8836636	1.15922	0.113165	0.0976221
Sis-midgut-pool-2	AAEL006413	1	Sis	midgut	8836636	1.15922	0.113165	0.0976221
Sis-midgut-pool-2	AAEL006433	1	Sis	midgut	8836636	1.15922	0.113165	0.0976221
Sis-midgut-pool-2	AAEL006473	1	Sis	midgut	8836636	1.15922	0.113165	0.0976221
Sis-midgut-pool-2	AAEL006476	1	Sis	midgut	8836636	1.15922	0.113165	0.0976221
Sis-midgut-pool-2	AAEL006549	1	Sis	midgut	8836636	1.15922	0.113165	0.0976221
Sis-midgut-pool-2	AAEL006699	1	Sis	midgut	8836636	1.15922	0.113165	0.0976221
Sis-midgut-pool-2	AAEL006747	1	Sis	midgut	8836636	1.15922	0.113165	0.0976221
Sis-midgut-pool-2	AAEL006754	2	Sis	midgut	8836636	1.15922	0.22633	0.195244
Sis-midgut-pool-2	AAEL006805	3	Sis	midgut	8836636	1.15922	0.339496	0.292866
Sis-midgut-pool-2	AAEL006938	1	Sis	midgut	8836636	1.15922	0.113165	0.0976221
Sis-midgut-pool-2	AAEL006957	1	Sis	midgut	8836636	1.15922	0.113165	0.0976221
Sis-midgut-pool-2	AAEL006982	1	Sis	midgut	8836636	1.15922	0.113165	0.0976221
Sis-midgut-pool-2	AAEL007015	1	Sis	midgut	8836636	1.15922	0.113165	0.0976221
Sis-midgut-pool-2	AAEL007033	1	Sis	midgut	8836636	1.15922	0.113165	0.0976221
Sis-midgut-pool-2	AAEL007049	1	Sis	midgut	8836636	1.15922	0.113165	0.0976221
Sis-midgut-pool-2	AAEL007109	1	Sis	midgut	8836636	1.15922	0.113165	0.0976221
Sis-midgut-pool-2	AAEL007114	1	Sis	midgut	8836636	1.15922	0.113165	0.0976221
Sis-midgut-pool-2	AAEL007120	1	Sis	midgut	8836636	1.15922	0.113165	0.0976221
Sis-midgut-pool-2	AAEL007180	1	Sis	midgut	8836636	1.15922	0.113165	0.0976221
Sis-midgut-pool-2	AAEL007298	1	Sis	midgut	8836636	1.15922	0.113165	0.0976221
Sis-midgut-pool-2	AAEL007312	4	Sis	midgut	8836636	1.15922	0.452661	0.390489
Sis-midgut-pool-2	AAEL007313	1	Sis	midgut	8836636	1.15922	0.113165	0.0976221
Sis-midgut-pool-2	AAEL007360	1	Sis	midgut	8836636	1.15922	0.113165	0.0976221
Sis-midgut-pool-2	AAEL007383	1	Sis	midgut	8836636	1.15922	0.113165	0.0976221
Sis-midgut-pool-2	AAEL007404	1	Sis	midgut	8836636	1.15922	0.113165	0.0976221
Sis-midgut-pool-2	AAEL007409	1	Sis	midgut	8836636	1.15922	0.113165	0.0976221
Sis-midgut-pool-2	AAEL007494	1	Sis	midgut	8836636	1.15922	0.113165	0.0976221
Sis-midgut-pool-2	AAEL007670	1	Sis	midgut	8836636	1.15922	0.113165	0.0976221
Sis-midgut-pool-2	AAEL007685	2	Sis	midgut	8836636	1.15922	0.22633	0.195244
Sis-midgut-pool-2	AAEL007691	1	Sis	midgut	8836636	1.15922	0.113165	0.0976221
Sis-midgut-pool-2	AAEL007704	2	Sis	midgut	8836636	1.15922	0.22633	0.195244
Sis-midgut-pool-2	AAEL007765	1	Sis	midgut	8836636	1.15922	0.113165	0.0976221
Sis-midgut-pool-2	AAEL007798	2	Sis	midgut	8836636	1.15922	0.22633	0.195244
Sis-midgut-pool-2	AAEL007854	1	Sis	midgut	8836636	1.15922	0.113165	0.0976221
Sis-midgut-pool-2	AAEL007891	1	Sis	midgut	8836636	1.15922	0.113165	0.0976221
Sis-midgut-pool-2	AAEL007914	2	Sis	midgut	8836636	1.15922	0.22633	0.195244
Sis-midgut-pool-2	AAEL008071	1	Sis	midgut	8836636	1.15922	0.113165	0.0976221
Sis-midgut-pool-2	AAEL008164	1	Sis	midgut	8836636	1.15922	0.113165	0.0976221
Sis-midgut-pool-2	AAEL008174	1	Sis	midgut	8836636	1.15922	0.113165	0.0976221
Sis-midgut-pool-2	AAEL008278	1	Sis	midgut	8836636	1.15922	0.113165	0.0976221
Sis-midgut-pool-2	AAEL008341	1	Sis	midgut	8836636	1.15922	0.113165	0.0976221
Sis-midgut-pool-2	AAEL008374	1	Sis	midgut	8836636	1.15922	0.113165	0.0976221
Sis-midgut-pool-2	AAEL008406	1	Sis	midgut	8836636	1.15922	0.113165	0.0976221
Sis-midgut-pool-2	AAEL008431	3	Sis	midgut	8836636	1.15922	0.339496	0.292866
Sis-midgut-pool-2	AAEL008495	3	Sis	midgut	8836636	1.15922	0.339496	0.292866
Sis-midgut-pool-2	AAEL008500	1	Sis	midgut	8836636	1.15922	0.113165	0.0976221
Sis-midgut-pool-2	AAEL008574	2	Sis	midgut	8836636	1.15922	0.22633	0.195244
Sis-midgut-pool-2	AAEL008579	3	Sis	midgut	8836636	1.15922	0.339496	0.292866
Sis-midgut-pool-2	AAEL008600	1	Sis	midgut	8836636	1.15922	0.113165	0.0976221
Sis-midgut-pool-2	AAEL008601	3	Sis	midgut	8836636	1.15922	0.339496	0.292866
Sis-midgut-pool-2	AAEL008610	2	Sis	midgut	8836636	1.15922	0.22633	0.195244
Sis-midgut-pool-2	AAEL008722	1	Sis	midgut	8836636	1.15922	0.113165	0.0976221
Sis-midgut-pool-2	AAEL008725	1	Sis	midgut	8836636	1.15922	0.113165	0.0976221
Sis-midgut-pool-2	AAEL008763	1	Sis	midgut	8836636	1.15922	0.113165	0.0976221
Sis-midgut-pool-2	AAEL008878	2	Sis	midgut	8836636	1.15922	0.22633	0.195244
Sis-midgut-pool-2	AAEL008879	1	Sis	midgut	8836636	1.15922	0.113165	0.0976221
Sis-midgut-pool-2	AAEL009142	1	Sis	midgut	8836636	1.15922	0.113165	0.0976221
Sis-midgut-pool-2	AAEL009148	1	Sis	midgut	8836636	1.15922	0.113165	0.0976221
Sis-midgut-pool-2	AAEL009174	1	Sis	midgut	8836636	1.15922	0.113165	0.0976221
Sis-midgut-pool-2	AAEL009202	1	Sis	midgut	8836636	1.15922	0.113165	0.0976221
Sis-midgut-pool-2	AAEL009320	1	Sis	midgut	8836636	1.15922	0.113165	0.0976221
Sis-midgut-pool-2	AAEL009392	1	Sis	midgut	8836636	1.15922	0.113165	0.0976221
Sis-midgut-pool-2	AAEL009423	1	Sis	midgut	8836636	1.15922	0.113165	0.0976221
Sis-midgut-pool-2	AAEL009475	1	Sis	midgut	8836636	1.15922	0.113165	0.0976221
Sis-midgut-pool-2	AAEL009477	1	Sis	midgut	8836636	1.15922	0.113165	0.0976221
Sis-midgut-pool-2	AAEL009486	1	Sis	midgut	8836636	1.15922	0.113165	0.0976221
Sis-midgut-pool-2	AAEL009607	1	Sis	midgut	8836636	1.15922	0.113165	0.0976221
Sis-midgut-pool-2	AAEL009615	1	Sis	midgut	8836636	1.15922	0.113165	0.0976221
Sis-midgut-pool-2	AAEL009642	2	Sis	midgut	8836636	1.15922	0.22633	0.195244
Sis-midgut-pool-2	AAEL009702	1	Sis	midgut	8836636	1.15922	0.113165	0.0976221
Sis-midgut-pool-2	AAEL009766	1	Sis	midgut	8836636	1.15922	0.113165	0.0976221
Sis-midgut-pool-2	AAEL009851	1	Sis	midgut	8836636	1.15922	0.113165	0.0976221
Sis-midgut-pool-2	AAEL009894	1	Sis	midgut	8836636	1.15922	0.113165	0.0976221
Sis-midgut-pool-2	AAEL009950	1	Sis	midgut	8836636	1.15922	0.113165	0.0976221
Sis-midgut-pool-2	AAEL009958	1	Sis	midgut	8836636	1.15922	0.113165	0.0976221
Sis-midgut-pool-2	AAEL009959	1	Sis	midgut	8836636	1.15922	0.113165	0.0976221
Sis-midgut-pool-2	AAEL010128	1	Sis	midgut	8836636	1.15922	0.113165	0.0976221
Sis-midgut-pool-2	AAEL010159	1	Sis	midgut	8836636	1.15922	0.113165	0.0976221
Sis-midgut-pool-2	AAEL010247	1	Sis	midgut	8836636	1.15922	0.113165	0.0976221
Sis-midgut-pool-2	AAEL010287	1	Sis	midgut	8836636	1.15922	0.113165	0.0976221
Sis-midgut-pool-2	AAEL010315	2	Sis	midgut	8836636	1.15922	0.22633	0.195244
Sis-midgut-pool-2	AAEL010318	1	Sis	midgut	8836636	1.15922	0.113165	0.0976221
Sis-midgut-pool-2	AAEL010364	1	Sis	midgut	8836636	1.15922	0.113165	0.0976221
Sis-midgut-pool-2	AAEL010382	1	Sis	midgut	8836636	1.15922	0.113165	0.0976221
Sis-midgut-pool-2	AAEL010389	2	Sis	midgut	8836636	1.15922	0.22633	0.195244
Sis-midgut-pool-2	AAEL010498	1	Sis	midgut	8836636	1.15922	0.113165	0.0976221
Sis-midgut-pool-2	AAEL010506	1	Sis	midgut	8836636	1.15922	0.113165	0.0976221
Sis-midgut-pool-2	AAEL010561	1	Sis	midgut	8836636	1.15922	0.113165	0.0976221
Sis-midgut-pool-2	AAEL010633	1	Sis	midgut	8836636	1.15922	0.113165	0.0976221
Sis-midgut-pool-2	AAEL010755	1	Sis	midgut	8836636	1.15922	0.113165	0.0976221
Sis-midgut-pool-2	AAEL010762	1	Sis	midgut	8836636	1.15922	0.113165	0.0976221
Sis-midgut-pool-2	AAEL010765	1	Sis	midgut	8836636	1.15922	0.113165	0.0976221
Sis-midgut-pool-2	AAEL010788	6	Sis	midgut	8836636	1.15922	0.678991	0.585733
Sis-midgut-pool-2	AAEL010799	1	Sis	midgut	8836636	1.15922	0.113165	0.0976221
Sis-midgut-pool-2	AAEL010892	1	Sis	midgut	8836636	1.15922	0.113165	0.0976221
Sis-midgut-pool-2	AAEL010917	2	Sis	midgut	8836636	1.15922	0.22633	0.195244
Sis-midgut-pool-2	AAEL010945	3	Sis	midgut	8836636	1.15922	0.339496	0.292866
Sis-midgut-pool-2	AAEL010960	1	Sis	midgut	8836636	1.15922	0.113165	0.0976221
Sis-midgut-pool-2	AAEL010991	1	Sis	midgut	8836636	1.15922	0.113165	0.0976221
Sis-midgut-pool-2	AAEL011174	3	Sis	midgut	8836636	1.15922	0.339496	0.292866
Sis-midgut-pool-2	AAEL011238	1	Sis	midgut	8836636	1.15922	0.113165	0.0976221
Sis-midgut-pool-2	AAEL011254	1	Sis	midgut	8836636	1.15922	0.113165	0.0976221
Sis-midgut-pool-2	AAEL011309	1	Sis	midgut	8836636	1.15922	0.113165	0.0976221
Sis-midgut-pool-2	AAEL011427	2	Sis	midgut	8836636	1.15922	0.22633	0.195244
Sis-midgut-pool-2	AAEL011500	1	Sis	midgut	8836636	1.15922	0.113165	0.0976221
Sis-midgut-pool-2	AAEL011505	6	Sis	midgut	8836636	1.15922	0.678991	0.585733
Sis-midgut-pool-2	AAEL011636	1	Sis	midgut	8836636	1.15922	0.113165	0.0976221
Sis-midgut-pool-2	AAEL011641	1	Sis	midgut	8836636	1.15922	0.113165	0.0976221
Sis-midgut-pool-2	AAEL011742	1	Sis	midgut	8836636	1.15922	0.113165	0.0976221
Sis-midgut-pool-2	AAEL011862	1	Sis	midgut	8836636	1.15922	0.113165	0.0976221
Sis-midgut-pool-2	AAEL011865	1	Sis	midgut	8836636	1.15922	0.113165	0.0976221
Sis-midgut-pool-2	AAEL011926	1	Sis	midgut	8836636	1.15922	0.113165	0.0976221
Sis-midgut-pool-2	AAEL011983	1	Sis	midgut	8836636	1.15922	0.113165	0.0976221
Sis-midgut-pool-2	AAEL011985	1	Sis	midgut	8836636	1.15922	0.113165	0.0976221
Sis-midgut-pool-2	AAEL012026	1	Sis	midgut	8836636	1.15922	0.113165	0.0976221
Sis-midgut-pool-2	AAEL012035	1	Sis	midgut	8836636	1.15922	0.113165	0.0976221
Sis-midgut-pool-2	AAEL012168	4	Sis	midgut	8836636	1.15922	0.452661	0.390489
Sis-midgut-pool-2	AAEL012172	1	Sis	midgut	8836636	1.15922	0.113165	0.0976221
Sis-midgut-pool-2	AAEL012247	1	Sis	midgut	8836636	1.15922	0.113165	0.0976221
Sis-midgut-pool-2	AAEL012280	1	Sis	midgut	8836636	1.15922	0.113165	0.0976221
Sis-midgut-pool-2	AAEL012392	1	Sis	midgut	8836636	1.15922	0.113165	0.0976221
Sis-midgut-pool-2	AAEL012421	1	Sis	midgut	8836636	1.15922	0.113165	0.0976221
Sis-midgut-pool-2	AAEL012456	1	Sis	midgut	8836636	1.15922	0.113165	0.0976221
Sis-midgut-pool-2	AAEL012489	1	Sis	midgut	8836636	1.15922	0.113165	0.0976221
Sis-midgut-pool-2	AAEL012502	2	Sis	midgut	8836636	1.15922	0.22633	0.195244
Sis-midgut-pool-2	AAEL012508	2	Sis	midgut	8836636	1.15922	0.22633	0.195244
Sis-midgut-pool-2	AAEL012536	1	Sis	midgut	8836636	1.15922	0.113165	0.0976221
Sis-midgut-pool-2	AAEL012610	1	Sis	midgut	8836636	1.15922	0.113165	0.0976221
Sis-midgut-pool-2	AAEL012632	1	Sis	midgut	8836636	1.15922	0.113165	0.0976221
Sis-midgut-pool-2	AAEL012637	1	Sis	midgut	8836636	1.15922	0.113165	0.0976221
Sis-midgut-pool-2	AAEL012731	2	Sis	midgut	8836636	1.15922	0.22633	0.195244
Sis-midgut-pool-2	AAEL012774	1	Sis	midgut	8836636	1.15922	0.113165	0.0976221
Sis-midgut-pool-2	AAEL012778	1	Sis	midgut	8836636	1.15922	0.113165	0.0976221
Sis-midgut-pool-2	AAEL012916	1	Sis	midgut	8836636	1.15922	0.113165	0.0976221
Sis-midgut-pool-2	AAEL013087	1	Sis	midgut	8836636	1.15922	0.113165	0.0976221
Sis-midgut-pool-2	AAEL013088	1	Sis	midgut	8836636	1.15922	0.113165	0.0976221
Sis-midgut-pool-2	AAEL013092	1	Sis	midgut	8836636	1.15922	0.113165	0.0976221
Sis-midgut-pool-2	AAEL013107	1	Sis	midgut	8836636	1.15922	0.113165	0.0976221
Sis-midgut-pool-2	AAEL013108	2	Sis	midgut	8836636	1.15922	0.22633	0.195244
Sis-midgut-pool-2	AAEL013184	1	Sis	midgut	8836636	1.15922	0.113165	0.0976221
Sis-midgut-pool-2	AAEL013213	1	Sis	midgut	8836636	1.15922	0.113165	0.0976221
Sis-midgut-pool-2	AAEL013250	1	Sis	midgut	8836636	1.15922	0.113165	0.0976221
Sis-midgut-pool-2	AAEL013252	1	Sis	midgut	8836636	1.15922	0.113165	0.0976221
Sis-midgut-pool-2	AAEL013316	1	Sis	midgut	8836636	1.15922	0.113165	0.0976221
Sis-midgut-pool-2	AAEL013384	2	Sis	midgut	8836636	1.15922	0.22633	0.195244
Sis-midgut-pool-2	AAEL013530	1	Sis	midgut	8836636	1.15922	0.113165	0.0976221
Sis-midgut-pool-2	AAEL013682	2	Sis	midgut	8836636	1.15922	0.22633	0.195244
Sis-midgut-pool-2	AAEL013713	2	Sis	midgut	8836636	1.15922	0.22633	0.195244
Sis-midgut-pool-2	AAEL013752	4	Sis	midgut	8836636	1.15922	0.452661	0.390489
Sis-midgut-pool-2	AAEL013845	1	Sis	midgut	8836636	1.15922	0.113165	0.0976221
Sis-midgut-pool-2	AAEL013903	1	Sis	midgut	8836636	1.15922	0.113165	0.0976221
Sis-midgut-pool-2	AAEL013979	1	Sis	midgut	8836636	1.15922	0.113165	0.0976221
Sis-midgut-pool-2	AAEL013997	1	Sis	midgut	8836636	1.15922	0.113165	0.0976221
Sis-midgut-pool-2	AAEL014068	1	Sis	midgut	8836636	1.15922	0.113165	0.0976221
Sis-midgut-pool-2	AAEL014248	1	Sis	midgut	8836636	1.15922	0.113165	0.0976221
Sis-midgut-pool-2	AAEL014253	1	Sis	midgut	8836636	1.15922	0.113165	0.0976221
Sis-midgut-pool-2	AAEL014375	1	Sis	midgut	8836636	1.15922	0.113165	0.0976221
Sis-midgut-pool-2	AAEL014406	2	Sis	midgut	8836636	1.15922	0.22633	0.195244
Sis-midgut-pool-2	AAEL014492	1	Sis	midgut	8836636	1.15922	0.113165	0.0976221
Sis-midgut-pool-2	AAEL014695	1	Sis	midgut	8836636	1.15922	0.113165	0.0976221
Sis-midgut-pool-2	AAEL014713	1	Sis	midgut	8836636	1.15922	0.113165	0.0976221
Sis-midgut-pool-2	AAEL014734	1	Sis	midgut	8836636	1.15922	0.113165	0.0976221
Sis-midgut-pool-2	AAEL014735	1	Sis	midgut	8836636	1.15922	0.113165	0.0976221
Sis-midgut-pool-2	AAEL014842	2	Sis	midgut	8836636	1.15922	0.22633	0.195244
Sis-midgut-pool-2	AAEL015060	1	Sis	midgut	8836636	1.15922	0.113165	0.0976221
Sis-midgut-pool-2	AAEL015064	1	Sis	midgut	8836636	1.15922	0.113165	0.0976221
Sis-midgut-pool-2	AAEL015100	1	Sis	midgut	8836636	1.15922	0.113165	0.0976221
Sis-midgut-pool-2	AAEL015142	1	Sis	midgut	8836636	1.15922	0.113165	0.0976221
Sis-midgut-pool-2	AAEL015304	1	Sis	midgut	8836636	1.15922	0.113165	0.0976221
Sis-midgut-pool-2	AAEL016120	1	Sis	midgut	8836636	1.15922	0.113165	0.0976221
Sis-midgut-pool-2	AAEL017054	2	Sis	midgut	8836636	1.15922	0.22633	0.195244
Sis-midgut-pool-2	AAEL017156	2	Sis	midgut	8836636	1.15922	0.22633	0.195244
Sis-midgut-pool-2	AAEL017280	1	Sis	midgut	8836636	1.15922	0.113165	0.0976221
Sis-midgut-pool-2	AAEL017356	1	Sis	midgut	8836636	1.15922	0.113165	0.0976221
Sis-midgut-pool-2	AAEL017419	1	Sis	midgut	8836636	1.15922	0.113165	0.0976221
Sis-midgut-pool-2	AAEL017421	1	Sis	midgut	8836636	1.15922	0.113165	0.0976221
Sis-midgut-pool-2	AAEL017545	1	Sis	midgut	8836636	1.15922	0.113165	0.0976221
Sis-midgut-pool-2	AAEL018132	1	Sis	midgut	8836636	1.15922	0.113165	0.0976221
Sis-midgut-pool-2	AAEL018148	1	Sis	midgut	8836636	1.15922	0.113165	0.0976221
Sis-midgut-pool-2	AAEL018214	1	Sis	midgut	8836636	1.15922	0.113165	0.0976221
Sis-midgut-pool-2	AAEL018219	1	Sis	midgut	8836636	1.15922	0.113165	0.0976221
Sis-midgut-pool-2	AAEL018225	6	Sis	midgut	8836636	1.15922	0.678991	0.585733
Sis-midgut-pool-2	AAEL018344	1	Sis	midgut	8836636	1.15922	0.113165	0.0976221
Sis-midgut-pool-2	AAEL018354	1	Sis	midgut	8836636	1.15922	0.113165	0.0976221
Sis-midgut-pool-2	AAEL018818	1	Sis	midgut	8836636	1.15922	0.113165	0.0976221
Sis-midgut-pool-2	AAEL019403	1	Sis	midgut	8836636	1.15922	0.113165	0.0976221
Sis-midgut-pool-2	AAEL019535	1	Sis	midgut	8836636	1.15922	0.113165	0.0976221
Sis-midgut-pool-2	AAEL019546	1	Sis	midgut	8836636	1.15922	0.113165	0.0976221
Sis-midgut-pool-2	AAEL019556	3	Sis	midgut	8836636	1.15922	0.339496	0.292866
Sis-midgut-pool-2	AAEL019568	1	Sis	midgut	8836636	1.15922	0.113165	0.0976221
Sis-midgut-pool-2	AAEL019578	2	Sis	midgut	8836636	1.15922	0.22633	0.195244
Sis-midgut-pool-2	AAEL019609	1	Sis	midgut	8836636	1.15922	0.113165	0.0976221
Sis-midgut-pool-2	AAEL019616	1	Sis	midgut	8836636	1.15922	0.113165	0.0976221
Sis-midgut-pool-2	AAEL019648	2	Sis	midgut	8836636	1.15922	0.22633	0.195244
Sis-midgut-pool-2	AAEL019679	2	Sis	midgut	8836636	1.15922	0.22633	0.195244
Sis-midgut-pool-2	AAEL019690	1	Sis	midgut	8836636	1.15922	0.113165	0.0976221
Sis-midgut-pool-2	AAEL019699	1	Sis	midgut	8836636	1.15922	0.113165	0.0976221
Sis-midgut-pool-2	AAEL019702	1	Sis	midgut	8836636	1.15922	0.113165	0.0976221
Sis-midgut-pool-2	AAEL019728	1	Sis	midgut	8836636	1.15922	0.113165	0.0976221
Sis-midgut-pool-2	AAEL019740	2	Sis	midgut	8836636	1.15922	0.22633	0.195244
Sis-midgut-pool-2	AAEL019752	1	Sis	midgut	8836636	1.15922	0.113165	0.0976221
Sis-midgut-pool-2	AAEL019774	1	Sis	midgut	8836636	1.15922	0.113165	0.0976221
Sis-midgut-pool-2	AAEL019793	2	Sis	midgut	8836636	1.15922	0.22633	0.195244
Sis-midgut-pool-2	AAEL019794	1	Sis	midgut	8836636	1.15922	0.113165	0.0976221
Sis-midgut-pool-2	AAEL019800	3	Sis	midgut	8836636	1.15922	0.339496	0.292866
Sis-midgut-pool-2	AAEL019821	2	Sis	midgut	8836636	1.15922	0.22633	0.195244
Sis-midgut-pool-2	AAEL019828	2	Sis	midgut	8836636	1.15922	0.22633	0.195244
Sis-midgut-pool-2	AAEL019841	1	Sis	midgut	8836636	1.15922	0.113165	0.0976221
Sis-midgut-pool-2	AAEL019855	4	Sis	midgut	8836636	1.15922	0.452661	0.390489
Sis-midgut-pool-2	AAEL019891	1	Sis	midgut	8836636	1.15922	0.113165	0.0976221
Sis-midgut-pool-2	AAEL019900	1	Sis	midgut	8836636	1.15922	0.113165	0.0976221
Sis-midgut-pool-2	AAEL019914	1	Sis	midgut	8836636	1.15922	0.113165	0.0976221
Sis-midgut-pool-2	AAEL019940	1	Sis	midgut	8836636	1.15922	0.113165	0.0976221
Sis-midgut-pool-2	AAEL019987	1	Sis	midgut	8836636	1.15922	0.113165	0.0976221
Sis-midgut-pool-2	AAEL019989	2	Sis	midgut	8836636	1.15922	0.22633	0.195244
Sis-midgut-pool-2	AAEL020071	2	Sis	midgut	8836636	1.15922	0.22633	0.195244
Sis-midgut-pool-2	AAEL020073	1	Sis	midgut	8836636	1.15922	0.113165	0.0976221
Sis-midgut-pool-2	AAEL020203	2	Sis	midgut	8836636	1.15922	0.22633	0.195244
Sis-midgut-pool-2	AAEL020251	1	Sis	midgut	8836636	1.15922	0.113165	0.0976221
Sis-midgut-pool-2	AAEL020259	1	Sis	midgut	8836636	1.15922	0.113165	0.0976221
Sis-midgut-pool-2	AAEL020303	1	Sis	midgut	8836636	1.15922	0.113165	0.0976221
Sis-midgut-pool-2	AAEL020341	1	Sis	midgut	8836636	1.15922	0.113165	0.0976221
Sis-midgut-pool-2	AAEL020586	1	Sis	midgut	8836636	1.15922	0.113165	0.0976221
Sis-midgut-pool-2	AAEL020617	2	Sis	midgut	8836636	1.15922	0.22633	0.195244
Sis-midgut-pool-2	AAEL020950	1	Sis	midgut	8836636	1.15922	0.113165	0.0976221
Sis-midgut-pool-2	AAEL021072	1	Sis	midgut	8836636	1.15922	0.113165	0.0976221
Sis-midgut-pool-2	AAEL021113	1	Sis	midgut	8836636	1.15922	0.113165	0.0976221
Sis-midgut-pool-2	AAEL021140	1	Sis	midgut	8836636	1.15922	0.113165	0.0976221
Sis-midgut-pool-2	AAEL021667	2	Sis	midgut	8836636	1.15922	0.22633	0.195244
Sis-midgut-pool-2	AAEL021712	1	Sis	midgut	8836636	1.15922	0.113165	0.0976221
Sis-midgut-pool-2	AAEL021813	4	Sis	midgut	8836636	1.15922	0.452661	0.390489
Sis-midgut-pool-2	AAEL021927	2	Sis	midgut	8836636	1.15922	0.22633	0.195244
Sis-midgut-pool-2	AAEL021941	1	Sis	midgut	8836636	1.15922	0.113165	0.0976221
Sis-midgut-pool-2	AAEL022113	1	Sis	midgut	8836636	1.15922	0.113165	0.0976221
Sis-midgut-pool-2	AAEL022560	1	Sis	midgut	8836636	1.15922	0.113165	0.0976221
Sis-midgut-pool-2	AAEL022795	1	Sis	midgut	8836636	1.15922	0.113165	0.0976221
Sis-midgut-pool-2	AAEL022851	1	Sis	midgut	8836636	1.15922	0.113165	0.0976221
Sis-midgut-pool-2	AAEL022866	1	Sis	midgut	8836636	1.15922	0.113165	0.0976221
Sis-midgut-pool-2	AAEL022880	1	Sis	midgut	8836636	1.15922	0.113165	0.0976221
Sis-midgut-pool-2	AAEL023003	2	Sis	midgut	8836636	1.15922	0.22633	0.195244
Sis-midgut-pool-2	AAEL023076	2	Sis	midgut	8836636	1.15922	0.22633	0.195244
Sis-midgut-pool-2	AAEL023147	1	Sis	midgut	8836636	1.15922	0.113165	0.0976221
Sis-midgut-pool-2	AAEL023342	1	Sis	midgut	8836636	1.15922	0.113165	0.0976221
Sis-midgut-pool-2	AAEL023347	1	Sis	midgut	8836636	1.15922	0.113165	0.0976221
Sis-midgut-pool-2	AAEL023491	3	Sis	midgut	8836636	1.15922	0.339496	0.292866
Sis-midgut-pool-2	AAEL023534	1	Sis	midgut	8836636	1.15922	0.113165	0.0976221
Sis-midgut-pool-2	AAEL023722	1	Sis	midgut	8836636	1.15922	0.113165	0.0976221
Sis-midgut-pool-2	AAEL023895	1	Sis	midgut	8836636	1.15922	0.113165	0.0976221
Sis-midgut-pool-2	AAEL023977	1	Sis	midgut	8836636	1.15922	0.113165	0.0976221
Sis-midgut-pool-2	AAEL023985	5	Sis	midgut	8836636	1.15922	0.565826	0.488111
Sis-midgut-pool-2	AAEL024039	1	Sis	midgut	8836636	1.15922	0.113165	0.0976221
Sis-midgut-pool-2	AAEL024204	2	Sis	midgut	8836636	1.15922	0.22633	0.195244
Sis-midgut-pool-2	AAEL024235	2	Sis	midgut	8836636	1.15922	0.22633	0.195244
Sis-midgut-pool-2	AAEL024475	1	Sis	midgut	8836636	1.15922	0.113165	0.0976221
Sis-midgut-pool-2	AAEL024670	2	Sis	midgut	8836636	1.15922	0.22633	0.195244
Sis-midgut-pool-2	AAEL024796	2	Sis	midgut	8836636	1.15922	0.22633	0.195244
Sis-midgut-pool-2	AAEL024936	1	Sis	midgut	8836636	1.15922	0.113165	0.0976221
Sis-midgut-pool-2	AAEL024982	1	Sis	midgut	8836636	1.15922	0.113165	0.0976221
Sis-midgut-pool-2	AAEL025107	1	Sis	midgut	8836636	1.15922	0.113165	0.0976221
Sis-midgut-pool-2	AAEL025123	1	Sis	midgut	8836636	1.15922	0.113165	0.0976221
Sis-midgut-pool-2	AAEL025130	1	Sis	midgut	8836636	1.15922	0.113165	0.0976221
Sis-midgut-pool-2	AAEL025132	1	Sis	midgut	8836636	1.15922	0.113165	0.0976221
Sis-midgut-pool-2	AAEL025190	1	Sis	midgut	8836636	1.15922	0.113165	0.0976221
Sis-midgut-pool-2	AAEL025249	1	Sis	midgut	8836636	1.15922	0.113165	0.0976221
Sis-midgut-pool-2	AAEL025391	21	Sis	midgut	8836636	1.15922	2.37647	2.05006
Sis-midgut-pool-2	AAEL025410	1	Sis	midgut	8836636	1.15922	0.113165	0.0976221
Sis-midgut-pool-2	AAEL025437	1	Sis	midgut	8836636	1.15922	0.113165	0.0976221
Sis-midgut-pool-2	AAEL025517	1	Sis	midgut	8836636	1.15922	0.113165	0.0976221
Sis-midgut-pool-2	AAEL025656	3	Sis	midgut	8836636	1.15922	0.339496	0.292866
Sis-midgut-pool-2	AAEL025807	1	Sis	midgut	8836636	1.15922	0.113165	0.0976221
Sis-midgut-pool-2	AAEL025808	1	Sis	midgut	8836636	1.15922	0.113165	0.0976221
Sis-midgut-pool-2	AAEL025894	1	Sis	midgut	8836636	1.15922	0.113165	0.0976221
Sis-midgut-pool-2	AAEL026241	1	Sis	midgut	8836636	1.15922	0.113165	0.0976221
Sis-midgut-pool-2	AAEL026253	2	Sis	midgut	8836636	1.15922	0.22633	0.195244
Sis-midgut-pool-2	AAEL026442	1	Sis	midgut	8836636	1.15922	0.113165	0.0976221
Sis-midgut-pool-2	AAEL026466	1	Sis	midgut	8836636	1.15922	0.113165	0.0976221
Sis-midgut-pool-2	AAEL026637	1	Sis	midgut	8836636	1.15922	0.113165	0.0976221
Sis-midgut-pool-2	AAEL026671	1	Sis	midgut	8836636	1.15922	0.113165	0.0976221
Sis-midgut-pool-2	AAEL026701	1	Sis	midgut	8836636	1.15922	0.113165	0.0976221
Sis-midgut-pool-2	AAEL026717	5	Sis	midgut	8836636	1.15922	0.565826	0.488111
Sis-midgut-pool-2	AAEL026782	1	Sis	midgut	8836636	1.15922	0.113165	0.0976221
Sis-midgut-pool-2	AAEL026852	4	Sis	midgut	8836636	1.15922	0.452661	0.390489
Sis-midgut-pool-2	AAEL027006	1	Sis	midgut	8836636	1.15922	0.113165	0.0976221
Sis-midgut-pool-2	AAEL027116	1	Sis	midgut	8836636	1.15922	0.113165	0.0976221
Sis-midgut-pool-2	AAEL027135	1	Sis	midgut	8836636	1.15922	0.113165	0.0976221
Sis-midgut-pool-2	AAEL027199	2	Sis	midgut	8836636	1.15922	0.22633	0.195244
Sis-midgut-pool-2	AAEL027504	2	Sis	midgut	8836636	1.15922	0.22633	0.195244
Sis-midgut-pool-2	AAEL027644	1	Sis	midgut	8836636	1.15922	0.113165	0.0976221
Sis-midgut-pool-2	AAEL027654	3	Sis	midgut	8836636	1.15922	0.339496	0.292866
Sis-midgut-pool-2	AAEL027686	2	Sis	midgut	8836636	1.15922	0.22633	0.195244
Sis-midgut-pool-2	AAEL028051	1	Sis	midgut	8836636	1.15922	0.113165	0.0976221
Sis-midgut-pool-2	AAEL028202	3	Sis	midgut	8836636	1.15922	0.339496	0.292866
Sis-midgut-pool-2	AAEL029051	1	Sis	midgut	8836636	1.15922	0.113165	0.0976221
Sis-midgut-pool-3	AAEL000020	1	Sis	midgut	6971955	1.07319	0.143432	0.13365
Sis-midgut-pool-3	AAEL000088	1	Sis	midgut	6971955	1.07319	0.143432	0.13365
Sis-midgut-pool-3	AAEL000219	1	Sis	midgut	6971955	1.07319	0.143432	0.13365
Sis-midgut-pool-3	AAEL000234	3	Sis	midgut	6971955	1.07319	0.430295	0.40095
Sis-midgut-pool-3	AAEL000240	1	Sis	midgut	6971955	1.07319	0.143432	0.13365
Sis-midgut-pool-3	AAEL000258	1	Sis	midgut	6971955	1.07319	0.143432	0.13365
Sis-midgut-pool-3	AAEL000265	1	Sis	midgut	6971955	1.07319	0.143432	0.13365
Sis-midgut-pool-3	AAEL000294	9	Sis	midgut	6971955	1.07319	1.29089	1.20285
Sis-midgut-pool-3	AAEL000386	13	Sis	midgut	6971955	1.07319	1.86461	1.73745
Sis-midgut-pool-3	AAEL000405	1	Sis	midgut	6971955	1.07319	0.143432	0.13365
Sis-midgut-pool-3	AAEL000406	9	Sis	midgut	6971955	1.07319	1.29089	1.20285
Sis-midgut-pool-3	AAEL000444	1	Sis	midgut	6971955	1.07319	0.143432	0.13365
Sis-midgut-pool-3	AAEL000561	1	Sis	midgut	6971955	1.07319	0.143432	0.13365
Sis-midgut-pool-3	AAEL000604	1	Sis	midgut	6971955	1.07319	0.143432	0.13365
Sis-midgut-pool-3	AAEL000654	1	Sis	midgut	6971955	1.07319	0.143432	0.13365
Sis-midgut-pool-3	AAEL000752	1	Sis	midgut	6971955	1.07319	0.143432	0.13365
Sis-midgut-pool-3	AAEL000753	2	Sis	midgut	6971955	1.07319	0.286864	0.2673
Sis-midgut-pool-3	AAEL000804	1	Sis	midgut	6971955	1.07319	0.143432	0.13365
Sis-midgut-pool-3	AAEL000811	1	Sis	midgut	6971955	1.07319	0.143432	0.13365
Sis-midgut-pool-3	AAEL000847	1	Sis	midgut	6971955	1.07319	0.143432	0.13365
Sis-midgut-pool-3	AAEL000883	1	Sis	midgut	6971955	1.07319	0.143432	0.13365
Sis-midgut-pool-3	AAEL000939	1	Sis	midgut	6971955	1.07319	0.143432	0.13365
Sis-midgut-pool-3	AAEL001088	2	Sis	midgut	6971955	1.07319	0.286864	0.2673
Sis-midgut-pool-3	AAEL001100	2	Sis	midgut	6971955	1.07319	0.286864	0.2673
Sis-midgut-pool-3	AAEL001104	2	Sis	midgut	6971955	1.07319	0.286864	0.2673
Sis-midgut-pool-3	AAEL001112	2	Sis	midgut	6971955	1.07319	0.286864	0.2673
Sis-midgut-pool-3	AAEL001116	2	Sis	midgut	6971955	1.07319	0.286864	0.2673
Sis-midgut-pool-3	AAEL001129	1	Sis	midgut	6971955	1.07319	0.143432	0.13365
Sis-midgut-pool-3	AAEL001152	1	Sis	midgut	6971955	1.07319	0.143432	0.13365
Sis-midgut-pool-3	AAEL001159	1	Sis	midgut	6971955	1.07319	0.143432	0.13365
Sis-midgut-pool-3	AAEL001307	1	Sis	midgut	6971955	1.07319	0.143432	0.13365
Sis-midgut-pool-3	AAEL001329	1	Sis	midgut	6971955	1.07319	0.143432	0.13365
Sis-midgut-pool-3	AAEL001334	1	Sis	midgut	6971955	1.07319	0.143432	0.13365
Sis-midgut-pool-3	AAEL001395	1	Sis	midgut	6971955	1.07319	0.143432	0.13365
Sis-midgut-pool-3	AAEL001416	2	Sis	midgut	6971955	1.07319	0.286864	0.2673
Sis-midgut-pool-3	AAEL001438	1	Sis	midgut	6971955	1.07319	0.143432	0.13365
Sis-midgut-pool-3	AAEL001493	1	Sis	midgut	6971955	1.07319	0.143432	0.13365
Sis-midgut-pool-3	AAEL001509	3	Sis	midgut	6971955	1.07319	0.430295	0.40095
Sis-midgut-pool-3	AAEL001554	1	Sis	midgut	6971955	1.07319	0.143432	0.13365
Sis-midgut-pool-3	AAEL001562	3	Sis	midgut	6971955	1.07319	0.430295	0.40095
Sis-midgut-pool-3	AAEL001577	1	Sis	midgut	6971955	1.07319	0.143432	0.13365
Sis-midgut-pool-3	AAEL001595	2	Sis	midgut	6971955	1.07319	0.286864	0.2673
Sis-midgut-pool-3	AAEL001605	1	Sis	midgut	6971955	1.07319	0.143432	0.13365
Sis-midgut-pool-3	AAEL001612	1	Sis	midgut	6971955	1.07319	0.143432	0.13365
Sis-midgut-pool-3	AAEL001703	1	Sis	midgut	6971955	1.07319	0.143432	0.13365
Sis-midgut-pool-3	AAEL001710	1	Sis	midgut	6971955	1.07319	0.143432	0.13365
Sis-midgut-pool-3	AAEL001782	1	Sis	midgut	6971955	1.07319	0.143432	0.13365
Sis-midgut-pool-3	AAEL001798	1	Sis	midgut	6971955	1.07319	0.143432	0.13365
Sis-midgut-pool-3	AAEL001817	1	Sis	midgut	6971955	1.07319	0.143432	0.13365
Sis-midgut-pool-3	AAEL001910	2	Sis	midgut	6971955	1.07319	0.286864	0.2673
Sis-midgut-pool-3	AAEL001915	1	Sis	midgut	6971955	1.07319	0.143432	0.13365
Sis-midgut-pool-3	AAEL001925	1	Sis	midgut	6971955	1.07319	0.143432	0.13365
Sis-midgut-pool-3	AAEL001939	2	Sis	midgut	6971955	1.07319	0.286864	0.2673
Sis-midgut-pool-3	AAEL002068	1	Sis	midgut	6971955	1.07319	0.143432	0.13365
Sis-midgut-pool-3	AAEL002083	2	Sis	midgut	6971955	1.07319	0.286864	0.2673
Sis-midgut-pool-3	AAEL002178	1	Sis	midgut	6971955	1.07319	0.143432	0.13365
Sis-midgut-pool-3	AAEL002216	1	Sis	midgut	6971955	1.07319	0.143432	0.13365
Sis-midgut-pool-3	AAEL002219	1	Sis	midgut	6971955	1.07319	0.143432	0.13365
Sis-midgut-pool-3	AAEL002235	2	Sis	midgut	6971955	1.07319	0.286864	0.2673
Sis-midgut-pool-3	AAEL002295	2	Sis	midgut	6971955	1.07319	0.286864	0.2673
Sis-midgut-pool-3	AAEL002308	1	Sis	midgut	6971955	1.07319	0.143432	0.13365
Sis-midgut-pool-3	AAEL002312	1	Sis	midgut	6971955	1.07319	0.143432	0.13365
Sis-midgut-pool-3	AAEL002335	1	Sis	midgut	6971955	1.07319	0.143432	0.13365
Sis-midgut-pool-3	AAEL002349	1	Sis	midgut	6971955	1.07319	0.143432	0.13365
Sis-midgut-pool-3	AAEL002351	1	Sis	midgut	6971955	1.07319	0.143432	0.13365
Sis-midgut-pool-3	AAEL002407	1	Sis	midgut	6971955	1.07319	0.143432	0.13365
Sis-midgut-pool-3	AAEL002427	1	Sis	midgut	6971955	1.07319	0.143432	0.13365
Sis-midgut-pool-3	AAEL002503	2	Sis	midgut	6971955	1.07319	0.286864	0.2673
Sis-midgut-pool-3	AAEL002578	1	Sis	midgut	6971955	1.07319	0.143432	0.13365
Sis-midgut-pool-3	AAEL002607	1	Sis	midgut	6971955	1.07319	0.143432	0.13365
Sis-midgut-pool-3	AAEL002683	1	Sis	midgut	6971955	1.07319	0.143432	0.13365
Sis-midgut-pool-3	AAEL002687	1	Sis	midgut	6971955	1.07319	0.143432	0.13365
Sis-midgut-pool-3	AAEL002688	1	Sis	midgut	6971955	1.07319	0.143432	0.13365
Sis-midgut-pool-3	AAEL002782	1	Sis	midgut	6971955	1.07319	0.143432	0.13365
Sis-midgut-pool-3	AAEL002878	1	Sis	midgut	6971955	1.07319	0.143432	0.13365
Sis-midgut-pool-3	AAEL002925	1	Sis	midgut	6971955	1.07319	0.143432	0.13365
Sis-midgut-pool-3	AAEL002934	1	Sis	midgut	6971955	1.07319	0.143432	0.13365
Sis-midgut-pool-3	AAEL002935	2	Sis	midgut	6971955	1.07319	0.286864	0.2673
Sis-midgut-pool-3	AAEL002950	2	Sis	midgut	6971955	1.07319	0.286864	0.2673
Sis-midgut-pool-3	AAEL002967	1	Sis	midgut	6971955	1.07319	0.143432	0.13365
Sis-midgut-pool-3	AAEL002979	2	Sis	midgut	6971955	1.07319	0.286864	0.2673
Sis-midgut-pool-3	AAEL003039	1	Sis	midgut	6971955	1.07319	0.143432	0.13365
Sis-midgut-pool-3	AAEL003083	1	Sis	midgut	6971955	1.07319	0.143432	0.13365
Sis-midgut-pool-3	AAEL003117	1	Sis	midgut	6971955	1.07319	0.143432	0.13365
Sis-midgut-pool-3	AAEL003140	1	Sis	midgut	6971955	1.07319	0.143432	0.13365
Sis-midgut-pool-3	AAEL003162	4	Sis	midgut	6971955	1.07319	0.573727	0.5346
Sis-midgut-pool-3	AAEL003163	3	Sis	midgut	6971955	1.07319	0.430295	0.40095
Sis-midgut-pool-3	AAEL003245	1	Sis	midgut	6971955	1.07319	0.143432	0.13365
Sis-midgut-pool-3	AAEL003402	8	Sis	midgut	6971955	1.07319	1.14745	1.0692
Sis-midgut-pool-3	AAEL003433	1	Sis	midgut	6971955	1.07319	0.143432	0.13365
Sis-midgut-pool-3	AAEL003434	2	Sis	midgut	6971955	1.07319	0.286864	0.2673
Sis-midgut-pool-3	AAEL003535	2	Sis	midgut	6971955	1.07319	0.286864	0.2673
Sis-midgut-pool-3	AAEL003546	1	Sis	midgut	6971955	1.07319	0.143432	0.13365
Sis-midgut-pool-3	AAEL003554	1	Sis	midgut	6971955	1.07319	0.143432	0.13365
Sis-midgut-pool-3	AAEL003563	1	Sis	midgut	6971955	1.07319	0.143432	0.13365
Sis-midgut-pool-3	AAEL003646	2	Sis	midgut	6971955	1.07319	0.286864	0.2673
Sis-midgut-pool-3	AAEL003654	1	Sis	midgut	6971955	1.07319	0.143432	0.13365
Sis-midgut-pool-3	AAEL003666	2	Sis	midgut	6971955	1.07319	0.286864	0.2673
Sis-midgut-pool-3	AAEL003670	1	Sis	midgut	6971955	1.07319	0.143432	0.13365
Sis-midgut-pool-3	AAEL003752	1	Sis	midgut	6971955	1.07319	0.143432	0.13365
Sis-midgut-pool-3	AAEL003769	1	Sis	midgut	6971955	1.07319	0.143432	0.13365
Sis-midgut-pool-3	AAEL003817	3	Sis	midgut	6971955	1.07319	0.430295	0.40095
Sis-midgut-pool-3	AAEL003831	2	Sis	midgut	6971955	1.07319	0.286864	0.2673
Sis-midgut-pool-3	AAEL003855	4	Sis	midgut	6971955	1.07319	0.573727	0.5346
Sis-midgut-pool-3	AAEL003874	1	Sis	midgut	6971955	1.07319	0.143432	0.13365
Sis-midgut-pool-3	AAEL003927	2	Sis	midgut	6971955	1.07319	0.286864	0.2673
Sis-midgut-pool-3	AAEL004035	8	Sis	midgut	6971955	1.07319	1.14745	1.0692
Sis-midgut-pool-3	AAEL004053	1	Sis	midgut	6971955	1.07319	0.143432	0.13365
Sis-midgut-pool-3	AAEL004063	1	Sis	midgut	6971955	1.07319	0.143432	0.13365
Sis-midgut-pool-3	AAEL004117	1	Sis	midgut	6971955	1.07319	0.143432	0.13365
Sis-midgut-pool-3	AAEL004125	1	Sis	midgut	6971955	1.07319	0.143432	0.13365
Sis-midgut-pool-3	AAEL004131	1	Sis	midgut	6971955	1.07319	0.143432	0.13365
Sis-midgut-pool-3	AAEL004193	1	Sis	midgut	6971955	1.07319	0.143432	0.13365
Sis-midgut-pool-3	AAEL004228	1	Sis	midgut	6971955	1.07319	0.143432	0.13365
Sis-midgut-pool-3	AAEL004327	3	Sis	midgut	6971955	1.07319	0.430295	0.40095
Sis-midgut-pool-3	AAEL004329	2	Sis	midgut	6971955	1.07319	0.286864	0.2673
Sis-midgut-pool-3	AAEL004335	1	Sis	midgut	6971955	1.07319	0.143432	0.13365
Sis-midgut-pool-3	AAEL004407	3	Sis	midgut	6971955	1.07319	0.430295	0.40095
Sis-midgut-pool-3	AAEL004419	2	Sis	midgut	6971955	1.07319	0.286864	0.2673
Sis-midgut-pool-3	AAEL004426	1	Sis	midgut	6971955	1.07319	0.143432	0.13365
Sis-midgut-pool-3	AAEL004435	1	Sis	midgut	6971955	1.07319	0.143432	0.13365
Sis-midgut-pool-3	AAEL004466	1	Sis	midgut	6971955	1.07319	0.143432	0.13365
Sis-midgut-pool-3	AAEL004608	1	Sis	midgut	6971955	1.07319	0.143432	0.13365
Sis-midgut-pool-3	AAEL004718	1	Sis	midgut	6971955	1.07319	0.143432	0.13365
Sis-midgut-pool-3	AAEL004798	20	Sis	midgut	6971955	1.07319	2.86864	2.673
Sis-midgut-pool-3	AAEL004802	1	Sis	midgut	6971955	1.07319	0.143432	0.13365
Sis-midgut-pool-3	AAEL004839	1	Sis	midgut	6971955	1.07319	0.143432	0.13365
Sis-midgut-pool-3	AAEL004852	1	Sis	midgut	6971955	1.07319	0.143432	0.13365
Sis-midgut-pool-3	AAEL004956	1	Sis	midgut	6971955	1.07319	0.143432	0.13365
Sis-midgut-pool-3	AAEL004988	1	Sis	midgut	6971955	1.07319	0.143432	0.13365
Sis-midgut-pool-3	AAEL004989	2	Sis	midgut	6971955	1.07319	0.286864	0.2673
Sis-midgut-pool-3	AAEL005023	1	Sis	midgut	6971955	1.07319	0.143432	0.13365
Sis-midgut-pool-3	AAEL005026	1	Sis	midgut	6971955	1.07319	0.143432	0.13365
Sis-midgut-pool-3	AAEL005040	1	Sis	midgut	6971955	1.07319	0.143432	0.13365
Sis-midgut-pool-3	AAEL005041	1	Sis	midgut	6971955	1.07319	0.143432	0.13365
Sis-midgut-pool-3	AAEL005069	2	Sis	midgut	6971955	1.07319	0.286864	0.2673
Sis-midgut-pool-3	AAEL005191	1	Sis	midgut	6971955	1.07319	0.143432	0.13365
Sis-midgut-pool-3	AAEL005199	1	Sis	midgut	6971955	1.07319	0.143432	0.13365
Sis-midgut-pool-3	AAEL005218	1	Sis	midgut	6971955	1.07319	0.143432	0.13365
Sis-midgut-pool-3	AAEL005254	2	Sis	midgut	6971955	1.07319	0.286864	0.2673
Sis-midgut-pool-3	AAEL005255	1	Sis	midgut	6971955	1.07319	0.143432	0.13365
Sis-midgut-pool-3	AAEL005262	1	Sis	midgut	6971955	1.07319	0.143432	0.13365
Sis-midgut-pool-3	AAEL005354	1	Sis	midgut	6971955	1.07319	0.143432	0.13365
Sis-midgut-pool-3	AAEL005364	1	Sis	midgut	6971955	1.07319	0.143432	0.13365
Sis-midgut-pool-3	AAEL005384	3	Sis	midgut	6971955	1.07319	0.430295	0.40095
Sis-midgut-pool-3	AAEL005432	6	Sis	midgut	6971955	1.07319	0.860591	0.8019
Sis-midgut-pool-3	AAEL005473	1	Sis	midgut	6971955	1.07319	0.143432	0.13365
Sis-midgut-pool-3	AAEL005520	1	Sis	midgut	6971955	1.07319	0.143432	0.13365
Sis-midgut-pool-3	AAEL005524	2	Sis	midgut	6971955	1.07319	0.286864	0.2673
Sis-midgut-pool-3	AAEL005527	1	Sis	midgut	6971955	1.07319	0.143432	0.13365
Sis-midgut-pool-3	AAEL005558	1	Sis	midgut	6971955	1.07319	0.143432	0.13365
Sis-midgut-pool-3	AAEL005618	1	Sis	midgut	6971955	1.07319	0.143432	0.13365
Sis-midgut-pool-3	AAEL005659	1	Sis	midgut	6971955	1.07319	0.143432	0.13365
Sis-midgut-pool-3	AAEL005699	1	Sis	midgut	6971955	1.07319	0.143432	0.13365
Sis-midgut-pool-3	AAEL005762	1	Sis	midgut	6971955	1.07319	0.143432	0.13365
Sis-midgut-pool-3	AAEL005826	1	Sis	midgut	6971955	1.07319	0.143432	0.13365
Sis-midgut-pool-3	AAEL005846	2	Sis	midgut	6971955	1.07319	0.286864	0.2673
Sis-midgut-pool-3	AAEL005861	1	Sis	midgut	6971955	1.07319	0.143432	0.13365
Sis-midgut-pool-3	AAEL005868	3	Sis	midgut	6971955	1.07319	0.430295	0.40095
Sis-midgut-pool-3	AAEL005911	1	Sis	midgut	6971955	1.07319	0.143432	0.13365
Sis-midgut-pool-3	AAEL005928	1	Sis	midgut	6971955	1.07319	0.143432	0.13365
Sis-midgut-pool-3	AAEL005950	2	Sis	midgut	6971955	1.07319	0.286864	0.2673
Sis-midgut-pool-3	AAEL005956	1	Sis	midgut	6971955	1.07319	0.143432	0.13365
Sis-midgut-pool-3	AAEL006011	1	Sis	midgut	6971955	1.07319	0.143432	0.13365
Sis-midgut-pool-3	AAEL006054	6	Sis	midgut	6971955	1.07319	0.860591	0.8019
Sis-midgut-pool-3	AAEL006116	2	Sis	midgut	6971955	1.07319	0.286864	0.2673
Sis-midgut-pool-3	AAEL006189	1	Sis	midgut	6971955	1.07319	0.143432	0.13365
Sis-midgut-pool-3	AAEL006238	1	Sis	midgut	6971955	1.07319	0.143432	0.13365
Sis-midgut-pool-3	AAEL006240	1	Sis	midgut	6971955	1.07319	0.143432	0.13365
Sis-midgut-pool-3	AAEL006315	1	Sis	midgut	6971955	1.07319	0.143432	0.13365
Sis-midgut-pool-3	AAEL006317	1	Sis	midgut	6971955	1.07319	0.143432	0.13365
Sis-midgut-pool-3	AAEL006340	1	Sis	midgut	6971955	1.07319	0.143432	0.13365
Sis-midgut-pool-3	AAEL006346	1	Sis	midgut	6971955	1.07319	0.143432	0.13365
Sis-midgut-pool-3	AAEL006373	1	Sis	midgut	6971955	1.07319	0.143432	0.13365
Sis-midgut-pool-3	AAEL006412	1	Sis	midgut	6971955	1.07319	0.143432	0.13365
Sis-midgut-pool-3	AAEL006463	1	Sis	midgut	6971955	1.07319	0.143432	0.13365
Sis-midgut-pool-3	AAEL006473	3	Sis	midgut	6971955	1.07319	0.430295	0.40095
Sis-midgut-pool-3	AAEL006572	1	Sis	midgut	6971955	1.07319	0.143432	0.13365
Sis-midgut-pool-3	AAEL006648	1	Sis	midgut	6971955	1.07319	0.143432	0.13365
Sis-midgut-pool-3	AAEL006661	1	Sis	midgut	6971955	1.07319	0.143432	0.13365
Sis-midgut-pool-3	AAEL006699	2	Sis	midgut	6971955	1.07319	0.286864	0.2673
Sis-midgut-pool-3	AAEL006702	1	Sis	midgut	6971955	1.07319	0.143432	0.13365
Sis-midgut-pool-3	AAEL006801	1	Sis	midgut	6971955	1.07319	0.143432	0.13365
Sis-midgut-pool-3	AAEL006847	1	Sis	midgut	6971955	1.07319	0.143432	0.13365
Sis-midgut-pool-3	AAEL006879	2	Sis	midgut	6971955	1.07319	0.286864	0.2673
Sis-midgut-pool-3	AAEL006880	1	Sis	midgut	6971955	1.07319	0.143432	0.13365
Sis-midgut-pool-3	AAEL006886	2	Sis	midgut	6971955	1.07319	0.286864	0.2673
Sis-midgut-pool-3	AAEL006951	1	Sis	midgut	6971955	1.07319	0.143432	0.13365
Sis-midgut-pool-3	AAEL007004	2	Sis	midgut	6971955	1.07319	0.286864	0.2673
Sis-midgut-pool-3	AAEL007015	2	Sis	midgut	6971955	1.07319	0.286864	0.2673
Sis-midgut-pool-3	AAEL007022	1	Sis	midgut	6971955	1.07319	0.143432	0.13365
Sis-midgut-pool-3	AAEL007151	1	Sis	midgut	6971955	1.07319	0.143432	0.13365
Sis-midgut-pool-3	AAEL007180	2	Sis	midgut	6971955	1.07319	0.286864	0.2673
Sis-midgut-pool-3	AAEL007293	1	Sis	midgut	6971955	1.07319	0.143432	0.13365
Sis-midgut-pool-3	AAEL007312	1	Sis	midgut	6971955	1.07319	0.143432	0.13365
Sis-midgut-pool-3	AAEL007317	1	Sis	midgut	6971955	1.07319	0.143432	0.13365
Sis-midgut-pool-3	AAEL007353	1	Sis	midgut	6971955	1.07319	0.143432	0.13365
Sis-midgut-pool-3	AAEL007483	1	Sis	midgut	6971955	1.07319	0.143432	0.13365
Sis-midgut-pool-3	AAEL007484	1	Sis	midgut	6971955	1.07319	0.143432	0.13365
Sis-midgut-pool-3	AAEL007494	1	Sis	midgut	6971955	1.07319	0.143432	0.13365
Sis-midgut-pool-3	AAEL007525	1	Sis	midgut	6971955	1.07319	0.143432	0.13365
Sis-midgut-pool-3	AAEL007560	1	Sis	midgut	6971955	1.07319	0.143432	0.13365
Sis-midgut-pool-3	AAEL007704	1	Sis	midgut	6971955	1.07319	0.143432	0.13365
Sis-midgut-pool-3	AAEL007822	1	Sis	midgut	6971955	1.07319	0.143432	0.13365
Sis-midgut-pool-3	AAEL007845	1	Sis	midgut	6971955	1.07319	0.143432	0.13365
Sis-midgut-pool-3	AAEL007854	1	Sis	midgut	6971955	1.07319	0.143432	0.13365
Sis-midgut-pool-3	AAEL007891	2	Sis	midgut	6971955	1.07319	0.286864	0.2673
Sis-midgut-pool-3	AAEL007893	2	Sis	midgut	6971955	1.07319	0.286864	0.2673
Sis-midgut-pool-3	AAEL007913	2	Sis	midgut	6971955	1.07319	0.286864	0.2673
Sis-midgut-pool-3	AAEL007944	1	Sis	midgut	6971955	1.07319	0.143432	0.13365
Sis-midgut-pool-3	AAEL007974	1	Sis	midgut	6971955	1.07319	0.143432	0.13365
Sis-midgut-pool-3	AAEL008007	2	Sis	midgut	6971955	1.07319	0.286864	0.2673
Sis-midgut-pool-3	AAEL008041	1	Sis	midgut	6971955	1.07319	0.143432	0.13365
Sis-midgut-pool-3	AAEL008154	2	Sis	midgut	6971955	1.07319	0.286864	0.2673
Sis-midgut-pool-3	AAEL008174	1	Sis	midgut	6971955	1.07319	0.143432	0.13365
Sis-midgut-pool-3	AAEL008257	1	Sis	midgut	6971955	1.07319	0.143432	0.13365
Sis-midgut-pool-3	AAEL008278	1	Sis	midgut	6971955	1.07319	0.143432	0.13365
Sis-midgut-pool-3	AAEL008394	1	Sis	midgut	6971955	1.07319	0.143432	0.13365
Sis-midgut-pool-3	AAEL008427	1	Sis	midgut	6971955	1.07319	0.143432	0.13365
Sis-midgut-pool-3	AAEL008431	1	Sis	midgut	6971955	1.07319	0.143432	0.13365
Sis-midgut-pool-3	AAEL008500	3	Sis	midgut	6971955	1.07319	0.430295	0.40095
Sis-midgut-pool-3	AAEL008510	1	Sis	midgut	6971955	1.07319	0.143432	0.13365
Sis-midgut-pool-3	AAEL008543	1	Sis	midgut	6971955	1.07319	0.143432	0.13365
Sis-midgut-pool-3	AAEL008556	1	Sis	midgut	6971955	1.07319	0.143432	0.13365
Sis-midgut-pool-3	AAEL008574	2	Sis	midgut	6971955	1.07319	0.286864	0.2673
Sis-midgut-pool-3	AAEL008579	2	Sis	midgut	6971955	1.07319	0.286864	0.2673
Sis-midgut-pool-3	AAEL008600	1	Sis	midgut	6971955	1.07319	0.143432	0.13365
Sis-midgut-pool-3	AAEL008625	1	Sis	midgut	6971955	1.07319	0.143432	0.13365
Sis-midgut-pool-3	AAEL008740	1	Sis	midgut	6971955	1.07319	0.143432	0.13365
Sis-midgut-pool-3	AAEL008786	1	Sis	midgut	6971955	1.07319	0.143432	0.13365
Sis-midgut-pool-3	AAEL008814	1	Sis	midgut	6971955	1.07319	0.143432	0.13365
Sis-midgut-pool-3	AAEL008878	1	Sis	midgut	6971955	1.07319	0.143432	0.13365
Sis-midgut-pool-3	AAEL008928	1	Sis	midgut	6971955	1.07319	0.143432	0.13365
Sis-midgut-pool-3	AAEL009047	1	Sis	midgut	6971955	1.07319	0.143432	0.13365
Sis-midgut-pool-3	AAEL009055	1	Sis	midgut	6971955	1.07319	0.143432	0.13365
Sis-midgut-pool-3	AAEL009074	1	Sis	midgut	6971955	1.07319	0.143432	0.13365
Sis-midgut-pool-3	AAEL009099	1	Sis	midgut	6971955	1.07319	0.143432	0.13365
Sis-midgut-pool-3	AAEL009109	1	Sis	midgut	6971955	1.07319	0.143432	0.13365
Sis-midgut-pool-3	AAEL009142	9	Sis	midgut	6971955	1.07319	1.29089	1.20285
Sis-midgut-pool-3	AAEL009148	3	Sis	midgut	6971955	1.07319	0.430295	0.40095
Sis-midgut-pool-3	AAEL009173	1	Sis	midgut	6971955	1.07319	0.143432	0.13365
Sis-midgut-pool-3	AAEL009174	1	Sis	midgut	6971955	1.07319	0.143432	0.13365
Sis-midgut-pool-3	AAEL009307	1	Sis	midgut	6971955	1.07319	0.143432	0.13365
Sis-midgut-pool-3	AAEL009317	1	Sis	midgut	6971955	1.07319	0.143432	0.13365
Sis-midgut-pool-3	AAEL009324	1	Sis	midgut	6971955	1.07319	0.143432	0.13365
Sis-midgut-pool-3	AAEL009392	2	Sis	midgut	6971955	1.07319	0.286864	0.2673
Sis-midgut-pool-3	AAEL009414	1	Sis	midgut	6971955	1.07319	0.143432	0.13365
Sis-midgut-pool-3	AAEL009416	1	Sis	midgut	6971955	1.07319	0.143432	0.13365
Sis-midgut-pool-3	AAEL009475	1	Sis	midgut	6971955	1.07319	0.143432	0.13365
Sis-midgut-pool-3	AAEL009477	1	Sis	midgut	6971955	1.07319	0.143432	0.13365
Sis-midgut-pool-3	AAEL009487	1	Sis	midgut	6971955	1.07319	0.143432	0.13365
Sis-midgut-pool-3	AAEL009501	1	Sis	midgut	6971955	1.07319	0.143432	0.13365
Sis-midgut-pool-3	AAEL009539	1	Sis	midgut	6971955	1.07319	0.143432	0.13365
Sis-midgut-pool-3	AAEL009604	1	Sis	midgut	6971955	1.07319	0.143432	0.13365
Sis-midgut-pool-3	AAEL009642	1	Sis	midgut	6971955	1.07319	0.143432	0.13365
Sis-midgut-pool-3	AAEL009675	2	Sis	midgut	6971955	1.07319	0.286864	0.2673
Sis-midgut-pool-3	AAEL009677	1	Sis	midgut	6971955	1.07319	0.143432	0.13365
Sis-midgut-pool-3	AAEL009678	3	Sis	midgut	6971955	1.07319	0.430295	0.40095
Sis-midgut-pool-3	AAEL009712	1	Sis	midgut	6971955	1.07319	0.143432	0.13365
Sis-midgut-pool-3	AAEL009778	1	Sis	midgut	6971955	1.07319	0.143432	0.13365
Sis-midgut-pool-3	AAEL009842	1	Sis	midgut	6971955	1.07319	0.143432	0.13365
Sis-midgut-pool-3	AAEL009891	1	Sis	midgut	6971955	1.07319	0.143432	0.13365
Sis-midgut-pool-3	AAEL009971	1	Sis	midgut	6971955	1.07319	0.143432	0.13365
Sis-midgut-pool-3	AAEL010001	1	Sis	midgut	6971955	1.07319	0.143432	0.13365
Sis-midgut-pool-3	AAEL010018	1	Sis	midgut	6971955	1.07319	0.143432	0.13365
Sis-midgut-pool-3	AAEL010061	1	Sis	midgut	6971955	1.07319	0.143432	0.13365
Sis-midgut-pool-3	AAEL010073	1	Sis	midgut	6971955	1.07319	0.143432	0.13365
Sis-midgut-pool-3	AAEL010159	2	Sis	midgut	6971955	1.07319	0.286864	0.2673
Sis-midgut-pool-3	AAEL010173	1	Sis	midgut	6971955	1.07319	0.143432	0.13365
Sis-midgut-pool-3	AAEL010222	1	Sis	midgut	6971955	1.07319	0.143432	0.13365
Sis-midgut-pool-3	AAEL010243	1	Sis	midgut	6971955	1.07319	0.143432	0.13365
Sis-midgut-pool-3	AAEL010245	2	Sis	midgut	6971955	1.07319	0.286864	0.2673
Sis-midgut-pool-3	AAEL010315	1	Sis	midgut	6971955	1.07319	0.143432	0.13365
Sis-midgut-pool-3	AAEL010387	1	Sis	midgut	6971955	1.07319	0.143432	0.13365
Sis-midgut-pool-3	AAEL010388	1	Sis	midgut	6971955	1.07319	0.143432	0.13365
Sis-midgut-pool-3	AAEL010404	1	Sis	midgut	6971955	1.07319	0.143432	0.13365
Sis-midgut-pool-3	AAEL010414	1	Sis	midgut	6971955	1.07319	0.143432	0.13365
Sis-midgut-pool-3	AAEL010427	1	Sis	midgut	6971955	1.07319	0.143432	0.13365
Sis-midgut-pool-3	AAEL010478	2	Sis	midgut	6971955	1.07319	0.286864	0.2673
Sis-midgut-pool-3	AAEL010496	1	Sis	midgut	6971955	1.07319	0.143432	0.13365
Sis-midgut-pool-3	AAEL010498	1	Sis	midgut	6971955	1.07319	0.143432	0.13365
Sis-midgut-pool-3	AAEL010506	2	Sis	midgut	6971955	1.07319	0.286864	0.2673
Sis-midgut-pool-3	AAEL010640	1	Sis	midgut	6971955	1.07319	0.143432	0.13365
Sis-midgut-pool-3	AAEL010755	4	Sis	midgut	6971955	1.07319	0.573727	0.5346
Sis-midgut-pool-3	AAEL010788	1	Sis	midgut	6971955	1.07319	0.143432	0.13365
Sis-midgut-pool-3	AAEL010799	1	Sis	midgut	6971955	1.07319	0.143432	0.13365
Sis-midgut-pool-3	AAEL010885	1	Sis	midgut	6971955	1.07319	0.143432	0.13365
Sis-midgut-pool-3	AAEL010945	1	Sis	midgut	6971955	1.07319	0.143432	0.13365
Sis-midgut-pool-3	AAEL011038	1	Sis	midgut	6971955	1.07319	0.143432	0.13365
Sis-midgut-pool-3	AAEL011050	1	Sis	midgut	6971955	1.07319	0.143432	0.13365
Sis-midgut-pool-3	AAEL011097	1	Sis	midgut	6971955	1.07319	0.143432	0.13365
Sis-midgut-pool-3	AAEL011129	1	Sis	midgut	6971955	1.07319	0.143432	0.13365
Sis-midgut-pool-3	AAEL011174	3	Sis	midgut	6971955	1.07319	0.430295	0.40095
Sis-midgut-pool-3	AAEL011179	1	Sis	midgut	6971955	1.07319	0.143432	0.13365
Sis-midgut-pool-3	AAEL011343	1	Sis	midgut	6971955	1.07319	0.143432	0.13365
Sis-midgut-pool-3	AAEL011444	1	Sis	midgut	6971955	1.07319	0.143432	0.13365
Sis-midgut-pool-3	AAEL011466	1	Sis	midgut	6971955	1.07319	0.143432	0.13365
Sis-midgut-pool-3	AAEL011500	4	Sis	midgut	6971955	1.07319	0.573727	0.5346
Sis-midgut-pool-3	AAEL011505	7	Sis	midgut	6971955	1.07319	1.00402	0.93555
Sis-midgut-pool-3	AAEL011538	1	Sis	midgut	6971955	1.07319	0.143432	0.13365
Sis-midgut-pool-3	AAEL011667	1	Sis	midgut	6971955	1.07319	0.143432	0.13365
Sis-midgut-pool-3	AAEL011711	1	Sis	midgut	6971955	1.07319	0.143432	0.13365
Sis-midgut-pool-3	AAEL011737	1	Sis	midgut	6971955	1.07319	0.143432	0.13365
Sis-midgut-pool-3	AAEL011870	1	Sis	midgut	6971955	1.07319	0.143432	0.13365
Sis-midgut-pool-3	AAEL011873	1	Sis	midgut	6971955	1.07319	0.143432	0.13365
Sis-midgut-pool-3	AAEL011926	1	Sis	midgut	6971955	1.07319	0.143432	0.13365
Sis-midgut-pool-3	AAEL012026	1	Sis	midgut	6971955	1.07319	0.143432	0.13365
Sis-midgut-pool-3	AAEL012062	1	Sis	midgut	6971955	1.07319	0.143432	0.13365
Sis-midgut-pool-3	AAEL012081	1	Sis	midgut	6971955	1.07319	0.143432	0.13365
Sis-midgut-pool-3	AAEL012096	1	Sis	midgut	6971955	1.07319	0.143432	0.13365
Sis-midgut-pool-3	AAEL012099	1	Sis	midgut	6971955	1.07319	0.143432	0.13365
Sis-midgut-pool-3	AAEL012134	1	Sis	midgut	6971955	1.07319	0.143432	0.13365
Sis-midgut-pool-3	AAEL012167	1	Sis	midgut	6971955	1.07319	0.143432	0.13365
Sis-midgut-pool-3	AAEL012168	6	Sis	midgut	6971955	1.07319	0.860591	0.8019
Sis-midgut-pool-3	AAEL012172	1	Sis	midgut	6971955	1.07319	0.143432	0.13365
Sis-midgut-pool-3	AAEL012202	2	Sis	midgut	6971955	1.07319	0.286864	0.2673
Sis-midgut-pool-3	AAEL012355	1	Sis	midgut	6971955	1.07319	0.143432	0.13365
Sis-midgut-pool-3	AAEL012409	1	Sis	midgut	6971955	1.07319	0.143432	0.13365
Sis-midgut-pool-3	AAEL012442	1	Sis	midgut	6971955	1.07319	0.143432	0.13365
Sis-midgut-pool-3	AAEL012449	2	Sis	midgut	6971955	1.07319	0.286864	0.2673
Sis-midgut-pool-3	AAEL012456	2	Sis	midgut	6971955	1.07319	0.286864	0.2673
Sis-midgut-pool-3	AAEL012514	2	Sis	midgut	6971955	1.07319	0.286864	0.2673
Sis-midgut-pool-3	AAEL012551	1	Sis	midgut	6971955	1.07319	0.143432	0.13365
Sis-midgut-pool-3	AAEL012618	1	Sis	midgut	6971955	1.07319	0.143432	0.13365
Sis-midgut-pool-3	AAEL012632	1	Sis	midgut	6971955	1.07319	0.143432	0.13365
Sis-midgut-pool-3	AAEL012637	5	Sis	midgut	6971955	1.07319	0.717159	0.66825
Sis-midgut-pool-3	AAEL012658	1	Sis	midgut	6971955	1.07319	0.143432	0.13365
Sis-midgut-pool-3	AAEL012916	1	Sis	midgut	6971955	1.07319	0.143432	0.13365
Sis-midgut-pool-3	AAEL012943	1	Sis	midgut	6971955	1.07319	0.143432	0.13365
Sis-midgut-pool-3	AAEL013045	1	Sis	midgut	6971955	1.07319	0.143432	0.13365
Sis-midgut-pool-3	AAEL013087	3	Sis	midgut	6971955	1.07319	0.430295	0.40095
Sis-midgut-pool-3	AAEL013088	3	Sis	midgut	6971955	1.07319	0.430295	0.40095
Sis-midgut-pool-3	AAEL013092	4	Sis	midgut	6971955	1.07319	0.573727	0.5346
Sis-midgut-pool-3	AAEL013109	1	Sis	midgut	6971955	1.07319	0.143432	0.13365
Sis-midgut-pool-3	AAEL013115	1	Sis	midgut	6971955	1.07319	0.143432	0.13365
Sis-midgut-pool-3	AAEL013128	1	Sis	midgut	6971955	1.07319	0.143432	0.13365
Sis-midgut-pool-3	AAEL013250	2	Sis	midgut	6971955	1.07319	0.286864	0.2673
Sis-midgut-pool-3	AAEL013252	1	Sis	midgut	6971955	1.07319	0.143432	0.13365
Sis-midgut-pool-3	AAEL013267	1	Sis	midgut	6971955	1.07319	0.143432	0.13365
Sis-midgut-pool-3	AAEL013291	2	Sis	midgut	6971955	1.07319	0.286864	0.2673
Sis-midgut-pool-3	AAEL013384	2	Sis	midgut	6971955	1.07319	0.286864	0.2673
Sis-midgut-pool-3	AAEL013396	1	Sis	midgut	6971955	1.07319	0.143432	0.13365
Sis-midgut-pool-3	AAEL013397	1	Sis	midgut	6971955	1.07319	0.143432	0.13365
Sis-midgut-pool-3	AAEL013460	2	Sis	midgut	6971955	1.07319	0.286864	0.2673
Sis-midgut-pool-3	AAEL013461	1	Sis	midgut	6971955	1.07319	0.143432	0.13365
Sis-midgut-pool-3	AAEL013466	2	Sis	midgut	6971955	1.07319	0.286864	0.2673
Sis-midgut-pool-3	AAEL013478	1	Sis	midgut	6971955	1.07319	0.143432	0.13365
Sis-midgut-pool-3	AAEL013490	1	Sis	midgut	6971955	1.07319	0.143432	0.13365
Sis-midgut-pool-3	AAEL013491	2	Sis	midgut	6971955	1.07319	0.286864	0.2673
Sis-midgut-pool-3	AAEL013511	1	Sis	midgut	6971955	1.07319	0.143432	0.13365
Sis-midgut-pool-3	AAEL013530	1	Sis	midgut	6971955	1.07319	0.143432	0.13365
Sis-midgut-pool-3	AAEL013611	2	Sis	midgut	6971955	1.07319	0.286864	0.2673
Sis-midgut-pool-3	AAEL013615	1	Sis	midgut	6971955	1.07319	0.143432	0.13365
Sis-midgut-pool-3	AAEL013689	1	Sis	midgut	6971955	1.07319	0.143432	0.13365
Sis-midgut-pool-3	AAEL013752	2	Sis	midgut	6971955	1.07319	0.286864	0.2673
Sis-midgut-pool-3	AAEL013962	1	Sis	midgut	6971955	1.07319	0.143432	0.13365
Sis-midgut-pool-3	AAEL013997	1	Sis	midgut	6971955	1.07319	0.143432	0.13365
Sis-midgut-pool-3	AAEL014063	2	Sis	midgut	6971955	1.07319	0.286864	0.2673
Sis-midgut-pool-3	AAEL014265	1	Sis	midgut	6971955	1.07319	0.143432	0.13365
Sis-midgut-pool-3	AAEL014516	1	Sis	midgut	6971955	1.07319	0.143432	0.13365
Sis-midgut-pool-3	AAEL014618	3	Sis	midgut	6971955	1.07319	0.430295	0.40095
Sis-midgut-pool-3	AAEL014695	3	Sis	midgut	6971955	1.07319	0.430295	0.40095
Sis-midgut-pool-3	AAEL014734	1	Sis	midgut	6971955	1.07319	0.143432	0.13365
Sis-midgut-pool-3	AAEL014883	1	Sis	midgut	6971955	1.07319	0.143432	0.13365
Sis-midgut-pool-3	AAEL014896	1	Sis	midgut	6971955	1.07319	0.143432	0.13365
Sis-midgut-pool-3	AAEL014915	1	Sis	midgut	6971955	1.07319	0.143432	0.13365
Sis-midgut-pool-3	AAEL014960	1	Sis	midgut	6971955	1.07319	0.143432	0.13365
Sis-midgut-pool-3	AAEL015002	1	Sis	midgut	6971955	1.07319	0.143432	0.13365
Sis-midgut-pool-3	AAEL015065	1	Sis	midgut	6971955	1.07319	0.143432	0.13365
Sis-midgut-pool-3	AAEL015066	1	Sis	midgut	6971955	1.07319	0.143432	0.13365
Sis-midgut-pool-3	AAEL015142	1	Sis	midgut	6971955	1.07319	0.143432	0.13365
Sis-midgut-pool-3	AAEL015151	1	Sis	midgut	6971955	1.07319	0.143432	0.13365
Sis-midgut-pool-3	AAEL015283	2	Sis	midgut	6971955	1.07319	0.286864	0.2673
Sis-midgut-pool-3	AAEL015304	1	Sis	midgut	6971955	1.07319	0.143432	0.13365
Sis-midgut-pool-3	AAEL015653	1	Sis	midgut	6971955	1.07319	0.143432	0.13365
Sis-midgut-pool-3	AAEL016120	1	Sis	midgut	6971955	1.07319	0.143432	0.13365
Sis-midgut-pool-3	AAEL017164	1	Sis	midgut	6971955	1.07319	0.143432	0.13365
Sis-midgut-pool-3	AAEL017244	1	Sis	midgut	6971955	1.07319	0.143432	0.13365
Sis-midgut-pool-3	AAEL017297	1	Sis	midgut	6971955	1.07319	0.143432	0.13365
Sis-midgut-pool-3	AAEL017391	1	Sis	midgut	6971955	1.07319	0.143432	0.13365
Sis-midgut-pool-3	AAEL017503	2	Sis	midgut	6971955	1.07319	0.286864	0.2673
Sis-midgut-pool-3	AAEL017512	1	Sis	midgut	6971955	1.07319	0.143432	0.13365
Sis-midgut-pool-3	AAEL017545	1	Sis	midgut	6971955	1.07319	0.143432	0.13365
Sis-midgut-pool-3	AAEL017562	1	Sis	midgut	6971955	1.07319	0.143432	0.13365
Sis-midgut-pool-3	AAEL018126	1	Sis	midgut	6971955	1.07319	0.143432	0.13365
Sis-midgut-pool-3	AAEL018148	10	Sis	midgut	6971955	1.07319	1.43432	1.3365
Sis-midgut-pool-3	AAEL018178	1	Sis	midgut	6971955	1.07319	0.143432	0.13365
Sis-midgut-pool-3	AAEL018225	5	Sis	midgut	6971955	1.07319	0.717159	0.66825
Sis-midgut-pool-3	AAEL018329	1	Sis	midgut	6971955	1.07319	0.143432	0.13365
Sis-midgut-pool-3	AAEL018344	6	Sis	midgut	6971955	1.07319	0.860591	0.8019
Sis-midgut-pool-3	AAEL018807	2	Sis	midgut	6971955	1.07319	0.286864	0.2673
Sis-midgut-pool-3	AAEL019427	2	Sis	midgut	6971955	1.07319	0.286864	0.2673
Sis-midgut-pool-3	AAEL019455	1	Sis	midgut	6971955	1.07319	0.143432	0.13365
Sis-midgut-pool-3	AAEL019458	1	Sis	midgut	6971955	1.07319	0.143432	0.13365
Sis-midgut-pool-3	AAEL019503	1	Sis	midgut	6971955	1.07319	0.143432	0.13365
Sis-midgut-pool-3	AAEL019533	1	Sis	midgut	6971955	1.07319	0.143432	0.13365
Sis-midgut-pool-3	AAEL019536	1	Sis	midgut	6971955	1.07319	0.143432	0.13365
Sis-midgut-pool-3	AAEL019556	13	Sis	midgut	6971955	1.07319	1.86461	1.73745
Sis-midgut-pool-3	AAEL019569	1	Sis	midgut	6971955	1.07319	0.143432	0.13365
Sis-midgut-pool-3	AAEL019601	1	Sis	midgut	6971955	1.07319	0.143432	0.13365
Sis-midgut-pool-3	AAEL019609	2	Sis	midgut	6971955	1.07319	0.286864	0.2673
Sis-midgut-pool-3	AAEL019675	1	Sis	midgut	6971955	1.07319	0.143432	0.13365
Sis-midgut-pool-3	AAEL019678	1	Sis	midgut	6971955	1.07319	0.143432	0.13365
Sis-midgut-pool-3	AAEL019713	1	Sis	midgut	6971955	1.07319	0.143432	0.13365
Sis-midgut-pool-3	AAEL019740	1	Sis	midgut	6971955	1.07319	0.143432	0.13365
Sis-midgut-pool-3	AAEL019774	1	Sis	midgut	6971955	1.07319	0.143432	0.13365
Sis-midgut-pool-3	AAEL019793	4	Sis	midgut	6971955	1.07319	0.573727	0.5346
Sis-midgut-pool-3	AAEL019800	1	Sis	midgut	6971955	1.07319	0.143432	0.13365
Sis-midgut-pool-3	AAEL019828	1	Sis	midgut	6971955	1.07319	0.143432	0.13365
Sis-midgut-pool-3	AAEL019855	3	Sis	midgut	6971955	1.07319	0.430295	0.40095
Sis-midgut-pool-3	AAEL019890	1	Sis	midgut	6971955	1.07319	0.143432	0.13365
Sis-midgut-pool-3	AAEL019900	1	Sis	midgut	6971955	1.07319	0.143432	0.13365
Sis-midgut-pool-3	AAEL019909	1	Sis	midgut	6971955	1.07319	0.143432	0.13365
Sis-midgut-pool-3	AAEL019957	1	Sis	midgut	6971955	1.07319	0.143432	0.13365
Sis-midgut-pool-3	AAEL019988	1	Sis	midgut	6971955	1.07319	0.143432	0.13365
Sis-midgut-pool-3	AAEL020031	1	Sis	midgut	6971955	1.07319	0.143432	0.13365
Sis-midgut-pool-3	AAEL020071	1	Sis	midgut	6971955	1.07319	0.143432	0.13365
Sis-midgut-pool-3	AAEL020242	1	Sis	midgut	6971955	1.07319	0.143432	0.13365
Sis-midgut-pool-3	AAEL020250	1	Sis	midgut	6971955	1.07319	0.143432	0.13365
Sis-midgut-pool-3	AAEL020259	2	Sis	midgut	6971955	1.07319	0.286864	0.2673
Sis-midgut-pool-3	AAEL020303	1	Sis	midgut	6971955	1.07319	0.143432	0.13365
Sis-midgut-pool-3	AAEL020341	1	Sis	midgut	6971955	1.07319	0.143432	0.13365
Sis-midgut-pool-3	AAEL020457	1	Sis	midgut	6971955	1.07319	0.143432	0.13365
Sis-midgut-pool-3	AAEL020617	1	Sis	midgut	6971955	1.07319	0.143432	0.13365
Sis-midgut-pool-3	AAEL020631	1	Sis	midgut	6971955	1.07319	0.143432	0.13365
Sis-midgut-pool-3	AAEL020636	1	Sis	midgut	6971955	1.07319	0.143432	0.13365
Sis-midgut-pool-3	AAEL020745	1	Sis	midgut	6971955	1.07319	0.143432	0.13365
Sis-midgut-pool-3	AAEL020903	1	Sis	midgut	6971955	1.07319	0.143432	0.13365
Sis-midgut-pool-3	AAEL021140	1	Sis	midgut	6971955	1.07319	0.143432	0.13365
Sis-midgut-pool-3	AAEL021288	1	Sis	midgut	6971955	1.07319	0.143432	0.13365
Sis-midgut-pool-3	AAEL021365	1	Sis	midgut	6971955	1.07319	0.143432	0.13365
Sis-midgut-pool-3	AAEL021532	1	Sis	midgut	6971955	1.07319	0.143432	0.13365
Sis-midgut-pool-3	AAEL021557	1	Sis	midgut	6971955	1.07319	0.143432	0.13365
Sis-midgut-pool-3	AAEL021667	6	Sis	midgut	6971955	1.07319	0.860591	0.8019
Sis-midgut-pool-3	AAEL021750	1	Sis	midgut	6971955	1.07319	0.143432	0.13365
Sis-midgut-pool-3	AAEL021782	1	Sis	midgut	6971955	1.07319	0.143432	0.13365
Sis-midgut-pool-3	AAEL021927	2	Sis	midgut	6971955	1.07319	0.286864	0.2673
Sis-midgut-pool-3	AAEL022149	1	Sis	midgut	6971955	1.07319	0.143432	0.13365
Sis-midgut-pool-3	AAEL022296	4	Sis	midgut	6971955	1.07319	0.573727	0.5346
Sis-midgut-pool-3	AAEL022320	1	Sis	midgut	6971955	1.07319	0.143432	0.13365
Sis-midgut-pool-3	AAEL022462	1	Sis	midgut	6971955	1.07319	0.143432	0.13365
Sis-midgut-pool-3	AAEL022478	2	Sis	midgut	6971955	1.07319	0.286864	0.2673
Sis-midgut-pool-3	AAEL022593	1	Sis	midgut	6971955	1.07319	0.143432	0.13365
Sis-midgut-pool-3	AAEL022891	1	Sis	midgut	6971955	1.07319	0.143432	0.13365
Sis-midgut-pool-3	AAEL022995	2	Sis	midgut	6971955	1.07319	0.286864	0.2673
Sis-midgut-pool-3	AAEL023003	2	Sis	midgut	6971955	1.07319	0.286864	0.2673
Sis-midgut-pool-3	AAEL023060	2	Sis	midgut	6971955	1.07319	0.286864	0.2673
Sis-midgut-pool-3	AAEL023076	1	Sis	midgut	6971955	1.07319	0.143432	0.13365
[truncated: 294 more rows]

## Sheet: de-targeted_genes
Gene	Dcr	Sis	baseMean	log2FoldChange	lfcSE	stat	pvalue	padj	organ
AAEL000020	NA	2	583.987	0.264435	0.155292	1.70282	0.0886013	0.352195	Midgut
AAEL000088	NA	2	708.781	-0.0495527	0.140521	-0.352636	0.724362	0.914482	Midgut
AAEL000234	NA	3	1546.8	-0.360083	0.13552	-2.65704	0.00788301	0.071353	Midgut
AAEL000244	NA	2	1256.53	0.0674717	0.130689	0.516278	0.60566	0.86939	Midgut
AAEL000294	NA	3	26572.2	0.0127128	0.0807041	0.157523	0.874833	0.965402	Midgut
AAEL000314	NA	2	1161.75	0.162824	0.169115	0.9628	0.335648	0.693061	Midgut
AAEL000386	NA	3	2208.96	0.0715037	0.115794	0.61751	0.536898	0.838151	Midgut
AAEL000405	NA	2	231.477	-0.20878	0.219639	-0.950558	0.341829	0.698544	Midgut
AAEL000406	NA	3	3486.35	0.503353	0.146413	3.43789	0.000586274	0.00996986	Midgut
AAEL000444	NA	2	3552.94	0.116543	0.090389	1.28936	0.197275	0.547926	Midgut
AAEL000550	NA	2	307.659	0.176384	0.160781	1.09704	0.272622	0.638823	Midgut
AAEL000582	NA	2	NA	NA	NA	NA	NA	NA	Midgut
AAEL000654	NA	3	4129.09	0.0400209	0.135183	0.296049	0.767192	0.929203	Midgut
AAEL000847	NA	2	517.571	0.332595	0.132019	2.51929	0.0117591	0.0948782	Midgut
AAEL000915	NA	2	4997.16	-1.07216	0.154247	-6.95093	3.62875e-12	4.52941e-10	Midgut
AAEL001088	NA	2	1521.53	0.334328	0.0942061	3.5489	0.000386841	0.00711126	Midgut
AAEL001112	NA	2	734.871	0.195707	0.13894	1.40858	0.15896	0.485876	Midgut
AAEL001416	NA	2	660.334	0.085614	0.135611	0.63132	0.527831	0.833105	Midgut
AAEL001554	NA	2	254.178	0.0787907	0.222901	0.353478	0.72373	0.914055	Midgut
AAEL001562	NA	3	420.97	0.088521	0.152529	0.580354	0.561676	0.849901	Midgut
AAEL001703	NA	2	1.87014e+06	0.0815572	0.144577	0.564109	0.57268	0.854199	Midgut
AAEL001716	NA	2	888.504	0.0739681	0.103914	0.711824	0.476574	0.80418	Midgut
AAEL001767	NA	2	5196.02	-0.0813349	0.0973965	-0.835091	0.403667	0.749757	Midgut
AAEL001910	NA	3	865.431	-0.121425	0.157066	-0.773087	0.439471	0.775004	Midgut
AAEL001915	NA	2	570.767	-0.332249	0.170566	-1.94791	0.0514253	0.250935	Midgut
AAEL001939	NA	3	1243.17	0.0574051	0.110475	0.519622	0.603327	0.868096	Midgut
AAEL002125	NA	2	2178.39	-0.440368	0.159297	-2.76444	0.00570205	0.0565313	Midgut
AAEL002216	NA	3	957.044	-0.0603289	0.121918	-0.494833	0.620718	0.87526	Midgut
AAEL002219	NA	2	213.601	0.0287197	0.224514	0.127919	0.898213	0.970356	Midgut
AAEL002222	NA	2	142.245	0.276926	0.280434	0.987491	0.323402	0.683176	Midgut
AAEL002235	NA	3	865.981	0.0171914	0.141456	0.121532	0.90327	0.971314	Midgut
AAEL002295	NA	3	17035.3	-0.169442	0.0932031	-1.81799	0.0690658	0.302391	Midgut
AAEL002317	NA	2	145.596	-1.03053	0.38541	-2.67385	0.00749856	0.0691263	Midgut
AAEL002351	NA	2	543.904	-0.0499763	0.132076	-0.378391	0.70514	0.907048	Midgut
AAEL002427	NA	2	155.497	0.111877	0.221954	0.504055	0.614223	0.87406	Midgut
AAEL002455	NA	2	891.613	-0.469336	0.223421	-2.10068	0.0356691	0.197263	Midgut
AAEL002565	NA	2	4452.45	0.294021	0.0942256	3.12039	0.0018061	0.0238811	Midgut
AAEL002607	NA	2	329.392	-0.25151	0.156796	-1.60405	0.108702	0.397196	Midgut
AAEL002683	NA	3	2955.89	-0.0226966	0.137652	-0.164884	0.869035	0.963861	Midgut
AAEL002687	NA	2	3700.8	-0.0804631	0.117486	-0.684872	0.493425	0.814924	Midgut
AAEL002688	NA	3	342.613	0.473202	0.214762	2.20339	0.0275676	0.168511	Midgut
AAEL002804	NA	2	3402.7	-0.262418	0.135419	-1.93783	0.0526445	0.255089	Midgut
AAEL002925	NA	3	332.647	0.0480986	0.148379	0.324162	0.745816	0.923365	Midgut
AAEL002935	NA	2	115.099	0.215775	0.260189	0.8293	0.406935	0.752275	Midgut
AAEL002950	NA	3	3086.08	-0.0939254	0.105459	-0.890634	0.373125	0.726866	Midgut
AAEL002967	NA	3	25.2088	-0.229052	0.543396	-0.421519	0.673376	0.89647	Midgut
AAEL002979	NA	3	62.5653	-0.128823	0.35192	-0.366058	0.714322	0.911114	Midgut
AAEL003162	NA	2	1002.32	-0.344528	0.12245	-2.81363	0.00489852	0.0503237	Midgut
AAEL003163	NA	2	10.7754	0.470448	0.771732	0.6096	0.542127	0.840495	Midgut
AAEL003171	NA	2	46.6627	-0.504994	0.497743	-1.01457	0.310313	0.672021	Midgut
AAEL003245	NA	2	755.12	0.032862	0.132199	0.24858	0.803685	0.941566	Midgut
AAEL003434	NA	3	6242.44	-0.119012	0.117493	-1.01293	0.311094	0.672633	Midgut
AAEL003438	NA	2	465.549	0.241037	0.159587	1.51038	0.130947	0.440618	Midgut
AAEL003546	NA	2	144.546	-0.178543	0.232043	-0.769442	0.441631	0.776573	Midgut
AAEL003563	NA	2	47.0825	-0.0919615	0.379156	-0.242543	0.80836	0.943721	Midgut
AAEL003654	NA	2	224.752	0.0132933	0.206961	0.0642308	0.948786	0.985921	Midgut
AAEL003666	NA	2	1202.76	0.0623366	0.153844	0.405194	0.685335	0.900737	Midgut
AAEL003670	NA	2	1815.37	0.0307027	0.0899783	0.341223	0.732935	0.918763	Midgut
AAEL003698	NA	2	1263.06	0.30413	0.103754	2.93126	0.00337585	0.0381679	Midgut
AAEL003817	NA	2	150.334	0.273496	0.257405	1.06251	0.288004	0.65265	Midgut
AAEL003855	NA	3	1823.76	0.208356	0.0880257	2.367	0.0179331	0.125753	Midgut
AAEL003958	NA	2	14.2959	-0.68125	0.731594	-0.931186	0.351757	0.706913	Midgut
AAEL004053	NA	2	167.566	-0.208228	0.263752	-0.789484	0.429829	0.769133	Midgut
AAEL004063	NA	2	381.488	-0.106934	0.147555	-0.724706	0.468632	0.798344	Midgut
AAEL004064	NA	2	144.173	-0.154646	0.257122	-0.601449	0.547541	0.843231	Midgut
AAEL004228	NA	2	1235.38	-0.15369	0.105953	-1.45055	0.146906	0.467423	Midgut
AAEL004407	NA	3	912.91	0.491659	0.12198	4.03065	5.56224e-05	0.00143758	Midgut
AAEL004419	NA	2	3646.24	-0.0531052	0.080094	-0.663036	0.507308	0.822559	Midgut
AAEL004608	NA	2	84.2273	-0.0807723	0.308591	-0.261746	0.793517	0.938514	Midgut
AAEL004798	NA	3	293395	-0.520843	0.105128	-4.95437	7.25657e-07	3.15598e-05	Midgut
AAEL005023	NA	3	724.033	-0.17085	0.129273	-1.32162	0.186295	0.530629	Midgut
AAEL005026	NA	2	89.4517	-0.0718344	0.291526	-0.246408	0.805366	0.942319	Midgut
AAEL005041	NA	3	615.723	0.0676855	0.125235	0.54047	0.588873	0.862076	Midgut
AAEL005069	NA	2	7804.63	0.283808	0.105035	2.70204	0.0068915	0.0649205	Midgut
AAEL005199	NA	2	15.1487	0.0261083	0.705246	0.0370201	0.970469	0.992722	Midgut
AAEL005262	NA	3	3990.17	0.293182	0.0847886	3.4578	0.000544614	0.00938932	Midgut
AAEL005354	NA	2	471.841	-0.0589911	0.155483	-0.379406	0.704387	0.906913	Midgut
AAEL005364	NA	2	2845.35	-0.202305	0.114538	-1.76627	0.0773502	0.325298	Midgut
AAEL005384	NA	2	1429.83	0.106621	0.0984781	1.08269	0.278948	0.64495	Midgut
AAEL005473	NA	3	39.6609	-2.14431	0.558813	-3.83726	0.000124417	0.00283389	Midgut
AAEL005535	NA	2	611.603	0.164314	0.141977	1.15732	0.24714	0.609645	Midgut
AAEL005688	NA	2	192.753	-0.587091	0.237678	-2.47011	0.0135071	0.103819	Midgut
AAEL005690	NA	2	390.454	-0.112428	0.154381	-0.728253	0.466459	0.797362	Midgut
AAEL005699	NA	3	685.613	-1.73452	0.162814	-10.6533	1.68227e-26	9.99907e-24	Midgut
AAEL005706	NA	2	331.836	0.59701	0.153008	3.90183	9.54666e-05	0.0022635	Midgut
AAEL005725	NA	2	205.043	0.150832	0.191447	0.787848	0.430785	0.769875	Midgut
AAEL005846	NA	3	341.415	0.324463	0.161135	2.01361	0.0440507	0.22817	Midgut
AAEL005861	NA	3	4721.22	-0.0687101	0.115618	-0.594284	0.552322	0.845977	Midgut
AAEL005911	NA	2	97.1475	0.0228177	0.251896	0.0905839	0.927823	0.978826	Midgut
AAEL006054	NA	3	101.478	-0.264171	0.304983	-0.866184	0.386389	0.73711	Midgut
AAEL006056	NA	2	342.461	0.106431	0.175872	0.605164	0.54507	0.841752	Midgut
AAEL006115	NA	2	2562.52	0.0239166	0.112887	0.211864	0.832213	0.952299	Midgut
AAEL006116	NA	3	958.187	0.119496	0.138645	0.861886	0.38875	0.738798	Midgut
AAEL006315	NA	3	1356.6	0.132914	0.112213	1.18448	0.236225	0.596271	Midgut
AAEL006346	NA	3	840.108	0.0845665	0.143705	0.588474	0.556214	0.847343	Midgut
AAEL006373	NA	3	191.906	0.0623729	0.189858	0.328523	0.742516	0.922426	Midgut
AAEL006413	NA	2	108.661	-0.0326182	0.274068	-0.119015	0.905263	0.971542	Midgut
AAEL006661	NA	2	113.686	-0.139039	0.260821	-0.533082	0.593977	0.864191	Midgut
AAEL006699	NA	3	4188.32	-0.0904764	0.161483	-0.560285	0.575285	0.855673	Midgut
AAEL006702	NA	2	3007.18	-0.616477	0.18379	-3.35424	0.000795824	0.012638	Midgut
AAEL006847	NA	2	1523.95	-0.0318986	0.117209	-0.272151	0.785506	0.935287	Midgut
AAEL006879	NA	2	16037.5	-0.00877909	0.113739	-0.0771864	0.938475	0.982344	Midgut
AAEL006951	NA	2	443.919	0.0701895	0.157015	0.447023	0.654858	0.890614	Midgut
AAEL007015	NA	2	1603.51	0.0788509	0.0986352	0.799419	0.424047	0.765863	Midgut
AAEL007120	NA	2	367.937	0.0576685	0.161555	0.356958	0.721123	0.912794	Midgut
AAEL007180	NA	3	627.454	0.401383	0.228354	1.75772	0.0787949	0.328417	Midgut
AAEL007312	NA	3	277.492	0.0130839	0.183586	0.0712688	0.943184	0.984349	Midgut
AAEL007409	NA	2	236.903	0.338211	0.185795	1.82034	0.0687071	0.301881	Midgut
AAEL007494	NA	3	6079.07	-0.167691	0.114098	-1.46971	0.141639	0.458729	Midgut
AAEL007685	NA	2	1561.28	0.232573	0.0984341	2.36273	0.0181408	0.126925	Midgut
AAEL007691	NA	2	3450.51	0.505259	0.109516	4.61357	3.95814e-06	0.000144039	Midgut
AAEL007704	NA	2	516.786	0.291632	0.14999	1.94434	0.0518546	0.25224	Midgut
AAEL007854	NA	2	644.726	0.124706	0.114945	1.08492	0.277958	0.644726	Midgut
AAEL007891	NA	2	859.73	-0.0557308	0.12003	-0.464306	0.642429	0.885566	Midgut
AAEL008007	NA	2	92.9153	-1.27239	0.324079	-3.92616	8.63123e-05	0.00207582	Midgut
AAEL008154	NA	2	6001.71	-0.457736	0.127231	-3.59767	0.000321078	0.00613833	Midgut
AAEL008341	NA	2	2842.07	-0.158742	0.0987411	-1.60766	0.107909	0.395456	Midgut
AAEL008431	NA	3	859.754	-0.429814	0.25258	-1.7017	0.0888123	0.352493	Midgut
AAEL008495	NA	2	332.449	-0.0958451	0.219736	-0.436183	0.662704	0.893394	Midgut
AAEL008500	NA	2	4811.98	-0.291922	0.203516	-1.43439	0.15146	0.472986	Midgut
AAEL008556	NA	2	1190.64	-0.000794322	0.121236	-0.00655186	0.994772	0.998957	Midgut
AAEL008574	NA	3	6014.74	0.226825	0.0807819	2.80786	0.00498715	0.05115	Midgut
AAEL008579	NA	3	121.996	-0.871906	0.600895	-1.45101	0.146777	0.467423	Midgut
AAEL008610	NA	2	17574.7	0.140989	0.110091	1.28066	0.200315	0.551465	Midgut
AAEL008878	NA	3	1192.98	0.273772	0.113669	2.40851	0.0160177	0.116308	Midgut
AAEL008879	NA	2	5331.18	0.306556	0.0995349	3.07988	0.00207083	0.0265927	Midgut
AAEL009142	NA	3	4173.09	-0.494283	0.156967	-3.14896	0.00163853	0.0222548	Midgut
AAEL009148	NA	3	1706.2	-0.0879178	0.113673	-0.77343	0.439268	0.774865	Midgut
AAEL009174	NA	2	74.4407	0.137579	0.307528	0.44737	0.654608	0.890614	Midgut
AAEL009202	NA	2	232.476	-0.457486	0.200078	-2.28653	0.0222231	0.145712	Midgut
AAEL009392	NA	3	1076.34	0.0464166	0.134249	0.34575	0.729531	0.917277	Midgut
AAEL009416	NA	2	410.639	0.595183	0.172934	3.44168	0.000578113	0.00987142	Midgut
AAEL009475	NA	2	1214.41	-0.154338	0.138921	-1.11098	0.266579	0.631544	Midgut
AAEL009477	NA	3	4235.03	-0.055723	0.142411	-0.391282	0.695589	0.904488	Midgut
AAEL009486	NA	2	2078.76	-0.224113	0.127209	-1.76176	0.0781094	0.327072	Midgut
AAEL009539	NA	2	2670.98	0.10547	0.102165	1.03236	0.301905	0.665556	Midgut
AAEL009604	NA	2	3832.89	-0.140431	0.103355	-1.35872	0.174234	0.512319	Midgut
AAEL009675	NA	2	319.628	0.197291	0.179	1.10218	0.270382	0.636627	Midgut
AAEL009677	NA	2	696.844	-0.237095	0.125892	-1.88332	0.0596572	0.275404	Midgut
AAEL009678	NA	2	3445.51	0.163412	0.114385	1.42862	0.153113	0.475411	Midgut
AAEL009851	NA	2	267.875	-0.108479	0.220195	-0.49265	0.62226	0.875851	Midgut
AAEL010061	NA	2	4564.17	0.1721	0.115671	1.48783	0.136795	0.450402	Midgut
AAEL010159	NA	3	17097.2	0.417286	0.0800151	5.21509	1.83726e-07	9.47633e-06	Midgut
AAEL010389	NA	2	896.333	0.39433	0.156907	2.51315	0.011966	0.0958588	Midgut
AAEL010427	NA	2	153.234	0.288291	0.265378	1.08634	0.277328	0.644372	Midgut
AAEL010498	NA	3	114.017	-0.44153	0.264645	-1.66839	0.0952387	0.366678	Midgut
AAEL010506	NA	2	3176.99	0.390551	0.0935497	4.17479	2.98257e-05	0.000842273	Midgut
AAEL010633	NA	2	259.483	0.242786	0.187241	1.29665	0.194751	0.544919	Midgut
AAEL010640	NA	2	658.927	-0.0878999	0.12209	-0.719961	0.471549	0.800258	Midgut
AAEL010755	NA	3	1763.13	-0.0601109	0.0967787	-0.621116	0.534523	0.837257	Midgut
AAEL010799	NA	2	1041.97	-0.462978	0.123695	-3.74288	0.00018192	0.00390159	Midgut
AAEL010945	NA	2	289.327	-0.0519414	0.185315	-0.280287	0.779257	0.933228	Midgut
AAEL011038	NA	2	3753.76	0.119567	0.0851485	1.40421	0.160255	0.487997	Midgut
AAEL011050	NA	2	480.645	-0.170423	0.145366	-1.17237	0.241048	0.601281	Midgut
AAEL011097	NA	2	460.578	0.35383	0.148169	2.38801	0.0169397	0.120962	Midgut
AAEL011427	NA	2	79.0985	0.0729596	0.337928	0.215903	0.829064	0.950962	Midgut
AAEL011466	NA	2	71.1173	-0.164403	0.329784	-0.498516	0.618121	0.874424	Midgut
AAEL011500	NA	3	1558.4	0.127596	0.108849	1.17223	0.241106	0.601281	Midgut
AAEL011505	NA	3	572.606	-0.137493	0.148609	-0.925201	0.354861	0.710177	Midgut
AAEL011737	NA	2	624.099	-0.205931	0.133009	-1.54825	0.121562	0.422892	Midgut
AAEL011926	NA	2	8.68841	2.51449	1.36027	1.84852	0.0645271	0.289931	Midgut
AAEL012026	NA	2	25648.2	0.243013	0.113817	2.13512	0.032751	0.186495	Midgut
AAEL012035	NA	2	20813.8	0.0548124	0.126345	0.43383	0.664412	0.893759	Midgut
AAEL012168	NA	3	47.8221	-1.50176	0.74339	-2.02015	0.043368	0.225644	Midgut
AAEL012280	NA	2	571.944	0.0283664	0.152649	0.185828	0.85258	0.959219	Midgut
AAEL012442	NA	2	649.413	0.125295	0.146377	0.855972	0.392013	0.740974	Midgut
AAEL012456	NA	2	1578.7	0.19272	0.0931028	2.06997	0.0384552	0.207791	Midgut
AAEL012502	NA	2	2816.25	-0.0723194	0.118109	-0.612313	0.540331	0.840158	Midgut
AAEL012508	NA	2	785.154	0.571205	0.197991	2.885	0.00391415	0.0428565	Midgut
AAEL012632	NA	3	1107.94	0.0713167	0.133311	0.534964	0.592675	0.863876	Midgut
AAEL012637	NA	3	407.318	-0.16968	0.177829	-0.954178	0.339994	0.696161	Midgut
AAEL012658	NA	2	5875.15	-0.664115	0.118459	-5.6063	2.067e-08	1.2965e-06	Midgut
AAEL012916	NA	2	114.647	-0.557347	0.403468	-1.38139	0.167159	0.499519	Midgut
AAEL013088	NA	2	193.523	0.525625	0.215532	2.43873	0.0147391	0.109072	Midgut
AAEL013092	NA	3	1143.3	0.354091	0.112132	3.15782	0.00158954	0.0217789	Midgut
AAEL013115	NA	2	334.258	0.209255	0.174595	1.19852	0.230715	0.589637	Midgut
AAEL013250	NA	3	402.94	0.0664676	0.144596	0.459678	0.645747	0.887689	Midgut
AAEL013252	NA	2	704.517	0.0199287	0.129792	0.153543	0.87797	0.96586	Midgut
AAEL013384	NA	3	407.371	-0.333289	0.153457	-2.17188	0.029865	0.176838	Midgut
AAEL013461	NA	2	794.23	-0.289021	0.124722	-2.31732	0.0204861	0.138474	Midgut
AAEL013478	NA	2	209.929	-0.0510316	0.182634	-0.279421	0.779922	0.933543	Midgut
AAEL013490	NA	2	2543.96	0.200028	0.128918	1.55159	0.12076	0.421393	Midgut
AAEL013611	NA	2	1548.97	-0.130931	0.201976	-0.64825	0.516823	0.826919	Midgut
AAEL013713	NA	2	3580.26	0.0177367	0.106062	0.16723	0.867189	0.963391	Midgut
AAEL013752	NA	3	97.36	-0.813963	0.392546	-2.07355	0.0381214	0.206545	Midgut
AAEL013903	NA	2	121.697	0.197675	0.323041	0.611921	0.54059	0.8402	Midgut
AAEL013997	NA	2	1833.26	0.15935	0.119473	1.33378	0.182277	0.525688	Midgut
AAEL014063	NA	2	698.797	0.0972793	0.151413	0.642478	0.520563	0.82889	Midgut
AAEL014068	NA	2	802.362	0.0512209	0.132839	0.385585	0.699804	0.905558	Midgut
AAEL014375	NA	2	196.198	0.0485968	0.206531	0.2353	0.813976	0.945209	Midgut
AAEL014516	NA	2	76025.8	0.0479908	0.153901	0.311829	0.755171	0.926823	Midgut
AAEL014695	NA	3	1331.91	-0.00406752	0.106723	-0.0381128	0.969598	0.9927	Midgut
AAEL014734	NA	2	7301.24	-0.0154035	0.121218	-0.127073	0.898883	0.970492	Midgut
AAEL014883	NA	2	80.4043	0.0738978	0.279589	0.264309	0.791542	0.937765	Midgut
AAEL014896	NA	2	21010.6	0.416994	0.106983	3.89776	9.70878e-05	0.00229083	Midgut
AAEL015064	NA	2	1074.88	-0.174309	0.150083	-1.16142	0.245472	0.608054	Midgut
AAEL015142	NA	3	303.489	0.00712033	0.186483	0.0381822	0.969542	0.9927	Midgut
AAEL015304	NA	3	1529.49	-0.506722	0.133245	-3.80293	0.000142994	0.00318723	Midgut
AAEL015653	NA	2	177.318	0.227166	0.209448	1.08459	0.278102	0.644726	Midgut
AAEL016120	NA	2	NA	NA	NA	NA	NA	NA	Midgut
AAEL017156	NA	2	446.996	0.201071	0.151605	1.32629	0.184745	0.52806	Midgut
AAEL017244	NA	2	3720.42	-0.0398839	0.155618	-0.256294	0.797724	0.940018	Midgut
AAEL017297	NA	2	1023.45	-0.594954	0.127964	-4.64938	3.32931e-06	0.000122585	Midgut
AAEL017503	NA	2	275.59	-0.625753	0.273338	-2.2893	0.022062	0.145111	Midgut
AAEL017545	NA	2	1946.73	0.0991358	0.104533	0.948369	0.342942	0.699825	Midgut
AAEL018148	NA	3	131.572	0.220581	0.244492	0.902203	0.366949	0.720959	Midgut
AAEL018225	NA	3	1422.24	0.129716	0.122556	1.05842	0.289863	0.653198	Midgut
AAEL018344	NA	3	699.647	-0.124674	0.177169	-0.7037	0.481619	0.80779	Midgut
AAEL018354	NA	2	1656.62	0.0876679	0.119001	0.736698	0.461306	0.792393	Midgut
AAEL019427	NA	2	59.0233	-0.00445841	0.48708	-0.00915334	0.992697	0.998292	Midgut
AAEL019546	NA	2	2904.56	-0.227967	0.104442	-2.18272	0.0290566	0.173868	Midgut
AAEL019556	NA	3	1621.78	-0.1889	0.122101	-1.54708	0.121844	0.423121	Midgut
AAEL019569	NA	2	86.807	-0.438425	0.34493	-1.27105	0.20371	0.554991	Midgut
AAEL019609	NA	3	48.7022	-0.317908	0.38772	-0.819942	0.412249	0.757249	Midgut
AAEL019616	NA	2	137.134	-0.812823	0.439618	-1.84893	0.0644677	0.289874	Midgut
AAEL019648	NA	2	1453.63	-0.326965	0.131284	-2.49051	0.0127559	0.0996991	Midgut
AAEL019740	NA	3	208.576	-0.912554	0.429454	-2.12492	0.0335936	0.189687	Midgut
AAEL019774	NA	3	755.968	-0.415032	0.128886	-3.22015	0.00128123	0.0184456	Midgut
AAEL019793	NA	3	4444.16	-0.039295	0.11109	-0.353722	0.723547	0.913997	Midgut
AAEL019800	NA	3	279.25	-0.234133	0.255854	-0.915104	0.360137	0.715478	Midgut
AAEL019828	NA	3	14648	0.492154	0.0971752	5.06461	4.09235e-07	1.92757e-05	Midgut
AAEL019855	NA	3	4259.21	-0.0461702	0.0914723	-0.504746	0.613737	0.873969	Midgut
AAEL019900	NA	2	271.37	-1.41084	0.318064	-4.43571	9.17703e-06	0.000305461	Midgut
AAEL020071	NA	3	282.3	0.00169824	0.17419	0.00974934	0.992221	0.998292	Midgut
AAEL020259	NA	3	841.296	0.203544	0.115764	1.75826	0.0787029	0.328417	Midgut
AAEL020303	NA	3	385.126	0.444663	0.175186	2.53823	0.0111416	0.0914328	Midgut
AAEL020341	NA	3	1029.67	0.290562	0.145127	2.00213	0.0452713	0.23213	Midgut
AAEL020617	NA	3	395.71	-0.102887	0.139734	-0.736307	0.461544	0.792652	Midgut
AAEL020631	NA	2	163.82	-0.697166	0.327877	-2.1263	0.0334779	0.189511	Midgut
AAEL021532	NA	2	139.01	-1.30667	0.26015	-5.02275	5.09373e-07	2.32044e-05	Midgut
AAEL021782	NA	2	6167.58	0.51466	0.101083	5.09144	3.55358e-07	1.71922e-05	Midgut
AAEL021813	NA	2	7957.45	-0.102522	0.150115	-0.682958	0.494634	0.815702	Midgut
AAEL022296	NA	2	1255.5	-0.0529951	0.117794	-0.449896	0.652786	0.889722	Midgut
AAEL022320	NA	2	221.256	0.079122	0.18647	0.424314	0.671337	0.896125	Midgut
AAEL022478	NA	2	217.248	-0.468195	0.33188	-1.41074	0.158322	0.484832	Midgut
AAEL023003	NA	2	136.677	-0.241151	0.309967	-0.777989	0.436575	0.7734	Midgut
AAEL023076	NA	3	164.801	0.0883977	0.227146	0.389167	0.697153	0.904488	Midgut
AAEL023147	NA	2	70.3609	-0.169799	0.297123	-0.571476	0.567677	0.851038	Midgut
AAEL023159	NA	2	148.655	-1.36239	0.38759	-3.51503	0.000439699	0.00786292	Midgut
AAEL023342	NA	2	155.327	-0.68308	0.279453	-2.44434	0.0145116	0.107882	Midgut
AAEL023491	NA	3	206.908	0.39074	0.233589	1.67277	0.0943723	0.364472	Midgut
AAEL023534	NA	2	211.961	0.130783	0.196865	0.664325	0.506482	0.822493	Midgut
AAEL023675	NA	2	1228.44	0.150355	0.111138	1.35287	0.176097	0.515893	Midgut
AAEL023895	NA	3	1433.64	-1.33539	0.546288	-2.44447	0.0145064	0.107882	Midgut
AAEL024235	NA	2	8802.37	-0.0396751	0.104388	-0.380073	0.703892	0.906897	Midgut
AAEL024670	NA	3	870.938	0.0658673	0.145777	0.451835	0.651388	0.889199	Midgut
AAEL024841	NA	2	2012.84	-0.434655	0.198389	-2.19093	0.028457	0.17176	Midgut
AAEL025363	NA	2	19315.5	0.207729	0.123789	1.67809	0.0933294	0.362121	Midgut
AAEL025391	NA	3	7343.47	0.111253	0.0935394	1.18938	0.234292	0.59443	Midgut
AAEL025807	NA	3	20242	-0.115612	0.131989	-0.875923	0.381072	0.733242	Midgut
AAEL026253	NA	2	1702.01	-0.244609	0.0939708	-2.60303	0.00924033	0.0799846	Midgut
AAEL026442	NA	2	3.19459	-0.964948	1.33275	-0.72403	0.469048	0.798507	Midgut
AAEL026466	NA	3	8112.01	-1.04487	0.124474	-8.39424	4.68902e-17	1.06415e-14	Midgut
AAEL026671	NA	2	388.777	-0.062811	0.164461	-0.381921	0.70252	0.906732	Midgut
AAEL026717	NA	2	945.592	0.146764	0.126087	1.16399	0.244427	0.606428	Midgut
AAEL026852	NA	3	1204.34	0.0668437	0.109687	0.609404	0.542257	0.840553	Midgut
AAEL027199	NA	3	610.628	-0.505766	0.142045	-3.56061	0.000369998	0.00686227	Midgut
AAEL027240	NA	2	514.117	-0.65694	0.212505	-3.09141	0.00199209	0.025768	Midgut
AAEL027589	NA	2	255.28	-0.276886	0.286368	-0.966889	0.3336	0.691234	Midgut
AAEL027646	NA	2	337.253	0.126761	0.171589	0.738746	0.460061	0.791269	Midgut
AAEL027654	NA	3	10681.1	-0.0386409	0.127058	-0.304121	0.761036	0.927994	Midgut
AAEL027686	NA	3	553.97	0.0334725	0.173924	0.192454	0.847386	0.957793	Midgut
AAEL028202	NA	3	478.881	-0.669681	0.157657	-4.2477	2.15973e-05	0.000641851	Midgut
AAEL000801	NA	2	NA	NA	NA	NA	NA	NA	Ovary
AAEL001196	NA	2	27.9864	1.66348	0.494813	3.36184	0.000774263	0.00472094	Ovary
AAEL002565	NA	2	1233.46	0.309025	0.117501	2.62998	0.00853892	0.034542	Ovary
AAEL003855	NA	3	4262.96	-0.145244	0.0877367	-1.65545	0.0978325	0.228307	Ovary
AAEL004035	NA	3	3586.3	-0.42066	0.0741435	-5.6736	1.3983e-08	2.82959e-07	Ovary
AAEL004852	NA	2	2726.3	0.255376	0.0779767	3.27503	0.0010565	0.00613794	Ovary
AAEL006473	NA	2	1644.47	-0.494863	0.0985101	-5.02347	5.07463e-07	7.31884e-06	Ovary
AAEL007312	NA	2	2260.19	0.00341677	0.080988	0.0421886	0.966348	0.982409	Ovary
AAEL007518	NA	2	748.826	0.0163825	0.124352	0.131743	0.895188	0.947055	Ovary
AAEL007704	NA	2	281.942	0.609934	0.288677	2.11286	0.0346128	0.10429	Ovary
AAEL008027	NA	2	3180.68	-0.164053	0.35347	-0.464123	0.64256	0.790404	Ovary
AAEL008063	NA	2	304.709	0.613675	0.17272	3.553	0.00038086	0.00254992	Ovary
AAEL008431	NA	2	15102.7	-0.249116	0.0605082	-4.11707	3.8372e-05	0.000342118	Ovary
AAEL008502	NA	2	1090.69	-0.0447556	0.140135	-0.319376	0.749442	0.861644	Ovary
AAEL008878	NA	2	5133.62	-0.24006	0.0775991	-3.0936	0.00197747	0.0103417	Ovary
AAEL009264	NA	2	3003.17	-0.397823	0.0762446	-5.21771	1.81145e-07	2.88072e-06	Ovary
AAEL011737	NA	2	1701.97	-0.0814684	0.11869	-0.686395	0.492464	0.676463	Ovary
AAEL013088	NA	2	218.315	-0.00724072	0.170669	-0.0424255	0.96616	0.982402	Ovary
AAEL013092	NA	2	3445.86	-0.0112789	0.075544	-0.149303	0.881315	0.939072	Ovary
AAEL013228	NA	2	35.2387	-0.013264	0.375551	-0.0353189	0.971825	0.985436	Ovary
AAEL013752	NA	2	2966.45	-0.168359	0.169314	-0.994358	0.320049	0.518574	Ovary
AAEL018344	NA	2	12543.9	0.133705	0.0845106	1.58211	0.113625	0.254328	Ovary
AAEL019433	NA	2	48.6309	0.0753692	0.334341	0.225426	0.821648	0.904378	Ovary
AAEL024838	NA	2	149.991	-0.270518	0.208929	-1.29478	0.195396	0.373284	Ovary
AAEL025259	NA	2	2613.27	0.217535	0.0740458	2.93784	0.00330506	0.0158098	Ovary
AAEL025294	NA	2	21.0293	-1.66278	0.681959	-2.43824	0.0147591	0.0535639	Ovary
AAEL025391	NA	2	2400.09	0.439523	0.0890434	4.93606	7.97181e-07	1.09912e-05	Ovary
AAEL026852	NA	2	2800.23	-0.0913598	0.0784329	-1.16482	0.244094	0.43285	Ovary
AAEL026903	NA	3	1215.09	0.153206	0.156329	0.980024	0.327074	0.525127	Ovary
AAEL027646	NA	2	364.796	-0.230429	0.133938	-1.72041	0.0853583	0.205145	Ovary
