# Supplementary material for: Limited impact of the siRNA pathway on transposable element expression in Aedes aegypti
Source: BMC Biol. 2025 May 13;23:130. doi: 10.1186/s12915-025-02225-8 (PMC12076837; doi:10.1186/s12915-025-02225-8)
Supplement: Supplementary file 19 — Additional file 19: Table S3 – Gene sets of interest. Groupings of genes into gene sets, as well as the retrieved genes and their Ae. aegypti homologs. Retrieved KEGG pathways and their component genes are also included. [file 12915_2025_2225_MOESM19_ESM.xlsx]

## Sheet: siRNA_GO-terms
species=Dmel
GO molecular function	siRNA binding

## Sheet: piRNA_GO-terms
species=Dmel
GO molecular function	piRNA binding
GO molecular function	piRNA cluster binding
GO biological process	piRNA processing
GO biological process	piRNA transcription
GO biological process	secondary piRNA processing
GO biological process	primary piRNA processing
GO biological process	piRNA-mediated heterochromatin formation
GO biological process	piRNA-mediated retrotransposon silencing by mRNA destabilization
GO biological process	positive regulation of piRNA transcription

## Sheet: Histone_GO-terms
species=Dmel
GO molecular function	histone acetyltransferase activity
GO molecular function	histone methyltransferase activity
GO molecular function	histone ubiquitin ligase activity
GO molecular function	histone kinase activity
GO molecular function	histone demethylase activity
GO molecular function	histone deacetylase activity
GO molecular function	histone deubiquitinase activity
GO molecular function	histone phosphatase activity

## Sheet: siRNA_homologs
Gene ID	Organism	Genomic Location (Gene)	Product Description	Input Ortholog(s)	Paralog count	Ortholog count	Short name (@ indicates paralogs with no annotated orthologous function)
AAEL001612	Aedes aegypti LVP_AGWG	AaegL5_1:138,739,045..138,795,698(+)	dicer-1	FBgn0034246	1	191	Dcr-1
AAEL006794	Aedes aegypti LVP_AGWG	AaegL5_3:368,335,903..368,378,350(+)	dicer-2	FBgn0034246	1	191	Dcr-2
AAEL006918	Aedes aegypti LVP_AGWG	AaegL5_3:143,904,090..143,952,272(+)	unspecified product	FBgn0038013	0	68	CG10038
AAEL008687	Aedes aegypti LVP_AGWG	AaegL5_2:321,417,956..321,443,209(-)	loquacious	FBgn0032515	0	95	loqs
AAEL011753	Aedes aegypti LVP_AGWG	AaegL5_1:147,407,747..147,421,472(+)	unspecified product	FBgn0031951	0	70	r2d2
AAEL012964	Aedes aegypti LVP_AGWG	AaegL5_1:23,041,186..23,074,483(+)	unspecified product	FBgn0024807,FBgn0035571,FBgn0035608	0	106	DIP1
AAEL017251	Aedes aegypti LVP_AGWG	AaegL5_3:264,135,283..264,190,746(-)	unspecified product	FBgn0087035	0	97	AGO2

## Sheet: piRNA_homologs
Gene ID	Organism	Genomic Location (Gene)	Product Description	Input Ortholog(s)	Paralog count	Ortholog count	Short name (@ indicates paralogs with no annotated homologous function)
AAEL000289	Aedes aegypti LVP_AGWG	AaegL5_3:265,284,765..265,317,467(-)	ANK_REP_REGION domain-containing protein [Source:UniProtKB/TrEMBL;Acc:A0A1S4EVF5]	FBgn0033273	0	67	Gasz
AAEL001939	Aedes aegypti LVP_AGWG	AaegL5_3:227,038,316..227,082,917(+)	unspecified product	FBgn0037205,FBgn0051755	0	143	Yb
AAEL002036	Aedes aegypti LVP_AGWG	AaegL5_2:426,553,355..426,568,632(-)	unspecified product	FBgn0038191	0	17	Kots
AAEL004290	Aedes aegypti LVP_AGWG	AaegL5_2:293,168,795..293,180,998(-)	histone-lysine n-methyltransferase	FBgn0086908	0	93	Eggless
AAEL004472	Aedes aegypti LVP_AGWG	AaegL5_3:109,999,042..110,031,499(-)	unspecified product	FBgn0283442	1	176	@vas
AAEL004978	Aedes aegypti LVP_AGWG	AaegL5_2:281,679,164..281,700,584(-)	DEAD box ATP-dependent RNA helicase	FBgn0283442	1	176	vas
AAEL005527	Aedes aegypti LVP_AGWG	AaegL5_1:8,680,738..8,715,411(-)	Probable exonuclease mut-7 homolog (EC 3.1.-.-)(Exonuclease 3'-5' domain-containing protein 3 homolog)	FBgn0032924	0	45	Nbr
AAEL006287	Aedes aegypti LVP_AGWG	AaegL5_1:121,679,216..121,682,727(-)	PIWI	FBgn0000146,FBgn0004872,FBgn0250816	7	320	Piwi7
AAEL007080	Aedes aegypti LVP_AGWG	NIGP01000662:17,791..135,285(-)	glycerol-3-phosphate acyltransferase	FBgn0027579	2	77	GPAT(1)
AAEL007698	Aedes aegypti LVP_AGWG	AaegL5_2:470,345,031..470,375,870(+)	PIWI	FBgn0000146,FBgn0004872,FBgn0250816	7	320	Piwi4
AAEL007823	Aedes aegypti LVP_AGWG	AaegL5_2:272,550,242..272,574,313(-)	PIWI	FBgn0000146,FBgn0004872,FBgn0250816	7	320	Ago3
AAEL008098	Aedes aegypti LVP_AGWG	AaegL5_1:62,489,534..62,494,276(+)	PIWI	FBgn0000146,FBgn0004872,FBgn0250816	7	320	Piwi2
AAEL008595	Aedes aegypti LVP_AGWG	AaegL5_2:362,861,183..362,868,809(-)	Protein maelstrom homolog [Source:UniProtKB/Swiss-Prot;Acc:Q16YA8]	FBgn0016034	1	163	@mael
AAEL009326	Aedes aegypti LVP_AGWG	AaegL5_1:55,371,940..55,469,669(+)	fragile X mental retardation syndrome-related protein 1, putative	FBgn0028734	0	64	Fmr1
AAEL009411	Aedes aegypti LVP_AGWG	AaegL5_3:380,649,667..380,667,055(-)	DNA-binding protein smubp-2	FBgn0041164	6	381	smubp-2
AAEL009987	Aedes aegypti LVP_AGWG	NIGP01000650:11,038..39,449(+)	unspecified product	FBgn0030937,FBgn0034098	1	80	CG15042,krimp
AAEL010029	Aedes aegypti LVP_AGWG	AaegL5_2:110,815,772..110,875,973(-)	unspecified product	FBgn0033686	0	67	Hen1
AAEL010311	Aedes aegypti LVP_AGWG	AaegL5_3:409,597,692..409,636,380(-)	unspecified product	FBgn0027529	0	100	tapas
AAEL011106	Aedes aegypti LVP_AGWG	AaegL5_2:231,796,966..231,850,957(-)	unspecified product	FBgn0034975	1	161	Kat6
AAEL011385	Aedes aegypti LVP_AGWG	AaegL5_1:1,363,446..1,386,713(+)	unspecified product	FBgn0261266	0	89	zuc
AAEL011560	Aedes aegypti LVP_AGWG	AaegL5_3:312,838,512..312,841,876(+)	unspecified product	FBgn0036330	0	66	CG11263
AAEL011632	Aedes aegypti LVP_AGWG	AaegL5_3:281,556,028..281,557,686(-)	fk506 binding protein	FBgn0003401	0	95	shu
AAEL013025	Aedes aegypti LVP_AGWG	AaegL5_1:252,678,361..252,693,331(-)	unspecified product	FBgn0041164	6	381	@armi
AAEL013072	Aedes aegypti LVP_AGWG	AaegL5_2:253,358,688..253,366,655(+)	unspecified product	FBgn0031401	0	79	papi
AAEL013227	Aedes aegypti LVP_AGWG	AaegL5_3:279,908,444..279,964,670(-)	PIWI	FBgn0000146,FBgn0004872,FBgn0250816	7	320	Piwi6
AAEL013233	Aedes aegypti LVP_AGWG	AaegL5_3:279,943,226..279,965,201(-)	PIWI	FBgn0000146,FBgn0004872,FBgn0250816	7	320	Piwi5
AAEL013692	Aedes aegypti LVP_AGWG	AaegL5_1:62,468,527..62,479,655(-)	PIWI	FBgn0000146,FBgn0004872,FBgn0250816	7	320	Piwi1/3
AAEL018151	Aedes aegypti LVP_AGWG	AaegL5_3:31,484,296..31,501,742(+)	unspecified product	FBgn0016034	1	163	@mael
AAEL018177	Aedes aegypti LVP_AGWG	AaegL5_3:380,391,193..380,440,890(+)	unspecified product	FBgn0041164	6	381	@armi
AAEL019460	Aedes aegypti LVP_AGWG	AaegL5_2:176,218,267..176,240,866(-)	unspecified product	FBgn0041164	6	381	@armi
AAEL019662	Aedes aegypti LVP_AGWG	AaegL5_2:306,356,808..306,713,793(+)	unspecified product	FBgn0034975	1	161	Kat7
AAEL020200	Aedes aegypti LVP_AGWG	AaegL5_3:380,572,619..380,644,921(+)	unspecified product	FBgn0041164	6	381	@armi
AAEL020359	Aedes aegypti LVP_AGWG	AaegL5_1:35,449,526..35,510,516(+)	unspecified product	FBgn0263143	0	71	vret
AAEL021145	Aedes aegypti LVP_AGWG	AaegL5_2:460,887,594..460,960,445(+)	unspecified product	FBgn0003891	0	118	tud
AAEL021258	Aedes aegypti LVP_AGWG	AaegL5_1:144,836,020..144,845,449(-)	unspecified product	FBgn0031398	1	52	@daed
AAEL021302	Aedes aegypti LVP_AGWG	AaegL5_3:380,464,905..380,491,021(+)	unspecified product	FBgn0041164	6	381	@armi
AAEL021382	Aedes aegypti LVP_AGWG	NIGP01001690:2,234..51,079(-)	unspecified product	FBgn0027579	2	77	@mino
AAEL021425	Aedes aegypti LVP_AGWG	NIGP01001008:17,141..19,735(-)	unspecified product	FBgn0000146,FBgn0004872,FBgn0250816	7	320	aub,piwi,AGO3
AAEL021734	Aedes aegypti LVP_AGWG	AaegL5_1:211,784,677..211,895,454(+)	Glycerol-3-phosphate acyltransferase [Source:UniProtKB/TrEMBL;Acc:A0A1S4FFL0]	FBgn0027579	2	77	GPAT(2)
AAEL022773	Aedes aegypti LVP_AGWG	AaegL5_2:241,281,307..241,323,394(-)	unspecified product	FBgn0033921	0	153	tej
AAEL023532	Aedes aegypti LVP_AGWG	AaegL5_3:380,502,847..380,566,264(-)	unspecified product	FBgn0041164	6	381	@armi
AAEL023571	Aedes aegypti LVP_AGWG	AaegL5_1:48,126,538..48,128,612(-)	unspecified product	FBgn0004400	0	1151	rhi
AAEL023716	Aedes aegypti LVP_AGWG	AaegL5_3:280,073,053..280,133,990(-)	unspecified product	FBgn0003483	0	106	spn-E
AAEL023919	Aedes aegypti LVP_AGWG	AaegL5_1:177,440,036..177,472,553(+)	unspecified product	FBgn0030937,FBgn0034098	1	80	CG15042,krimp
AAEL026944	Aedes aegypti LVP_AGWG	AaegL5_1:144,836,020..144,837,242(-)	unspecified product	FBgn0031398	1	52	@daed
AAEL027589	Aedes aegypti LVP_AGWG	AaegL5_1:119,383,994..119,435,257(-)	unspecified product	FBgn0263974	0	84	qin

## Sheet: Histone_homologs
Gene ID	Organism	Genomic Location (Gene)	Product Description	Input Ortholog(s)	Paralog count	Ortholog count	Short name (@ indicates paralogs with no annotated orthologous function)
AAEL000452	Aedes aegypti LVP_AGWG	AaegL5_3:184,319,619..184,369,682(+)	histone acetyltransferase	FBgn0020388	0	81	Gcn5
AAEL000844	Aedes aegypti LVP_AGWG	AaegL5_3:363,854,456..363,855,613(+)	ad-003	FBgn0033457	0	72	Ntmt
AAEL003179	Aedes aegypti LVP_AGWG	AaegL5_1:193,102,636..193,126,140(+)	protein arginine n-methyltransferase 1,	FBgn0037834	0	78	Art1
AAEL003543	Aedes aegypti LVP_AGWG	AaegL5_2:256,886,077..256,905,848(+)	unspecified product	FBgn0263755	1	129	@Su(var)3-9
AAEL004004	Aedes aegypti LVP_AGWG	AaegL5_3:166,967,447..166,981,361(-)	chromatin regulatory protein sir2	FBgn0029783	0	63	Sirt4
AAEL004290	Aedes aegypti LVP_AGWG	AaegL5_2:293,168,795..293,180,998(-)	histone-lysine n-methyltransferase	FBgn0086908	0	93	Eggless
AAEL004477	Aedes aegypti LVP_AGWG	NIGP01001837:19,959..33,598(-)	cell division control protein	FBgn0028360	1	75	@Cdc7
AAEL004586	Aedes aegypti LVP_AGWG	AaegL5_2:33,873,227..33,912,537(-)	Histone deacetylase [Source:UniProtKB/TrEMBL;Acc:Q17CF0]	FBgn0015805,FBgn0025825	1	157	HDAC1
AAEL005816	Aedes aegypti LVP_AGWG	AaegL5_1:201,289,368..201,299,121(-)	chromatin regulatory protein sir2	FBgn0038788	0	75	Sirt2
AAEL006013	Aedes aegypti LVP_AGWG	AaegL5_3:315,152,265..315,181,041(-)	huntingtin interacting protein	FBgn0030486	0	77	Set2
AAEL006177	Aedes aegypti LVP_AGWG	AaegL5_3:140,508,611..140,523,812(+)	histone acetyltransferase type b catalytic subunit	FBgn0037376	0	78	Hat1
AAEL006655	Aedes aegypti LVP_AGWG	AaegL5_3:148,408,310..148,437,407(-)	chromatin regulatory protein sir2	FBgn0039631	0	80	Sirt7
AAEL006782	Aedes aegypti LVP_AGWG	AaegL5_3:169,204,950..169,370,587(-)	histone-arginine methyltransferase CARMER	FBgn0037770	0	73	Art4
AAEL007672	Aedes aegypti LVP_AGWG	AaegL5_3:407,272,106..407,273,962(+)	myst histone acetyltransferase	FBgn0014340,FBgn0026080	1	160	Kat8
AAEL008177	Aedes aegypti LVP_AGWG	AaegL5_3:9,811,593..9,903,367(+)	unspecified product	FBgn0037659	1	85	@Kdm2
AAEL009666	Aedes aegypti LVP_AGWG	AaegL5_3:22,895,988..22,949,006(+)	set domain protein	FBgn0005386	0	79	ash1
AAEL010414	Aedes aegypti LVP_AGWG	AaegL5_1:268,100,591..268,126,013(-)	set domain protein	FBgn0039559	0	82	NSD
AAEL010826	Aedes aegypti LVP_AGWG	AaegL5_3:51,789,064..51,819,550(+)	Histone-lysine n-methyltransferase [Source:UniProtKB/TrEMBL;Acc:A0A1S4FRI5]	FBgn0263755	1	129	Su(var)3-9
AAEL010971	Aedes aegypti LVP_AGWG	AaegL5_2:151,238,348..151,269,043(+)	unspecified product	FBgn0036004	0	76	Jarid2
AAEL011106	Aedes aegypti LVP_AGWG	AaegL5_2:231,796,966..231,850,957(-)	unspecified product	FBgn0028387,FBgn0034975	1	161	Kat6
AAEL011117	Aedes aegypti LVP_AGWG	AaegL5_3:37,896,952..37,907,748(+)	Histone deacetylase [Source:UniProtKB/TrEMBL;Acc:Q16QZ8]	FBgn0015805,FBgn0025825	1	157	HDAC3
AAEL011473	Aedes aegypti LVP_AGWG	AaegL5_3:142,664,452..142,667,615(-)	chromatin regulatory protein sir2	FBgn0037802	0	74	Sirt6
AAEL013213	Aedes aegypti LVP_AGWG	AaegL5_3:297,337,724..297,367,102(-)	enhancer of zeste, ezh	FBgn0000629	0	79	E(z)
AAEL014072	Aedes aegypti LVP_AGWG	AaegL5_3:23,396,112..23,417,756(+)	tip60	FBgn0014340,FBgn0026080	1	160	Kat5
AAEL014900	Aedes aegypti LVP_AGWG	AaegL5_2:257,440,779..257,505,228(-)	ataxia telangiectasia mutated (atm)	FBgn0045035	0	125	tefu
AAEL017391	Aedes aegypti LVP_AGWG	AaegL5_1:26,643,654..26,724,019(-)	unspecified product	FBgn0261617	0	114	nej
AAEL019422	Aedes aegypti LVP_AGWG	AaegL5_1:90,544,638..90,797,094(+)	unspecified product	FBgn0026428,FBgn0041210	1	183	HDAC4
AAEL019594	Aedes aegypti LVP_AGWG	AaegL5_3:407,030,300..407,090,194(-)	unspecified product	FBgn0036398	0	75	upSET
AAEL019662	Aedes aegypti LVP_AGWG	AaegL5_2:306,356,808..306,713,793(+)	unspecified product	FBgn0028387,FBgn0034975	1	161	Kat7
AAEL021491	Aedes aegypti LVP_AGWG	AaegL5_1:28,345,838..28,396,812(-)	unspecified product	FBgn0026428,FBgn0041210	1	183	HDAC6
AAEL022013	Aedes aegypti LVP_AGWG	NIGP01000101:133,560..208,130(+)	unspecified product	FBgn0037659	1	85	@Kdm2
AAEL022787	Aedes aegypti LVP_AGWG	AaegL5_1:307,170,445..307,176,629(+)	unspecified product	FBgn0051119	0	67	HDAC11
AAEL023647	Aedes aegypti LVP_AGWG	NIGP01000779:26,843..53,996(+)	unspecified product	FBgn0010355	1	81	@Taf1
AAEL025013	Aedes aegypti LVP_AGWG	AaegL5_1:184,117,127..184,160,036(+)	unspecified product	FBgn0010355	1	81	@Taf1
AAEL027029	Aedes aegypti LVP_AGWG	AaegL5_3:109,904,658..109,918,308(+)	Cell division control protein [Source:UniProtKB/TrEMBL;Acc:A0A1S4F7Q0]	FBgn0028360	1	75	@Cdc7

## Sheet: KEGG pathways_Aaeg
	Pathway	EntrezID||Protein	Gene	Gene.2	Gene.3	Gene.4
1	Glycolysis / Gluconeogenesis	5571932||hexokinase type 2 isoform X5 [KO:K00844]	AAEL009387	NA	NA	NA
2	Glycolysis / Gluconeogenesis	5577095||glucose-6-phosphate isomerase [KO:K01810]	AAEL012994	NA	NA	NA
3	Glycolysis / Gluconeogenesis	5568472||ATP-dependent 6-phosphofructokinase isoform X2 [KO:K00850]	AAEL006895	NA	NA	NA
4	Glycolysis / Gluconeogenesis	5567031||fructose-bisphosphate aldolase isoform X1 [KO:K01623]	AAEL005766	NA	NA	NA
5	Glycolysis / Gluconeogenesis	5580166||triosephosphate isomerase [KO:K01803]	AAEL002542	NA	NA	NA
6	Glycolysis / Gluconeogenesis	23687404||glyceraldehyde-3-phosphate dehydrogenase 1 [KO:K00134]	AAEL016984	NA	NA	NA
7	Glycolysis / Gluconeogenesis	5565774||phosphoglycerate kinase [KO:K00927]	AAEL004988	NA	NA	NA
8	Glycolysis / Gluconeogenesis	5567423||phosphoglycerate mutase 2 [KO:K01834]	AAEL006070	NA	NA	NA
9	Glycolysis / Gluconeogenesis	5569239||uncharacterized protein LOC5569239 isoform X1 [KO:K01834]	AAEL007495	NA	NA	NA
10	Glycolysis / Gluconeogenesis	5571664||LOW QUALITY PROTEIN: enolase [KO:K01689]	AAEL024228	NA	NA	NA
11	Glycolysis / Gluconeogenesis	5565629||pyruvate kinase isoform X1 [KO:K00873]	AAEL014913	NA	NA	NA
12	Glycolysis / Gluconeogenesis	110677892||uncharacterized protein LOC110677892 [KO:K00873]	AAEL027834	NA	NA	NA
13	Glycolysis / Gluconeogenesis	5578303||pyruvate dehydrogenase E1 component subunit alpha, mitochondrial [KO:K00161]	AAEL013613	NA	NA	NA
14	Glycolysis / Gluconeogenesis	5566309||probable pyruvate dehydrogenase E1 component subunit alpha, mitochondrial isoform X2 [KO:K00161]	AAEL005308	NA	NA	NA
15	Glycolysis / Gluconeogenesis	5564584||pyruvate dehydrogenase E1 component subunit beta, mitochondrial [KO:K00162]	AAEL004338	NA	NA	NA
16	Glycolysis / Gluconeogenesis	5564492||dihydrolipoyllysine-residue acetyltransferase component of pyruvate dehydrogenase complex, mitochondrial isoform X1 [KO:K00627]	AAEL004294	NA	NA	NA
17	Glycolysis / Gluconeogenesis	5568521||dihydrolipoyl dehydrogenase, mitochondrial [KO:K00382]	AAEL006928	NA	NA	NA
18	Glycolysis / Gluconeogenesis	5575706||L-lactate dehydrogenase [KO:K00016]	AAEL012014	NA	NA	NA
19	Glycolysis / Gluconeogenesis	5568019||alcohol dehydrogenase class-3 [KO:K00121]	AAEL006458	NA	NA	NA
20	Glycolysis / Gluconeogenesis	5568018||alcohol dehydrogenase class-3 [KO:K00121]	AAEL006471	NA	NA	NA
21	Glycolysis / Gluconeogenesis	5568028||alcohol dehydrogenase class-3 [KO:K00121]	AAEL006467	NA	NA	NA
22	Glycolysis / Gluconeogenesis	5577411||alcohol dehydrogenase [NADP(+)]	AAEL003154	NA	NA	NA
23	Glycolysis / Gluconeogenesis	5563729||retinal dehydrogenase 2 [KO:K00128]	AAEL014080	NA	NA	NA
24	Glycolysis / Gluconeogenesis	5571397||aldehyde dehydrogenase, mitochondrial [KO:K00128]	AAEL009029	NA	NA	NA
25	Glycolysis / Gluconeogenesis	5575933||aldehyde dehydrogenase, dimeric NADP-preferring [KO:K00128]	AAEL012162	NA	NA	NA
26	Glycolysis / Gluconeogenesis	5572673||retinal dehydrogenase 1 [KO:K00128]	AAEL009948	NA	NA	NA
27	Glycolysis / Gluconeogenesis	5575285||putative aldehyde dehydrogenase family 7 member A1 homolog [KO:K14085]	AAEL011756	NA	NA	NA
28	Glycolysis / Gluconeogenesis	110678056||putative aldehyde dehydrogenase family 7 member A1 homolog isoform X1 [KO:K14085]	AAEL027336	NA	NA	NA
29	Glycolysis / Gluconeogenesis	5575142||LOW QUALITY PROTEIN: acetyl-coenzyme A synthetase [KO:K01895]	AAEL020382	NA	NA	NA
30	Glycolysis / Gluconeogenesis	5573533||aldose 1-epimerase [KO:K01785]	AAEL010590	NA	NA	NA
31	Glycolysis / Gluconeogenesis	5572750||phosphoglucomutase [KO:K01835]	AAEL010037	NA	NA	NA
32	Glycolysis / Gluconeogenesis	5570907||phosphoglucomutase-2 [KO:K15779]	AAEL001480	NA	NA	NA
33	Glycolysis / Gluconeogenesis	5564502||glucose-6-phosphatase 3 isoform X1 [KO:K01084]	AAEL004295	NA	NA	NA
34	Glycolysis / Gluconeogenesis	110676244||ADP-dependent glucokinase [KO:K08074]	AAEL027354	NA	NA	NA
35	Glycolysis / Gluconeogenesis	5579488||glucose-6-phosphate 1-epimerase [KO:K01792]	AAEL007315	NA	NA	NA
36	Glycolysis / Gluconeogenesis	5565995||multiple inositol polyphosphate phosphatase 1 [KO:K03103]	AAEL014842	NA	NA	NA
37	Glycolysis / Gluconeogenesis	5574784||multiple inositol polyphosphate phosphatase 1 [KO:K03103]	AAEL011421	NA	NA	NA
38	Glycolysis / Gluconeogenesis	5574905||multiple inositol polyphosphate phosphatase 1 [KO:K03103]	AAEL011510	NA	NA	NA
39	Glycolysis / Gluconeogenesis	5563575||phosphoenolpyruvate carboxykinase [GTP]	AAEL000080	NA	NA	NA
40	Glycolysis / Gluconeogenesis	5563591||phosphoenolpyruvate carboxykinase [GTP]	AAEL000006	NA	NA	NA
41	Glycolysis / Gluconeogenesis	5563586||phosphoenolpyruvate carboxykinase [GTP]	AAEL000025	NA	NA	NA
42	Citrate cycle (TCA cycle)	5575386||probable citrate synthase 2, mitochondrial [KO:K01647]	AAEL011789	NA	NA	NA
43	Citrate cycle (TCA cycle)	5564509||ATP-citrate synthase isoform X2 [KO:K01648]	AAEL004297	NA	NA	NA
44	Citrate cycle (TCA cycle)	5570276||cytoplasmic aconitate hydratase [KO:K01681]	AAEL008216	NA	NA	NA
45	Citrate cycle (TCA cycle)	5580315||probable aconitate hydratase, mitochondrial [KO:K01681]	AAEL012897	NA	NA	NA
46	Citrate cycle (TCA cycle)	5566298||isocitrate dehydrogenase [NADP]	AAEL000746	NA	NA	NA
47	Citrate cycle (TCA cycle)	110677952||isocitrate dehydrogenase [NADP]	AAEL020590	AAEL028182	NA	NA
48	Citrate cycle (TCA cycle)	5576561||isocitrate dehydrogenase [NADP]	AAEL020590	AAEL028182	NA	NA
49	Citrate cycle (TCA cycle)	5573976||isocitrate dehydrogenase [NAD]	AAEL010814	NA	NA	NA
50	Citrate cycle (TCA cycle)	5572925||isocitrate dehydrogenase [NAD]	AAEL010143	NA	NA	NA
51	Citrate cycle (TCA cycle)	5577369||probable isocitrate dehydrogenase [NAD]	AAEL000454	NA	NA	NA
52	Citrate cycle (TCA cycle)	5568292||2-oxoglutarate dehydrogenase, mitochondrial isoform X6 [KO:K00164]	AAEL006721	NA	NA	NA
53	Citrate cycle (TCA cycle)	5575986||dihydrolipoyllysine-residue succinyltransferase component of 2-oxoglutarate dehydrogenase complex, mitochondrial [KO:K00658]	AAEL002764	NA	NA	NA
54	Citrate cycle (TCA cycle)	5568521||dihydrolipoyl dehydrogenase, mitochondrial [KO:K00382]	AAEL006928	NA	NA	NA
55	Citrate cycle (TCA cycle)	5568430||succinate--CoA ligase [ADP/GDP-forming]	AAEL006833	NA	NA	NA
56	Citrate cycle (TCA cycle)	5575274||succinate--CoA ligase [ADP-forming]	AAEL011746	NA	NA	NA
57	Citrate cycle (TCA cycle)	5566668||succinate--CoA ligase [GDP-forming]	AAEL005552	NA	NA	NA
58	Citrate cycle (TCA cycle)	5575223||succinate dehydrogenase [ubiquinone]	AAEL010608	NA	NA	NA
59	Citrate cycle (TCA cycle)	5573238||succinate dehydrogenase [ubiquinone]	AAEL010330	NA	NA	NA
60	Citrate cycle (TCA cycle)	5571173||succinate dehydrogenase cytochrome b560 subunit, mitochondrial [KO:K00236]	AAEL008871	NA	NA	NA
61	Citrate cycle (TCA cycle)	5573489||succinate dehydrogenase [ubiquinone]	AAEL014505	NA	NA	NA
62	Citrate cycle (TCA cycle)	5574503||succinate dehydrogenase [ubiquinone]	AAEL002383	NA	NA	NA
63	Citrate cycle (TCA cycle)	5570205||fumarate hydratase, mitochondrial isoform X1 [KO:K01679]	AAEL008167	NA	NA	NA
64	Citrate cycle (TCA cycle)	5569520||malate dehydrogenase, cytoplasmic isoform X1 [KO:K00025]	AAEL007707	NA	NA	NA
65	Citrate cycle (TCA cycle)	5570233||malate dehydrogenase, mitochondrial [KO:K00026]	AAEL008166	NA	NA	NA
66	Citrate cycle (TCA cycle)	5572254||pyruvate carboxylase, mitochondrial isoform X3 [KO:K01958]	AAEL009691	NA	NA	NA
67	Citrate cycle (TCA cycle)	5563575||phosphoenolpyruvate carboxykinase [GTP]	AAEL000080	NA	NA	NA
68	Citrate cycle (TCA cycle)	5563591||phosphoenolpyruvate carboxykinase [GTP]	AAEL000006	NA	NA	NA
69	Citrate cycle (TCA cycle)	5563586||phosphoenolpyruvate carboxykinase [GTP]	AAEL000025	NA	NA	NA
70	Citrate cycle (TCA cycle)	5578303||pyruvate dehydrogenase E1 component subunit alpha, mitochondrial [KO:K00161]	AAEL013613	NA	NA	NA
71	Citrate cycle (TCA cycle)	5566309||probable pyruvate dehydrogenase E1 component subunit alpha, mitochondrial isoform X2 [KO:K00161]	AAEL005308	NA	NA	NA
72	Citrate cycle (TCA cycle)	5564584||pyruvate dehydrogenase E1 component subunit beta, mitochondrial [KO:K00162]	AAEL004338	NA	NA	NA
73	Citrate cycle (TCA cycle)	5564492||dihydrolipoyllysine-residue acetyltransferase component of pyruvate dehydrogenase complex, mitochondrial isoform X1 [KO:K00627]	AAEL004294	NA	NA	NA
74	Pentose phosphate pathway	5577095||glucose-6-phosphate isomerase [KO:K01810]	AAEL012994	NA	NA	NA
75	Pentose phosphate pathway	5572093||glucose-6-phosphate 1-dehydrogenase isoform X1 [KO:K00036]	AAEL009507	NA	NA	NA
76	Pentose phosphate pathway	5563882||6-phosphogluconolactonase [KO:K01057]	AAEL014204	NA	NA	NA
77	Pentose phosphate pathway	5567259||6-phosphogluconate dehydrogenase, decarboxylating [KO:K00033]	AAEL005931	NA	NA	NA
78	Pentose phosphate pathway	5573466||ribulose-phosphate 3-epimerase [KO:K01783]	AAEL010505	NA	NA	NA
79	Pentose phosphate pathway	5564768||transketolase-like protein 2 [KO:K00615]	AAEL004434	NA	NA	NA
80	Pentose phosphate pathway	5571930||transaldolase [KO:K00616]	AAEL009389	NA	NA	NA
81	Pentose phosphate pathway	5575082||ribose-5-phosphate isomerase [KO:K01807]	AAEL011627	NA	NA	NA
82	Pentose phosphate pathway	5577613||deoxyribose-phosphate aldolase [KO:K01619]	AAEL003246	NA	NA	NA
83	Pentose phosphate pathway	5576102||ribokinase [KO:K00852]	AAEL002779	NA	NA	NA
84	Pentose phosphate pathway	5572750||phosphoglucomutase [KO:K01835]	AAEL010037	NA	NA	NA
85	Pentose phosphate pathway	5570907||phosphoglucomutase-2 [KO:K15779]	AAEL001480	NA	NA	NA
86	Pentose phosphate pathway	5564225||ribose-phosphate pyrophosphokinase 1 isoform X3 [KO:K00948]	AAEL023037	NA	NA	NA
87	Pentose phosphate pathway	5563959||glucose dehydrogenase [FAD, quinone]	AAEL004028	NA	NA	NA
88	Pentose phosphate pathway	5567033||glucose dehydrogenase [FAD, quinone]	AAEL005769	NA	NA	NA
89	Pentose phosphate pathway	5566613||regucalcin isoform X1 [KO:K01053]	AAEL000757	NA	NA	NA
90	Pentose phosphate pathway	5579904||regucalcin isoform X1 [KO:K01053]	AAEL001020	NA	NA	NA
91	Pentose phosphate pathway	5572654||glycerate kinase isoform X2 [KO:K11529]	AAEL018707	NA	NA	NA
92	Pentose phosphate pathway	5567031||fructose-bisphosphate aldolase isoform X1 [KO:K01623]	AAEL005766	NA	NA	NA
93	Pentose phosphate pathway	5568472||ATP-dependent 6-phosphofructokinase isoform X2 [KO:K00850]	AAEL006895	NA	NA	NA
94	Pentose and glucuronate interconversions	23687932||beta-glucuronidase isoform X1 [KO:K01195]	AAEL017512	NA	NA	NA
95	Pentose and glucuronate interconversions	5563937||UDP-glucuronosyltransferase isoform X1 [KO:K00699]	AAEL014246	NA	NA	NA
96	Pentose and glucuronate interconversions	5571298||2-hydroxyacylsphingosine 1-beta-galactosyltransferase [KO:K00699]	AAEL001548	NA	NA	NA
97	Pentose and glucuronate interconversions	5572436||UDP-glucuronosyltransferase 2C1 isoform X1 [KO:K00699]	AAEL018042	NA	NA	NA
98	Pentose and glucuronate interconversions	5575669||UDP-glucuronosyltransferase 2B37 [KO:K00699]	AAEL002688	NA	NA	NA
99	Pentose and glucuronate interconversions	5572427||UDP-glucuronosyltransferase 2A3 [KO:K00699]	AAEL001816	NA	NA	NA
100	Pentose and glucuronate interconversions	5563935||UDP-glucuronosyltransferase 2B1 [KO:K00699]	AAEL014244	NA	NA	NA
101	Pentose and glucuronate interconversions	5566062||UDP-glucuronosyltransferase 2B15 [KO:K00699]	AAEL005138	NA	NA	NA
102	Pentose and glucuronate interconversions	5567152||UDP-glucuronosyltransferase 2B15 [KO:K00699]	AAEL005903	NA	NA	NA
103	Pentose and glucuronate interconversions	5564273||UDP-glucuronosyltransferase 2B20 [KO:K00699]	AAEL014371	NA	NA	NA
104	Pentose and glucuronate interconversions	110676362||UDP-glucuronosyltransferase 2B18-like [KO:K00699]	AAEL003079	AAEL021590	NA	NA
105	Pentose and glucuronate interconversions	110676363||UDP-glucuronosyltransferase 2B15-like [KO:K00699]	AAEL027016	AAEL027549	NA	NA
106	Pentose and glucuronate interconversions	110676364||UDP-glucuronosyltransferase 2B15-like [KO:K00699]	AAEL026670	NA	NA	NA
107	Pentose and glucuronate interconversions	5570789||UDP-glucuronosyltransferase 2B20 [KO:K00699]	AAEL008560	NA	NA	NA
108	Pentose and glucuronate interconversions	5571109||UDP-glucuronosyltransferase 2C1 [KO:K00699]	AAEL001533	NA	NA	NA
109	Pentose and glucuronate interconversions	5571022||UDP-glucuronosyltransferase 2B7 [KO:K00699]	AAEL008749	NA	NA	NA
110	Pentose and glucuronate interconversions	5575606||UDP-glucuronosyltransferase 1-9 [KO:K00699]	AAEL011937	NA	NA	NA
111	Pentose and glucuronate interconversions	5565896||UDP-glucuronosyltransferase 1-3 [KO:K00699]	AAEL000687	NA	NA	NA
112	Pentose and glucuronate interconversions	5576969||UDP-glucuronosyltransferase 2B18 [KO:K00699]	AAEL003079	AAEL021590	NA	NA
113	Pentose and glucuronate interconversions	5576970||UDP-glucuronosyltransferase 2B15 [KO:K00699]	AAEL003091	NA	NA	NA
114	Pentose and glucuronate interconversions	5576971||UDP-glucuronosyltransferase 2B15 isoform X1 [KO:K00699]	AAEL003058	NA	NA	NA
115	Pentose and glucuronate interconversions	5576972||UDP-glucuronosyltransferase 2B31 [KO:K00699]	AAEL003076	NA	NA	NA
116	Pentose and glucuronate interconversions	110676920||UDP-glucuronosyltransferase 1-1-like [KO:K00699]	AAEL018041	NA	NA	NA
117	Pentose and glucuronate interconversions	5572439||UDP-glucuronosyltransferase 2B7 [KO:K00699]	AAEL001822	NA	NA	NA
118	Pentose and glucuronate interconversions	5570357||UDP-glucuronosyltransferase 3A1 isoform X1 [KO:K00699]	AAEL001364	NA	NA	NA
119	Pentose and glucuronate interconversions	5576973||UDP-glucuronosyltransferase 2B15 [KO:K00699]	AAEL027016	AAEL027549	NA	NA
120	Pentose and glucuronate interconversions	5571019||UDP-glucuronosyltransferase 2B31 [KO:K00699]	AAEL008751	NA	NA	NA
121	Pentose and glucuronate interconversions	5574566||UDP-glucose 6-dehydrogenase [KO:K00012]	AAEL011242	NA	NA	NA
122	Pentose and glucuronate interconversions	5566725||UTP--glucose-1-phosphate uridylyltransferase isoform X2 [KO:K00963]	AAEL005617	NA	NA	NA
123	Pentose and glucuronate interconversions	5577411||alcohol dehydrogenase [NADP(+)]	AAEL003154	NA	NA	NA
124	Pentose and glucuronate interconversions	5569895||lambda-crystallin homolog [KO:K13247]	AAEL008006	NA	NA	NA
125	Pentose and glucuronate interconversions	5573466||ribulose-phosphate 3-epimerase [KO:K01783]	AAEL010505	NA	NA	NA
126	Pentose and glucuronate interconversions	5573033||xylulose kinase [KO:K00854]	AAEL010206	NA	NA	NA
127	Pentose and glucuronate interconversions	5564133||aldose reductase isoform X1 [KO:K00011]	AAEL004088	NA	NA	NA
128	Pentose and glucuronate interconversions	5564130||aldose reductase [KO:K00011]	AAEL004102	NA	NA	NA
129	Pentose and glucuronate interconversions	5564118||1,5-anhydro-D-fructose reductase [KO:K00011]	AAEL004118	NA	NA	NA
130	Pentose and glucuronate interconversions	5564124||1,5-anhydro-D-fructose reductase [KO:K00011]	AAEL004086	NA	NA	NA
131	Pentose and glucuronate interconversions	5564116||1,5-anhydro-D-fructose reductase [KO:K00011]	AAEL004095	NA	NA	NA
132	Pentose and glucuronate interconversions	5565864||1,5-anhydro-D-fructose reductase [KO:K00011]	AAEL015002	NA	NA	NA
133	Pentose and glucuronate interconversions	5564109||1,5-anhydro-D-fructose reductase [KO:K00011]	AAEL004096	NA	NA	NA
134	Pentose and glucuronate interconversions	5565281||L-xylulose reductase [KO:K03331]	AAEL013640	NA	NA	NA
135	Pentose and glucuronate interconversions	5574400||sorbitol dehydrogenase [KO:K00008]	AAEL011112	AAEL024696	NA	NA
136	Pentose and glucuronate interconversions	5574398||sorbitol dehydrogenase [KO:K00008]	AAEL011126	NA	NA	NA
137	Pentose and glucuronate interconversions	5574396||sorbitol dehydrogenase [KO:K00008]	AAEL011130	NA	NA	NA
138	Pentose and glucuronate interconversions	5574403||sorbitol dehydrogenase [KO:K00008]	AAEL011129	NA	NA	NA
139	Pentose and glucuronate interconversions	110673997||sorbitol dehydrogenase-like [KO:K00008]	AAEL011112	AAEL024696	NA	NA
140	Pentose and glucuronate interconversions	5572674||trans-1,2-dihydrobenzene-1,2-diol dehydrogenase [KO:K00078]	AAEL009951	NA	NA	NA
141	Pentose and glucuronate interconversions	5575161||trans-1,2-dihydrobenzene-1,2-diol dehydrogenase isoform X1 [KO:K00078]	AAEL000354	NA	NA	NA
142	Pentose and glucuronate interconversions	5568730||FGGY carbohydrate kinase domain-containing protein [KO:K00875]	AAEL007088	NA	NA	NA
143	Fructose and mannose metabolism	5574331||mannose-6-phosphate isomerase [KO:K01809]	AAEL002331	NA	NA	NA
144	Fructose and mannose metabolism	5572080||probable phosphomannomutase [KO:K17497]	AAEL009497	NA	NA	NA
145	Fructose and mannose metabolism	5575533||mannose-1-phosphate guanyltransferase alpha-A [KO:K00966]	AAEL011912	NA	NA	NA
146	Fructose and mannose metabolism	5570068||mannose-1-phosphate guanyltransferase beta [KO:K00966]	AAEL001331	NA	NA	NA
147	Fructose and mannose metabolism	5565748||GDP-mannose 4,6 dehydratase [KO:K01711]	AAEL014961	NA	NA	NA
148	Fructose and mannose metabolism	5570836||probable GDP-L-fucose synthase [KO:K02377]	AAEL008593	NA	NA	NA
149	Fructose and mannose metabolism	5570500||mitochondrial enolase superfamily member 1 [KO:K18334]	AAEL001396	NA	NA	NA
150	Fructose and mannose metabolism	5571932||hexokinase type 2 isoform X5 [KO:K00844]	AAEL009387	NA	NA	NA
151	Fructose and mannose metabolism	5568472||ATP-dependent 6-phosphofructokinase isoform X2 [KO:K00850]	AAEL006895	NA	NA	NA
152	Fructose and mannose metabolism	5577280||6-phosphofructo-2-kinase/fructose-2, 6-bisphosphatase isoform X1 [KO:K19029]	AAEL013132	NA	NA	NA
153	Fructose and mannose metabolism	5566513||6-phosphofructo-2-kinase/fructose-2, 6-bisphosphatase 1 isoform X1 [KO:K01103]	AAEL005446	NA	NA	NA
154	Fructose and mannose metabolism	5574400||sorbitol dehydrogenase [KO:K00008]	AAEL011112	AAEL024696	NA	NA
155	Fructose and mannose metabolism	5574398||sorbitol dehydrogenase [KO:K00008]	AAEL011126	NA	NA	NA
156	Fructose and mannose metabolism	5574396||sorbitol dehydrogenase [KO:K00008]	AAEL011130	NA	NA	NA
157	Fructose and mannose metabolism	5574403||sorbitol dehydrogenase [KO:K00008]	AAEL011129	NA	NA	NA
158	Fructose and mannose metabolism	110673997||sorbitol dehydrogenase-like [KO:K00008]	AAEL011112	AAEL024696	NA	NA
159	Fructose and mannose metabolism	5564133||aldose reductase isoform X1 [KO:K00011]	AAEL004088	NA	NA	NA
160	Fructose and mannose metabolism	5564130||aldose reductase [KO:K00011]	AAEL004102	NA	NA	NA
161	Fructose and mannose metabolism	5564118||1,5-anhydro-D-fructose reductase [KO:K00011]	AAEL004118	NA	NA	NA
162	Fructose and mannose metabolism	5564124||1,5-anhydro-D-fructose reductase [KO:K00011]	AAEL004086	NA	NA	NA
163	Fructose and mannose metabolism	5564116||1,5-anhydro-D-fructose reductase [KO:K00011]	AAEL004095	NA	NA	NA
164	Fructose and mannose metabolism	5565864||1,5-anhydro-D-fructose reductase [KO:K00011]	AAEL015002	NA	NA	NA
165	Fructose and mannose metabolism	5564109||1,5-anhydro-D-fructose reductase [KO:K00011]	AAEL004096	NA	NA	NA
166	Fructose and mannose metabolism	5567031||fructose-bisphosphate aldolase isoform X1 [KO:K01623]	AAEL005766	NA	NA	NA
167	Fructose and mannose metabolism	5580166||triosephosphate isomerase [KO:K01803]	AAEL002542	NA	NA	NA
168	Fructose and mannose metabolism	5577462||triokinase/FMN cyclase [KO:K00863]	AAEL013211	NA	NA	NA
169	Galactose metabolism	5573533||aldose 1-epimerase [KO:K01785]	AAEL010590	NA	NA	NA
170	Galactose metabolism	5576099||galactokinase isoform X1 [KO:K00849]	AAEL002781	NA	NA	NA
171	Galactose metabolism	5571495||probable galactose-1-phosphate uridylyltransferase [KO:K00965]	AAEL001607	NA	NA	NA
172	Galactose metabolism	5568649||UDP-glucose 4-epimerase [KO:K01784]	AAEL007018	NA	NA	NA
173	Galactose metabolism	5569141||UDP-glucose 4-epimerase [KO:K01784]	AAEL007390	NA	NA	NA
174	Galactose metabolism	5566725||UTP--glucose-1-phosphate uridylyltransferase isoform X2 [KO:K00963]	AAEL005617	NA	NA	NA
175	Galactose metabolism	5572750||phosphoglucomutase [KO:K01835]	AAEL010037	NA	NA	NA
176	Galactose metabolism	5570907||phosphoglucomutase-2 [KO:K15779]	AAEL001480	NA	NA	NA
177	Galactose metabolism	5571932||hexokinase type 2 isoform X5 [KO:K00844]	AAEL009387	NA	NA	NA
178	Galactose metabolism	5564502||glucose-6-phosphatase 3 isoform X1 [KO:K01084]	AAEL004295	NA	NA	NA
179	Galactose metabolism	5565031||beta-galactosidase isoform X1 [KO:K12309]	AAEL004575	NA	NA	NA
180	Galactose metabolism	5565066||beta-galactosidase isoform X1 [KO:K12309]	AAEL004580	NA	NA	NA
181	Galactose metabolism	5565073||beta-galactosidase [KO:K12309]	AAEL004582	NA	NA	NA
182	Galactose metabolism	5564133||aldose reductase isoform X1 [KO:K00011]	AAEL004088	NA	NA	NA
183	Galactose metabolism	5564130||aldose reductase [KO:K00011]	AAEL004102	NA	NA	NA
184	Galactose metabolism	5564118||1,5-anhydro-D-fructose reductase [KO:K00011]	AAEL004118	NA	NA	NA
185	Galactose metabolism	5564124||1,5-anhydro-D-fructose reductase [KO:K00011]	AAEL004086	NA	NA	NA
186	Galactose metabolism	5564116||1,5-anhydro-D-fructose reductase [KO:K00011]	AAEL004095	NA	NA	NA
187	Galactose metabolism	5565864||1,5-anhydro-D-fructose reductase [KO:K00011]	AAEL015002	NA	NA	NA
188	Galactose metabolism	5564109||1,5-anhydro-D-fructose reductase [KO:K00011]	AAEL004096	NA	NA	NA
189	Galactose metabolism	5568472||ATP-dependent 6-phosphofructokinase isoform X2 [KO:K00850]	AAEL006895	NA	NA	NA
190	Galactose metabolism	5565449||maltase A3 [KO:K01187]	AAEL000642	NA	NA	NA
191	Galactose metabolism	5573490||maltase 1 [KO:K01187]	AAEL010540	NA	NA	NA
192	Galactose metabolism	5567723||uncharacterized protein LOC5567723 isoform X3 [KO:K01187]	AAEL006294	NA	NA	NA
193	Galactose metabolism	5565453||probable maltase [KO:K01187]	AAEL000667	NA	NA	NA
194	Galactose metabolism	5573497||maltase 2 [KO:K01187]	AAEL010532	NA	NA	NA
195	Galactose metabolism	5578089||maltase A3 [KO:K01187]	AAEL003434	NA	NA	NA
196	Galactose metabolism	5573491||maltase 2 isoform X1 [KO:K01187]	AAEL010536	NA	NA	NA
197	Galactose metabolism	23687646||lysosomal alpha-glucosidase [KO:K12316]	AAEL017226	NA	NA	NA
198	Ascorbate and aldarate metabolism	5574566||UDP-glucose 6-dehydrogenase [KO:K00012]	AAEL011242	NA	NA	NA
199	Ascorbate and aldarate metabolism	5563937||UDP-glucuronosyltransferase isoform X1 [KO:K00699]	AAEL014246	NA	NA	NA
200	Ascorbate and aldarate metabolism	5571298||2-hydroxyacylsphingosine 1-beta-galactosyltransferase [KO:K00699]	AAEL001548	NA	NA	NA
201	Ascorbate and aldarate metabolism	5572436||UDP-glucuronosyltransferase 2C1 isoform X1 [KO:K00699]	AAEL018042	NA	NA	NA
202	Ascorbate and aldarate metabolism	5575669||UDP-glucuronosyltransferase 2B37 [KO:K00699]	AAEL002688	NA	NA	NA
203	Ascorbate and aldarate metabolism	5572427||UDP-glucuronosyltransferase 2A3 [KO:K00699]	AAEL001816	NA	NA	NA
204	Ascorbate and aldarate metabolism	5563935||UDP-glucuronosyltransferase 2B1 [KO:K00699]	AAEL014244	NA	NA	NA
205	Ascorbate and aldarate metabolism	5566062||UDP-glucuronosyltransferase 2B15 [KO:K00699]	AAEL005138	NA	NA	NA
206	Ascorbate and aldarate metabolism	5567152||UDP-glucuronosyltransferase 2B15 [KO:K00699]	AAEL005903	NA	NA	NA
207	Ascorbate and aldarate metabolism	5564273||UDP-glucuronosyltransferase 2B20 [KO:K00699]	AAEL014371	NA	NA	NA
208	Ascorbate and aldarate metabolism	110676362||UDP-glucuronosyltransferase 2B18-like [KO:K00699]	AAEL003079	AAEL021590	NA	NA
209	Ascorbate and aldarate metabolism	110676363||UDP-glucuronosyltransferase 2B15-like [KO:K00699]	AAEL027016	AAEL027549	NA	NA
210	Ascorbate and aldarate metabolism	110676364||UDP-glucuronosyltransferase 2B15-like [KO:K00699]	AAEL026670	NA	NA	NA
211	Ascorbate and aldarate metabolism	5570789||UDP-glucuronosyltransferase 2B20 [KO:K00699]	AAEL008560	NA	NA	NA
212	Ascorbate and aldarate metabolism	5571109||UDP-glucuronosyltransferase 2C1 [KO:K00699]	AAEL001533	NA	NA	NA
213	Ascorbate and aldarate metabolism	5571022||UDP-glucuronosyltransferase 2B7 [KO:K00699]	AAEL008749	NA	NA	NA
214	Ascorbate and aldarate metabolism	5575606||UDP-glucuronosyltransferase 1-9 [KO:K00699]	AAEL011937	NA	NA	NA
215	Ascorbate and aldarate metabolism	5565896||UDP-glucuronosyltransferase 1-3 [KO:K00699]	AAEL000687	NA	NA	NA
216	Ascorbate and aldarate metabolism	5576969||UDP-glucuronosyltransferase 2B18 [KO:K00699]	AAEL003079	AAEL021590	NA	NA
217	Ascorbate and aldarate metabolism	5576970||UDP-glucuronosyltransferase 2B15 [KO:K00699]	AAEL003091	NA	NA	NA
218	Ascorbate and aldarate metabolism	5576971||UDP-glucuronosyltransferase 2B15 isoform X1 [KO:K00699]	AAEL003058	NA	NA	NA
219	Ascorbate and aldarate metabolism	5576972||UDP-glucuronosyltransferase 2B31 [KO:K00699]	AAEL003076	NA	NA	NA
220	Ascorbate and aldarate metabolism	110676920||UDP-glucuronosyltransferase 1-1-like [KO:K00699]	AAEL018041	NA	NA	NA
221	Ascorbate and aldarate metabolism	5572439||UDP-glucuronosyltransferase 2B7 [KO:K00699]	AAEL001822	NA	NA	NA
222	Ascorbate and aldarate metabolism	5570357||UDP-glucuronosyltransferase 3A1 isoform X1 [KO:K00699]	AAEL001364	NA	NA	NA
223	Ascorbate and aldarate metabolism	5576973||UDP-glucuronosyltransferase 2B15 [KO:K00699]	AAEL027016	AAEL027549	NA	NA
224	Ascorbate and aldarate metabolism	5571019||UDP-glucuronosyltransferase 2B31 [KO:K00699]	AAEL008751	NA	NA	NA
225	Ascorbate and aldarate metabolism	23687932||beta-glucuronidase isoform X1 [KO:K01195]	AAEL017512	NA	NA	NA
226	Ascorbate and aldarate metabolism	5570982||inositol oxygenase [KO:K00469]	AAEL008701	NA	NA	NA
227	Ascorbate and aldarate metabolism	5577411||alcohol dehydrogenase [NADP(+)]	AAEL003154	NA	NA	NA
228	Ascorbate and aldarate metabolism	5566613||regucalcin isoform X1 [KO:K01053]	AAEL000757	NA	NA	NA
229	Ascorbate and aldarate metabolism	5579904||regucalcin isoform X1 [KO:K01053]	AAEL001020	NA	NA	NA
230	Ascorbate and aldarate metabolism	5563729||retinal dehydrogenase 2 [KO:K00128]	AAEL014080	NA	NA	NA
231	Ascorbate and aldarate metabolism	5571397||aldehyde dehydrogenase, mitochondrial [KO:K00128]	AAEL009029	NA	NA	NA
232	Ascorbate and aldarate metabolism	5575933||aldehyde dehydrogenase, dimeric NADP-preferring [KO:K00128]	AAEL012162	NA	NA	NA
233	Ascorbate and aldarate metabolism	5572673||retinal dehydrogenase 1 [KO:K00128]	AAEL009948	NA	NA	NA
234	Ascorbate and aldarate metabolism	5575285||putative aldehyde dehydrogenase family 7 member A1 homolog [KO:K14085]	AAEL011756	NA	NA	NA
235	Ascorbate and aldarate metabolism	110678056||putative aldehyde dehydrogenase family 7 member A1 homolog isoform X1 [KO:K14085]	AAEL027336	NA	NA	NA
236	Fatty acid biosynthesis	5567854||acetyl-CoA carboxylase isoform X1 [KO:K11262]	AAEL026069	NA	NA	NA
237	Fatty acid biosynthesis	5578522||acyl-CoA synthetase family member 3, mitochondrial [KO:K18660]	AAEL013731	NA	NA	NA
238	Fatty acid biosynthesis	5573417||probable malonyl-CoA-acyl carrier protein transacylase, mitochondrial [KO:K00645]	AAEL002069	NA	NA	NA
239	Fatty acid biosynthesis	5568814||fatty acid synthase [KO:K00665]	AAEL001194	NA	NA	NA
240	Fatty acid biosynthesis	5570229||fatty acid synthase [KO:K00665]	AAEL008160	NA	NA	NA
241	Fatty acid biosynthesis	5573927||fatty acid synthase [KO:K00665]	AAEL002228	NA	NA	NA
242	Fatty acid biosynthesis	5573931||fatty acid synthase [KO:K00665]	AAEL002237	NA	NA	NA
243	Fatty acid biosynthesis	5573929||fatty acid synthase [KO:K00665]	AAEL022506	NA	NA	NA
244	Fatty acid biosynthesis	5573930||fatty acid synthase [KO:K00665]	Fatty acid biosynthesis	NA	NA	NA
245	Fatty acid biosynthesis	5573603||3-oxoacyl-[acyl-carrier-protein]	AAEL002113	NA	NA	NA
246	Fatty acid biosynthesis	5565619||estradiol 17-beta-dehydrogenase 8 [KO:K13370]	AAEL014899	NA	NA	NA
247	Fatty acid biosynthesis	5563914||enoyl-[acyl-carrier-protein]	AAEL003995	NA	NA	NA
248	Fatty acid biosynthesis	5571706||long-chain-fatty-acid--CoA ligase 1 isoform X1 [KO:K01897]	AAEL009232	NA	NA	NA
249	Fatty acid biosynthesis	5574220||long-chain-fatty-acid--CoA ligase 4 isoform X2 [KO:K01897]	AAEL010991	NA	NA	NA
250	Fatty acid biosynthesis	5566981||very long-chain-fatty-acid--CoA ligase bubblegum [KO:K15013]	AAEL019523	NA	NA	NA
251	Fatty acid elongation	5573712||3-ketoacyl-CoA thiolase, mitochondrial [KO:K07508]	AAEL010697	NA	NA	NA
252	Fatty acid elongation	5574197||trifunctional enzyme subunit beta, mitochondrial [KO:K07509]	AAEL002296	NA	NA	NA
253	Fatty acid elongation	5576217||hydroxyacyl-coenzyme A dehydrogenase, mitochondrial isoform X1 [KO:K00022]	AAEL029007	NA	NA	NA
254	Fatty acid elongation	5572923||trifunctional enzyme subunit alpha, mitochondrial [KO:K07515]	AAEL010146	NA	NA	NA
255	Fatty acid elongation	5563904||probable enoyl-CoA hydratase, mitochondrial [KO:K07511]	AAEL003993	NA	NA	NA
256	Fatty acid elongation	5563914||enoyl-[acyl-carrier-protein]	AAEL003995	NA	NA	NA
257	Fatty acid elongation	5565992||palmitoyl-protein thioesterase 1 [KO:K01074]	AAEL015038	NA	NA	NA
258	Fatty acid elongation	5569445||lysosomal thioesterase PPT2 homolog [KO:K01074]	AAEL001235	NA	NA	NA
259	Fatty acid elongation	5575619||elongation of very long chain fatty acids protein AAEL008004-like [KO:K10247]	AAEL011951	NA	NA	NA
260	Fatty acid elongation	5578329||elongation of very long chain fatty acids protein 1 [KO:K10247]	AAEL013649	NA	NA	NA
261	Fatty acid elongation	5579662||elongation of very long chain fatty acids protein 4 [KO:K10249]	AAEL003977	NA	NA	NA
262	Fatty acid elongation	5575618||elongation of very long chain fatty acids protein 4 [KO:K10249]	AAEL011957	NA	NA	NA
263	Fatty acid elongation	5570274||elongation of very long chain fatty acids protein 4 [KO:K10249]	AAEL008219	NA	NA	NA
264	Fatty acid elongation	5565723||elongation of very long chain fatty acids protein 4 [KO:K10249]	AAEL004947	NA	NA	NA
265	Fatty acid elongation	5565720||elongation of very long chain fatty acids protein 4 [KO:K10249]	AAEL004949	NA	NA	NA
266	Fatty acid elongation	5570004||elongation of very long chain fatty acids protein AAEL008004-like [KO:K10249]	AAEL000216	NA	NA	NA
267	Fatty acid elongation	5577268||elongation of very long chain fatty acids protein 6 [KO:K10203]	AAEL013128	NA	NA	NA
268	Fatty acid elongation	5569887||elongation of very long chain fatty acids protein AAEL008004 isoform X1 [KO:K10250]	AAEL024147	NA	NA	NA
269	Fatty acid elongation	5568917||elongation of very long chain fatty acids protein AAEL008004 isoform X1 [KO:K10250]	AAEL020502	NA	NA	NA
270	Fatty acid elongation	5578161||elongation of very long chain fatty acids protein AAEL008004-like [KO:K10250]	AAEL013542	NA	NA	NA
271	Fatty acid elongation	5570005||elongation of very long chain fatty acids protein 7 [KO:K10250]	AAEL000188	NA	NA	NA
272	Fatty acid elongation	5572161||elongation of very long chain fatty acids protein AAEL008004 isoform X2 [KO:K10250]	AAEL009574	NA	NA	NA
273	Fatty acid elongation	5575620||elongation of very long chain fatty acids protein 7 [KO:K10250]	AAEL011954	NA	NA	NA
274	Fatty acid elongation	5575560||elongation of very long chain fatty acids protein AAEL008004 [KO:K10250]	AAEL002673	NA	NA	NA
275	Fatty acid elongation	5563869||elongation of very long chain fatty acids protein 7 [KO:K10250]	AAEL023989	NA	NA	NA
276	Fatty acid elongation	5576405||elongation of very long chain fatty acids protein AAEL008004-like [KO:K10250]	AAEL012497	NA	NA	NA
277	Fatty acid elongation	5580011||very-long-chain 3-oxoacyl-CoA reductase isoform X2 [KO:K10251]	AAEL009634	NA	NA	NA
278	Fatty acid elongation	5568049||very-long-chain 3-oxoacyl-CoA reductase [KO:K10251]	AAEL006496	NA	NA	NA
279	Fatty acid elongation	5566902||inactive hydroxysteroid dehydrogenase-like protein 1 isoform X1 [KO:K10251]	AAEL018135	NA	NA	NA
280	Fatty acid elongation	5565886||very-long-chain 3-oxoacyl-CoA reductase [KO:K10251]	AAEL000705	NA	NA	NA
281	Fatty acid elongation	5565887||hydroxysteroid dehydrogenase-like protein 1 [KO:K10251]	AAEL000689	NA	NA	NA
282	Fatty acid elongation	5565914||inactive hydroxysteroid dehydrogenase-like protein 1 [KO:K10251]	AAEL000690	NA	NA	NA
283	Fatty acid elongation	5574512||inactive hydroxysteroid dehydrogenase-like protein 1 [KO:K10251]	AAEL011193	NA	NA	NA
284	Fatty acid elongation	5566159||very-long-chain (3R)-3-hydroxyacyl-CoA dehydratase hpo-8 [KO:K10703]	AAEL005229	NA	NA	NA
285	Fatty acid elongation	5566155||very-long-chain (3R)-3-hydroxyacyl-CoA dehydratase hpo-8 isoform X1 [KO:K10703]	AAEL027594	NA	NA	NA
286	Fatty acid elongation	5570994||probable very-long-chain enoyl-CoA reductase art-1 [KO:K10258]	AAEL008740	NA	NA	NA
287	Fatty acid degradation	5568498||uncharacterized protein LOC5568498 [KO:K00626]	AAEL006912	NA	NA	NA
288	Fatty acid degradation	5568202||acetyl-CoA acetyltransferase, mitochondrial [KO:K00626]	AAEL006634	NA	NA	NA
289	Fatty acid degradation	5573712||3-ketoacyl-CoA thiolase, mitochondrial [KO:K07508]	AAEL010697	NA	NA	NA
290	Fatty acid degradation	5574197||trifunctional enzyme subunit beta, mitochondrial [KO:K07509]	AAEL002296	NA	NA	NA
291	Fatty acid degradation	5576217||hydroxyacyl-coenzyme A dehydrogenase, mitochondrial isoform X1 [KO:K00022]	AAEL029007	NA	NA	NA
292	Fatty acid degradation	5572923||trifunctional enzyme subunit alpha, mitochondrial [KO:K07515]	AAEL010146	NA	NA	NA
293	Fatty acid degradation	5563904||probable enoyl-CoA hydratase, mitochondrial [KO:K07511]	AAEL003993	NA	NA	NA
294	Fatty acid degradation	5570810||probable peroxisomal acyl-coenzyme A oxidase 1 [KO:K00232]	AAEL008574	NA	NA	NA
295	Fatty acid degradation	5575181||peroxisomal acyl-coenzyme A oxidase 3 [KO:K00232]	AAEL000370	NA	NA	NA
296	Fatty acid degradation	5571144||peroxisomal acyl-coenzyme A oxidase 3 isoform X1 [KO:K00232]	AAEL008841	NA	NA	NA
297	Fatty acid degradation	5566281||probable peroxisomal acyl-coenzyme A oxidase 1 [KO:K00232]	AAEL000735	NA	NA	NA
298	Fatty acid degradation	5566975||short-chain specific acyl-CoA dehydrogenase, mitochondrial [KO:K00248]	AAEL005732	NA	NA	NA
299	Fatty acid degradation	5564156||short-chain specific acyl-CoA dehydrogenase, mitochondrial [KO:K00248]	AAEL004127	NA	NA	NA
300	Fatty acid degradation	110680419||short-chain specific acyl-CoA dehydrogenase, mitochondrial-like [KO:K00248]	AAEL021809	NA	NA	NA
301	Fatty acid degradation	5564158||short-chain specific acyl-CoA dehydrogenase, mitochondrial [KO:K00248]	AAEL004137	NA	NA	NA
302	Fatty acid degradation	5564469||probable medium-chain specific acyl-CoA dehydrogenase, mitochondrial [KO:K00249]	AAEL014452	NA	NA	NA
303	Fatty acid degradation	5569333||short/branched chain specific acyl-CoA dehydrogenase, mitochondrial [KO:K09478]	AAEL007555	NA	NA	NA
304	Fatty acid degradation	5565366||very long-chain specific acyl-CoA dehydrogenase, mitochondrial [KO:K09479]	AAEL004739	NA	NA	NA
305	Fatty acid degradation	5565367||very long-chain specific acyl-CoA dehydrogenase, mitochondrial [KO:K09479]	AAEL004778	NA	NA	NA
306	Fatty acid degradation	23687873||very long-chain specific acyl-CoA dehydrogenase, mitochondrial [KO:K09479]	AAEL017453	NA	NA	NA
307	Fatty acid degradation	5565282||glutaryl-CoA dehydrogenase, mitochondrial [KO:K00252]	AAEL014797	NA	NA	NA
308	Fatty acid degradation	5571706||long-chain-fatty-acid--CoA ligase 1 isoform X1 [KO:K01897]	AAEL009232	NA	NA	NA
309	Fatty acid degradation	5574220||long-chain-fatty-acid--CoA ligase 4 isoform X2 [KO:K01897]	AAEL010991	NA	NA	NA
310	Fatty acid degradation	5566981||very long-chain-fatty-acid--CoA ligase bubblegum [KO:K15013]	AAEL019523	NA	NA	NA
311	Fatty acid degradation	5566521||carnitine O-palmitoyltransferase 1, liver isoform isoform X1 [KO:K08765]	AAEL005458	NA	NA	NA
312	Fatty acid degradation	5569339||carnitine O-palmitoyltransferase 2, mitochondrial [KO:K08766]	AAEL007536	NA	NA	NA
313	Fatty acid degradation	5565372||enoyl-CoA delta isomerase 1, mitochondrial [KO:K13238]	AAEL004755	NA	NA	NA
314	Fatty acid degradation	5565360||enoyl-CoA delta isomerase 1, mitochondrial [KO:K13238]	AAEL004784	NA	NA	NA
315	Fatty acid degradation	5578855||enoyl-CoA delta isomerase 2, mitochondrial [KO:K13239]	AAEL003709	NA	NA	NA
316	Fatty acid degradation	5568019||alcohol dehydrogenase class-3 [KO:K00121]	AAEL006458	NA	NA	NA
317	Fatty acid degradation	5568018||alcohol dehydrogenase class-3 [KO:K00121]	AAEL006471	NA	NA	NA
318	Fatty acid degradation	5568028||alcohol dehydrogenase class-3 [KO:K00121]	AAEL006467	NA	NA	NA
319	Fatty acid degradation	5563729||retinal dehydrogenase 2 [KO:K00128]	AAEL014080	NA	NA	NA
320	Fatty acid degradation	5571397||aldehyde dehydrogenase, mitochondrial [KO:K00128]	AAEL009029	NA	NA	NA
321	Fatty acid degradation	5575933||aldehyde dehydrogenase, dimeric NADP-preferring [KO:K00128]	AAEL012162	NA	NA	NA
322	Fatty acid degradation	5572673||retinal dehydrogenase 1 [KO:K00128]	AAEL009948	NA	NA	NA
323	Fatty acid degradation	5575285||putative aldehyde dehydrogenase family 7 member A1 homolog [KO:K14085]	AAEL011756	NA	NA	NA
324	Fatty acid degradation	110678056||putative aldehyde dehydrogenase family 7 member A1 homolog isoform X1 [KO:K14085]	AAEL027336	NA	NA	NA
325	Steroid biosynthesis	5569649||lamin-B receptor [KO:K19532]	AAEL007803	NA	NA	NA
326	Steroid biosynthesis	5575872||delta(24)-sterol reductase [KO:K09828]	AAEL012138	NA	NA	NA
327	Steroid biosynthesis	110676479||lathosterol oxidase-like [KO:K00227]	AAEL027967	NA	NA	NA
328	Steroid biosynthesis	110676480||putative Delta(7)-sterol-C5(6)-desaturase 2 [KO:K00227]	AAEL023553	NA	NA	NA
329	Steroid biosynthesis	110681460||delta(7)-sterol 5(6)-desaturase erg32-like [KO:K00227]	AAEL021270	NA	NA	NA
330	Steroid biosynthesis	110674222||lipase 3-like [KO:K01052]	AAEL023211	NA	NA	NA
331	Steroid biosynthesis	110674342||lipase 3-like [KO:K01052]	AAEL022081	NA	NA	NA
332	Steroid biosynthesis	110674343||lipase 3-like [KO:K01052]	AAEL022520	NA	NA	NA
333	Steroid biosynthesis	5565636||lipase 3 [KO:K01052]	AAEL014916	NA	NA	NA
334	Steroid biosynthesis	5576144||lipase 3 [KO:K01052]	AAEL012344	NA	NA	NA
335	Steroid biosynthesis	5576151||lipase 3 isoform X2 [KO:K01052]	AAEL012341	NA	NA	NA
336	Steroid biosynthesis	5577726||lipase 3 [KO:K01052]	AAEL013361	NA	NA	NA
337	Steroid biosynthesis	5576149||lipase 3 [KO:K01052]	AAEL012343	NA	NA	NA
338	Steroid biosynthesis	5576146||lipase 3 [KO:K01052]	AAEL012350	NA	NA	NA
339	Steroid biosynthesis	5576150||lipase 1 [KO:K01052]	AAEL012349	NA	NA	NA
340	Steroid biosynthesis	5576147||lipase 1 [KO:K01052]	AAEL012340	NA	NA	NA
341	Steroid biosynthesis	5565685||lipase 1 [KO:K01052]	AAEL004933	NA	NA	NA
342	Steroid biosynthesis	5576256||lipase 3 [KO:K01052]	AAEL012407	NA	NA	NA
343	Steroid biosynthesis	5572188||sterol O-acyltransferase 1 [KO:K00637]	AAEL009596	NA	NA	NA
344	Ubiquinone and other terpenoid-quinone biosynthesis	5571325||tyrosine aminotransferase [KO:K00815]	AAEL008963	NA	NA	NA
345	Ubiquinone and other terpenoid-quinone biosynthesis	5565951||luciferin 4-monooxygenase isoform X1 [KO:K01904]	AAEL024837	NA	NA	NA
346	Ubiquinone and other terpenoid-quinone biosynthesis	5568557||probable 4-coumarate--CoA ligase 1 [KO:K01904]	AAEL001128	NA	NA	NA
347	Ubiquinone and other terpenoid-quinone biosynthesis	5576588||probable 4-coumarate--CoA ligase 1 [KO:K01904]	AAEL002940	NA	NA	NA
348	Ubiquinone and other terpenoid-quinone biosynthesis	5576604||probable 4-coumarate--CoA ligase 1 [KO:K01904]	AAEL002929	NA	NA	NA
349	Ubiquinone and other terpenoid-quinone biosynthesis	5567778||luciferin 4-monooxygenase [KO:K01904]	AAEL000127	NA	NA	NA
350	Ubiquinone and other terpenoid-quinone biosynthesis	5567779||luciferin 4-monooxygenase [KO:K01904]	AAEL000101	NA	NA	NA
351	Ubiquinone and other terpenoid-quinone biosynthesis	5567781||4-coumarate--CoA ligase 1 [KO:K01904]	AAEL000119	NA	NA	NA
352	Ubiquinone and other terpenoid-quinone biosynthesis	5577380||4-coumarate--CoA ligase-like 7 [KO:K01904]	AAEL000415	NA	NA	NA
353	Ubiquinone and other terpenoid-quinone biosynthesis	5574009||probable 4-coumarate--CoA ligase 1 [KO:K01904]	AAEL010858	NA	NA	NA
354	Ubiquinone and other terpenoid-quinone biosynthesis	5574006||probable 4-coumarate--CoA ligase 1 isoform X1 [KO:K01904]	AAEL010853	NA	NA	NA
355	Ubiquinone and other terpenoid-quinone biosynthesis	5575570||4-coumarate--CoA ligase 1 [KO:K01904]	AAEL002666	NA	NA	NA
356	Ubiquinone and other terpenoid-quinone biosynthesis	5575590||4-coumarate--CoA ligase 1 [KO:K01904]	AAEL002669	NA	NA	NA
357	Ubiquinone and other terpenoid-quinone biosynthesis	5575571||4-coumarate--CoA ligase 1 [KO:K01904]	AAEL002658	NA	NA	NA
358	Ubiquinone and other terpenoid-quinone biosynthesis	5575581||4-coumarate--CoA ligase 1 [KO:K01904]	AAEL002670	NA	NA	NA
359	Ubiquinone and other terpenoid-quinone biosynthesis	5575580||probable 4-coumarate--CoA ligase 1 [KO:K01904]	AAEL002680	NA	NA	NA
360	Ubiquinone and other terpenoid-quinone biosynthesis	5575578||probable 4-coumarate--CoA ligase 1 [KO:K01904]	AAEL002668	NA	NA	NA
361	Ubiquinone and other terpenoid-quinone biosynthesis	5576275||4-coumarate--CoA ligase-like 9 [KO:K01904]	AAEL012430	NA	NA	NA
362	Ubiquinone and other terpenoid-quinone biosynthesis	5576277||4-coumarate--CoA ligase [KO:K01904]	AAEL012431	NA	NA	NA
363	Ubiquinone and other terpenoid-quinone biosynthesis	5578292||probable 4-coumarate--CoA ligase 3 [KO:K01904]	AAEL013611	NA	NA	NA
364	Ubiquinone and other terpenoid-quinone biosynthesis	5576424||luciferin 4-monooxygenase [KO:K01904]	AAEL024339	NA	NA	NA
365	Ubiquinone and other terpenoid-quinone biosynthesis	5567780||luciferin 4-monooxygenase [KO:K01904]	AAEL017533	NA	NA	NA
366	Ubiquinone and other terpenoid-quinone biosynthesis	23687863||4-coumarate--CoA ligase 1 [KO:K01904]	AAEL017443	NA	NA	NA
367	Ubiquinone and other terpenoid-quinone biosynthesis	110681058||LOW QUALITY PROTEIN: 4-hydroxybenzoate polyprenyltransferase, mitochondrial-like [KO:K06125]	AAEL022363	NA	NA	NA
368	Ubiquinone and other terpenoid-quinone biosynthesis	5564252||ubiquinone biosynthesis monooxygenase COQ6, mitochondrial [KO:K06126]	AAEL004180	NA	NA	NA
369	Ubiquinone and other terpenoid-quinone biosynthesis	5565506||ubiquinone biosynthesis O-methyltransferase, mitochondrial [KO:K00591]	AAEL004804	NA	NA	NA
370	Ubiquinone and other terpenoid-quinone biosynthesis	5570045||2-methoxy-6-polyprenyl-1,4-benzoquinol methylase, mitochondrial [KO:K06127]	AAEL000178	NA	NA	NA
371	Ubiquinone and other terpenoid-quinone biosynthesis	5574741||5-demethoxyubiquinone hydroxylase, mitochondrial [KO:K06134]	AAEL011379	NA	NA	NA
372	Ubiquinone and other terpenoid-quinone biosynthesis	110675715||vitamin K-dependent gamma-carboxylase [KO:K10106]	AAEL028210	NA	NA	NA
373	Ubiquinone and other terpenoid-quinone biosynthesis	5575300||vitamin K-dependent gamma-carboxylase [KO:K10106]	AAEL002622	NA	NA	NA
374	Ubiquinone and other terpenoid-quinone biosynthesis	5574649||vitamin K epoxide reductase complex subunit 1 [KO:K05357]	AAEL011293	NA	NA	NA
375	Ubiquinone and other terpenoid-quinone biosynthesis	5564745||4-hydroxyphenylpyruvate dioxygenase [KO:K00457]	AAEL014600	NA	NA	NA
376	Oxidative phosphorylation	33307571||ND1; NADH dehydrogenase subunit 1 [KO:K03878]	AAEL018687	NA	NA	NA
377	Oxidative phosphorylation	33307554||ND2; NADH dehydrogenase subunit 2 [KO:K03879]	AAEL018658	NA	NA	NA
378	Oxidative phosphorylation	33307561||ND3; NADH dehydrogenase subunit 3 [KO:K03880]	AAEL018671	NA	NA	NA
379	Oxidative phosphorylation	33307568||ND4; NADH dehydrogenase subunit 4 [KO:K03881]	AAEL018680	NA	NA	NA
380	Oxidative phosphorylation	33307548||ND4L; NADH dehydrogenase subunit 4L [KO:K03882]	AAEL018681	NA	NA	NA
381	Oxidative phosphorylation	33307567||ND5; NADH dehydrogenase subunit 5 [KO:K03883]	AAEL018678	NA	NA	NA
382	Oxidative phosphorylation	33307570||ND6; NADH dehydrogenase subunit 6 [KO:K03884]	AAEL018684	NA	NA	NA
383	Oxidative phosphorylation	5576501||NADH-ubiquinone oxidoreductase 75 kDa subunit, mitochondrial [KO:K03934]	AAEL012552	NA	NA	NA
384	Oxidative phosphorylation	5574746||NADH-ubiquinone oxidoreductase 49 kDa subunit [KO:K03935]	AAEL011381	NA	NA	NA
385	Oxidative phosphorylation	5573990||NADH dehydrogenase [ubiquinone]	AAEL010840	NA	NA	NA
386	Oxidative phosphorylation	5578538||NADH dehydrogenase [ubiquinone]	AAEL013744	NA	NA	NA
387	Oxidative phosphorylation	5575681||uncharacterized protein LOC5575681 [KO:K03938]	AAEL011992	NA	NA	NA
388	Oxidative phosphorylation	5569074||probable NADH dehydrogenase [ubiquinone]	AAEL001210	NA	NA	NA
389	Oxidative phosphorylation	5569992||uncharacterized protein LOC5569992 [KO:K03940]	AAEL026806	NA	NA	NA
390	Oxidative phosphorylation	110678504||uncharacterized protein LOC110678504 [KO:K03940]	AAEL008072	NA	NA	NA
391	Oxidative phosphorylation	110678469||NADH-ubiquinone oxidoreductase subunit 8 [KO:K03941]	AAEL027771	NA	NA	NA
392	Oxidative phosphorylation	5569497||NADH dehydrogenase [ubiquinone]	AAEL007681	NA	NA	NA
393	Oxidative phosphorylation	5566654||NADH dehydrogenase [ubiquinone]	AAEL005508	NA	NA	NA
394	Oxidative phosphorylation	5573667||LOW QUALITY PROTEIN: NADH dehydrogenase [ubiquinone]	AAEL010673	NA	NA	NA
395	Oxidative phosphorylation	5580278||NADH dehydrogenase [ubiquinone]	AAEL003011	NA	NA	NA
396	Oxidative phosphorylation	5576353||cytochrome c oxidase subunit NDUFA4 [KO:K03948]	AAEL002881	NA	NA	NA
397	Oxidative phosphorylation	5576354||cytochrome c oxidase subunit NDUFA4 [KO:K03948]	AAEL002878	NA	NA	NA
398	Oxidative phosphorylation	5565541||NADH dehydrogenase [ubiquinone]	AAEL004829	NA	NA	NA
399	Oxidative phosphorylation	5567793||NADH dehydrogenase [ubiquinone]	AAEL000138	NA	NA	NA
400	Oxidative phosphorylation	5574429||NADH dehydrogenase [ubiquinone]	AAEL011157	NA	NA	NA
401	Oxidative phosphorylation	5564962||NADH dehydrogenase [ubiquinone]	AAEL014889	NA	NA	NA
402	Oxidative phosphorylation	5571907||NADH dehydrogenase [ubiquinone]	AAEL009414	NA	NA	NA
403	Oxidative phosphorylation	5577026||NADH dehydrogenase [ubiquinone]	AAEL012950	NA	NA	NA
404	Oxidative phosphorylation	5573615||acyl carrier protein, mitochondrial isoform X2 [KO:K03955]	AAEL010611	NA	NA	NA
405	Oxidative phosphorylation	5578833||uncharacterized protein LOC5578833 [KO:K03956]	AAEL013876	NA	NA	NA
406	Oxidative phosphorylation	5568828||probable NADH dehydrogenase [ubiquinone]	AAEL001164	NA	NA	NA
407	Oxidative phosphorylation	110681452||LOW QUALITY PROTEIN: probable NADH dehydrogenase [ubiquinone]	AAEL022341	NA	NA	NA
408	Oxidative phosphorylation	5566662||NADH dehydrogenase [ubiquinone]	AAEL021717	AAEL023078	NA	NA
409	Oxidative phosphorylation	5566909||NADH dehydrogenase [ubiquinone]	AAEL021717	AAEL023078	NA	NA
410	Oxidative phosphorylation	5578082||NADH dehydrogenase [ubiquinone]	AAEL003423	NA	NA	NA
411	Oxidative phosphorylation	5579021||NADH dehydrogenase [ubiquinone]	AAEL013960	NA	NA	NA
412	Oxidative phosphorylation	5568708||NADH dehydrogenase [ubiquinone]	AAEL007054	NA	NA	NA
413	Oxidative phosphorylation	5576223||uncharacterized protein LOC5576223 [KO:K03960]	AAEL002825	NA	NA	NA
414	Oxidative phosphorylation	5571450||NADH dehydrogenase [ubiquinone]	AAEL009078	NA	NA	NA
415	Oxidative phosphorylation	5571429||uncharacterized protein LOC5571429 [KO:K03962]	AAEL009066	NA	NA	NA
416	Oxidative phosphorylation	5570670||NADH dehydrogenase [ubiquinone]	AAEL008490	NA	NA	NA
417	Oxidative phosphorylation	5567821||NADH dehydrogenase [ubiquinone]	AAEL000986	NA	NA	NA
418	Oxidative phosphorylation	5580036||NADH dehydrogenase [ubiquinone]	AAEL010230	NA	NA	NA
419	Oxidative phosphorylation	5572650||NADH dehydrogenase [ubiquinone]	AAEL001865	NA	NA	NA
420	Oxidative phosphorylation	5569898||NADH dehydrogenase [ubiquinone]	AAEL008002	NA	NA	NA
421	Oxidative phosphorylation	5567286||NADH dehydrogenase [ubiquinone]	AAEL005946	NA	NA	NA
422	Oxidative phosphorylation	5575223||succinate dehydrogenase [ubiquinone]	AAEL010608	NA	NA	NA
423	Oxidative phosphorylation	5573238||succinate dehydrogenase [ubiquinone]	AAEL010330	NA	NA	NA
424	Oxidative phosphorylation	5571173||succinate dehydrogenase cytochrome b560 subunit, mitochondrial [KO:K00236]	AAEL008871	NA	NA	NA
425	Oxidative phosphorylation	5573489||succinate dehydrogenase [ubiquinone]	AAEL014505	NA	NA	NA
426	Oxidative phosphorylation	5574503||succinate dehydrogenase [ubiquinone]	AAEL002383	NA	NA	NA
427	Oxidative phosphorylation	5578796||cytochrome b-c1 complex subunit Rieske, mitochondrial isoform X1 [KO:K00411]	AAEL003675	NA	NA	NA
428	Oxidative phosphorylation	33307550||CYTB; cytochrome b [KO:K00412]	AAEL018685	NA	NA	NA
429	Oxidative phosphorylation	5575492||cytochrome c1, heme protein, mitochondrial [KO:K00413]	AAEL011871	NA	NA	NA
430	Oxidative phosphorylation	5566236||cytochrome b-c1 complex subunit 2, mitochondrial [KO:K00415]	AAEL005269	NA	NA	NA
431	Oxidative phosphorylation	5573879||cytochrome b-c1 complex subunit 6, mitochondrial [KO:K00416]	AAEL010801	NA	NA	NA
432	Oxidative phosphorylation	5569738||cytochrome b-c1 complex subunit 7 [KO:K00417]	AAEL007868	NA	NA	NA
433	Oxidative phosphorylation	5566059||cytochrome b-c1 complex subunit 8 [KO:K00418]	AAEL005143	NA	NA	NA
434	Oxidative phosphorylation	5570020||cytochrome b-c1 complex subunit 9 [KO:K00419]	AAEL000182	NA	NA	NA
435	Oxidative phosphorylation	5570914||protoheme IX farnesyltransferase, mitochondrial [KO:K02257]	AAEL001479	NA	NA	NA
436	Oxidative phosphorylation	33307544||COX3; cytochrome c oxidase subunit III [KO:K02262]	AAEL018669	NA	NA	NA
437	Oxidative phosphorylation	33307557||COX1; cytochrome c oxidase subunit I [KO:K02256]	AAEL018662	NA	NA	NA
438	Oxidative phosphorylation	33307558||COX2; cytochrome c oxidase subunit II [KO:K02261]	AAEL018664	NA	NA	NA
439	Oxidative phosphorylation	5566092||cytochrome c oxidase subunit 4 isoform 1, mitochondrial [KO:K02263]	AAEL005170	NA	NA	NA
440	Oxidative phosphorylation	5574761||cytochrome c oxidase subunit 5A, mitochondrial [KO:K02264]	AAEL011406	NA	NA	NA
441	Oxidative phosphorylation	5565701||cytochrome c oxidase subunit 5A, mitochondrial [KO:K02264]	AAEL014944	NA	NA	NA
442	Oxidative phosphorylation	5577113||cytochrome c oxidase subunit 5B, mitochondrial [KO:K02265]	AAEL008697	NA	NA	NA
443	Oxidative phosphorylation	5577630||cytochrome c oxidase subunit 6A2, mitochondrial [KO:K02266]	AAEL003234	NA	NA	NA
444	Oxidative phosphorylation	5571183||cytochrome c oxidase subunit 6B1 [KO:K02267]	AAEL008887	NA	NA	NA
445	Oxidative phosphorylation	5571735||cytochrome c oxidase subunit 6C-2 [KO:K02268]	AAEL009257	NA	NA	NA
446	Oxidative phosphorylation	5569566||cytochrome c oxidase subunit 7A, mitochondrial [KO:K02270]	AAEL007752	NA	NA	NA
447	Oxidative phosphorylation	110673978||cytochrome c oxidase subunit 7A1, mitochondrial-like [KO:K02270]	AAEL019718	AAEL019719	NA	NA
448	Oxidative phosphorylation	5567338||cytochrome c oxidase subunit 7A1, mitochondrial [KO:K02270]	AAEL019718	AAEL019719	NA	NA
449	Oxidative phosphorylation	5575898||cytochrome c oxidase subunit 7C, mitochondrial [KO:K02272]	AAEL002737	NA	NA	NA
450	Oxidative phosphorylation	5568395||cytochrome c oxidase assembly protein COX11, mitochondrial [KO:K02258]	AAEL006779	NA	NA	NA
451	Oxidative phosphorylation	5576273||cytochrome c oxidase assembly protein COX15 homolog [KO:K02259]	AAEL012426	AAEL022629	NA	NA
452	Oxidative phosphorylation	110680827||cytochrome c oxidase assembly protein COX15 homolog [KO:K02259]	AAEL012426	AAEL022629	NA	NA
453	Oxidative phosphorylation	23687501||cytochrome c oxidase copper chaperone [KO:K02260]	AAEL017081	NA	NA	NA
454	Oxidative phosphorylation	5564878||cytochrome c-2 [KO:K08738]	AAEL004457	NA	NA	NA
455	Oxidative phosphorylation	110677914||cytochrome c-2-like [KO:K08738]	AAEL019906	NA	NA	NA
456	Oxidative phosphorylation	5575914||ATP synthase subunit alpha, mitochondrial [KO:K02132]	AAEL012175	NA	NA	NA
457	Oxidative phosphorylation	5576214||ATP synthase subunit beta, mitochondrial [KO:K02133]	AAEL002827	NA	NA	NA
458	Oxidative phosphorylation	5577999||ATP synthase subunit beta, mitochondrial [KO:K02133]	AAEL003393	NA	NA	NA
459	Oxidative phosphorylation	5571150||ATP synthase subunit gamma, mitochondrial [KO:K02136]	AAEL008848	NA	NA	NA
460	Oxidative phosphorylation	5574977||ATP synthase subunit delta, mitochondrial [KO:K02134]	AAEL002504	NA	NA	NA
461	Oxidative phosphorylation	110681032||LOW QUALITY PROTEIN: ATP synthase subunit delta, mitochondrial-like [KO:K02134]	AAEL020429	NA	NA	NA
462	Oxidative phosphorylation	5564053||protein stunted [KO:K02135]	AAEL004060	NA	NA	NA
463	Oxidative phosphorylation	5573968||ATP synthase subunit O, mitochondrial [KO:K02137]	AAEL010823	NA	NA	NA
464	Oxidative phosphorylation	33307543||ATP6; ATP synthase F0 subunit 6 [KO:K02126]	AAEL018668	NA	NA	NA
465	Oxidative phosphorylation	5566726||ATP synthase subunit b, mitochondrial [KO:K02127]	AAEL005610	AAEL024040	NA	NA
466	Oxidative phosphorylation	110680561||ATP synthase subunit b, mitochondrial-like [KO:K02127]	AAEL005610	AAEL024040	NA	NA
467	Oxidative phosphorylation	5567660||ATP synthase lipid-binding protein, mitochondrial [KO:K02128]	AAEL012740	NA	NA	NA
468	Oxidative phosphorylation	5564798||ATP synthase subunit d, mitochondrial [KO:K02138]	AAEL004423	NA	NA	NA
469	Oxidative phosphorylation	5572696||ATP synthase subunit e, mitochondrial [KO:K02129]	AAEL009964	NA	NA	NA
470	Oxidative phosphorylation	110674291||putative ATP synthase subunit f, mitochondrial [KO:K02130]	AAEL022820	NA	NA	NA
471	Oxidative phosphorylation	5573830||putative ATP synthase subunit f, mitochondrial [KO:K02130]	AAEL010754	NA	NA	NA
472	Oxidative phosphorylation	110675198||putative ATP synthase subunit f, mitochondrial [KO:K02130]	AAEL027414	NA	NA	NA
473	Oxidative phosphorylation	5576485||LOW QUALITY PROTEIN: putative ATP synthase subunit f, mitochondrial [KO:K02130]	AAEL002897	NA	NA	NA
474	Oxidative phosphorylation	110677212||LOW QUALITY PROTEIN: putative ATP synthase subunit f, mitochondrial [KO:K02130]	AAEL019915	NA	NA	NA
475	Oxidative phosphorylation	110679665||putative ATP synthase subunit f, mitochondrial [KO:K02130]	AAEL026048	NA	NA	NA
476	Oxidative phosphorylation	110679666||putative ATP synthase subunit f, mitochondrial [KO:K02130]	AAEL022438	NA	NA	NA
477	Oxidative phosphorylation	110679549||LOW QUALITY PROTEIN: putative ATP synthase subunit f, mitochondrial [KO:K02130]	AAEL021063	NA	NA	NA
478	Oxidative phosphorylation	5568078||ATP synthase subunit g, mitochondrial [KO:K02140]	AAEL006509	NA	NA	NA
479	Oxidative phosphorylation	5576107||ATP synthase-coupling factor 6, mitochondrial [KO:K02131]	AAEL002813	NA	NA	NA
480	Oxidative phosphorylation	33307560||ATP8; ATP synthase F0 subunit 8 [KO:K02125]	AAEL018667	NA	NA	NA
481	Oxidative phosphorylation	5571080||V-type proton ATPase catalytic subunit A [KO:K02145]	AAEL008787	NA	NA	NA
482	Oxidative phosphorylation	5567068||V-type proton ATPase subunit B [KO:K02147]	AAEL005798	NA	NA	NA
483	Oxidative phosphorylation	110680553||LOW QUALITY PROTEIN: V-type proton ATPase subunit B-like [KO:K02147]	AAEL022056	NA	NA	NA
484	Oxidative phosphorylation	5566119||V-type proton ATPase subunit C isoform X1 [KO:K02148]	AAEL022497	NA	NA	NA
485	Oxidative phosphorylation	5572478||V-type proton ATPase subunit D 1 [KO:K02149]	AAEL009808	NA	NA	NA
486	Oxidative phosphorylation	5575718||V-type proton ATPase subunit E [KO:K02150]	AAEL012035	NA	NA	NA
487	Oxidative phosphorylation	5574816||V-type proton ATPase subunit F [KO:K02151]	AAEL002464	NA	NA	NA
488	Oxidative phosphorylation	5568880||V-type proton ATPase subunit G [KO:K02152]	AAEL007184	NA	NA	NA
489	Oxidative phosphorylation	5576835||V-type proton ATPase subunit G [KO:K02152]	AAEL012819	NA	NA	NA
490	Oxidative phosphorylation	5568081||V-type proton ATPase subunit H isoform X2 [KO:K02144]	AAEL006516	NA	NA	NA
491	Oxidative phosphorylation	5578943||V-type proton ATPase 116 kDa subunit a isoform X3 [KO:K02154]	AAEL003743	NA	NA	NA
492	Oxidative phosphorylation	5567950||V-type proton ATPase 116 kDa subunit a [KO:K02154]	AAEL006390	NA	NA	NA
493	Oxidative phosphorylation	5579216||V-type proton ATPase 116 kDa subunit a isoform X2 [KO:K02154]	AAEL014053	NA	NA	NA
494	Oxidative phosphorylation	5573732||V-type proton ATPase 16 kDa proteolipid subunit [KO:K02155]	AAEL000291	NA	NA	NA
495	Oxidative phosphorylation	5575848||V-type proton ATPase 21 kDa proteolipid subunit [KO:K03661]	AAEL012113	NA	NA	NA
496	Oxidative phosphorylation	5574244||V-type proton ATPase subunit d 1 [KO:K02146]	AAEL011025	AAEL021342	NA	NA
497	Oxidative phosphorylation	110675318||V-type proton ATPase subunit d 1 [KO:K02146]	AAEL011025	AAEL021342	NA	NA
498	Oxidative phosphorylation	5573964||V-type proton ATPase subunit e 2 [KO:K02153]	AAEL010819	NA	NA	NA
499	Oxidative phosphorylation	5569632||uncharacterized protein LOC5569632 [KO:K03662]	AAEL007777	NA	NA	NA
500	Oxidative phosphorylation	5577499||inorganic pyrophosphatase isoform X2 [KO:K11726]	AAEL003193	NA	NA	NA
501	Arginine biosynthesis	5565274||argininosuccinate synthase [KO:K01940]	AAEL004701	NA	NA	NA
502	Arginine biosynthesis	5577897||argininosuccinate lyase [KO:K01755]	AAEL003345	NA	NA	NA
503	Arginine biosynthesis	5575552||arginase, hepatic [KO:K01476]	AAEL002675	NA	NA	NA
504	Arginine biosynthesis	5572370||nitric oxide synthase isoform X1 [KO:K13240]	AAEL009745	NA	NA	NA
505	Arginine biosynthesis	5570787||glutaminase liver isoform, mitochondrial isoform X2 [KO:K01425]	AAEL008559	NA	NA	NA
506	Arginine biosynthesis	5577984||glutamine synthetase 2 cytoplasmic isoform X2 [KO:K01915]	AAEL013458	NA	NA	NA
507	Arginine biosynthesis	5572786||glutamine synthetase 1, mitochondrial [KO:K01915]	AAEL001887	NA	NA	NA
508	Arginine biosynthesis	5573374||glutamate dehydrogenase, mitochondrial isoform X2 [KO:K00261]	AAEL010464	NA	NA	NA
509	Arginine biosynthesis	5578916||glutamate dehydrogenase, mitochondrial [KO:K00261]	AAEL003757	NA	NA	NA
510	Arginine biosynthesis	5576532||aspartate aminotransferase, cytoplasmic [KO:K14454]	AAEL012579	NA	NA	NA
511	Arginine biosynthesis	5574496||aspartate aminotransferase, mitochondrial [KO:K14455]	AAEL002399	NA	NA	NA
512	Arginine biosynthesis	5572547||alanine aminotransferase 1 [KO:K00814]	AAEL009872	NA	NA	NA
513	Arginine biosynthesis	5572541||alanine aminotransferase 1 [KO:K00814]	AAEL028144	NA	NA	NA
514	Arginine biosynthesis	5574529||aminoacylase-1B isoform X1 [KO:K14677]	AAEL011206	NA	NA	NA
515	Purine metabolism	5577799||ADP-ribose pyrophosphatase, mitochondrial [KO:K13988]	AAEL013382	NA	NA	NA
516	Purine metabolism	5572750||phosphoglucomutase [KO:K01835]	AAEL010037	NA	NA	NA
517	Purine metabolism	5570907||phosphoglucomutase-2 [KO:K15779]	AAEL001480	NA	NA	NA
518	Purine metabolism	5564225||ribose-phosphate pyrophosphokinase 1 isoform X3 [KO:K00948]	AAEL023037	NA	NA	NA
519	Purine metabolism	5578623||amidophosphoribosyltransferase [KO:K00764]	AAEL003581	NA	NA	NA
520	Purine metabolism	5573654||trifunctional purine biosynthetic protein adenosine-3 [KO:K11787]	AAEL010640	NA	NA	NA
521	Purine metabolism	5566442||phosphoribosylformylglycinamidine synthase [KO:K01952]	AAEL005384	NA	NA	NA
522	Purine metabolism	5578622||multifunctional protein ADE2 [KO:K01587]	AAEL003606	NA	NA	NA
523	Purine metabolism	23687388||adenylosuccinate lyase [KO:K01756]	AAEL027199	NA	NA	NA
524	Purine metabolism	5576840||bifunctional purine biosynthesis protein PURH [KO:K00602]	AAEL012825	NA	NA	NA
525	Purine metabolism	5579863||adenine phosphoribosyltransferase [KO:K00759]	AAEL005976	NA	NA	NA
526	Purine metabolism	5575910||uncharacterized protein LOC5575910 isoform X3 [KO:K01081]	AAEL012154	NA	NA	NA
527	Purine metabolism	5567111||cytosolic purine 5'-nucleotidase isoform X1 [KO:K01081]	AAEL024497	NA	NA	NA
528	Purine metabolism	5574223||protein 5NUC [KO:K19970]	AAEL012382	NA	NA	NA
529	Purine metabolism	5574096||purine nucleoside phosphorylase isoform X2 [KO:K03783]	AAEL002269	NA	NA	NA
530	Purine metabolism	5571747||inosine-5'-monophosphate dehydrogenase [KO:K00088]	AAEL009273	NA	NA	NA
531	Purine metabolism	5576170||nucleoside diphosphate kinase [KO:K00940]	AAEL012359	NA	NA	NA
532	Purine metabolism	5564110||nucleoside diphosphate kinase 6 [KO:K00940]	AAEL004107	NA	NA	NA
533	Purine metabolism	5574391||nucleoside diphosphate kinase 7 [KO:K00940]	AAEL011098	NA	NA	NA
534	Purine metabolism	110676297||nucleoside diphosphate kinase-like [KO:K00940]	AAEL027453	NA	NA	NA
535	Purine metabolism	5568212||apyrase [KO:K12304]	AAEL006659	NA	NA	NA
536	Purine metabolism	110677770||apyrase-like [KO:K12304]	AAEL027492	NA	NA	NA
537	Purine metabolism	5566799||ectonucleoside triphosphate diphosphohydrolase 5 isoform X1 [KO:K01511]	AAEL005662	NA	NA	NA
538	Purine metabolism	5570828||inosine triphosphate pyrophosphatase [KO:K01519]	AAEL008605	NA	NA	NA
539	Purine metabolism	5567568||xanthine dehydrogenase 1 [KO:K00106]	AAEL006157	NA	NA	NA
540	Purine metabolism	23687731||xanthine dehydrogenase 1 [KO:K00106]	AAEL017311	NA	NA	NA
541	Purine metabolism	5573297||xanthine dehydrogenase [KO:K00106]	AAEL026787	NA	NA	NA
542	Purine metabolism	5575671||xanthine dehydrogenase [KO:K00106]	AAEL002683	NA	NA	NA
543	Purine metabolism	5573280||xanthine dehydrogenase 1 isoform X1 [KO:K00106]	AAEL010367	NA	NA	NA
544	Purine metabolism	5573296||xanthine dehydrogenase/oxidase isoform X1 [KO:K00106]	AAEL010370	NA	NA	NA
545	Purine metabolism	5573282||xanthine dehydrogenase 1 [KO:K00106]	AAEL024680	NA	NA	NA
546	Purine metabolism	5573294||xanthine dehydrogenase [KO:K00106]	AAEL010384	NA	NA	NA
547	Purine metabolism	5573295||xanthine dehydrogenase/oxidase [KO:K00106]	AAEL010382	NA	NA	NA
548	Purine metabolism	5573274||xanthine dehydrogenase/oxidase isoform X1 [KO:K00106]	AAEL010380	NA	NA	NA
549	Purine metabolism	5564528||xanthine dehydrogenase [KO:K00106]	AAEL014493	NA	NA	NA
550	Purine metabolism	5573956||bis(5'-nucleosyl)-tetraphosphatase [asymmetrical]	AAEL002207	NA	NA	NA
551	Purine metabolism	5572671||GMP synthase [glutamine-hydrolyzing]	AAEL001869	NA	NA	NA
552	Purine metabolism	5577642||guanine deaminase [KO:K01487]	AAEL003213	NA	NA	NA
553	Purine metabolism	5574237||guanylate kinase isoform X4 [KO:K00942]	AAEL011006	NA	NA	NA
554	Purine metabolism	110680439||ribonucleoside-diphosphate reductase large subunit-like [KO:K10807]	AAEL023255	NA	NA	NA
555	Purine metabolism	5573651||ribonucleoside-diphosphate reductase large subunit [KO:K10807]	AAEL010644	AAEL023255	NA	NA
556	Purine metabolism	23687795||LOW QUALITY PROTEIN: ribonucleoside-diphosphate reductase subunit M2 [KO:K10808]	AAEL017375	NA	NA	NA
557	Purine metabolism	5573705||ribonucleoside-diphosphate reductase subunit M2 isoform X2 [KO:K10808]	AAEL010691	NA	NA	NA
558	Purine metabolism	5574363||HD domain-containing protein 2 isoform X2 [KO:K07023]	AAEL011081	NA	NA	NA
559	Purine metabolism	5579214||deoxynucleoside kinase isoform X2 [KO:K05961]	AAEL014055	NA	NA	NA
560	Purine metabolism	5576534||guanosine-3',5'-bis(diphosphate) 3'-pyrophosphohydrolase MESH1 isoform X1 [KO:K21138]	AAEL028235	NA	NA	NA
561	Purine metabolism	5575048||exopolyphosphatase PRUNE1 [KO:K01514]	AAEL011602	NA	NA	NA
562	Purine metabolism	5566122||adenylate cyclase type 2 isoform X1 [KO:K01768]	AAEL005177	NA	NA	NA
563	Purine metabolism	5571379||Ca(2+)/calmodulin-responsive adenylate cyclase isoform X1 [KO:K08041]	AAEL026486	NA	NA	NA
564	Purine metabolism	5571159||adenylate cyclase type 2 isoform X1 [KO:K08042]	AAEL027868	NA	NA	NA
565	Purine metabolism	5571858||adenylate cyclase type 3 [KO:K08043]	AAEL026269	NA	NA	NA
566	Purine metabolism	5563558||adenylate cyclase type 8 [KO:K08048]	AAEL022948	NA	NA	NA
567	Purine metabolism	23687681||adenylate cyclase type 9 isoform X1 [KO:K08049]	AAEL028056	NA	NA	NA
568	Purine metabolism	5574681||adenylate cyclase type 10 [KO:K11265]	AAEL014205	NA	NA	NA
569	Purine metabolism	5570698||head-specific guanylate cyclase [KO:K12318]	AAEL001457	NA	NA	NA
570	Purine metabolism	5567617||LOW QUALITY PROTEIN: guanylate cyclase soluble subunit beta-1 [KO:K12319]	AAEL023379	NA	NA	NA
571	Purine metabolism	5565611||uncharacterized protein LOC5565611 [KO:K12321]	AAEL004883	NA	NA	NA
572	Purine metabolism	110680669||uncharacterized protein LOC110680669 [KO:K12321]	AAEL024078	NA	NA	NA
573	Purine metabolism	5577087||uncharacterized protein LOC5577087 [KO:K12322]	AAEL025353	NA	NA	NA
574	Purine metabolism	5579939||atrial natriuretic peptide receptor 1 [KO:K12323]	AAEL019925	NA	NA	NA
575	Purine metabolism	5574680||atrial natriuretic peptide receptor 1 isoform X1 [KO:K12323]	AAEL011318	NA	NA	NA
576	Purine metabolism	5566347||guanylate cyclase 32E isoform X1 [KO:K01769]	AAEL005330	NA	NA	NA
577	Purine metabolism	5577130||soluble guanylate cyclase 89Db [KO:K01769]	AAEL013026	NA	NA	NA
578	Purine metabolism	5577693||soluble guanylate cyclase 88E [KO:K01769]	AAEL026750	NA	NA	NA
579	Purine metabolism	5570561||receptor-type guanylate cyclase Gyc76C [KO:K01769]	AAEL008390	NA	NA	NA
580	Purine metabolism	5573499||LOW QUALITY PROTEIN: calcium/calmodulin-dependent 3',5'-cyclic nucleotide phosphodiesterase 1 [KO:K13755]	AAEL010541	NA	NA	NA
581	Purine metabolism	5570905||cGMP-dependent 3',5'-cyclic phosphodiesterase [KO:K18283]	AAEL001492	NA	NA	NA
582	Purine metabolism	5578100||probable cGMP 3',5'-cyclic phosphodiesterase subunit delta [KO:K13758]	AAEL003437	NA	NA	NA
583	Purine metabolism	23687451||cGMP-specific 3',5'-cyclic phosphodiesterase isoform X1 [KO:K13763]	AAEL023561	NA	NA	NA
584	Purine metabolism	5572215||high affinity cGMP-specific 3',5'-cyclic phosphodiesterase 9A isoform X1 [KO:K13761]	AAEL009630	NA	NA	NA
585	Purine metabolism	110677659||high affinity cGMP-specific 3',5'-cyclic phosphodiesterase 9A-like [KO:K13761]	AAEL020156	NA	NA	NA
586	Purine metabolism	5578894||probable 3',5'-cyclic phosphodiesterase pde-5 [KO:K18438]	AAEL013900	NA	NA	NA
587	Purine metabolism	5564986||dual 3',5'-cyclic-AMP and -GMP phosphodiesterase 11 isoform X1 [KO:K13298]	AAEL004520	NA	NA	NA
588	Purine metabolism	5577407||adenylosuccinate synthetase [KO:K01939]	AAEL003161	NA	NA	NA
589	Purine metabolism	5579456||AMP deaminase 2 isoform X1 [KO:K01490]	AAEL019656	NA	NA	NA
590	Purine metabolism	5572668||adenosine kinase [KO:K00856]	AAEL001856	NA	NA	NA
591	Purine metabolism	5568600||adenosine kinase [KO:K00856]	AAEL001102	NA	NA	NA
592	Purine metabolism	5566827||adenosine deaminase 2 [KO:K19572]	AAEL005676	NA	NA	NA
593	Purine metabolism	5577638||adenosine deaminase 2 [KO:K19572]	AAEL003214	NA	NA	NA
594	Purine metabolism	5566826||adenosine deaminase 2 [KO:K19572]	AAEL026165	NA	NA	NA
595	Purine metabolism	5576745||adenylate kinase [KO:K00939]	AAEL012731	NA	NA	NA
596	Purine metabolism	110679315||uncharacterized protein LOC110679315 [KO:K00939]	AAEL028001	NA	NA	NA
597	Purine metabolism	5578389||adenylate kinase isoenzyme 6 homolog [KO:K18532]	AAEL013679	NA	NA	NA
598	Purine metabolism	5564849||GTP:AMP phosphotransferase AK3, mitochondrial [KO:K00944]	AAEL000629	NA	NA	NA
599	Purine metabolism	5571510||cAMP-specific 3',5'-cyclic phosphodiesterase isoform X1 [KO:K13293]	AAEL021006	NA	NA	NA
600	Purine metabolism	5578034||dual 3',5'-cyclic-AMP and -GMP phosphodiesterase 11 [KO:K13293]	AAEL013473	NA	NA	NA
601	Purine metabolism	5577718||high affinity cAMP-specific and IBMX-insensitive 3',5'-cyclic phosphodiesterase 8 isoform X1 [KO:K18437]	AAEL019528	NA	NA	NA
602	Purine metabolism	5566724||bifunctional 3'-phosphoadenosine 5'-phosphosulfate synthase isoform X1 [KO:K13811]	AAEL005605	NA	NA	NA
603	Purine metabolism	5573896||uricase [KO:K00365]	AAEL002194	NA	NA	NA
604	Purine metabolism	110674823||5-hydroxyisourate hydrolase [KO:K07127]	AAEL021179	NA	NA	NA
605	Purine metabolism	5564672||2-oxo-4-hydroxy-4-carboxy-5-ureidoimidazoline decarboxylase [KO:K13485]	AAEL014556	NA	NA	NA
606	Purine metabolism	5573430||2-oxo-4-hydroxy-4-carboxy-5-ureidoimidazoline decarboxylase [KO:K13485]	AAEL023274	NA	NA	NA
607	Purine metabolism	5569474||uncharacterized protein LOC5569474 [KO:K01466]	AAEL007653	NA	NA	NA
608	Purine metabolism	5579205||allantoicase [KO:K01477]	AAEL014045	NA	NA	NA
609	Caffeine metabolism	5567568||xanthine dehydrogenase 1 [KO:K00106]	AAEL006157	NA	NA	NA
610	Caffeine metabolism	23687731||xanthine dehydrogenase 1 [KO:K00106]	AAEL017311	NA	NA	NA
611	Caffeine metabolism	5573297||xanthine dehydrogenase [KO:K00106]	AAEL026787	NA	NA	NA
612	Caffeine metabolism	5575671||xanthine dehydrogenase [KO:K00106]	AAEL002683	NA	NA	NA
613	Caffeine metabolism	5573280||xanthine dehydrogenase 1 isoform X1 [KO:K00106]	AAEL010367	NA	NA	NA
614	Caffeine metabolism	5573296||xanthine dehydrogenase/oxidase isoform X1 [KO:K00106]	AAEL010370	NA	NA	NA
615	Caffeine metabolism	5573282||xanthine dehydrogenase 1 [KO:K00106]	AAEL024680	NA	NA	NA
616	Caffeine metabolism	5573294||xanthine dehydrogenase [KO:K00106]	AAEL010384	NA	NA	NA
617	Caffeine metabolism	5573295||xanthine dehydrogenase/oxidase [KO:K00106]	AAEL010382	NA	NA	NA
618	Caffeine metabolism	5573274||xanthine dehydrogenase/oxidase isoform X1 [KO:K00106]	AAEL010380	NA	NA	NA
619	Caffeine metabolism	5564528||xanthine dehydrogenase [KO:K00106]	AAEL014493	NA	NA	NA
620	Caffeine metabolism	5573896||uricase [KO:K00365]	AAEL002194	NA	NA	NA
621	Pyrimidine metabolism	5572005||CAD protein [KO:K11540]	AAEL009475	NA	NA	NA
622	Pyrimidine metabolism	5567371||dihydroorotate dehydrogenase (quinone), mitochondrial [KO:K00254]	AAEL006033	NA	NA	NA
623	Pyrimidine metabolism	5574665||uridine 5'-monophosphate synthase [KO:K13421]	AAEL011309	NA	NA	NA
624	Pyrimidine metabolism	5570159||UMP-CMP kinase [KO:K13800]	AAEL008131	NA	NA	NA
625	Pyrimidine metabolism	5576170||nucleoside diphosphate kinase [KO:K00940]	AAEL012359	NA	NA	NA
626	Pyrimidine metabolism	5564110||nucleoside diphosphate kinase 6 [KO:K00940]	AAEL004107	NA	NA	NA
627	Pyrimidine metabolism	5574391||nucleoside diphosphate kinase 7 [KO:K00940]	AAEL011098	NA	NA	NA
628	Pyrimidine metabolism	110676297||nucleoside diphosphate kinase-like [KO:K00940]	AAEL027453	NA	NA	NA
629	Pyrimidine metabolism	5568212||apyrase [KO:K12304]	AAEL006659	NA	NA	NA
630	Pyrimidine metabolism	110677770||apyrase-like [KO:K12304]	AAEL027492	NA	NA	NA
631	Pyrimidine metabolism	5566799||ectonucleoside triphosphate diphosphohydrolase 5 isoform X1 [KO:K01511]	AAEL005662	NA	NA	NA
632	Pyrimidine metabolism	5573956||bis(5'-nucleosyl)-tetraphosphatase [asymmetrical]	AAEL002207	NA	NA	NA
633	Pyrimidine metabolism	5566525||CTP synthase [KO:K01937]	AAEL005455	NA	NA	NA
634	Pyrimidine metabolism	5571454||probable uridine-cytidine kinase isoform X5 [KO:K00876]	AAEL009099	NA	NA	NA
635	Pyrimidine metabolism	5574636||uridine-cytidine kinase-like 1 [KO:K00876]	AAEL011273	NA	NA	NA
636	Pyrimidine metabolism	5575910||uncharacterized protein LOC5575910 isoform X3 [KO:K01081]	AAEL012154	NA	NA	NA
637	Pyrimidine metabolism	5567111||cytosolic purine 5'-nucleotidase isoform X1 [KO:K01081]	AAEL024497	NA	NA	NA
638	Pyrimidine metabolism	5574223||protein 5NUC [KO:K19970]	AAEL012382	NA	NA	NA
639	Pyrimidine metabolism	5567097||uridine phosphorylase 1 isoform X1 [KO:K00757]	AAEL005839	NA	NA	NA
640	Pyrimidine metabolism	5566172||uncharacterized protein LOC5566172 [KO:K16330]	AAEL005216	NA	NA	NA
641	Pyrimidine metabolism	5573774||7-methylguanosine phosphate-specific 5'-nucleotidase [KO:K24242]	AAEL000258	NA	NA	NA
642	Pyrimidine metabolism	5568079||uncharacterized protein LOC5568079 [KO:K01489]	AAEL006518	AAEL025432	NA	NA
643	Pyrimidine metabolism	110680422||uncharacterized protein LOC110680422 [KO:K01489]	AAEL006518	AAEL025432	NA	NA
644	Pyrimidine metabolism	110680439||ribonucleoside-diphosphate reductase large subunit-like [KO:K10807]	AAEL023255	NA	NA	NA
645	Pyrimidine metabolism	5573651||ribonucleoside-diphosphate reductase large subunit [KO:K10807]	AAEL010644	AAEL023255	NA	NA
646	Pyrimidine metabolism	23687795||LOW QUALITY PROTEIN: ribonucleoside-diphosphate reductase subunit M2 [KO:K10808]	AAEL017375	NA	NA	NA
647	Pyrimidine metabolism	5573705||ribonucleoside-diphosphate reductase subunit M2 isoform X2 [KO:K10808]	AAEL010691	NA	NA	NA
648	Pyrimidine metabolism	5574363||HD domain-containing protein 2 isoform X2 [KO:K07023]	AAEL011081	NA	NA	NA
649	Pyrimidine metabolism	5579214||deoxynucleoside kinase isoform X2 [KO:K05961]	AAEL014055	NA	NA	NA
650	Pyrimidine metabolism	5564022||deoxycytidylate deaminase [KO:K01493]	AAEL014287	NA	NA	NA
651	Pyrimidine metabolism	5569622||thymidylate kinase [KO:K00943]	AAEL001246	NA	NA	NA
652	Pyrimidine metabolism	5576571||deoxyuridine 5'-triphosphate nucleotidohydrolase [KO:K01520]	AAEL012629	NA	NA	NA
653	Pyrimidine metabolism	5577671||thymidylate synthase [KO:K00560]	AAEL013305	NA	NA	NA
654	Pyrimidine metabolism	5573038||dihydropyrimidine dehydrogenase [NADP(+)]	AAEL025993	NA	NA	NA
655	Pyrimidine metabolism	5569430||dihydropyrimidinase isoform X2 [KO:K01464]	AAEL007633	NA	NA	NA
656	Pyrimidine metabolism	5573103||beta-ureidopropionase [KO:K01431]	AAEL010284	NA	NA	NA
657	Alanine, aspartate and glutamate metabolism	5576532||aspartate aminotransferase, cytoplasmic [KO:K14454]	AAEL012579	NA	NA	NA
658	Alanine, aspartate and glutamate metabolism	5574496||aspartate aminotransferase, mitochondrial [KO:K14455]	AAEL002399	NA	NA	NA
659	Alanine, aspartate and glutamate metabolism	5576648||D-aspartate oxidase [KO:K00272]	AAEL012674	NA	NA	NA
660	Alanine, aspartate and glutamate metabolism	5580112||probable isoaspartyl peptidase/L-asparaginase GA20639 [KO:K13051]	AAEL010938	NA	NA	NA
661	Alanine, aspartate and glutamate metabolism	5580113||isoaspartyl peptidase/L-asparaginase [KO:K13051]	AAEL020441	NA	NA	NA
662	Alanine, aspartate and glutamate metabolism	5579278||asparagine synthetase [glutamine-hydrolyzing]	AAEL015631	NA	NA	NA
663	Alanine, aspartate and glutamate metabolism	5567770||omega-amidase NIT2 [KO:K13566]	AAEL000111	NA	NA	NA
664	Alanine, aspartate and glutamate metabolism	5567772||omega-amidase NIT2 [KO:K13566]	AAEL000143	NA	NA	NA
665	Alanine, aspartate and glutamate metabolism	5567773||omega-amidase NIT2 [KO:K13566]	AAEL000146	NA	NA	NA
666	Alanine, aspartate and glutamate metabolism	5572547||alanine aminotransferase 1 [KO:K00814]	AAEL009872	NA	NA	NA
667	Alanine, aspartate and glutamate metabolism	5572541||alanine aminotransferase 1 [KO:K00814]	AAEL028144	NA	NA	NA
668	Alanine, aspartate and glutamate metabolism	5573438||serine--pyruvate aminotransferase, mitochondrial [KO:K00830]	AAEL010480	NA	NA	NA
669	Alanine, aspartate and glutamate metabolism	5578354||serine--pyruvate aminotransferase [KO:K00830]	AAEL003508	NA	NA	NA
670	Alanine, aspartate and glutamate metabolism	5565436||LOW QUALITY PROTEIN: alanine--glyoxylate aminotransferase 2, mitochondrial [KO:K00827]	AAEL026231	NA	NA	NA
671	Alanine, aspartate and glutamate metabolism	5565274||argininosuccinate synthase [KO:K01940]	AAEL004701	NA	NA	NA
672	Alanine, aspartate and glutamate metabolism	5577897||argininosuccinate lyase [KO:K01755]	AAEL003345	NA	NA	NA
673	Alanine, aspartate and glutamate metabolism	5577407||adenylosuccinate synthetase [KO:K01939]	AAEL003161	NA	NA	NA
674	Alanine, aspartate and glutamate metabolism	23687388||adenylosuccinate lyase [KO:K01756]	AAEL027199	NA	NA	NA
675	Alanine, aspartate and glutamate metabolism	5575655||glutamate decarboxylase [KO:K01580]	AAEL011981	NA	NA	NA
676	Alanine, aspartate and glutamate metabolism	5576553||4-aminobutyrate aminotransferase, mitochondrial [KO:K13524]	AAEL014886	NA	NA	NA
677	Alanine, aspartate and glutamate metabolism	5565255||uncharacterized protein LOC5565255 [KO:K00139]	AAEL004685	NA	NA	NA
678	Alanine, aspartate and glutamate metabolism	5565246||putative glutamate synthase [NADPH]	AAEL014768	NA	NA	NA
679	Alanine, aspartate and glutamate metabolism	5573374||glutamate dehydrogenase, mitochondrial isoform X2 [KO:K00261]	AAEL010464	NA	NA	NA
680	Alanine, aspartate and glutamate metabolism	5578916||glutamate dehydrogenase, mitochondrial [KO:K00261]	AAEL003757	NA	NA	NA
681	Alanine, aspartate and glutamate metabolism	5566485||delta-1-pyrroline-5-carboxylate dehydrogenase, mitochondrial [KO:K00294]	AAEL005422	NA	NA	NA
682	Alanine, aspartate and glutamate metabolism	5577984||glutamine synthetase 2 cytoplasmic isoform X2 [KO:K01915]	AAEL013458	NA	NA	NA
683	Alanine, aspartate and glutamate metabolism	5572786||glutamine synthetase 1, mitochondrial [KO:K01915]	AAEL001887	NA	NA	NA
684	Alanine, aspartate and glutamate metabolism	5572005||CAD protein [KO:K11540]	AAEL009475	NA	NA	NA
685	Alanine, aspartate and glutamate metabolism	5570787||glutaminase liver isoform, mitochondrial isoform X2 [KO:K01425]	AAEL008559	NA	NA	NA
686	Alanine, aspartate and glutamate metabolism	5572082||glutamine--fructose-6-phosphate aminotransferase [isomerizing]	AAEL009510	NA	NA	NA
687	Alanine, aspartate and glutamate metabolism	5578623||amidophosphoribosyltransferase [KO:K00764]	AAEL003581	NA	NA	NA
688	Glycine, serine and threonine metabolism	5567076||probable low-specificity L-threonine aldolase 2 [KO:K01620]	AAEL005819	NA	NA	NA
689	Glycine, serine and threonine metabolism	5574978||serine hydroxymethyltransferase, cytosolic isoform X2 [KO:K00600]	AAEL002510	NA	NA	NA
690	Glycine, serine and threonine metabolism	5573438||serine--pyruvate aminotransferase, mitochondrial [KO:K00830]	AAEL010480	NA	NA	NA
691	Glycine, serine and threonine metabolism	5578354||serine--pyruvate aminotransferase [KO:K00830]	AAEL003508	NA	NA	NA
692	Glycine, serine and threonine metabolism	5572232||glyoxylate reductase/hydroxypyruvate reductase [KO:K00049]	AAEL009676	NA	NA	NA
693	Glycine, serine and threonine metabolism	5565000||glyoxylate reductase/hydroxypyruvate reductase [KO:K00049]	AAEL004529	NA	NA	NA
694	Glycine, serine and threonine metabolism	5564976||glyoxylate reductase/hydroxypyruvate reductase isoform X1 [KO:K00049]	AAEL004532	NA	NA	NA
695	Glycine, serine and threonine metabolism	5572654||glycerate kinase isoform X2 [KO:K11529]	AAEL018707	NA	NA	NA
696	Glycine, serine and threonine metabolism	5567423||phosphoglycerate mutase 2 [KO:K01834]	AAEL006070	NA	NA	NA
697	Glycine, serine and threonine metabolism	5569239||uncharacterized protein LOC5569239 isoform X1 [KO:K01834]	AAEL007495	NA	NA	NA
698	Glycine, serine and threonine metabolism	5566353||D-3-phosphoglycerate dehydrogenase [KO:K00058]	AAEL005336	NA	NA	NA
699	Glycine, serine and threonine metabolism	5576518||probable phosphoserine aminotransferase [KO:K00831]	AAEL012578	NA	NA	NA
700	Glycine, serine and threonine metabolism	5568588||phosphoserine phosphatase isoform X2 [KO:K01079]	AAEL001100	NA	NA	NA
701	Glycine, serine and threonine metabolism	5576084||2-amino-3-ketobutyrate coenzyme A ligase, mitochondrial [KO:K00639]	AAEL012318	NA	NA	NA
702	Glycine, serine and threonine metabolism	5578114||L-threonine 3-dehydrogenase, mitochondrial [KO:K15789]	AAEL003443	NA	NA	NA
703	Glycine, serine and threonine metabolism	5569629||5-aminolevulinate synthase, nonspecific, mitochondrial isoform X2 [KO:K00643]	AAEL007787	NA	NA	NA
704	Glycine, serine and threonine metabolism	5563688||amine oxidase [flavin-containing]	AAEL000542	NA	NA	NA
705	Glycine, serine and threonine metabolism	5564415||LOW QUALITY PROTEIN: glycine dehydrogenase (decarboxylating), mitochondrial [KO:K00281]	AAEL014426	NA	NA	NA
706	Glycine, serine and threonine metabolism	5573084||aminomethyltransferase, mitochondrial [KO:K00605]	AAEL010276	NA	NA	NA
707	Glycine, serine and threonine metabolism	5568521||dihydrolipoyl dehydrogenase, mitochondrial [KO:K00382]	AAEL006928	NA	NA	NA
708	Glycine, serine and threonine metabolism	5575143||glycine cleavage system H protein, mitochondrial [KO:K02437]	AAEL012974	NA	NA	NA
709	Glycine, serine and threonine metabolism	5569995||D-amino-acid oxidase [KO:K00273]	AAEL000213	NA	NA	NA
710	Glycine, serine and threonine metabolism	5569998||D-amino-acid oxidase [KO:K00273]	AAEL000164	NA	NA	NA
711	Glycine, serine and threonine metabolism	5565436||LOW QUALITY PROTEIN: alanine--glyoxylate aminotransferase 2, mitochondrial [KO:K00827]	AAEL026231	NA	NA	NA
712	Glycine, serine and threonine metabolism	5575285||putative aldehyde dehydrogenase family 7 member A1 homolog [KO:K14085]	AAEL011756	NA	NA	NA
713	Glycine, serine and threonine metabolism	110678056||putative aldehyde dehydrogenase family 7 member A1 homolog isoform X1 [KO:K14085]	AAEL027336	NA	NA	NA
714	Glycine, serine and threonine metabolism	5565677||LOW QUALITY PROTEIN: sarcosine dehydrogenase, mitochondrial [KO:K00314]	AAEL014936	NA	NA	NA
715	Glycine, serine and threonine metabolism	5572760||sarcosine dehydrogenase, mitochondrial [KO:K00314]	AAEL020430	NA	NA	NA
716	Glycine, serine and threonine metabolism	5576784||glycine N-methyltransferase [KO:K00552]	AAEL012764	NA	NA	NA
717	Glycine, serine and threonine metabolism	5570648||cystathionine beta-synthase [KO:K01697]	AAEL008468	NA	NA	NA
718	Glycine, serine and threonine metabolism	5570649||cystathionine beta-synthase [KO:K01697]	AAEL008467	NA	NA	NA
719	Glycine, serine and threonine metabolism	5564056||cystathionine gamma-lyase [KO:K01758]	AAEL004059	NA	NA	NA
720	Glycine, serine and threonine metabolism	5578555||uncharacterized protein LOC5578555 [KO:K01754]	AAEL003564	NA	NA	NA
721	Glycine, serine and threonine metabolism	5578556||uncharacterized protein LOC5578556 [KO:K01754]	AAEL003568	NA	NA	NA
722	Cysteine and methionine metabolism	5564056||cystathionine gamma-lyase [KO:K01758]	AAEL004059	NA	NA	NA
723	Cysteine and methionine metabolism	5564787||kynurenine--oxoglutarate transaminase 3 [KO:K00816]	AAEL004435	NA	NA	NA
724	Cysteine and methionine metabolism	5570648||cystathionine beta-synthase [KO:K01697]	AAEL008468	NA	NA	NA
725	Cysteine and methionine metabolism	5570649||cystathionine beta-synthase [KO:K01697]	AAEL008467	NA	NA	NA
726	Cysteine and methionine metabolism	5565322||uncharacterized protein LOC5565322 [KO:K00547]	AAEL004728	NA	NA	NA
727	Cysteine and methionine metabolism	5564925||S-adenosylmethionine synthase isoform X1 [KO:K00789]	AAEL019568	NA	NA	NA
728	Cysteine and methionine metabolism	5568820||S-adenosylmethionine decarboxylase proenzyme isoform X2 [KO:K01611]	AAEL001176	NA	NA	NA
729	Cysteine and methionine metabolism	5572853||spermidine synthase isoform X1 [KO:K00797]	AAEL010071	NA	NA	NA
730	Cysteine and methionine metabolism	110680303||spermidine synthase-like [KO:K00797]	AAEL022340	NA	NA	NA
731	Cysteine and methionine metabolism	5570348||spermine synthase isoform X2 [KO:K00802]	AAEL001378	NA	NA	NA
732	Cysteine and methionine metabolism	5575922||S-methyl-5'-thioadenosine phosphorylase [KO:K00772]	AAEL012172	NA	NA	NA
733	Cysteine and methionine metabolism	5578712||methylthioribose-1-phosphate isomerase [KO:K08963]	AAEL013828	NA	NA	NA
734	Cysteine and methionine metabolism	5575432||probable methylthioribulose-1-phosphate dehydratase isoform X2 [KO:K08964]	AAEL011830	NA	NA	NA
735	Cysteine and methionine metabolism	5565540||1,2-dihydroxy-3-keto-5-methylthiopentene dioxygenase [KO:K08967]	AAEL004860	NA	NA	NA
736	Cysteine and methionine metabolism	5571325||tyrosine aminotransferase [KO:K00815]	AAEL008963	NA	NA	NA
737	Cysteine and methionine metabolism	5576784||glycine N-methyltransferase [KO:K00552]	AAEL012764	NA	NA	NA
738	Cysteine and methionine metabolism	5579820||putative adenosylhomocysteinase 3 isoform X1 [KO:K01251]	AAEL005524	NA	NA	NA
739	Cysteine and methionine metabolism	5570455||adenosylhomocysteinase [KO:K01251]	AAEL008341	NA	NA	NA
740	Cysteine and methionine metabolism	5569753||branched-chain-amino-acid aminotransferase, cytosolic [KO:K00826]	AAEL026440	NA	NA	NA
741	Cysteine and methionine metabolism	5565436||LOW QUALITY PROTEIN: alanine--glyoxylate aminotransferase 2, mitochondrial [KO:K00827]	AAEL026231	NA	NA	NA
742	Cysteine and methionine metabolism	5570136||glutamate--cysteine ligase [KO:K11204]	AAEL008105	NA	NA	NA
743	Cysteine and methionine metabolism	5566585||glutamate--cysteine ligase regulatory subunit [KO:K11205]	AAEL000759	NA	NA	NA
744	Cysteine and methionine metabolism	5571567||glutathione synthetase isoform X1 [KO:K21456]	AAEL009154	NA	NA	NA
745	Cysteine and methionine metabolism	5569163||cysteine dioxygenase type 1 [KO:K00456]	AAEL026357	NA	NA	NA
746	Cysteine and methionine metabolism	5576532||aspartate aminotransferase, cytoplasmic [KO:K14454]	AAEL012579	NA	NA	NA
747	Cysteine and methionine metabolism	5574496||aspartate aminotransferase, mitochondrial [KO:K14455]	AAEL002399	NA	NA	NA
748	Cysteine and methionine metabolism	5575706||L-lactate dehydrogenase [KO:K00016]	AAEL012014	NA	NA	NA
749	Cysteine and methionine metabolism	5569520||malate dehydrogenase, cytoplasmic isoform X1 [KO:K00025]	AAEL007707	NA	NA	NA
750	Cysteine and methionine metabolism	5570233||malate dehydrogenase, mitochondrial [KO:K00026]	AAEL008166	NA	NA	NA
751	Cysteine and methionine metabolism	5566353||D-3-phosphoglycerate dehydrogenase [KO:K00058]	AAEL005336	NA	NA	NA
752	Cysteine and methionine metabolism	5576518||probable phosphoserine aminotransferase [KO:K00831]	AAEL012578	NA	NA	NA
753	Valine, leucine and isoleucine degradation	5569753||branched-chain-amino-acid aminotransferase, cytosolic [KO:K00826]	AAEL026440	NA	NA	NA
754	Valine, leucine and isoleucine degradation	5570559||2-oxoisovalerate dehydrogenase subunit alpha, mitochondrial [KO:K00166]	AAEL008366	NA	NA	NA
755	Valine, leucine and isoleucine degradation	23687479||2-oxoisovalerate dehydrogenase subunit beta, mitochondrial [KO:K00167]	AAEL017059	NA	NA	NA
756	Valine, leucine and isoleucine degradation	5572378||lipoamide acyltransferase component of branched-chain alpha-keto acid dehydrogenase complex, mitochondrial [KO:K09699]	AAEL009766	NA	NA	NA
757	Valine, leucine and isoleucine degradation	5568521||dihydrolipoyl dehydrogenase, mitochondrial [KO:K00382]	AAEL006928	NA	NA	NA
758	Valine, leucine and isoleucine degradation	5566975||short-chain specific acyl-CoA dehydrogenase, mitochondrial [KO:K00248]	AAEL005732	NA	NA	NA
759	Valine, leucine and isoleucine degradation	5564156||short-chain specific acyl-CoA dehydrogenase, mitochondrial [KO:K00248]	AAEL004127	NA	NA	NA
760	Valine, leucine and isoleucine degradation	110680419||short-chain specific acyl-CoA dehydrogenase, mitochondrial-like [KO:K00248]	AAEL021809	NA	NA	NA
761	Valine, leucine and isoleucine degradation	5564158||short-chain specific acyl-CoA dehydrogenase, mitochondrial [KO:K00248]	AAEL004137	NA	NA	NA
762	Valine, leucine and isoleucine degradation	5564469||probable medium-chain specific acyl-CoA dehydrogenase, mitochondrial [KO:K00249]	AAEL014452	NA	NA	NA
763	Valine, leucine and isoleucine degradation	5577139||isovaleryl-CoA dehydrogenase, mitochondrial [KO:K00253]	AAEL003125	NA	NA	NA
764	Valine, leucine and isoleucine degradation	5569333||short/branched chain specific acyl-CoA dehydrogenase, mitochondrial [KO:K09478]	AAEL007555	NA	NA	NA
765	Valine, leucine and isoleucine degradation	5572923||trifunctional enzyme subunit alpha, mitochondrial [KO:K07515]	AAEL010146	NA	NA	NA
766	Valine, leucine and isoleucine degradation	5563904||probable enoyl-CoA hydratase, mitochondrial [KO:K07511]	AAEL003993	NA	NA	NA
767	Valine, leucine and isoleucine degradation	5576217||hydroxyacyl-coenzyme A dehydrogenase, mitochondrial isoform X1 [KO:K00022]	AAEL029007	NA	NA	NA
768	Valine, leucine and isoleucine degradation	5571804||3-hydroxyacyl-CoA dehydrogenase type-2 isoform X2 [KO:K08683]	AAEL009324	NA	NA	NA
769	Valine, leucine and isoleucine degradation	5571801||3-hydroxyacyl-CoA dehydrogenase type-2 [KO:K08683]	AAEL009328	NA	NA	NA
770	Valine, leucine and isoleucine degradation	5573712||3-ketoacyl-CoA thiolase, mitochondrial [KO:K07508]	AAEL010697	NA	NA	NA
771	Valine, leucine and isoleucine degradation	5574197||trifunctional enzyme subunit beta, mitochondrial [KO:K07509]	AAEL002296	NA	NA	NA
772	Valine, leucine and isoleucine degradation	110680500||3-hydroxyisobutyryl-CoA hydrolase, mitochondrial-like [KO:K05605]	AAEL010008	AAEL026984	NA	NA
773	Valine, leucine and isoleucine degradation	5572727||3-hydroxyisobutyryl-CoA hydrolase, mitochondrial [KO:K05605]	AAEL010008	AAEL026984	NA	NA
774	Valine, leucine and isoleucine degradation	5570838||LOW QUALITY PROTEIN: putative oxidoreductase GLYR1 homolog [KO:K00020]	AAEL027138	NA	NA	NA
775	Valine, leucine and isoleucine degradation	5573547||LOW QUALITY PROTEIN: putative oxidoreductase GLYR1 homolog [KO:K00020]	AAEL010580	NA	NA	NA
776	Valine, leucine and isoleucine degradation	5576517||LOW QUALITY PROTEIN: putative oxidoreductase GLYR1 homolog [KO:K00020]	AAEL012580	NA	NA	NA
777	Valine, leucine and isoleucine degradation	5568239||putative oxidoreductase GLYR1 homolog isoform X1 [KO:K00020]	AAEL006684	NA	NA	NA
778	Valine, leucine and isoleucine degradation	23687831||LOW QUALITY PROTEIN: putative oxidoreductase GLYR1 homolog [KO:K00020]	AAEL019749	NA	NA	NA
779	Valine, leucine and isoleucine degradation	110676973||LOW QUALITY PROTEIN: putative oxidoreductase GLYR1 homolog [KO:K00020]	AAEL019750	NA	NA	NA
780	Valine, leucine and isoleucine degradation	5571238||LOW QUALITY PROTEIN: putative oxidoreductase GLYR1 homolog [KO:K00020]	AAEL021830	NA	NA	NA
781	Valine, leucine and isoleucine degradation	110679193||LOW QUALITY PROTEIN: putative oxidoreductase GLYR1 homolog [KO:K00020]	AAEL024894	NA	NA	NA
782	Valine, leucine and isoleucine degradation	5578900||probable 3-hydroxyisobutyrate dehydrogenase, mitochondrial [KO:K23146]	AAEL013904	NA	NA	NA
783	Valine, leucine and isoleucine degradation	5568558||probable methylmalonate-semialdehyde dehydrogenase [acylating]	AAEL001134	NA	NA	NA
784	Valine, leucine and isoleucine degradation	5563729||retinal dehydrogenase 2 [KO:K00128]	AAEL014080	NA	NA	NA
785	Valine, leucine and isoleucine degradation	5571397||aldehyde dehydrogenase, mitochondrial [KO:K00128]	AAEL009029	NA	NA	NA
786	Valine, leucine and isoleucine degradation	5575933||aldehyde dehydrogenase, dimeric NADP-preferring [KO:K00128]	AAEL012162	NA	NA	NA
787	Valine, leucine and isoleucine degradation	5572673||retinal dehydrogenase 1 [KO:K00128]	AAEL009948	NA	NA	NA
788	Valine, leucine and isoleucine degradation	5575285||putative aldehyde dehydrogenase family 7 member A1 homolog [KO:K14085]	AAEL011756	NA	NA	NA
789	Valine, leucine and isoleucine degradation	110678056||putative aldehyde dehydrogenase family 7 member A1 homolog isoform X1 [KO:K14085]	AAEL027336	NA	NA	NA
790	Valine, leucine and isoleucine degradation	5578522||acyl-CoA synthetase family member 3, mitochondrial [KO:K18660]	AAEL013731	NA	NA	NA
791	Valine, leucine and isoleucine degradation	5576553||4-aminobutyrate aminotransferase, mitochondrial [KO:K13524]	AAEL014886	NA	NA	NA
792	Valine, leucine and isoleucine degradation	5565436||LOW QUALITY PROTEIN: alanine--glyoxylate aminotransferase 2, mitochondrial [KO:K00827]	AAEL026231	NA	NA	NA
793	Valine, leucine and isoleucine degradation	5573091||methylcrotonoyl-CoA carboxylase subunit alpha, mitochondrial [KO:K01968]	AAEL010296	NA	NA	NA
794	Valine, leucine and isoleucine degradation	5579025||probable methylcrotonoyl-CoA carboxylase beta chain, mitochondrial [KO:K01969]	AAEL013967	NA	NA	NA
795	Valine, leucine and isoleucine degradation	5572081||methylglutaconyl-CoA hydratase, mitochondrial [KO:K05607]	AAEL009501	NA	NA	NA
796	Valine, leucine and isoleucine degradation	5573392||hydroxymethylglutaryl-CoA lyase, mitochondrial [KO:K01640]	AAEL002065	NA	NA	NA
797	Valine, leucine and isoleucine degradation	5574420||succinyl-CoA:3-ketoacid-coenzyme A transferase, mitochondrial isoform X1 [KO:K01027]	AAEL019780	NA	NA	NA
798	Valine, leucine and isoleucine degradation	5568498||uncharacterized protein LOC5568498 [KO:K00626]	AAEL006912	NA	NA	NA
799	Valine, leucine and isoleucine degradation	5568202||acetyl-CoA acetyltransferase, mitochondrial [KO:K00626]	AAEL006634	NA	NA	NA
800	Valine, leucine and isoleucine degradation	5566126||hydroxymethylglutaryl-CoA synthase 1 [KO:K01641]	AAEL005201	NA	NA	NA
801	Valine, leucine and isoleucine biosynthesis	5578555||uncharacterized protein LOC5578555 [KO:K01754]	AAEL003564	NA	NA	NA
802	Valine, leucine and isoleucine biosynthesis	5578556||uncharacterized protein LOC5578556 [KO:K01754]	AAEL003568	NA	NA	NA
803	Valine, leucine and isoleucine biosynthesis	5569753||branched-chain-amino-acid aminotransferase, cytosolic [KO:K00826]	AAEL026440	NA	NA	NA
804	Lysine degradation	5565118||alpha-aminoadipic semialdehyde synthase, mitochondrial [KO:K14157]	AAEL014734	NA	NA	NA
805	Lysine degradation	5575285||putative aldehyde dehydrogenase family 7 member A1 homolog [KO:K14085]	AAEL011756	NA	NA	NA
806	Lysine degradation	110678056||putative aldehyde dehydrogenase family 7 member A1 homolog isoform X1 [KO:K14085]	AAEL027336	NA	NA	NA
807	Lysine degradation	5566495||probable 2-oxoglutarate dehydrogenase E1 component DHKTD1 homolog, mitochondrial [KO:K15791]	AAEL005429	NA	NA	NA
808	Lysine degradation	5575986||dihydrolipoyllysine-residue succinyltransferase component of 2-oxoglutarate dehydrogenase complex, mitochondrial [KO:K00658]	AAEL002764	NA	NA	NA
809	Lysine degradation	5568521||dihydrolipoyl dehydrogenase, mitochondrial [KO:K00382]	AAEL006928	NA	NA	NA
810	Lysine degradation	5565282||glutaryl-CoA dehydrogenase, mitochondrial [KO:K00252]	AAEL014797	NA	NA	NA
811	Lysine degradation	5572923||trifunctional enzyme subunit alpha, mitochondrial [KO:K07515]	AAEL010146	NA	NA	NA
812	Lysine degradation	5563904||probable enoyl-CoA hydratase, mitochondrial [KO:K07511]	AAEL003993	NA	NA	NA
813	Lysine degradation	5576217||hydroxyacyl-coenzyme A dehydrogenase, mitochondrial isoform X1 [KO:K00022]	AAEL029007	NA	NA	NA
814	Lysine degradation	5568498||uncharacterized protein LOC5568498 [KO:K00626]	AAEL006912	NA	NA	NA
815	Lysine degradation	5568202||acetyl-CoA acetyltransferase, mitochondrial [KO:K00626]	AAEL006634	NA	NA	NA
816	Lysine degradation	5563704||hydroxylysine kinase [KO:K18201]	AAEL003909	NA	NA	NA
817	Lysine degradation	5570685||calmodulin-lysine N-methyltransferase [KO:K18826]	AAEL008496	NA	NA	NA
818	Lysine degradation	5573555||histone-lysine N-methyltransferase trithorax isoform X1 [KO:K09186]	AAEL021963	NA	NA	NA
819	Lysine degradation	5566444||histone-lysine N-methyltransferase 2C isoform X1 [KO:K09188]	AAEL019556	NA	NA	NA
820	Lysine degradation	5568599||uncharacterized protein LOC5568599 isoform X1 [KO:K09189]	AAEL019594	NA	NA	NA
821	Lysine degradation	5573880||histone-lysine N-methyltransferase SETD1 [KO:K11422]	AAEL024670	NA	NA	NA
822	Lysine degradation	5572241||histone-lysine N-methyltransferase ash1 isoform X1 [KO:K06101]	AAEL009666	NA	NA	NA
823	Lysine degradation	5578792||histone-lysine N-methyltransferase SMYD3 [KO:K11426]	AAEL003674	NA	NA	NA
824	Lysine degradation	5573963||histone-lysine N-methyltransferase Su(var)3-9 isoform X1 [KO:K11419]	AAEL010826	NA	NA	NA
825	Lysine degradation	5577466||histone-lysine N-methyltransferase E(z) isoform X2 [KO:K11430]	AAEL013213	NA	NA	NA
826	Lysine degradation	110680195||LOW QUALITY PROTEIN: probable histone-lysine N-methyltransferase set-23 [KO:K11433]	AAEL026968	NA	NA	NA
827	Lysine degradation	5573316||probable histone-lysine N-methyltransferase Mes-4 isoform X2 [KO:K11424]	AAEL010414	NA	NA	NA
828	Lysine degradation	5567362||probable histone-lysine N-methyltransferase CG1716 [KO:K11423]	AAEL006013	NA	NA	NA
829	Lysine degradation	5579940||histone-lysine N-methyltransferase, H3 lysine-79 specific isoform X1 [KO:K11427]	AAEL019732	NA	NA	NA
830	Lysine degradation	5570016||N-lysine methyltransferase KMT5A-B [KO:K11428]	AAEL000193	NA	NA	NA
831	Lysine degradation	110677788||histone-lysine N-methyltransferase Suv4-20-like [KO:K11429]	AAEL008027	NA	NA	NA
832	Lysine degradation	5569935||histone-lysine N-methyltransferase Suv4-20 [KO:K11429]	AAEL026494	NA	NA	NA
833	Lysine degradation	23687649||transcription factor hamlet isoform X3 [KO:K04462]	AAEL017229	NA	NA	NA
834	Lysine degradation	5572349||uncharacterized protein LOC5572349 [KO:K00474]	AAEL009731	NA	NA	NA
835	Lysine degradation	5563729||retinal dehydrogenase 2 [KO:K00128]	AAEL014080	NA	NA	NA
836	Lysine degradation	5571397||aldehyde dehydrogenase, mitochondrial [KO:K00128]	AAEL009029	NA	NA	NA
837	Lysine degradation	5575933||aldehyde dehydrogenase, dimeric NADP-preferring [KO:K00128]	AAEL012162	NA	NA	NA
838	Lysine degradation	5572673||retinal dehydrogenase 1 [KO:K00128]	AAEL009948	NA	NA	NA
839	Lysine degradation	5572067||gamma-butyrobetaine dioxygenase [KO:K00471]	AAEL001707	NA	NA	NA
840	Lysine degradation	5570134||procollagen-lysine,2-oxoglutarate 5-dioxygenase 3 [KO:K13647]	AAEL008099	NA	NA	NA
841	Lysine degradation	5578193||glycosyltransferase 25 family member [KO:K11703]	AAEL003481	NA	NA	NA
842	Arginine and proline metabolism	5569724||ornithine decarboxylase 1 [KO:K01581]	AAEL007880	AAEL024196	NA	NA
843	Arginine and proline metabolism	5569732||ornithine decarboxylase [KO:K01581]	AAEL007878	NA	NA	NA
844	Arginine and proline metabolism	5565823||ornithine decarboxylase 1 [KO:K01581]	AAEL014995	NA	NA	NA
845	Arginine and proline metabolism	110679049||ornithine decarboxylase 1-like [KO:K01581]	AAEL007880	AAEL024196	NA	NA
846	Arginine and proline metabolism	5566925||ornithine decarboxylase isoform X1 [KO:K01581]	AAEL005694	NA	NA	NA
847	Arginine and proline metabolism	5563577||ornithine decarboxylase 1 [KO:K01581]	AAEL000044	NA	NA	NA
848	Arginine and proline metabolism	5572853||spermidine synthase isoform X1 [KO:K00797]	AAEL010071	NA	NA	NA
849	Arginine and proline metabolism	110680303||spermidine synthase-like [KO:K00797]	AAEL022340	NA	NA	NA
850	Arginine and proline metabolism	5570348||spermine synthase isoform X2 [KO:K00802]	AAEL001378	NA	NA	NA
851	Arginine and proline metabolism	5568820||S-adenosylmethionine decarboxylase proenzyme isoform X2 [KO:K01611]	AAEL001176	NA	NA	NA
852	Arginine and proline metabolism	5569283||peroxisomal N(1)-acetyl-spermine/spermidine oxidase [KO:K12259]	AAEL007523	NA	NA	NA
853	Arginine and proline metabolism	5571411||peroxisomal N(1)-acetyl-spermine/spermidine oxidase [KO:K12259]	AAEL009045	NA	NA	NA
854	Arginine and proline metabolism	5571410||spermine oxidase [KO:K12259]	AAEL009050	NA	NA	NA
855	Arginine and proline metabolism	5571412||spermine oxidase [KO:K12259]	AAEL009044	NA	NA	NA
856	Arginine and proline metabolism	5571934||spermine oxidase [KO:K12259]	AAEL018178	NA	NA	NA
857	Arginine and proline metabolism	5563729||retinal dehydrogenase 2 [KO:K00128]	AAEL014080	NA	NA	NA
858	Arginine and proline metabolism	5571397||aldehyde dehydrogenase, mitochondrial [KO:K00128]	AAEL009029	NA	NA	NA
859	Arginine and proline metabolism	5575933||aldehyde dehydrogenase, dimeric NADP-preferring [KO:K00128]	AAEL012162	NA	NA	NA
860	Arginine and proline metabolism	5572673||retinal dehydrogenase 1 [KO:K00128]	AAEL009948	NA	NA	NA
861	Arginine and proline metabolism	5575285||putative aldehyde dehydrogenase family 7 member A1 homolog [KO:K14085]	AAEL011756	NA	NA	NA
862	Arginine and proline metabolism	110678056||putative aldehyde dehydrogenase family 7 member A1 homolog isoform X1 [KO:K14085]	AAEL027336	NA	NA	NA
863	Arginine and proline metabolism	5571265||cytosolic non-specific dipeptidase [KO:K08660]	AAEL001588	NA	NA	NA
864	Arginine and proline metabolism	5573051||diamine acetyltransferase 2 [KO:K00657]	AAEL010220	NA	NA	NA
865	Arginine and proline metabolism	5563688||amine oxidase [flavin-containing]	AAEL000542	NA	NA	NA
866	Arginine and proline metabolism	5571596||arginine kinase isoform X6 [KO:K00934]	AAEL009185	NA	NA	NA
867	Arginine and proline metabolism	5567374||arginine kinase [KO:K00934]	AAEL006042	NA	NA	NA
868	Arginine and proline metabolism	5572370||nitric oxide synthase isoform X1 [KO:K13240]	AAEL009745	NA	NA	NA
869	Arginine and proline metabolism	5575552||arginase, hepatic [KO:K01476]	AAEL002675	NA	NA	NA
870	Arginine and proline metabolism	5566322||ornithine aminotransferase, mitochondrial isoform X1 [KO:K00819]	AAEL005289	NA	NA	NA
871	Arginine and proline metabolism	5568681||pyrroline-5-carboxylate reductase [KO:K00286]	AAEL007033	NA	NA	NA
872	Arginine and proline metabolism	5570606||pyrroline-5-carboxylate reductase [KO:K00286]	AAEL008418	NA	NA	NA
873	Arginine and proline metabolism	5572494||pyrroline-5-carboxylate reductase 1, mitochondrial [KO:K00286]	AAEL024717	NA	NA	NA
874	Arginine and proline metabolism	5577947||proline dehydrogenase 1, mitochondrial isoform X3 [KO:K00318]	AAEL013431	NA	NA	NA
875	Arginine and proline metabolism	5566485||delta-1-pyrroline-5-carboxylate dehydrogenase, mitochondrial [KO:K00294]	AAEL005422	NA	NA	NA
876	Arginine and proline metabolism	5568426||delta-1-pyrroline-5-carboxylate synthase [KO:K12657]	AAEL006834	NA	NA	NA
877	Arginine and proline metabolism	5567804||cytosol aminopeptidase [KO:K11142]	AAEL000108	NA	NA	NA
878	Arginine and proline metabolism	5577354||cytosol aminopeptidase isoform X2 [KO:K11142]	AAEL000424	NA	NA	NA
879	Arginine and proline metabolism	110676788||cytosol aminopeptidase-like [KO:K11142]	AAEL023987	NA	NA	NA
880	Arginine and proline metabolism	5568625||cytosol aminopeptidase [KO:K11142]	AAEL006975	NA	NA	NA
881	Arginine and proline metabolism	23687944||prolyl 4-hydroxylase subunit alpha-1 [KO:K00472]	AAEL017524	NA	NA	NA
882	Arginine and proline metabolism	5566949||prolyl 4-hydroxylase subunit alpha-1 isoform X1 [KO:K00472]	AAEL005714	NA	NA	NA
883	Arginine and proline metabolism	5568675||prolyl 4-hydroxylase subunit alpha-1 [KO:K00472]	AAEL007038	NA	NA	NA
884	Arginine and proline metabolism	5576532||aspartate aminotransferase, cytoplasmic [KO:K14454]	AAEL012579	NA	NA	NA
885	Arginine and proline metabolism	5574496||aspartate aminotransferase, mitochondrial [KO:K14455]	AAEL002399	NA	NA	NA
886	Arginine and proline metabolism	5569995||D-amino-acid oxidase [KO:K00273]	AAEL000213	NA	NA	NA
887	Arginine and proline metabolism	5569998||D-amino-acid oxidase [KO:K00273]	AAEL000164	NA	NA	NA
888	Histidine metabolism	5564807||histidine decarboxylase isoform X1 [KO:K01590]	AAEL009593	NA	NA	NA
889	Histidine metabolism	5563729||retinal dehydrogenase 2 [KO:K00128]	AAEL014080	NA	NA	NA
890	Histidine metabolism	5571397||aldehyde dehydrogenase, mitochondrial [KO:K00128]	AAEL009029	NA	NA	NA
891	Histidine metabolism	5575933||aldehyde dehydrogenase, dimeric NADP-preferring [KO:K00128]	AAEL012162	NA	NA	NA
892	Histidine metabolism	5572673||retinal dehydrogenase 1 [KO:K00128]	AAEL009948	NA	NA	NA
893	Histidine metabolism	5575285||putative aldehyde dehydrogenase family 7 member A1 homolog [KO:K14085]	AAEL011756	NA	NA	NA
894	Histidine metabolism	110678056||putative aldehyde dehydrogenase family 7 member A1 homolog isoform X1 [KO:K14085]	AAEL027336	NA	NA	NA
895	Histidine metabolism	5563688||amine oxidase [flavin-containing]	AAEL000542	NA	NA	NA
896	Histidine metabolism	5571756||carnosine N-methyltransferase [KO:K19787]	AAEL009276	NA	NA	NA
897	Histidine metabolism	110680789||LOW QUALITY PROTEIN: carnosine N-methyltransferase-like [KO:K19787]	AAEL021214	NA	NA	NA
898	Histidine metabolism	5571265||cytosolic non-specific dipeptidase [KO:K08660]	AAEL001588	NA	NA	NA
899	Tyrosine metabolism	5576532||aspartate aminotransferase, cytoplasmic [KO:K14454]	AAEL012579	NA	NA	NA
900	Tyrosine metabolism	5574496||aspartate aminotransferase, mitochondrial [KO:K14455]	AAEL002399	NA	NA	NA
901	Tyrosine metabolism	5571325||tyrosine aminotransferase [KO:K00815]	AAEL008963	NA	NA	NA
902	Tyrosine metabolism	5564745||4-hydroxyphenylpyruvate dioxygenase [KO:K00457]	AAEL014600	NA	NA	NA
903	Tyrosine metabolism	5578315||homogentisate 1,2-dioxygenase [KO:K00451]	AAEL013637	NA	NA	NA
904	Tyrosine metabolism	5575604||probable maleylacetoacetate isomerase 2 isoform X1 [KO:K01800]	AAEL011934	NA	NA	NA
905	Tyrosine metabolism	5575654||fumarylacetoacetase [KO:K01555]	AAEL011973	NA	NA	NA
906	Tyrosine metabolism	5566258||phenoloxidase 2 [KO:K00505]	AAEL015116	NA	NA	NA
907	Tyrosine metabolism	5566259||phenoloxidase 2 [KO:K00505]	AAEL015113	NA	NA	NA
908	Tyrosine metabolism	5578062||phenoloxidase 2 [KO:K00505]	AAEL013493	NA	NA	NA
909	Tyrosine metabolism	5574118||phenoloxidase 2 [KO:K00505]	AAEL020579	NA	NA	NA
910	Tyrosine metabolism	5575366||phenoloxidase 2 [KO:K00505]	AAEL011763	NA	NA	NA
911	Tyrosine metabolism	5575359||phenoloxidase 2 [KO:K00505]	AAEL011764	NA	NA	NA
912	Tyrosine metabolism	23687518||tyrosine 3-monooxygenase isoform X1 [KO:K00501]	AAEL017098	NA	NA	NA
913	Tyrosine metabolism	5563570||L-dopachrome tautomerase yellow-f [KO:K22203]	AAEL000024	NA	NA	NA
914	Tyrosine metabolism	5563621||L-dopachrome tautomerase yellow-f2 [KO:K22203]	AAEL000064	NA	NA	NA
915	Tyrosine metabolism	5563593||L-dopachrome tautomerase yellow-f [KO:K22203]	AAEL000029	NA	NA	NA
916	Tyrosine metabolism	5578213||aromatic-L-amino-acid decarboxylase [KO:K22329]	AAEL018302	NA	NA	NA
917	Tyrosine metabolism	5578207||aromatic-L-amino-acid decarboxylase [KO:K22329]	AAEL003462	NA	NA	NA
918	Tyrosine metabolism	5563940||aromatic-L-amino-acid decarboxylase isoform X2 [KO:K01593]	AAEL014238	NA	NA	NA
919	Tyrosine metabolism	5574019||tyramine beta-hydroxylase [KO:K00503]	AAEL010856	NA	NA	NA
920	Tyrosine metabolism	5563688||amine oxidase [flavin-containing]	AAEL000542	NA	NA	NA
921	Tyrosine metabolism	5573809||alpha-methyldopa hypersensitive protein [KO:K01618]	AAEL022306	NA	NA	NA
922	Tyrosine metabolism	5568019||alcohol dehydrogenase class-3 [KO:K00121]	AAEL006458	NA	NA	NA
923	Tyrosine metabolism	5568018||alcohol dehydrogenase class-3 [KO:K00121]	AAEL006471	NA	NA	NA
924	Tyrosine metabolism	5568028||alcohol dehydrogenase class-3 [KO:K00121]	AAEL006467	NA	NA	NA
925	Tyrosine metabolism	5578010||acylpyruvase FAHD1, mitochondrial [KO:K01557]	AAEL003365	NA	NA	NA
926	Phenylalanine metabolism	23687449||protein henna isoform X2 [KO:K00500]	AAEL017029	NA	NA	NA
927	Phenylalanine metabolism	110681048||LOW QUALITY PROTEIN: protein henna-like [KO:K00500]	AAEL021847	NA	NA	NA
928	Phenylalanine metabolism	5563940||aromatic-L-amino-acid decarboxylase isoform X2 [KO:K01593]	AAEL014238	NA	NA	NA
929	Phenylalanine metabolism	5563688||amine oxidase [flavin-containing]	AAEL000542	NA	NA	NA
930	Phenylalanine metabolism	5576532||aspartate aminotransferase, cytoplasmic [KO:K14454]	AAEL012579	NA	NA	NA
931	Phenylalanine metabolism	5574496||aspartate aminotransferase, mitochondrial [KO:K14455]	AAEL002399	NA	NA	NA
932	Phenylalanine metabolism	5571325||tyrosine aminotransferase [KO:K00815]	AAEL008963	NA	NA	NA
933	Phenylalanine metabolism	5564745||4-hydroxyphenylpyruvate dioxygenase [KO:K00457]	AAEL014600	NA	NA	NA
934	Tryptophan metabolism	5577377||tryptophan 2,3-dioxygenase [KO:K00453]	AAEL000428	NA	NA	NA
935	Tryptophan metabolism	5564939||kynurenine formamidase [KO:K01432]	AAEL004509	NA	NA	NA
936	Tryptophan metabolism	5571188||kynurenine 3-monooxygenase [KO:K00486]	AAEL008879	NA	NA	NA
937	Tryptophan metabolism	5566495||probable 2-oxoglutarate dehydrogenase E1 component DHKTD1 homolog, mitochondrial [KO:K15791]	AAEL005429	NA	NA	NA
938	Tryptophan metabolism	5575986||dihydrolipoyllysine-residue succinyltransferase component of 2-oxoglutarate dehydrogenase complex, mitochondrial [KO:K00658]	AAEL002764	NA	NA	NA
939	Tryptophan metabolism	5568521||dihydrolipoyl dehydrogenase, mitochondrial [KO:K00382]	AAEL006928	NA	NA	NA
940	Tryptophan metabolism	5565282||glutaryl-CoA dehydrogenase, mitochondrial [KO:K00252]	AAEL014797	NA	NA	NA
941	Tryptophan metabolism	5572923||trifunctional enzyme subunit alpha, mitochondrial [KO:K07515]	AAEL010146	NA	NA	NA
942	Tryptophan metabolism	5563904||probable enoyl-CoA hydratase, mitochondrial [KO:K07511]	AAEL003993	NA	NA	NA
943	Tryptophan metabolism	5576217||hydroxyacyl-coenzyme A dehydrogenase, mitochondrial isoform X1 [KO:K00022]	AAEL029007	NA	NA	NA
944	Tryptophan metabolism	5568498||uncharacterized protein LOC5568498 [KO:K00626]	AAEL006912	NA	NA	NA
945	Tryptophan metabolism	5568202||acetyl-CoA acetyltransferase, mitochondrial [KO:K00626]	AAEL006634	NA	NA	NA
946	Tryptophan metabolism	5564787||kynurenine--oxoglutarate transaminase 3 [KO:K00816]	AAEL004435	NA	NA	NA
947	Tryptophan metabolism	23687540||tryptophan 5-hydroxylase 1 [KO:K00502]	AAEL017120	NA	NA	NA
948	Tryptophan metabolism	5563940||aromatic-L-amino-acid decarboxylase isoform X2 [KO:K01593]	AAEL014238	NA	NA	NA
949	Tryptophan metabolism	5563688||amine oxidase [flavin-containing]	AAEL000542	NA	NA	NA
950	Tryptophan metabolism	5563729||retinal dehydrogenase 2 [KO:K00128]	AAEL014080	NA	NA	NA
951	Tryptophan metabolism	5571397||aldehyde dehydrogenase, mitochondrial [KO:K00128]	AAEL009029	NA	NA	NA
952	Tryptophan metabolism	5575933||aldehyde dehydrogenase, dimeric NADP-preferring [KO:K00128]	AAEL012162	NA	NA	NA
953	Tryptophan metabolism	5572673||retinal dehydrogenase 1 [KO:K00128]	AAEL009948	NA	NA	NA
954	Tryptophan metabolism	5575285||putative aldehyde dehydrogenase family 7 member A1 homolog [KO:K14085]	AAEL011756	NA	NA	NA
955	Tryptophan metabolism	110678056||putative aldehyde dehydrogenase family 7 member A1 homolog isoform X1 [KO:K14085]	AAEL027336	NA	NA	NA
956	Tryptophan metabolism	5574368||dopamine N-acetyltransferase isoform X1 [KO:K00669]	AAEL011088	NA	NA	NA
957	Tryptophan metabolism	5577893||catalase isoform X1 [KO:K03781]	AAEL013407	NA	NA	NA
958	Phenylalanine, tyrosine and tryptophan biosynthesis	5576532||aspartate aminotransferase, cytoplasmic [KO:K14454]	AAEL012579	NA	NA	NA
959	Phenylalanine, tyrosine and tryptophan biosynthesis	5574496||aspartate aminotransferase, mitochondrial [KO:K14455]	AAEL002399	NA	NA	NA
960	Phenylalanine, tyrosine and tryptophan biosynthesis	5571325||tyrosine aminotransferase [KO:K00815]	AAEL008963	NA	NA	NA
961	Phenylalanine, tyrosine and tryptophan biosynthesis	23687449||protein henna isoform X2 [KO:K00500]	AAEL017029	NA	NA	NA
962	Phenylalanine, tyrosine and tryptophan biosynthesis	110681048||LOW QUALITY PROTEIN: protein henna-like [KO:K00500]	AAEL021847	NA	NA	NA
963	beta-Alanine metabolism	5569335||cysteine sulfinic acid decarboxylase [KO:K18966]	AAEL007542	NA	NA	NA
964	beta-Alanine metabolism	5574133||cysteine sulfinic acid decarboxylase [KO:K18966]	AAEL010951	NA	NA	NA
965	beta-Alanine metabolism	5575655||glutamate decarboxylase [KO:K01580]	AAEL011981	NA	NA	NA
966	beta-Alanine metabolism	5571265||cytosolic non-specific dipeptidase [KO:K08660]	AAEL001588	NA	NA	NA
967	beta-Alanine metabolism	5576553||4-aminobutyrate aminotransferase, mitochondrial [KO:K13524]	AAEL014886	NA	NA	NA
968	beta-Alanine metabolism	5569283||peroxisomal N(1)-acetyl-spermine/spermidine oxidase [KO:K12259]	AAEL007523	NA	NA	NA
969	beta-Alanine metabolism	5571411||peroxisomal N(1)-acetyl-spermine/spermidine oxidase [KO:K12259]	AAEL009045	NA	NA	NA
970	beta-Alanine metabolism	5571410||spermine oxidase [KO:K12259]	AAEL009050	NA	NA	NA
971	beta-Alanine metabolism	5571412||spermine oxidase [KO:K12259]	AAEL009044	NA	NA	NA
972	beta-Alanine metabolism	5571934||spermine oxidase [KO:K12259]	AAEL018178	NA	NA	NA
973	beta-Alanine metabolism	5563729||retinal dehydrogenase 2 [KO:K00128]	AAEL014080	NA	NA	NA
974	beta-Alanine metabolism	5571397||aldehyde dehydrogenase, mitochondrial [KO:K00128]	AAEL009029	NA	NA	NA
975	beta-Alanine metabolism	5575933||aldehyde dehydrogenase, dimeric NADP-preferring [KO:K00128]	AAEL012162	NA	NA	NA
976	beta-Alanine metabolism	5572673||retinal dehydrogenase 1 [KO:K00128]	AAEL009948	NA	NA	NA
977	beta-Alanine metabolism	5575285||putative aldehyde dehydrogenase family 7 member A1 homolog [KO:K14085]	AAEL011756	NA	NA	NA
978	beta-Alanine metabolism	110678056||putative aldehyde dehydrogenase family 7 member A1 homolog isoform X1 [KO:K14085]	AAEL027336	NA	NA	NA
979	beta-Alanine metabolism	5573038||dihydropyrimidine dehydrogenase [NADP(+)]	AAEL025993	NA	NA	NA
980	beta-Alanine metabolism	5569430||dihydropyrimidinase isoform X2 [KO:K01464]	AAEL007633	NA	NA	NA
981	beta-Alanine metabolism	5573103||beta-ureidopropionase [KO:K01431]	AAEL010284	NA	NA	NA
982	beta-Alanine metabolism	5578900||probable 3-hydroxyisobutyrate dehydrogenase, mitochondrial [KO:K23146]	AAEL013904	NA	NA	NA
983	beta-Alanine metabolism	110680500||3-hydroxyisobutyryl-CoA hydrolase, mitochondrial-like [KO:K05605]	AAEL010008	AAEL026984	NA	NA
984	beta-Alanine metabolism	5572727||3-hydroxyisobutyryl-CoA hydrolase, mitochondrial [KO:K05605]	AAEL010008	AAEL026984	NA	NA
985	beta-Alanine metabolism	5572923||trifunctional enzyme subunit alpha, mitochondrial [KO:K07515]	AAEL010146	NA	NA	NA
986	beta-Alanine metabolism	5563904||probable enoyl-CoA hydratase, mitochondrial [KO:K07511]	AAEL003993	NA	NA	NA
987	beta-Alanine metabolism	5566975||short-chain specific acyl-CoA dehydrogenase, mitochondrial [KO:K00248]	AAEL005732	NA	NA	NA
988	beta-Alanine metabolism	5564156||short-chain specific acyl-CoA dehydrogenase, mitochondrial [KO:K00248]	AAEL004127	NA	NA	NA
989	beta-Alanine metabolism	110680419||short-chain specific acyl-CoA dehydrogenase, mitochondrial-like [KO:K00248]	AAEL021809	NA	NA	NA
990	beta-Alanine metabolism	5564158||short-chain specific acyl-CoA dehydrogenase, mitochondrial [KO:K00248]	AAEL004137	NA	NA	NA
991	beta-Alanine metabolism	5570810||probable peroxisomal acyl-coenzyme A oxidase 1 [KO:K00232]	AAEL008574	NA	NA	NA
992	beta-Alanine metabolism	5575181||peroxisomal acyl-coenzyme A oxidase 3 [KO:K00232]	AAEL000370	NA	NA	NA
993	beta-Alanine metabolism	5571144||peroxisomal acyl-coenzyme A oxidase 3 isoform X1 [KO:K00232]	AAEL008841	NA	NA	NA
994	beta-Alanine metabolism	5566281||probable peroxisomal acyl-coenzyme A oxidase 1 [KO:K00232]	AAEL000735	NA	NA	NA
995	beta-Alanine metabolism	5568558||probable methylmalonate-semialdehyde dehydrogenase [acylating]	AAEL001134	NA	NA	NA
996	Taurine and hypotaurine metabolism	5569163||cysteine dioxygenase type 1 [KO:K00456]	AAEL026357	NA	NA	NA
997	Taurine and hypotaurine metabolism	5575655||glutamate decarboxylase [KO:K01580]	AAEL011981	NA	NA	NA
998	Taurine and hypotaurine metabolism	5569335||cysteine sulfinic acid decarboxylase [KO:K18966]	AAEL007542	NA	NA	NA
999	Taurine and hypotaurine metabolism	5574133||cysteine sulfinic acid decarboxylase [KO:K18966]	AAEL010951	NA	NA	NA
1000	Taurine and hypotaurine metabolism	5571697||2-aminoethanethiol dioxygenase [KO:K10712]	AAEL003354	NA	NA	NA
1001	Taurine and hypotaurine metabolism	23687751||gamma-glutamyltranspeptidase 1 isoform X1 [KO:K18592]	AAEL017331	NA	NA	NA
1002	Taurine and hypotaurine metabolism	5579337||gamma-glutamyltranspeptidase 1 isoform X1 [KO:K18592]	AAEL019957	NA	NA	NA
1003	Taurine and hypotaurine metabolism	5564390||gamma-glutamyltranspeptidase 1 [KO:K18592]	AAEL004240	NA	NA	NA
1004	Taurine and hypotaurine metabolism	5575420||gamma-glutamyltranspeptidase 1 [KO:K18592]	AAEL011822	NA	NA	NA
1005	Taurine and hypotaurine metabolism	5575418||gamma-glutamyltranspeptidase 1 [KO:K18592]	AAEL026731	NA	NA	NA
1006	Taurine and hypotaurine metabolism	110681299||LOW QUALITY PROTEIN: gamma-glutamyltransferase light chain 1-like [KO:K18592]	AAEL021010	NA	NA	NA
1007	Phosphonate and phosphinate metabolism	5566800||ethanolamine-phosphate cytidylyltransferase isoform X3 [KO:K00967]	AAEL005651	NA	NA	NA
1008	Phosphonate and phosphinate metabolism	5570917||ethanolaminephosphotransferase 1 [KO:K00993]	AAEL001472	NA	NA	NA
1009	Phosphonate and phosphinate metabolism	5568233||ethanolaminephosphotransferase 1 isoform X2 [KO:K00993]	AAEL006667	NA	NA	NA
1010	Phosphonate and phosphinate metabolism	5564361||cholinephosphotransferase 1 isoform X1 [KO:K13644]	AAEL020132	NA	NA	NA
1011	Phosphonate and phosphinate metabolism	5575011||choline-phosphate cytidylyltransferase B isoform X2 [KO:K00968]	AAEL011564	NA	NA	NA
1012	Selenocompound metabolism	5564787||kynurenine--oxoglutarate transaminase 3 [KO:K00816]	AAEL004435	NA	NA	NA
1013	Selenocompound metabolism	5564056||cystathionine gamma-lyase [KO:K01758]	AAEL004059	NA	NA	NA
1014	Selenocompound metabolism	5576472||thioredoxin reductase 1, mitochondrial isoform X4 [KO:K22182]	AAEL002886	NA	NA	NA
1015	Selenocompound metabolism	5566724||bifunctional 3'-phosphoadenosine 5'-phosphosulfate synthase isoform X1 [KO:K13811]	AAEL005605	NA	NA	NA
1016	Selenocompound metabolism	5571153||selenide, water dikinase [KO:K01008]	AAEL008849	NA	NA	NA
1017	Selenocompound metabolism	5568765||selenide, water dikinase 2 [KO:K01008]	AAEL026716	NA	NA	NA
1018	Selenocompound metabolism	110677916||selenide, water dikinase 2-like isoform X1 [KO:K01008]	Selenocompound metabolism	NA	NA	NA
1019	Selenocompound metabolism	5564663||O-phosphoseryl-tRNA(Sec) selenium transferase isoform X1 [KO:K03341]	AAEL004385	NA	NA	NA
1020	Selenocompound metabolism	5563723||methionine--tRNA ligase, mitochondrial [KO:K01874]	AAEL003913	NA	NA	NA
1021	Selenocompound metabolism	5565077||methionine--tRNA ligase, cytoplasmic [KO:K01874]	AAEL014709	NA	NA	NA
1022	D-Amino acid metabolism	5570787||glutaminase liver isoform, mitochondrial isoform X2 [KO:K01425]	AAEL008559	NA	NA	NA
1023	D-Amino acid metabolism	5576648||D-aspartate oxidase [KO:K00272]	AAEL012674	NA	NA	NA
1024	D-Amino acid metabolism	5569995||D-amino-acid oxidase [KO:K00273]	AAEL000213	NA	NA	NA
1025	D-Amino acid metabolism	5569998||D-amino-acid oxidase [KO:K00273]	AAEL000164	NA	NA	NA
1026	Glutathione metabolism	23687751||gamma-glutamyltranspeptidase 1 isoform X1 [KO:K18592]	AAEL017331	NA	NA	NA
1027	Glutathione metabolism	5579337||gamma-glutamyltranspeptidase 1 isoform X1 [KO:K18592]	AAEL019957	NA	NA	NA
1028	Glutathione metabolism	5564390||gamma-glutamyltranspeptidase 1 [KO:K18592]	AAEL004240	NA	NA	NA
1029	Glutathione metabolism	5575420||gamma-glutamyltranspeptidase 1 [KO:K18592]	AAEL011822	NA	NA	NA
1030	Glutathione metabolism	5575418||gamma-glutamyltranspeptidase 1 [KO:K18592]	AAEL026731	NA	NA	NA
1031	Glutathione metabolism	110681299||LOW QUALITY PROTEIN: gamma-glutamyltransferase light chain 1-like [KO:K18592]	AAEL021010	NA	NA	NA
1032	Glutathione metabolism	5570054||gamma-glutamylcyclotransferase [KO:K00682]	AAEL000186	NA	NA	NA
1033	Glutathione metabolism	5565635||glutathione-specific gamma-glutamylcyclotransferase 1 [KO:K07232]	AAEL028015	NA	NA	NA
1034	Glutathione metabolism	5575800||putative glutathione-specific gamma-glutamylcyclotransferase 2 [KO:K07232]	AAEL012078	NA	NA	NA
1035	Glutathione metabolism	5564314||5-oxoprolinase [KO:K01469]	AAEL000581	NA	NA	NA
1036	Glutathione metabolism	5570136||glutamate--cysteine ligase [KO:K11204]	AAEL008105	NA	NA	NA
1037	Glutathione metabolism	5566585||glutamate--cysteine ligase regulatory subunit [KO:K11205]	AAEL000759	NA	NA	NA
1038	Glutathione metabolism	5571567||glutathione synthetase isoform X1 [KO:K21456]	AAEL009154	NA	NA	NA
1039	Glutathione metabolism	5567804||cytosol aminopeptidase [KO:K11142]	AAEL000108	NA	NA	NA
1040	Glutathione metabolism	5577354||cytosol aminopeptidase isoform X2 [KO:K11142]	AAEL000424	NA	NA	NA
1041	Glutathione metabolism	110676788||cytosol aminopeptidase-like [KO:K11142]	AAEL023987	NA	NA	NA
1042	Glutathione metabolism	5568625||cytosol aminopeptidase [KO:K11142]	AAEL006975	NA	NA	NA
1043	Glutathione metabolism	5576737||putative aminopeptidase W07G4	4 [KO:K01255]	AAEL002978	NA	NA
1044	Glutathione metabolism	5575967||aminopeptidase N [KO:K11140]	AAEL012217	NA	NA	NA
1045	Glutathione metabolism	5576800||aminopeptidase N [KO:K11140]	AAEL012783	NA	NA	NA
1046	Glutathione metabolism	5575831||aminopeptidase N isoform X1 [KO:K11140]	AAEL012099	NA	NA	NA
1047	Glutathione metabolism	5576802||aminopeptidase N [KO:K11140]	AAEL018249	NA	NA	NA
1048	Glutathione metabolism	5578897||aminopeptidase N [KO:K11140]	AAEL026458	NA	NA	NA
1049	Glutathione metabolism	5577667||aminopeptidase N [KO:K11140]	AAEL017244	NA	NA	NA
1050	Glutathione metabolism	5567085||aminopeptidase N [KO:K11140]	AAEL026928	NA	NA	NA
1051	Glutathione metabolism	5576799||aminopeptidase N [KO:K11140]	AAEL012776	NA	NA	NA
1052	Glutathione metabolism	5576798||aminopeptidase N [KO:K11140]	AAEL012774	NA	NA	NA
1053	Glutathione metabolism	5576801||aminopeptidase N [KO:K11140]	AAEL012778	NA	NA	NA
1054	Glutathione metabolism	5567081||aminopeptidase N [KO:K11140]	AAEL005808	NA	NA	NA
1055	Glutathione metabolism	5567084||membrane alanyl aminopeptidase [KO:K11140]	AAEL005821	NA	NA	NA
1056	Glutathione metabolism	5575832||aminopeptidase N isoform X1 [KO:K11140]	AAEL012103	NA	NA	NA
1057	Glutathione metabolism	5574652||aminopeptidase N [KO:K11140]	AAEL011292	NA	NA	NA
1058	Glutathione metabolism	5570210||aminopeptidase N isoform X1 [KO:K11140]	AAEL008163	NA	NA	NA
1059	Glutathione metabolism	5570209||aminopeptidase N [KO:K11140]	AAEL008162	NA	NA	NA
1060	Glutathione metabolism	5571520||aminopeptidase N [KO:K11140]	AAEL009108	NA	NA	NA
1061	Glutathione metabolism	5575673||glutamyl aminopeptidase [KO:K11140]	AAEL002696	NA	NA	NA
1062	Glutathione metabolism	5570211||aminopeptidase N [KO:K11140]	AAEL019828	NA	NA	NA
1063	Glutathione metabolism	5566780||membrane alanyl aminopeptidase [KO:K11140]	AAEL015247	NA	NA	NA
1064	Glutathione metabolism	5577668||aminopeptidase N [KO:K11140]	AAEL020609	NA	NA	NA
1065	Glutathione metabolism	5568408||microsomal glutathione S-transferase 1 [KO:K00799]	AAEL006829	NA	NA	NA
1066	Glutathione metabolism	5568354||glutathione S-transferase 1 [KO:K00799]	AAEL026530	NA	NA	NA
1067	Glutathione metabolism	5571381||glutathione S-transferase theta-1 [KO:K00799]	AAEL025929	NA	NA	NA
1068	Glutathione metabolism	5571385||glutathione S-transferase theta-3 [KO:K00799]	AAEL009016	NA	NA	NA
1069	Glutathione metabolism	5564405||glutathione S-transferase theta-1 [KO:K00799]	AAEL004229	NA	NA	NA
1070	Glutathione metabolism	5569847||glutathione S-transferase 1 [KO:K00799]	AAEL007962	NA	NA	NA
1071	Glutathione metabolism	5569856||glutathione S-transferase 1 [KO:K00799]	AAEL007964	AAEL020409	AAEL025173	NA
1072	Glutathione metabolism	110678069||glutathione S-transferase 1 [KO:K00799]	AAEL011752	NA	NA	NA
1073	Glutathione metabolism	5568355||glutathione S-transferase 1 isoform X1 [KO:K00799]	AAEL001061	NA	NA	NA
1074	Glutathione metabolism	5568358||glutathione S-transferase D7 [KO:K00799]	AAEL001090	NA	NA	NA
1075	Glutathione metabolism	5569853||glutathione S-transferase E14 [KO:K00799]	AAEL007955	NA	NA	NA
1076	Glutathione metabolism	5571386||glutathione S-transferase theta-1 [KO:K00799]	AAEL009017	NA	NA	NA
1077	Glutathione metabolism	5563650||glutathione S-transferase D4 [KO:K00799]	AAEL000092	NA	NA	NA
1078	Glutathione metabolism	5573455||glutathione S-transferase D7 isoform X1 [KO:K00799]	AAEL010500	NA	NA	NA
1079	Glutathione metabolism	5573538||glutathione S-transferase 1-1 [KO:K00799]	AAEL010582	NA	NA	NA
1080	Glutathione metabolism	5573540||glutathione S-transferase 1 [KO:K00799]	AAEL010591	NA	NA	NA
1081	Glutathione metabolism	5568346||glutathione S-transferase 1 [KO:K00799]	AAEL001054	NA	NA	NA
1082	Glutathione metabolism	5568347||glutathione S-transferase D5 [KO:K00799]	AAEL001059	NA	NA	NA
1083	Glutathione metabolism	5568353||glutathione S-transferase 1 [KO:K00799]	AAEL001071	NA	NA	NA
1084	Glutathione metabolism	5572935||microsomal glutathione S-transferase 1 [KO:K00799]	AAEL010157	AAEL023181	NA	NA
1085	Glutathione metabolism	5569857||glutathione S-transferase 1 [KO:K00799]	AAEL007948	AAEL022511	AAEL024134	AAEL027519
1086	Glutathione metabolism	5569859||glutathione S-transferase 1 [KO:K00799]	AAEL007947	NA	NA	NA
1087	Glutathione metabolism	5569844||glutathione S-transferase 1 [KO:K00799]	AAEL007954	NA	NA	NA
1088	Glutathione metabolism	110676851||glutathione S-transferase 1-like [KO:K00799]	AAEL007948	AAEL022511	AAEL024134	AAEL027519
1089	Glutathione metabolism	110676852||glutathione S-transferase 1-like [KO:K00799]	AAEL007948	AAEL022511	AAEL024134	AAEL027519
1090	Glutathione metabolism	110676853||glutathione S-transferase 1-like [KO:K00799]	AAEL007948	AAEL022511	AAEL024134	AAEL027519
1091	Glutathione metabolism	110676854||glutathione S-transferase 1-like [KO:K00799]	AAEL007951	AAEL023692	AAEL027003	NA
1092	Glutathione metabolism	110676855||glutathione S-transferase 1-like [KO:K00799]	AAEL007951	AAEL023692	AAEL027003	NA
1093	Glutathione metabolism	110676856||glutathione S-transferase 1-like [KO:K00799]	AAEL007951	AAEL023692	AAEL027003	NA
1094	Glutathione metabolism	110676857||glutathione S-transferase 1-like [KO:K00799]	AAEL007964	AAEL020409	AAEL025173	NA
1095	Glutathione metabolism	110676858||glutathione S-transferase 1-like [KO:K00799]	AAEL007964	AAEL020409	AAEL025173	NA
1096	Glutathione metabolism	5569858||glutathione S-transferase 1 [KO:K00799]	AAEL007946	NA	NA	NA
1097	Glutathione metabolism	5568410||microsomal glutathione S-transferase 1 [KO:K00799]	AAEL006818	NA	NA	NA
1098	Glutathione metabolism	110681143||microsomal glutathione S-transferase 1-like [KO:K00799]	AAEL010157	AAEL023181	NA	NA
1099	Glutathione metabolism	5575278||glutathione S-transferase isoform X1 [KO:K04097]	AAEL011741	NA	NA	NA
1100	Glutathione metabolism	5566298||isocitrate dehydrogenase [NADP]	AAEL000746	NA	NA	NA
1101	Glutathione metabolism	110677952||isocitrate dehydrogenase [NADP]	AAEL020590	AAEL028182	NA	NA
1102	Glutathione metabolism	5576561||isocitrate dehydrogenase [NADP]	AAEL020590	AAEL028182	NA	NA
1103	Glutathione metabolism	5567259||6-phosphogluconate dehydrogenase, decarboxylating [KO:K00033]	AAEL005931	NA	NA	NA
1104	Glutathione metabolism	5572093||glucose-6-phosphate 1-dehydrogenase isoform X1 [KO:K00036]	AAEL009507	NA	NA	NA
1105	Glutathione metabolism	5575813||probable phospholipid hydroperoxide glutathione peroxidase isoform X3 [KO:K00432]	AAEL012069	NA	NA	NA
1106	Glutathione metabolism	5571409||peroxiredoxin-6 [KO:K11188]	AAEL009051	NA	NA	NA
1107	Glutathione metabolism	23687505||pyrimidodiazepine synthase [KO:K00310]	AAEL017085	NA	NA	NA
1108	Glutathione metabolism	5569724||ornithine decarboxylase 1 [KO:K01581]	AAEL007880	AAEL024196	NA	NA
1109	Glutathione metabolism	5569732||ornithine decarboxylase [KO:K01581]	AAEL007878	NA	NA	NA
1110	Glutathione metabolism	5565823||ornithine decarboxylase 1 [KO:K01581]	AAEL014995	NA	NA	NA
1111	Glutathione metabolism	110679049||ornithine decarboxylase 1-like [KO:K01581]	AAEL007880	AAEL024196	NA	NA
1112	Glutathione metabolism	5566925||ornithine decarboxylase isoform X1 [KO:K01581]	AAEL005694	NA	NA	NA
1113	Glutathione metabolism	5563577||ornithine decarboxylase 1 [KO:K01581]	AAEL000044	NA	NA	NA
1114	Glutathione metabolism	5572853||spermidine synthase isoform X1 [KO:K00797]	AAEL010071	NA	NA	NA
1115	Glutathione metabolism	110680303||spermidine synthase-like [KO:K00797]	AAEL022340	NA	NA	NA
1116	Glutathione metabolism	5570348||spermine synthase isoform X2 [KO:K00802]	AAEL001378	NA	NA	NA
1117	Glutathione metabolism	110680439||ribonucleoside-diphosphate reductase large subunit-like [KO:K10807]	AAEL023255	NA	NA	NA
1118	Glutathione metabolism	5573651||ribonucleoside-diphosphate reductase large subunit [KO:K10807]	AAEL010644	AAEL023255	NA	NA
1119	Glutathione metabolism	23687795||LOW QUALITY PROTEIN: ribonucleoside-diphosphate reductase subunit M2 [KO:K10808]	AAEL017375	NA	NA	NA
1120	Glutathione metabolism	5573705||ribonucleoside-diphosphate reductase subunit M2 isoform X2 [KO:K10808]	AAEL010691	NA	NA	NA
1121	Starch and sucrose metabolism	5565449||maltase A3 [KO:K01187]	AAEL000642	NA	NA	NA
1122	Starch and sucrose metabolism	5573490||maltase 1 [KO:K01187]	AAEL010540	NA	NA	NA
1123	Starch and sucrose metabolism	5567723||uncharacterized protein LOC5567723 isoform X3 [KO:K01187]	AAEL006294	NA	NA	NA
1124	Starch and sucrose metabolism	5565453||probable maltase [KO:K01187]	AAEL000667	NA	NA	NA
1125	Starch and sucrose metabolism	5573497||maltase 2 [KO:K01187]	AAEL010532	NA	NA	NA
1126	Starch and sucrose metabolism	5578089||maltase A3 [KO:K01187]	AAEL003434	NA	NA	NA
1127	Starch and sucrose metabolism	5573491||maltase 2 isoform X1 [KO:K01187]	AAEL010536	NA	NA	NA
1128	Starch and sucrose metabolism	23687646||lysosomal alpha-glucosidase [KO:K12316]	AAEL017226	NA	NA	NA
1129	Starch and sucrose metabolism	5566725||UTP--glucose-1-phosphate uridylyltransferase isoform X2 [KO:K00963]	AAEL005617	NA	NA	NA
1130	Starch and sucrose metabolism	5564353||glycogen [starch]	AAEL004221	NA	NA	NA
1131	Starch and sucrose metabolism	5565513||anucleate primary sterigmata protein A isoform X1 [KO:K00750]	AAEL014863	NA	NA	NA
1132	Starch and sucrose metabolism	5573623||1,4-alpha-glucan-branching enzyme [KO:K00700]	AAEL010602	NA	NA	NA
1133	Starch and sucrose metabolism	5565921||glycogen phosphorylase [KO:K00688]	AAEL000703	NA	NA	NA
1134	Starch and sucrose metabolism	5572509||glycogen debranching enzyme isoform X1 [KO:K01196]	AAEL009838	NA	NA	NA
1135	Starch and sucrose metabolism	5577944||alpha-amylase 2 [KO:K01176]	AAEL013421	NA	NA	NA
1136	Starch and sucrose metabolism	5568575||alpha-amylase 4N [KO:K01176]	AAEL001130	NA	NA	NA
1137	Starch and sucrose metabolism	5570644||alpha-amylase A [KO:K01176]	AAEL008452	NA	NA	NA
1138	Starch and sucrose metabolism	5568295||alpha-amylase I [KO:K01176]	AAEL006719	NA	NA	NA
1139	Starch and sucrose metabolism	5570646||alpha-amylase A [KO:K01176]	AAEL008451	NA	NA	NA
1140	Starch and sucrose metabolism	5570640||alpha-amylase A [KO:K01176]	AAEL008456	NA	NA	NA
1141	Starch and sucrose metabolism	5569491||alpha-amylase A [KO:K01176]	AAEL007673	NA	NA	NA
1142	Starch and sucrose metabolism	110679863||alpha-amylase 4N-like [KO:K01176]	AAEL026503	NA	NA	NA
1143	Starch and sucrose metabolism	5569492||alpha-amylase A [KO:K01176]	AAEL026011	NA	NA	NA
1144	Starch and sucrose metabolism	5573696||trehalose-phosphate phosphatase B [KO:K01087]	AAEL010684	NA	NA	NA
1145	Starch and sucrose metabolism	5568007||alpha,alpha-trehalose-phosphate synthase [UDP-forming]	AAEL006446	NA	NA	NA
1146	Starch and sucrose metabolism	5572224||trehalase isoform X1 [KO:K01194]	AAEL009658	NA	NA	NA
1147	Starch and sucrose metabolism	5572750||phosphoglucomutase [KO:K01835]	AAEL010037	NA	NA	NA
1148	Starch and sucrose metabolism	5570907||phosphoglucomutase-2 [KO:K15779]	AAEL001480	NA	NA	NA
1149	Starch and sucrose metabolism	5571932||hexokinase type 2 isoform X5 [KO:K00844]	AAEL009387	NA	NA	NA
1150	Starch and sucrose metabolism	5564502||glucose-6-phosphatase 3 isoform X1 [KO:K01084]	AAEL004295	NA	NA	NA
1151	Starch and sucrose metabolism	5577095||glucose-6-phosphate isomerase [KO:K01810]	AAEL012994	NA	NA	NA
1152	N-Glycan biosynthesis	5575734||polyprenol reductase [KO:K12345]	AAEL019593	AAEL027018	NA	NA
1153	N-Glycan biosynthesis	110674017||LOW QUALITY PROTEIN: polyprenol reductase-like [KO:K12345]	AAEL019593	AAEL027018	NA	NA
1154	N-Glycan biosynthesis	5568847||dolichol kinase isoform X1 [KO:K00902]	AAEL018132	NA	NA	NA
1155	N-Glycan biosynthesis	5566910||UDP-N-acetylglucosamine--dolichyl-phosphate N-acetylglucosaminephosphotransferase [KO:K01001]	AAEL021232	NA	NA	NA
1156	N-Glycan biosynthesis	5576963||dolichyl-phosphate beta-glucosyltransferase [KO:K00729]	AAEL003084	NA	NA	NA
1157	N-Glycan biosynthesis	5577530||UDP-N-acetylglucosamine transferase subunit ALG13 homolog [KO:K07432]	AAEL013240	NA	NA	NA
1158	N-Glycan biosynthesis	5576138||UDP-N-acetylglucosamine transferase subunit ALG14 homolog [KO:K07441]	AAEL002805	NA	NA	NA
1159	N-Glycan biosynthesis	5580034||probable dolichol-phosphate mannosyltransferase [KO:K00721]	AAEL010227	NA	NA	NA
1160	N-Glycan biosynthesis	5565608||dolichol-phosphate mannosyltransferase subunit 3 [KO:K09659]	AAEL004879	NA	NA	NA
1161	N-Glycan biosynthesis	5577325||chitobiosyldiphosphodolichol beta-mannosyltransferase [KO:K03842]	AAEL000451	NA	NA	NA
1162	N-Glycan biosynthesis	5575716||alpha-1,3/1,6-mannosyltransferase ALG2 [KO:K03843]	AAEL012034	NA	NA	NA
1163	N-Glycan biosynthesis	5563668||GDP-Man:Man(3)GlcNAc(2)-PP-Dol alpha-1,2-mannosyltransferase [KO:K03844]	AAEL000559	NA	NA	NA
1164	N-Glycan biosynthesis	5574793||lethal(2)neighbour of tid protein 2 [KO:K03845]	AAEL002483	NA	NA	NA
1165	N-Glycan biosynthesis	5569009||alpha-1,2-mannosyltransferase ALG9 [KO:K03846]	AAEL026159	NA	NA	NA
1166	N-Glycan biosynthesis	110679381||alpha-1,2-mannosyltransferase ALG9-like [KO:K03846]	AAEL023605	NA	NA	NA
1167	N-Glycan biosynthesis	5564018||probable Dol-P-Man:Man(7)GlcNAc(2)-PP-Dol alpha-1,6-mannosyltransferase [KO:K03847]	AAEL013078	NA	NA	NA
1168	N-Glycan biosynthesis	5567997||probable dolichyl pyrophosphate Man9GlcNAc2 alpha-1,3-glucosyltransferase [KO:K03848]	AAEL006438	NA	NA	NA
1169	N-Glycan biosynthesis	5580305||probable dolichyl pyrophosphate Glc1Man9GlcNAc2 alpha-1,3-glucosyltransferase [KO:K03849]	AAEL002996	NA	NA	NA
1170	N-Glycan biosynthesis	5569660||putative Dol-P-Glc:Glc(2)Man(9)GlcNAc(2)-PP-Dol alpha-1,2-glucosyltransferase [KO:K03850]	AAEL007809	NA	NA	NA
1171	N-Glycan biosynthesis	5564391||dolichyl-diphosphooligosaccharide--protein glycosyltransferase subunit STT3A [KO:K07151]	AAEL004228	NA	NA	NA
1172	N-Glycan biosynthesis	5576121||dolichyl-diphosphooligosaccharide--protein glycosyltransferase subunit STT3B [KO:K07151]	AAEL002804	NA	NA	NA
1173	N-Glycan biosynthesis	5580330||dolichyl-diphosphooligosaccharide--protein glycosyltransferase subunit 1 [KO:K12666]	AAEL013071	NA	NA	NA
1174	N-Glycan biosynthesis	5579328||dolichyl-diphosphooligosaccharide--protein glycosyltransferase subunit 2 [KO:K12667]	AAEL023188	NA	NA	NA
1175	N-Glycan biosynthesis	5573948||dolichyl-diphosphooligosaccharide--protein glycosyltransferase subunit DAD1 [KO:K12668]	AAEL002183	NA	NA	NA
1176	N-Glycan biosynthesis	5566520||tumor suppressor candidate 3 [KO:K12669]	AAEL005457	NA	NA	NA
1177	N-Glycan biosynthesis	5580056||dolichyl-diphosphooligosaccharide--protein glycosyltransferase 48 kDa subunit [KO:K12670]	AAEL002174	NA	NA	NA
1178	N-Glycan biosynthesis	5579185||dolichyldiphosphatase 1 [KO:K07252]	AAEL003874	NA	NA	NA
1179	N-Glycan biosynthesis	5576381||mannosyl-oligosaccharide glucosidase GCS1 [KO:K01228]	AAEL021573	NA	NA	NA
1180	N-Glycan biosynthesis	5573557||neutral alpha-glucosidase AB [KO:K05546]	AAEL022931	NA	NA	NA
1181	N-Glycan biosynthesis	110677186||neutral alpha-glucosidase AB-like [KO:K05546]	AAEL022548	NA	NA	NA
1182	N-Glycan biosynthesis	5567412||endoplasmic reticulum mannosyl-oligosaccharide 1,2-alpha-mannosidase [KO:K23741]	AAEL022183	NA	NA	NA
1183	N-Glycan biosynthesis	110681198||endoplasmic reticulum mannosyl-oligosaccharide 1,2-alpha-mannosidase-like [KO:K23741]	AAEL020539	NA	NA	NA
1184	N-Glycan biosynthesis	5578387||mannosyl-oligosaccharide alpha-1,2-mannosidase IA isoform X1 [KO:K01230]	AAEL011728	NA	NA	NA
1185	N-Glycan biosynthesis	5574341||alpha-1,3-mannosyl-glycoprotein 2-beta-N-acetylglucosaminyltransferase [KO:K00726]	AAEL002329	NA	NA	NA
1186	N-Glycan biosynthesis	5575653||alpha-mannosidase 2 isoform X1 [KO:K01231]	AAEL011978	NA	NA	NA
1187	N-Glycan biosynthesis	5567292||alpha-1,6-mannosyl-glycoprotein 2-beta-N-acetylglucosaminyltransferase isoform X1 [KO:K00736]	AAEL025750	NA	NA	NA
1188	N-Glycan biosynthesis	5570202||alpha-(1,6)-fucosyltransferase [KO:K00717]	AAEL008181	NA	NA	NA
1189	N-Glycan biosynthesis	5566942||beta-1,4-mannosyl-glycoprotein 4-beta-N-acetylglucosaminyltransferase [KO:K00737]	AAEL005535	NA	NA	NA
1190	N-Glycan biosynthesis	5578895||alpha-1,3-mannosyl-glycoprotein 4-beta-N-acetylglucosaminyltransferase B [KO:K00738]	AAEL013897	NA	NA	NA
1191	Other glycan degradation	5565031||beta-galactosidase isoform X1 [KO:K12309]	AAEL004575	NA	NA	NA
1192	Other glycan degradation	5565066||beta-galactosidase isoform X1 [KO:K12309]	AAEL004580	NA	NA	NA
1193	Other glycan degradation	5565073||beta-galactosidase [KO:K12309]	AAEL004582	NA	NA	NA
1194	Other glycan degradation	5565699||beta-hexosaminidase subunit beta isoform X1 [KO:K12373]	AAEL004931	NA	NA	NA
1195	Other glycan degradation	5565215||chitooligosaccharidolytic beta-N-acetylglucosaminidase isoform X1 [KO:K12373]	AAEL004661	NA	NA	NA
1196	Other glycan degradation	5569687||chitooligosaccharidolytic beta-N-acetylglucosaminidase [KO:K12373]	AAEL007839	NA	NA	NA
1197	Other glycan degradation	5564630||hexosaminidase D [KO:K14459]	AAEL004383	NA	NA	NA
1198	Other glycan degradation	5574903||probable beta-hexosaminidase fdl isoform X1 [KO:K20730]	AAEL019681	NA	NA	NA
1199	Other glycan degradation	5564678||alpha-mannosidase 2 [KO:K01191]	AAEL004389	NA	NA	NA
1200	Other glycan degradation	5567015||lysosomal alpha-mannosidase [KO:K12311]	AAEL005749	NA	NA	NA
1201	Other glycan degradation	5567014||lysosomal alpha-mannosidase isoform X1 [KO:K12311]	AAEL005763	NA	NA	NA
1202	Other glycan degradation	5567009||lysosomal alpha-mannosidase [KO:K12311]	AAEL005752	NA	NA	NA
1203	Other glycan degradation	5578825||beta-mannosidase [KO:K01192]	AAEL026922	NA	NA	NA
1204	Other glycan degradation	5576074||cytosolic endo-beta-N-acetylglucosaminidase isoform X1 [KO:K01227]	AAEL025658	NA	NA	NA
1205	Other glycan degradation	5573692||putative alpha-L-fucosidase [KO:K01206]	AAEL010653	NA	NA	NA
1206	Other glycan degradation	5571922||N(4)-(Beta-N-acetylglucosaminyl)-L-asparaginase [KO:K01444]	AAEL009406	NA	NA	NA
1207	Other glycan degradation	5578914||glucosylceramidase [KO:K01201]	AAEL003742	NA	NA	NA
1208	Other glycan degradation	5570898||non-lysosomal glucosylceramidase [KO:K17108]	AAEL001478	NA	NA	NA
1209	Mucin type O-glycan biosynthesis	5568003||polypeptide N-acetylgalactosaminyltransferase 3 [KO:K00710]	AAEL006452	NA	NA	NA
1210	Mucin type O-glycan biosynthesis	5576843||polypeptide N-acetylgalactosaminyltransferase 1 [KO:K00710]	AAEL012823	NA	NA	NA
1211	Mucin type O-glycan biosynthesis	5564999||N-acetylgalactosaminyltransferase 7 [KO:K00710]	AAEL022680	NA	NA	NA
1212	Mucin type O-glycan biosynthesis	5565455||N-acetylgalactosaminyltransferase 6 [KO:K00710]	AAEL000654	NA	NA	NA
1213	Mucin type O-glycan biosynthesis	5568574||putative polypeptide N-acetylgalactosaminyltransferase 9 isoform X1 [KO:K00710]	AAEL026410	NA	NA	NA
1214	Mucin type O-glycan biosynthesis	5569943||polypeptide N-acetylgalactosaminyltransferase 35A [KO:K00710]	AAEL008037	NA	NA	NA
1215	Mucin type O-glycan biosynthesis	5574371||polypeptide N-acetylgalactosaminyltransferase 2 [KO:K00710]	AAEL011095	NA	NA	NA
1216	Mucin type O-glycan biosynthesis	5577563||polypeptide N-acetylgalactosaminyltransferase 5 isoform X1 [KO:K00710]	AAEL019605	NA	NA	NA
1217	Mucin type O-glycan biosynthesis	5568578||putative polypeptide N-acetylgalactosaminyltransferase 9 [KO:K00710]	AAEL001146	NA	NA	NA
1218	Mucin type O-glycan biosynthesis	5568579||putative polypeptide N-acetylgalactosaminyltransferase 9 [KO:K00710]	AAEL001151	NA	NA	NA
1219	Mucin type O-glycan biosynthesis	5573537||polypeptide N-acetylgalactosaminyltransferase 16 [KO:K00710]	AAEL010596	NA	NA	NA
1220	Mucin type O-glycan biosynthesis	5570321||putative polypeptide N-acetylgalactosaminyltransferase 9 [KO:K00710]	AAEL008252	NA	NA	NA
1221	Mucin type O-glycan biosynthesis	5565459||N-acetylgalactosaminyltransferase 4 [KO:K00710]	AAEL000646	NA	NA	NA
1222	Mucin type O-glycan biosynthesis	5565432||N-acetylgalactosaminyltransferase 6 [KO:K00710]	AAEL021450	NA	NA	NA
1223	Mucin type O-glycan biosynthesis	5568577||putative polypeptide N-acetylgalactosaminyltransferase 9 [KO:K00710]	AAEL022849	NA	NA	NA
1224	Mucin type O-glycan biosynthesis	5569374||glycoprotein-N-acetylgalactosamine 3-beta-galactosyltransferase 1 isoform X1 [KO:K00731]	AAEL007560	NA	NA	NA
1225	Mucin type O-glycan biosynthesis	5571621||glycoprotein-N-acetylgalactosamine 3-beta-galactosyltransferase 1 [KO:K00731]	AAEL009199	NA	NA	NA
1226	Various types of N-glycan biosynthesis	5577530||UDP-N-acetylglucosamine transferase subunit ALG13 homolog [KO:K07432]	AAEL013240	NA	NA	NA
1227	Various types of N-glycan biosynthesis	5576138||UDP-N-acetylglucosamine transferase subunit ALG14 homolog [KO:K07441]	AAEL002805	NA	NA	NA
1228	Various types of N-glycan biosynthesis	5577325||chitobiosyldiphosphodolichol beta-mannosyltransferase [KO:K03842]	AAEL000451	NA	NA	NA
1229	Various types of N-glycan biosynthesis	5575716||alpha-1,3/1,6-mannosyltransferase ALG2 [KO:K03843]	AAEL012034	NA	NA	NA
1230	Various types of N-glycan biosynthesis	5563668||GDP-Man:Man(3)GlcNAc(2)-PP-Dol alpha-1,2-mannosyltransferase [KO:K03844]	AAEL000559	NA	NA	NA
1231	Various types of N-glycan biosynthesis	5574793||lethal(2)neighbour of tid protein 2 [KO:K03845]	AAEL002483	NA	NA	NA
1232	Various types of N-glycan biosynthesis	5569009||alpha-1,2-mannosyltransferase ALG9 [KO:K03846]	AAEL026159	NA	NA	NA
1233	Various types of N-glycan biosynthesis	110679381||alpha-1,2-mannosyltransferase ALG9-like [KO:K03846]	AAEL023605	NA	NA	NA
1234	Various types of N-glycan biosynthesis	5564018||probable Dol-P-Man:Man(7)GlcNAc(2)-PP-Dol alpha-1,6-mannosyltransferase [KO:K03847]	AAEL013078	NA	NA	NA
1235	Various types of N-glycan biosynthesis	5564391||dolichyl-diphosphooligosaccharide--protein glycosyltransferase subunit STT3A [KO:K07151]	AAEL004228	NA	NA	NA
1236	Various types of N-glycan biosynthesis	5576121||dolichyl-diphosphooligosaccharide--protein glycosyltransferase subunit STT3B [KO:K07151]	AAEL002804	NA	NA	NA
1237	Various types of N-glycan biosynthesis	5580330||dolichyl-diphosphooligosaccharide--protein glycosyltransferase subunit 1 [KO:K12666]	AAEL013071	NA	NA	NA
1238	Various types of N-glycan biosynthesis	5579328||dolichyl-diphosphooligosaccharide--protein glycosyltransferase subunit 2 [KO:K12667]	AAEL023188	NA	NA	NA
1239	Various types of N-glycan biosynthesis	5573948||dolichyl-diphosphooligosaccharide--protein glycosyltransferase subunit DAD1 [KO:K12668]	AAEL002183	NA	NA	NA
1240	Various types of N-glycan biosynthesis	5566520||tumor suppressor candidate 3 [KO:K12669]	AAEL005457	NA	NA	NA
1241	Various types of N-glycan biosynthesis	5580056||dolichyl-diphosphooligosaccharide--protein glycosyltransferase 48 kDa subunit [KO:K12670]	AAEL002174	NA	NA	NA
1242	Various types of N-glycan biosynthesis	5567412||endoplasmic reticulum mannosyl-oligosaccharide 1,2-alpha-mannosidase [KO:K23741]	AAEL022183	NA	NA	NA
1243	Various types of N-glycan biosynthesis	110681198||endoplasmic reticulum mannosyl-oligosaccharide 1,2-alpha-mannosidase-like [KO:K23741]	AAEL020539	NA	NA	NA
1244	Various types of N-glycan biosynthesis	5578387||mannosyl-oligosaccharide alpha-1,2-mannosidase IA isoform X1 [KO:K01230]	AAEL011728	NA	NA	NA
1245	Various types of N-glycan biosynthesis	5574341||alpha-1,3-mannosyl-glycoprotein 2-beta-N-acetylglucosaminyltransferase [KO:K00726]	AAEL002329	NA	NA	NA
1246	Various types of N-glycan biosynthesis	5575653||alpha-mannosidase 2 isoform X1 [KO:K01231]	AAEL011978	NA	NA	NA
1247	Various types of N-glycan biosynthesis	5567292||alpha-1,6-mannosyl-glycoprotein 2-beta-N-acetylglucosaminyltransferase isoform X1 [KO:K00736]	AAEL025750	NA	NA	NA
1248	Various types of N-glycan biosynthesis	5575371||glycoprotein 3-alpha-L-fucosyltransferase A [KO:K00753]	AAEL011784	NA	NA	NA
1249	Various types of N-glycan biosynthesis	5565699||beta-hexosaminidase subunit beta isoform X1 [KO:K12373]	AAEL004931	NA	NA	NA
1250	Various types of N-glycan biosynthesis	5565215||chitooligosaccharidolytic beta-N-acetylglucosaminidase isoform X1 [KO:K12373]	AAEL004661	NA	NA	NA
1251	Various types of N-glycan biosynthesis	5569687||chitooligosaccharidolytic beta-N-acetylglucosaminidase [KO:K12373]	AAEL007839	NA	NA	NA
1252	Various types of N-glycan biosynthesis	5570202||alpha-(1,6)-fucosyltransferase [KO:K00717]	AAEL008181	NA	NA	NA
1253	Various types of N-glycan biosynthesis	5574903||probable beta-hexosaminidase fdl isoform X1 [KO:K20730]	AAEL019681	NA	NA	NA
1254	Various types of N-glycan biosynthesis	5564630||hexosaminidase D [KO:K14459]	AAEL004383	NA	NA	NA
1255	Various types of N-glycan biosynthesis	5572017||alpha-(1,3)-fucosyltransferase C [KO:K14464]	AAEL000244	NA	NA	NA
1256	Various types of N-glycan biosynthesis	5578895||alpha-1,3-mannosyl-glycoprotein 4-beta-N-acetylglucosaminyltransferase B [KO:K00738]	AAEL013897	NA	NA	NA
1257	Other types of O-glycan biosynthesis	5576163||UDP-N-acetylglucosamine--peptide N-acetylglucosaminyltransferase 110 kDa subunit isoform X1 [KO:K09667]	AAEL019895	NA	NA	NA
1258	Other types of O-glycan biosynthesis	5569871||EGF domain-specific O-linked N-acetylglucosamine transferase [KO:K18134]	AAEL007982	NA	NA	NA
1259	Other types of O-glycan biosynthesis	5566865||GDP-fucose protein O-fucosyltransferase 1 [KO:K03691]	AAEL000839	NA	NA	NA
1260	Other types of O-glycan biosynthesis	5564262||GDP-fucose protein O-fucosyltransferase 2 [KO:K03691]	AAEL004163	NA	NA	NA
1261	Other types of O-glycan biosynthesis	5574115||fringe glycosyltransferase [KO:K05948]	AAEL002253	NA	NA	NA
1262	Other types of O-glycan biosynthesis	5566374||beta-1,3-glucosyltransferase isoform X1 [KO:K13675]	AAEL005363	NA	NA	NA
1263	Other types of O-glycan biosynthesis	5574413||O-glucosyltransferase rumi homolog [KO:K13667]	AAEL011121	NA	NA	NA
1264	Other types of O-glycan biosynthesis	5567113||glucoside xylosyltransferase 1 [KO:K13676]	AAEL015300	NA	NA	NA
1265	Other types of O-glycan biosynthesis	5571606||LOW QUALITY PROTEIN: xyloside xylosyltransferase 1 [KO:K23800]	AAEL009190	NA	NA	NA
1266	Other types of O-glycan biosynthesis	5578193||glycosyltransferase 25 family member [KO:K11703]	AAEL003481	NA	NA	NA
1267	Other types of O-glycan biosynthesis	5567188||protein O-mannosyltransferase 1 [KO:K00728]	AAEL000855	NA	NA	NA
1268	Other types of O-glycan biosynthesis	5578528||protein O-mannosyl-transferase 2 [KO:K00728]	AAEL013732	NA	NA	NA
1269	Other types of O-glycan biosynthesis	5568003||polypeptide N-acetylgalactosaminyltransferase 3 [KO:K00710]	AAEL006452	NA	NA	NA
1270	Other types of O-glycan biosynthesis	5576843||polypeptide N-acetylgalactosaminyltransferase 1 [KO:K00710]	AAEL012823	NA	NA	NA
1271	Other types of O-glycan biosynthesis	5564999||N-acetylgalactosaminyltransferase 7 [KO:K00710]	AAEL022680	NA	NA	NA
1272	Other types of O-glycan biosynthesis	5565455||N-acetylgalactosaminyltransferase 6 [KO:K00710]	AAEL000654	NA	NA	NA
1273	Other types of O-glycan biosynthesis	5568574||putative polypeptide N-acetylgalactosaminyltransferase 9 isoform X1 [KO:K00710]	AAEL026410	NA	NA	NA
1274	Other types of O-glycan biosynthesis	5569943||polypeptide N-acetylgalactosaminyltransferase 35A [KO:K00710]	AAEL008037	NA	NA	NA
1275	Other types of O-glycan biosynthesis	5574371||polypeptide N-acetylgalactosaminyltransferase 2 [KO:K00710]	AAEL011095	NA	NA	NA
1276	Other types of O-glycan biosynthesis	5577563||polypeptide N-acetylgalactosaminyltransferase 5 isoform X1 [KO:K00710]	AAEL019605	NA	NA	NA
1277	Other types of O-glycan biosynthesis	5568578||putative polypeptide N-acetylgalactosaminyltransferase 9 [KO:K00710]	AAEL001146	NA	NA	NA
1278	Other types of O-glycan biosynthesis	5568579||putative polypeptide N-acetylgalactosaminyltransferase 9 [KO:K00710]	AAEL001151	NA	NA	NA
1279	Other types of O-glycan biosynthesis	5573537||polypeptide N-acetylgalactosaminyltransferase 16 [KO:K00710]	AAEL010596	NA	NA	NA
1280	Other types of O-glycan biosynthesis	5570321||putative polypeptide N-acetylgalactosaminyltransferase 9 [KO:K00710]	AAEL008252	NA	NA	NA
1281	Other types of O-glycan biosynthesis	5565459||N-acetylgalactosaminyltransferase 4 [KO:K00710]	AAEL000646	NA	NA	NA
1282	Other types of O-glycan biosynthesis	5565432||N-acetylgalactosaminyltransferase 6 [KO:K00710]	AAEL021450	NA	NA	NA
1283	Other types of O-glycan biosynthesis	5568577||putative polypeptide N-acetylgalactosaminyltransferase 9 [KO:K00710]	AAEL022849	NA	NA	NA
1284	Other types of O-glycan biosynthesis	5569374||glycoprotein-N-acetylgalactosamine 3-beta-galactosyltransferase 1 isoform X1 [KO:K00731]	AAEL007560	NA	NA	NA
1285	Other types of O-glycan biosynthesis	5571621||glycoprotein-N-acetylgalactosamine 3-beta-galactosyltransferase 1 [KO:K00731]	AAEL009199	NA	NA	NA
1286	Other types of O-glycan biosynthesis	5567681||galactosylgalactosylxylosylprotein 3-beta-glucuronosyltransferase P [KO:K23840]	AAEL006254	NA	NA	NA
1287	Mannose type O-glycan biosynthesis	5567188||protein O-mannosyltransferase 1 [KO:K00728]	AAEL000855	NA	NA	NA
1288	Mannose type O-glycan biosynthesis	5578528||protein O-mannosyl-transferase 2 [KO:K00728]	AAEL013732	NA	NA	NA
1289	Mannose type O-glycan biosynthesis	5574679||fukutin-related protein [KO:K19873]	AAEL011311	NA	NA	NA
1290	Mannose type O-glycan biosynthesis	5568204||beta-1,4-glucuronyltransferase 1 [KO:K21032]	AAEL021879	NA	NA	NA
1291	Amino sugar and nucleotide sugar metabolism	5576726||endochitinase [KO:K01183]	AAEL002972	NA	NA	NA
1292	Amino sugar and nucleotide sugar metabolism	5565645||probable chitinase 10 [KO:K01183]	AAEL004897	NA	NA	NA
1293	Amino sugar and nucleotide sugar metabolism	5572391||chitinase-like protein 3 [KO:K01183]	AAEL009782	NA	NA	NA
1294	Amino sugar and nucleotide sugar metabolism	5577552||acidic endochitinase SP2 [KO:K01183]	AAEL013262	NA	NA	NA
1295	Amino sugar and nucleotide sugar metabolism	5577801||acidic mammalian chitinase [KO:K01183]	AAEL013385	NA	NA	NA
1296	Amino sugar and nucleotide sugar metabolism	5576373||mucin-5AC [KO:K01183]	AAEL025784	NA	NA	NA
1297	Amino sugar and nucleotide sugar metabolism	5570782||chitotriosidase-1 [KO:K01183]	AAEL023518	NA	NA	NA
1298	Amino sugar and nucleotide sugar metabolism	5574162||chitinase-3-like protein 1 [KO:K01183]	AAEL010963	NA	NA	NA
1299	Amino sugar and nucleotide sugar metabolism	5576723||LOW QUALITY PROTEIN: endochitinase [KO:K01183]	AAEL002969	NA	NA	NA
1300	Amino sugar and nucleotide sugar metabolism	5576724||endochitinase [KO:K01183]	AAEL002959	NA	NA	NA
1301	Amino sugar and nucleotide sugar metabolism	5576725||endochitinase [KO:K01183]	AAEL002964	NA	NA	NA
1302	Amino sugar and nucleotide sugar metabolism	5576174||probable chitinase 2 [KO:K01183]	AAEL012370	NA	NA	NA
1303	Amino sugar and nucleotide sugar metabolism	5576995||chitinase-3-like protein 1 [KO:K01183]	AAEL003066	NA	NA	NA
1304	Amino sugar and nucleotide sugar metabolism	5576996||chitinase-3-like protein 1 [KO:K01183]	AAEL003056	NA	NA	NA
1305	Amino sugar and nucleotide sugar metabolism	5576032||probable chitinase 10 [KO:K01183]	AAEL012268	NA	NA	NA
1306	Amino sugar and nucleotide sugar metabolism	5572362||uncharacterized protein LOC5572362 [KO:K01183]	AAEL018184	NA	NA	NA
1307	Amino sugar and nucleotide sugar metabolism	5567542||probable chitinase 2 [KO:K01183]	AAEL006151	NA	NA	NA
1308	Amino sugar and nucleotide sugar metabolism	110679657||chitotriosidase-1-like [KO:K01183]	AAEL019585	NA	NA	NA
1309	Amino sugar and nucleotide sugar metabolism	5576316||chitinase-3-like protein 1 isoform X1 [KO:K01183]	AAEL019584	NA	NA	NA
1310	Amino sugar and nucleotide sugar metabolism	5565699||beta-hexosaminidase subunit beta isoform X1 [KO:K12373]	AAEL004931	NA	NA	NA
1311	Amino sugar and nucleotide sugar metabolism	5565215||chitooligosaccharidolytic beta-N-acetylglucosaminidase isoform X1 [KO:K12373]	AAEL004661	NA	NA	NA
1312	Amino sugar and nucleotide sugar metabolism	5569687||chitooligosaccharidolytic beta-N-acetylglucosaminidase [KO:K12373]	AAEL007839	NA	NA	NA
1313	Amino sugar and nucleotide sugar metabolism	5567928||N-acetyl-D-glucosamine kinase [KO:K00884]	AAEL006364	NA	NA	NA
1314	Amino sugar and nucleotide sugar metabolism	5574606||N-acetylglucosamine-6-phosphate deacetylase [KO:K01443]	AAEL002430	NA	NA	NA
1315	Amino sugar and nucleotide sugar metabolism	5578837||glucosamine-6-phosphate isomerase [KO:K02564]	AAEL013877	NA	NA	NA
1316	Amino sugar and nucleotide sugar metabolism	5571932||hexokinase type 2 isoform X5 [KO:K00844]	AAEL009387	NA	NA	NA
1317	Amino sugar and nucleotide sugar metabolism	5572082||glutamine--fructose-6-phosphate aminotransferase [isomerizing]	AAEL009510	NA	NA	NA
1318	Amino sugar and nucleotide sugar metabolism	5564041||probable glucosamine 6-phosphate N-acetyltransferase [KO:K00621]	AAEL004042	NA	NA	NA
1319	Amino sugar and nucleotide sugar metabolism	5574930||phosphoacetylglucosamine mutase [KO:K01836]	AAEL011536	NA	NA	NA
1320	Amino sugar and nucleotide sugar metabolism	5565716||N-acetylgalactosamine kinase [KO:K18674]	AAEL014958	NA	NA	NA
1321	Amino sugar and nucleotide sugar metabolism	5571496||UDP-N-acetylhexosamine pyrophosphorylase [KO:K00972]	AAEL001627	NA	NA	NA
1322	Amino sugar and nucleotide sugar metabolism	5563645||sialic acid synthase [KO:K05304]	AAEL000097	NA	NA	NA
1323	Amino sugar and nucleotide sugar metabolism	5576134||N-acylneuraminate-9-phosphatase [KO:K01097]	AAEL002791	NA	NA	NA
1324	Amino sugar and nucleotide sugar metabolism	5571760||N-acetylneuraminate lyase B [KO:K01639]	AAEL009298	NA	NA	NA
1325	Amino sugar and nucleotide sugar metabolism	5576920||N-acylneuraminate cytidylyltransferase A [KO:K21749]	AAEL012868	NA	NA	NA
1326	Amino sugar and nucleotide sugar metabolism	5566541||cytochrome b5 reductase 4 isoform X1 [KO:K00326]	AAEL005478	NA	NA	NA
1327	Amino sugar and nucleotide sugar metabolism	5577482||NADH-cytochrome b5 reductase 3 isoform X2 [KO:K00326]	AAEL013225	NA	NA	NA
1328	Amino sugar and nucleotide sugar metabolism	5577453||NADH-cytochrome b5 reductase-like [KO:K00326]	AAEL013201	NA	NA	NA
1329	Amino sugar and nucleotide sugar metabolism	110675145||cytochrome b5 reductase 4-like [KO:K00326]	AAEL023936	NA	NA	NA
1330	Amino sugar and nucleotide sugar metabolism	5566760||uncharacterized protein LOC5566760 [KO:K00698]	AAEL005618	NA	NA	NA
1331	Amino sugar and nucleotide sugar metabolism	5575776||uncharacterized protein LOC5575776 isoform X1 [KO:K00698]	AAEL002718	NA	NA	NA
1332	Amino sugar and nucleotide sugar metabolism	5567644||UDP-glucuronic acid decarboxylase 1 [KO:K08678]	AAEL006236	NA	NA	NA
1333	Amino sugar and nucleotide sugar metabolism	5572750||phosphoglucomutase [KO:K01835]	AAEL010037	NA	NA	NA
1334	Amino sugar and nucleotide sugar metabolism	5570907||phosphoglucomutase-2 [KO:K15779]	AAEL001480	NA	NA	NA
1335	Amino sugar and nucleotide sugar metabolism	5566725||UTP--glucose-1-phosphate uridylyltransferase isoform X2 [KO:K00963]	AAEL005617	NA	NA	NA
1336	Amino sugar and nucleotide sugar metabolism	5574566||UDP-glucose 6-dehydrogenase [KO:K00012]	AAEL011242	NA	NA	NA
1337	Amino sugar and nucleotide sugar metabolism	5576099||galactokinase isoform X1 [KO:K00849]	AAEL002781	NA	NA	NA
1338	Amino sugar and nucleotide sugar metabolism	5571495||probable galactose-1-phosphate uridylyltransferase [KO:K00965]	AAEL001607	NA	NA	NA
1339	Amino sugar and nucleotide sugar metabolism	5568649||UDP-glucose 4-epimerase [KO:K01784]	AAEL007018	NA	NA	NA
1340	Amino sugar and nucleotide sugar metabolism	5569141||UDP-glucose 4-epimerase [KO:K01784]	AAEL007390	NA	NA	NA
1341	Amino sugar and nucleotide sugar metabolism	5577095||glucose-6-phosphate isomerase [KO:K01810]	AAEL012994	NA	NA	NA
1342	Amino sugar and nucleotide sugar metabolism	5574331||mannose-6-phosphate isomerase [KO:K01809]	AAEL002331	NA	NA	NA
1343	Amino sugar and nucleotide sugar metabolism	5572080||probable phosphomannomutase [KO:K17497]	AAEL009497	NA	NA	NA
1344	Amino sugar and nucleotide sugar metabolism	5575533||mannose-1-phosphate guanyltransferase alpha-A [KO:K00966]	AAEL011912	NA	NA	NA
1345	Amino sugar and nucleotide sugar metabolism	5570068||mannose-1-phosphate guanyltransferase beta [KO:K00966]	AAEL001331	NA	NA	NA
1346	Amino sugar and nucleotide sugar metabolism	5565748||GDP-mannose 4,6 dehydratase [KO:K01711]	AAEL014961	NA	NA	NA
1347	Amino sugar and nucleotide sugar metabolism	5570836||probable GDP-L-fucose synthase [KO:K02377]	AAEL008593	NA	NA	NA
1348	Glycosaminoglycan degradation	5578235||hyaluronidase A [KO:K01197]	AAEL021865	NA	NA	NA
1349	Glycosaminoglycan degradation	23687932||beta-glucuronidase isoform X1 [KO:K01195]	AAEL017512	NA	NA	NA
1350	Glycosaminoglycan degradation	5572289||iduronate 2-sulfatase [KO:K01136]	AAEL025001	NA	NA	NA
1351	Glycosaminoglycan degradation	5564727||alpha-L-iduronidase [KO:K01217]	AAEL004402	NA	NA	NA
1352	Glycosaminoglycan degradation	5566067||arylsulfatase B isoform X1 [KO:K01135]	AAEL005134	AAEL023653	NA	NA
1353	Glycosaminoglycan degradation	5579667||arylsulfatase B isoform X1 [KO:K01135]	AAEL024317	NA	NA	NA
1354	Glycosaminoglycan degradation	23687612||arylsulfatase B isoform X1 [KO:K01135]	AAEL017192	AAEL027547	NA	NA
1355	Glycosaminoglycan degradation	110680266||arylsulfatase B-like isoform X1 [KO:K01135]	AAEL005134	AAEL023653	NA	NA
1356	Glycosaminoglycan degradation	23687723||arylsulfatase B isoform X1 [KO:K01135]	AAEL017192	AAEL027547	NA	NA
1357	Glycosaminoglycan degradation	5573339||N-sulphoglucosamine sulphohydrolase [KO:K01565]	AAEL010437	NA	NA	NA
1358	Glycosaminoglycan degradation	5567477||heparan-alpha-glucosaminide N-acetyltransferase [KO:K10532]	AAEL000933	NA	NA	NA
1359	Glycosaminoglycan degradation	5577235||alpha-N-acetylglucosaminidase [KO:K01205]	AAEL003150	NA	NA	NA
1360	Glycosaminoglycan degradation	5565031||beta-galactosidase isoform X1 [KO:K12309]	AAEL004575	NA	NA	NA
1361	Glycosaminoglycan degradation	5565066||beta-galactosidase isoform X1 [KO:K12309]	AAEL004580	NA	NA	NA
1362	Glycosaminoglycan degradation	5565073||beta-galactosidase [KO:K12309]	AAEL004582	NA	NA	NA
1363	Glycosaminoglycan degradation	5564874||N-acetylglucosamine-6-sulfatase isoform X1 [KO:K01137]	AAEL004460	NA	NA	NA
1364	Glycosaminoglycan degradation	5565699||beta-hexosaminidase subunit beta isoform X1 [KO:K12373]	AAEL004931	NA	NA	NA
1365	Glycosaminoglycan degradation	5565215||chitooligosaccharidolytic beta-N-acetylglucosaminidase isoform X1 [KO:K12373]	AAEL004661	NA	NA	NA
1366	Glycosaminoglycan degradation	5569687||chitooligosaccharidolytic beta-N-acetylglucosaminidase [KO:K12373]	AAEL007839	NA	NA	NA
1367	Glycosaminoglycan biosynthesis	5569146||xylosyltransferase oxt [KO:K00771]	AAEL007409	NA	NA	NA
1368	Glycosaminoglycan biosynthesis	5569772||beta-1,4-galactosyltransferase 7 [KO:K00733]	AAEL007895	NA	NA	NA
1369	Glycosaminoglycan biosynthesis	5568811||uncharacterized protein LOC5568811 [KO:K00734]	AAEL001152	NA	NA	NA
1370	Glycosaminoglycan biosynthesis	5571591||galactosylgalactosylxylosylprotein 3-beta-glucuronosyltransferase I [KO:K10158]	AAEL009174	NA	NA	NA
1371	Glycosaminoglycan biosynthesis	5578232||chondroitin sulfate N-acetylgalactosaminyltransferase 1 [KO:K00746]	AAEL019705	NA	NA	NA
1372	Glycosaminoglycan biosynthesis	5568027||chondroitin sulfate synthase 1 isoform X1 [KO:K13499]	AAEL024438	NA	NA	NA
1373	Glycosaminoglycan biosynthesis	5573520||chondroitin sulfate synthase 2 [KO:K00747]	AAEL010569	NA	NA	NA
1374	Glycosaminoglycan biosynthesis	5565900||carbohydrate sulfotransferase 11 [KO:K01017]	AAEL000716	NA	NA	NA
1375	Glycosaminoglycan biosynthesis	5579865||carbohydrate sulfotransferase 11 isoform X1 [KO:K01017]	AAEL005977	NA	NA	NA
1376	Glycosaminoglycan biosynthesis	5575680||carbohydrate sulfotransferase 5 [KO:K01020]	AAEL018230	NA	NA	NA
1377	Glycosaminoglycan biosynthesis	5569146||xylosyltransferase oxt [KO:K00771]	AAEL007409	NA	NA	NA
1378	Glycosaminoglycan biosynthesis	5569772||beta-1,4-galactosyltransferase 7 [KO:K00733]	AAEL007895	NA	NA	NA
1379	Glycosaminoglycan biosynthesis	5568811||uncharacterized protein LOC5568811 [KO:K00734]	AAEL001152	NA	NA	NA
1380	Glycosaminoglycan biosynthesis	5571591||galactosylgalactosylxylosylprotein 3-beta-glucuronosyltransferase I [KO:K10158]	AAEL009174	NA	NA	NA
1381	Glycosaminoglycan biosynthesis	5578446||exostosin-3 [KO:K02370]	AAEL000483	NA	NA	NA
1382	Glycosaminoglycan biosynthesis	5578353||exostosin-1 [KO:K02366]	AAEL019453	NA	NA	NA
1383	Glycosaminoglycan biosynthesis	5566768||exostosin-2 [KO:K02367]	AAEL005626	NA	NA	NA
1384	Glycosaminoglycan biosynthesis	5576444||bifunctional heparan sulfate N-deacetylase/N-sulfotransferase [KO:K02577]	AAEL012539	NA	NA	NA
1385	Glycosaminoglycan biosynthesis	5565650||D-glucuronyl C5-epimerase isoform X1 [KO:K01793]	AAEL004916	NA	NA	NA
1386	Glycosaminoglycan biosynthesis	5577907||heparin sulfate O-sulfotransferase [KO:K02513]	AAEL003346	NA	NA	NA
1387	Glycosaminoglycan biosynthesis	5578452||heparan-sulfate 6-O-sulfotransferase 2 [KO:K02514]	AAEL019479	NA	NA	NA
1388	Glycosaminoglycan biosynthesis	5577441||heparan sulfate glucosamine 3-O-sulfotransferase 6 [KO:K07809]	AAEL009777	NA	NA	NA
1389	Glycosaminoglycan biosynthesis	5570723||heparan sulfate glucosamine 3-O-sulfotransferase 5 [KO:K08104]	AAEL001458	NA	NA	NA
1390	Glycerolipid metabolism	5572654||glycerate kinase isoform X2 [KO:K11529]	AAEL018707	NA	NA	NA
1391	Glycerolipid metabolism	5563729||retinal dehydrogenase 2 [KO:K00128]	AAEL014080	NA	NA	NA
1392	Glycerolipid metabolism	5571397||aldehyde dehydrogenase, mitochondrial [KO:K00128]	AAEL009029	NA	NA	NA
1393	Glycerolipid metabolism	5575933||aldehyde dehydrogenase, dimeric NADP-preferring [KO:K00128]	AAEL012162	NA	NA	NA
1394	Glycerolipid metabolism	5572673||retinal dehydrogenase 1 [KO:K00128]	AAEL009948	NA	NA	NA
1395	Glycerolipid metabolism	5575285||putative aldehyde dehydrogenase family 7 member A1 homolog [KO:K14085]	AAEL011756	NA	NA	NA
1396	Glycerolipid metabolism	110678056||putative aldehyde dehydrogenase family 7 member A1 homolog isoform X1 [KO:K14085]	AAEL027336	NA	NA	NA
1397	Glycerolipid metabolism	5564133||aldose reductase isoform X1 [KO:K00011]	AAEL004088	NA	NA	NA
1398	Glycerolipid metabolism	5564130||aldose reductase [KO:K00011]	AAEL004102	NA	NA	NA
1399	Glycerolipid metabolism	5564118||1,5-anhydro-D-fructose reductase [KO:K00011]	AAEL004118	NA	NA	NA
1400	Glycerolipid metabolism	5564124||1,5-anhydro-D-fructose reductase [KO:K00011]	AAEL004086	NA	NA	NA
1401	Glycerolipid metabolism	5564116||1,5-anhydro-D-fructose reductase [KO:K00011]	AAEL004095	NA	NA	NA
1402	Glycerolipid metabolism	5565864||1,5-anhydro-D-fructose reductase [KO:K00011]	AAEL015002	NA	NA	NA
1403	Glycerolipid metabolism	5564109||1,5-anhydro-D-fructose reductase [KO:K00011]	AAEL004096	NA	NA	NA
1404	Glycerolipid metabolism	5577411||alcohol dehydrogenase [NADP(+)]	AAEL003154	NA	NA	NA
1405	Glycerolipid metabolism	5577462||triokinase/FMN cyclase [KO:K00863]	AAEL013211	NA	NA	NA
1406	Glycerolipid metabolism	5565537||glycerol kinase [KO:K00864]	AAEL004853	NA	NA	NA
1407	Glycerolipid metabolism	5567639||glycerol kinase [KO:K00864]	AAEL006239	NA	NA	NA
1408	Glycerolipid metabolism	5575229||glycerol kinase [KO:K00864]	AAEL011697	NA	NA	NA
1409	Glycerolipid metabolism	110681520||glycerol-3-phosphate acyltransferase 1, mitochondrial-like isoform X1 [KO:K00629]	AAEL007080	AAEL021734	NA	NA
1410	Glycerolipid metabolism	5568724||glycerol-3-phosphate acyltransferase 1, mitochondrial isoform X1 [KO:K00629]	AAEL007080	AAEL021734	NA	NA
1411	Glycerolipid metabolism	110681103||LOW QUALITY PROTEIN: glycerol-3-phosphate acyltransferase 1, mitochondrial-like [KO:K00629]	AAEL021382	NA	NA	NA
1412	Glycerolipid metabolism	5577359||LOW QUALITY PROTEIN: glycerol-3-phosphate acyltransferase 3 [KO:K13506]	AAEL026240	NA	NA	NA
1413	Glycerolipid metabolism	110679163||glycerol-3-phosphate acyltransferase 3 isoform X1 [KO:K13506]	AAEL000427	NA	NA	NA
1414	Glycerolipid metabolism	5567820||1-acyl-sn-glycerol-3-phosphate acyltransferase alpha [KO:K13509]	AAEL001000	NA	NA	NA
1415	Glycerolipid metabolism	5575521||1-acyl-sn-glycerol-3-phosphate acyltransferase alpha [KO:K13509]	AAEL011901	NA	NA	NA
1416	Glycerolipid metabolism	5575519||uncharacterized protein LOC5575519 [KO:K13509]	AAEL024295	NA	NA	NA
1417	Glycerolipid metabolism	5575522||1-acyl-sn-glycerol-3-phosphate acyltransferase alpha [KO:K13509]	AAEL011898	NA	NA	NA
1418	Glycerolipid metabolism	5573302||1-acyl-sn-glycerol-3-phosphate acyltransferase delta [KO:K13523]	AAEL022867	NA	NA	NA
1419	Glycerolipid metabolism	5574290||lysophospholipid acyltransferase 1 isoform X1 [KO:K13517]	AAEL011051	NA	NA	NA
1420	Glycerolipid metabolism	5569026||putative phosphatidate phosphatase [KO:K01080]	AAEL007322	NA	NA	NA
1421	Glycerolipid metabolism	5568635||uncharacterized protein T28D9	3 isoform X1 [KO:K01080]	AAEL006987	NA	NA
1422	Glycerolipid metabolism	5568636||putative phosphatidate phosphatase isoform X1 [KO:K01080]	AAEL006990	NA	NA	NA
1423	Glycerolipid metabolism	5566142||phosphatidate phosphatase LPIN3 [KO:K15728]	AAEL005175	NA	NA	NA
1424	Glycerolipid metabolism	5578011||phospholipid phosphatase 5 [KO:K18693]	AAEL003363	NA	NA	NA
1425	Glycerolipid metabolism	110681517||diacylglycerol kinase theta isoform X1 [KO:K00901]	AAEL021520	NA	NA	NA
1426	Glycerolipid metabolism	5575250||diacylglycerol kinase 1 isoform X1 [KO:K00901]	AAEL019709	NA	NA	NA
1427	Glycerolipid metabolism	5575779||diacylglycerol kinase eta isoform X1 [KO:K00901]	AAEL026581	NA	NA	NA
1428	Glycerolipid metabolism	5578809||LOW QUALITY PROTEIN: eye-specific diacylglycerol kinase [KO:K00901]	AAEL013847	NA	NA	NA
1429	Glycerolipid metabolism	5575244||diacylglycerol kinase epsilon [KO:K00901]	AAEL011709	NA	NA	NA
1430	Glycerolipid metabolism	110678814||diacylglycerol kinase eta-like [KO:K00901]	AAEL027904	NA	NA	NA
1431	Glycerolipid metabolism	5569069||diacylglycerol O-acyltransferase 1 [KO:K11155]	AAEL001204	NA	NA	NA
1432	Glycerolipid metabolism	5564668||pancreatic lipase-related protein 2 [KO:K14073]	AAEL014551	NA	NA	NA
1433	Glycerolipid metabolism	5576634||pancreatic triacylglycerol lipase isoform X3 [KO:K14073]	AAEL012654	NA	NA	NA
1434	Glycerolipid metabolism	5568701||pancreatic triacylglycerol lipase [KO:K14073]	AAEL007063	NA	NA	NA
1435	Glycerolipid metabolism	5568692||pancreatic triacylglycerol lipase [KO:K14073]	AAEL007052	NA	NA	NA
1436	Glycerolipid metabolism	5568614||phospholipase A1 member A isoform X2 [KO:K14075]	AAEL006982	NA	NA	NA
1437	Glycerolipid metabolism	5575961||lipase 1 [KO:K14452]	AAEL012199	NA	NA	NA
1438	Glycerolipid metabolism	5567092||vitellogenin-1 [KO:K01059]	AAEL012311	NA	NA	NA
1439	Glycerolipid metabolism	5570950||acylglycerol kinase, mitochondrial [KO:K09881]	AAEL008676	NA	NA	NA
1440	Glycerolipid metabolism	5574541||protein ABHD16A isoform X2 [KO:K25824]	AAEL011209	NA	NA	NA
1441	Glycerolipid metabolism	5571189||2-acylglycerol O-acyltransferase 2 isoform X1 [KO:K14457]	AAEL008878	NA	NA	NA
1442	Inositol phosphate metabolism	23687538||phosphatidylinositol 3-kinase catalytic subunit type 3 [KO:K00914]	AAEL018186	NA	NA	NA
1443	Inositol phosphate metabolism	5566375||myotubularin-related protein 2 [KO:K18081]	AAEL005367	NA	NA	NA
1444	Inositol phosphate metabolism	5564303||myotubularin-related protein 4 isoform X7 [KO:K18082]	AAEL000564	NA	NA	NA
1445	Inositol phosphate metabolism	5576998||myotubularin-related protein 8 isoform X2 [KO:K18083]	AAEL003083	NA	NA	NA
1446	Inositol phosphate metabolism	5574483||myotubularin-related protein 14 [KO:K18086]	AAEL002370	NA	NA	NA
1447	Inositol phosphate metabolism	5570029||phosphatidylinositol 4-kinase alpha isoform X6 [KO:K00888]	AAEL000194	NA	NA	NA
1448	Inositol phosphate metabolism	5571764||uncharacterized protein LOC5571764 isoform X1 [KO:K19801]	AAEL009294	NA	NA	NA
1449	Inositol phosphate metabolism	5564652||phosphatidylinositol 4-kinase type 2-alpha isoform X1 [KO:K13711]	AAEL004379	NA	NA	NA
1450	Inositol phosphate metabolism	110680554||phosphatidylinositol 4-kinase type 2-alpha [KO:K13711]	AAEL025271	NA	NA	NA
1451	Inositol phosphate metabolism	5569471||phosphatidylinositide phosphatase SAC1 [KO:K21797]	AAEL007660	NA	NA	NA
1452	Inositol phosphate metabolism	5579202||LOW QUALITY PROTEIN: phosphatidylinositide phosphatase SAC2 [KO:K21798]	AAEL021395	NA	NA	NA
1453	Inositol phosphate metabolism	5566784||uncharacterized protein LOC5566784 isoform X1 [KO:K00889]	AAEL015255	NA	NA	NA
1454	Inositol phosphate metabolism	5577228||inositol polyphosphate 5-phosphatase OCRL-1 [KO:K01099]	AAEL003143	NA	NA	NA
1455	Inositol phosphate metabolism	5570350||72 kDa inositol polyphosphate 5-phosphatase [KO:K20278]	AAEL001367	NA	NA	NA
1456	Inositol phosphate metabolism	5574778||synaptojanin-1 [KO:K20279]	AAEL021261	NA	NA	NA
1457	Inositol phosphate metabolism	5576468||phosphatidylinositol 4,5-bisphosphate 3-kinase catalytic subunit beta isoform [KO:K00922]	AAEL002903	NA	NA	NA
1458	Inositol phosphate metabolism	23687644||uncharacterized protein LOC23687644 isoform X1 [KO:K01110]	AAEL017224	NA	NA	NA
1459	Inositol phosphate metabolism	5576326||phosphatidylinositol 4-phosphate 3-kinase C2 domain-containing subunit beta [KO:K00923]	AAEL000386	NA	NA	NA
1460	Inositol phosphate metabolism	5572787||type I inositol 3,4-bisphosphate 4-phosphatase isoform X1 [KO:K01109]	AAEL021471	NA	NA	NA
1461	Inositol phosphate metabolism	5574640||putative 1-phosphatidylinositol 3-phosphate 5-kinase [KO:K00921]	AAEL011274	NA	NA	NA
1462	Inositol phosphate metabolism	5571074||polyphosphoinositide phosphatase [KO:K22913]	AAEL008807	NA	NA	NA
1463	Inositol phosphate metabolism	5571895||1-phosphatidylinositol 4,5-bisphosphate phosphodiesterase isoform X2 [KO:K05858]	AAEL009380	NA	NA	NA
1464	Inositol phosphate metabolism	5572902||1-phosphatidylinositol 4,5-bisphosphate phosphodiesterase classes I and II isoform X1 [KO:K05858]	AAEL019711	NA	NA	NA
1465	Inositol phosphate metabolism	5570306||1-phosphatidylinositol 4,5-bisphosphate phosphodiesterase epsilon-1 [KO:K05860]	AAEL027150	NA	NA	NA
1466	Inositol phosphate metabolism	5564766||1-phosphatidylinositol 4,5-bisphosphate phosphodiesterase gamma-1 [KO:K01116]	AAEL004431	NA	NA	NA
1467	Inositol phosphate metabolism	5575141||inositol monophosphatase 1 [KO:K01092]	AAEL000372	NA	NA	NA
1468	Inositol phosphate metabolism	5565741||inositol monophosphatase 2 [KO:K01092]	AAEL004967	NA	NA	NA
1469	Inositol phosphate metabolism	5563812||CDP-diacylglycerol--inositol 3-phosphatidyltransferase [KO:K00999]	AAEL014142	NA	NA	NA
1470	Inositol phosphate metabolism	5576220||inositol-3-phosphate synthase [KO:K01858]	AAEL002834	NA	NA	NA
1471	Inositol phosphate metabolism	110674709||inositol polyphosphate 1-phosphatase [KO:K01107]	AAEL022538	NA	NA	NA
1472	Inositol phosphate metabolism	5563948||uncharacterized protein LOC5563948 isoform X1 [KO:K01106]	AAEL021054	NA	NA	NA
1473	Inositol phosphate metabolism	5566875||phosphatidylinositol 4,5-bisphosphate 5-phosphatase A isoform X1 [KO:K24222]	AAEL000840	NA	NA	NA
1474	Inositol phosphate metabolism	5565995||multiple inositol polyphosphate phosphatase 1 [KO:K03103]	AAEL014842	NA	NA	NA
1475	Inositol phosphate metabolism	5574784||multiple inositol polyphosphate phosphatase 1 [KO:K03103]	AAEL011421	NA	NA	NA
1476	Inositol phosphate metabolism	5574905||multiple inositol polyphosphate phosphatase 1 [KO:K03103]	AAEL011510	NA	NA	NA
1477	Inositol phosphate metabolism	5573849||inositol-trisphosphate 3-kinase A isoform X1 [KO:K00911]	AAEL010766	NA	NA	NA
1478	Inositol phosphate metabolism	5577433||uncharacterized protein LOC5577433 isoform X1 [KO:K00911]	AAEL019845	NA	NA	NA
1479	Inositol phosphate metabolism	5576218||inositol polyphosphate multikinase isoform X1 [KO:K00915]	AAEL002846	NA	NA	NA
1480	Inositol phosphate metabolism	5565328||inositol-pentakisphosphate 2-kinase [KO:K10572]	AAEL004727	NA	NA	NA
1481	Inositol phosphate metabolism	5570982||inositol oxygenase [KO:K00469]	AAEL008701	NA	NA	NA
1482	Inositol phosphate metabolism	5568558||probable methylmalonate-semialdehyde dehydrogenase [acylating]	AAEL001134	NA	NA	NA
1483	Inositol phosphate metabolism	5580166||triosephosphate isomerase [KO:K01803]	AAEL002542	NA	NA	NA
1484	Glycosylphosphatidylinositol (GPI)-anchor biosynthesis	5566536||phosphatidylinositol N-acetylglucosaminyltransferase subunit A [KO:K03857]	AAEL005468	NA	NA	NA
1485	Glycosylphosphatidylinositol (GPI)-anchor biosynthesis	5575247||phosphatidylinositol N-acetylglucosaminyltransferase subunit C [KO:K03859]	AAEL011700	NA	NA	NA
1486	Glycosylphosphatidylinositol (GPI)-anchor biosynthesis	5577700||uncharacterized protein LOC5577700 [KO:K03858]	AAEL013336	NA	NA	NA
1487	Glycosylphosphatidylinositol (GPI)-anchor biosynthesis	5577750||phosphatidylinositol N-acetylglucosaminyltransferase subunit P [KO:K03861]	AAEL003302	NA	NA	NA
1488	Glycosylphosphatidylinositol (GPI)-anchor biosynthesis	5564160||N-acetylglucosaminyl-phosphatidylinositol de-N-acetylase [KO:K03434]	AAEL004143	NA	NA	NA
1489	Glycosylphosphatidylinositol (GPI)-anchor biosynthesis	5567989||GPI-anchored wall transfer protein 1 [KO:K05283]	AAEL006445	NA	NA	NA
1490	Glycosylphosphatidylinositol (GPI)-anchor biosynthesis	110674399||LOW QUALITY PROTEIN: phosphatidylinositol-glycan biosynthesis class W protein-like [KO:K05283]	AAEL023228	NA	NA	NA
1491	Glycosylphosphatidylinositol (GPI)-anchor biosynthesis	110678109||LOW QUALITY PROTEIN: phosphatidylinositol-glycan biosynthesis class W protein-like [KO:K05283]	AAEL022222	NA	NA	NA
1492	Glycosylphosphatidylinositol (GPI)-anchor biosynthesis	5571176||LOW QUALITY PROTEIN: GPI mannosyltransferase 1 [KO:K05284]	AAEL024566	NA	NA	NA
1493	Glycosylphosphatidylinositol (GPI)-anchor biosynthesis	5569082||phosphatidylinositol-glycan biosynthesis class X protein [KO:K07541]	AAEL001202	NA	NA	NA
1494	Glycosylphosphatidylinositol (GPI)-anchor biosynthesis	5569975||GPI ethanolamine phosphate transferase 1 [KO:K05285]	AAEL008061	NA	NA	NA
1495	Glycosylphosphatidylinositol (GPI)-anchor biosynthesis	5563659||GPI mannosyltransferase 3 [KO:K05286]	AAEL000004	NA	NA	NA
1496	Glycosylphosphatidylinositol (GPI)-anchor biosynthesis	5574826||GPI ethanolamine phosphate transferase 3 [KO:K05288]	AAEL002465	NA	NA	NA
1497	Glycosylphosphatidylinositol (GPI)-anchor biosynthesis	5574509||glycosylphosphatidylinositol anchor biosynthesis protein 11 [KO:K05287]	AAEL015107	NA	NA	NA
1498	Glycosylphosphatidylinositol (GPI)-anchor biosynthesis	5572863||GPI ethanolamine phosphate transferase 2 isoform X2 [KO:K05310]	AAEL010081	NA	NA	NA
1499	Glycosylphosphatidylinositol (GPI)-anchor biosynthesis	5572091||glycosylphosphatidylinositol anchor attachment 1 protein [KO:K05289]	AAEL009512	NA	NA	NA
1500	Glycosylphosphatidylinositol (GPI)-anchor biosynthesis	5573377||putative GPI-anchor transamidase [KO:K05290]	AAEL010465	NA	NA	NA
1501	Glycosylphosphatidylinositol (GPI)-anchor biosynthesis	110680804||GPI transamidase component PIG-T-like [KO:K05292]	AAEL024423	NA	NA	NA
1502	Glycosylphosphatidylinositol (GPI)-anchor biosynthesis	5574717||LOW QUALITY PROTEIN: GPI transamidase component PIG-T [KO:K05292]	AAEL011353	NA	NA	NA
1503	Glycosylphosphatidylinositol (GPI)-anchor biosynthesis	5563851||phosphatidylinositol glycan anchor biosynthesis class U protein [KO:K05293]	AAEL014183	NA	NA	NA
1504	Glycosylphosphatidylinositol (GPI)-anchor biosynthesis	5577255||GPI inositol-deacylase [KO:K05294]	AAEL013115	NA	NA	NA
1505	Glycosylphosphatidylinositol (GPI)-anchor biosynthesis	5578838||metallophosphoesterase 1 homolog [KO:K23362]	AAEL013879	NA	NA	NA
1506	Glycosylphosphatidylinositol (GPI)-anchor biosynthesis	5571665||cell division control protein 1 [KO:K23362]	AAEL001670	NA	NA	NA
1507	Glycosylphosphatidylinositol (GPI)-anchor biosynthesis	5564483||metallophosphoesterase 1 isoform X1 [KO:K23362]	AAEL004277	NA	NA	NA
1508	Glycosylphosphatidylinositol (GPI)-anchor biosynthesis	5567221||GPI mannosyltransferase 4 [KO:K08098]	AAEL000899	NA	NA	NA
1509	Glycerophospholipid metabolism	5571293||glycerol-3-phosphate dehydrogenase [NAD(+)]	AAEL001593	NA	NA	NA
1510	Glycerophospholipid metabolism	5579187||glycerol-3-phosphate dehydrogenase, mitochondrial isoform X2 [KO:K00111]	AAEL003873	NA	NA	NA
1511	Glycerophospholipid metabolism	110681520||glycerol-3-phosphate acyltransferase 1, mitochondrial-like isoform X1 [KO:K00629]	AAEL007080	AAEL021734	NA	NA
1512	Glycerophospholipid metabolism	5568724||glycerol-3-phosphate acyltransferase 1, mitochondrial isoform X1 [KO:K00629]	AAEL007080	AAEL021734	NA	NA
1513	Glycerophospholipid metabolism	110681103||LOW QUALITY PROTEIN: glycerol-3-phosphate acyltransferase 1, mitochondrial-like [KO:K00629]	AAEL021382	NA	NA	NA
1514	Glycerophospholipid metabolism	5577359||LOW QUALITY PROTEIN: glycerol-3-phosphate acyltransferase 3 [KO:K13506]	AAEL026240	NA	NA	NA
1515	Glycerophospholipid metabolism	110679163||glycerol-3-phosphate acyltransferase 3 isoform X1 [KO:K13506]	AAEL000427	NA	NA	NA
1516	Glycerophospholipid metabolism	5567820||1-acyl-sn-glycerol-3-phosphate acyltransferase alpha [KO:K13509]	AAEL001000	NA	NA	NA
1517	Glycerophospholipid metabolism	5575521||1-acyl-sn-glycerol-3-phosphate acyltransferase alpha [KO:K13509]	AAEL011901	NA	NA	NA
1518	Glycerophospholipid metabolism	5575519||uncharacterized protein LOC5575519 [KO:K13509]	AAEL024295	NA	NA	NA
1519	Glycerophospholipid metabolism	5575522||1-acyl-sn-glycerol-3-phosphate acyltransferase alpha [KO:K13509]	AAEL011898	NA	NA	NA
1520	Glycerophospholipid metabolism	5573302||1-acyl-sn-glycerol-3-phosphate acyltransferase delta [KO:K13523]	AAEL022867	NA	NA	NA
1521	Glycerophospholipid metabolism	5574290||lysophospholipid acyltransferase 1 isoform X1 [KO:K13517]	AAEL011051	NA	NA	NA
1522	Glycerophospholipid metabolism	5576748||dihydroxyacetone phosphate acyltransferase [KO:K00649]	AAEL012743	NA	NA	NA
1523	Glycerophospholipid metabolism	5569026||putative phosphatidate phosphatase [KO:K01080]	AAEL007322	NA	NA	NA
1524	Glycerophospholipid metabolism	5568635||uncharacterized protein T28D9	3 isoform X1 [KO:K01080]	AAEL006987	NA	NA
1525	Glycerophospholipid metabolism	5568636||putative phosphatidate phosphatase isoform X1 [KO:K01080]	AAEL006990	NA	NA	NA
1526	Glycerophospholipid metabolism	5566142||phosphatidate phosphatase LPIN3 [KO:K15728]	AAEL005175	NA	NA	NA
1527	Glycerophospholipid metabolism	5578011||phospholipid phosphatase 5 [KO:K18693]	AAEL003363	NA	NA	NA
1528	Glycerophospholipid metabolism	110681517||diacylglycerol kinase theta isoform X1 [KO:K00901]	AAEL021520	NA	NA	NA
1529	Glycerophospholipid metabolism	5575250||diacylglycerol kinase 1 isoform X1 [KO:K00901]	AAEL019709	NA	NA	NA
1530	Glycerophospholipid metabolism	5575779||diacylglycerol kinase eta isoform X1 [KO:K00901]	AAEL026581	NA	NA	NA
1531	Glycerophospholipid metabolism	5578809||LOW QUALITY PROTEIN: eye-specific diacylglycerol kinase [KO:K00901]	AAEL013847	NA	NA	NA
1532	Glycerophospholipid metabolism	5575244||diacylglycerol kinase epsilon [KO:K00901]	AAEL011709	NA	NA	NA
1533	Glycerophospholipid metabolism	110678814||diacylglycerol kinase eta-like [KO:K00901]	AAEL027904	NA	NA	NA
1534	Glycerophospholipid metabolism	5564361||cholinephosphotransferase 1 isoform X1 [KO:K13644]	AAEL020132	NA	NA	NA
1535	Glycerophospholipid metabolism	5578775||phospholipase D3 [KO:K16860]	AAEL003651	NA	NA	NA
1536	Glycerophospholipid metabolism	5579046||group XIIB secretory phospholipase A2-like protein [KO:K01047]	AAEL013979	NA	NA	NA
1537	Glycerophospholipid metabolism	5563762||phospholipase A2 [KO:K01047]	AAEL014113	NA	NA	NA
1538	Glycerophospholipid metabolism	5572250||group 3 secretory phospholipase A2 isoform X2 [KO:K01047]	AAEL009679	NA	NA	NA
1539	Glycerophospholipid metabolism	5571127||uncharacterized protein LOC5571127 isoform X1 [KO:K01047]	AAEL019751	NA	NA	NA
1540	Glycerophospholipid metabolism	5578548||uncharacterized protein LOC5578548 isoform X1 [KO:K01047]	AAEL003561	NA	NA	NA
1541	Glycerophospholipid metabolism	5568409||uncharacterized protein LOC5568409 isoform X1 [KO:K01047]	AAEL006826	NA	NA	NA
1542	Glycerophospholipid metabolism	110677841||phospholipase A2-like [KO:K01047]	AAEL023400	NA	NA	NA
1543	Glycerophospholipid metabolism	5576852||85/88 kDa calcium-independent phospholipase A2 isoform X2 [KO:K16343]	AAEL012835	NA	NA	NA
1544	Glycerophospholipid metabolism	5570702||lysophosphatidylcholine acyltransferase isoform X1 [KO:K13510]	AAEL001448	NA	NA	NA
1545	Glycerophospholipid metabolism	5566703||lysophospholipid acyltransferase 5 [KO:K13515]	AAEL005583	NA	NA	NA
1546	Glycerophospholipid metabolism	5577432||group XV phospholipase A2 [KO:K06129]	AAEL013170	NA	NA	NA
1547	Glycerophospholipid metabolism	5572119||acyl-protein thioesterase 2 [KO:K06130]	AAEL009539	NA	NA	NA
1548	Glycerophospholipid metabolism	5578658||neuropathy target esterase sws isoform X1 [KO:K14676]	AAEL025404	NA	NA	NA
1549	Glycerophospholipid metabolism	5564200||glycerophosphocholine phosphodiesterase GPCPD1 isoform X1 [KO:K18695]	AAEL018273	NA	NA	NA
1550	Glycerophospholipid metabolism	5573378||choline O-acetyltransferase [KO:K00623]	AAEL010471	NA	NA	NA
1551	Glycerophospholipid metabolism	5575867||acetylcholinesterase [KO:K01049]	AAEL021432	NA	NA	NA
1552	Glycerophospholipid metabolism	5566024||esterase B1 [KO:K01049]	AAEL023844	NA	NA	NA
1553	Glycerophospholipid metabolism	5566029||venom carboxylesterase-6 [KO:K01049]	AAEL005123	NA	NA	NA
1554	Glycerophospholipid metabolism	5566033||esterase B1 isoform X1 [KO:K01049]	AAEL019679	NA	NA	NA
1555	Glycerophospholipid metabolism	23687973||esterase B1 [KO:K01049]	AAEL017553	NA	NA	NA
1556	Glycerophospholipid metabolism	5574466||acetylcholinesterase [KO:K01049]	AAEL024216	NA	NA	NA
1557	Glycerophospholipid metabolism	5567217||glutactin isoform X1 [KO:K01049]	AAEL000918	NA	NA	NA
1558	Glycerophospholipid metabolism	5574471||esterase B1 [KO:K01049]	AAEL002367	NA	NA	NA
1559	Glycerophospholipid metabolism	5574470||esterase B1 [KO:K01049]	AAEL002385	NA	NA	NA
1560	Glycerophospholipid metabolism	5574468||esterase B1 isoform X1 [KO:K01049]	AAEL002391	NA	NA	NA
1561	Glycerophospholipid metabolism	5578456||acetylcholinesterase isoform X1 [KO:K01049]	AAEL000511	NA	NA	NA
1562	Glycerophospholipid metabolism	5575613||esterase B1 [KO:K01049]	AAEL011944	NA	NA	NA
1563	Glycerophospholipid metabolism	5564575||esterase B1 [KO:K01049]	AAEL004341	NA	NA	NA
1564	Glycerophospholipid metabolism	5571143||choline/ethanolamine kinase isoform X2 [KO:K14156]	AAEL008853	NA	NA	NA
1565	Glycerophospholipid metabolism	5575011||choline-phosphate cytidylyltransferase B isoform X2 [KO:K00968]	AAEL011564	NA	NA	NA
1566	Glycerophospholipid metabolism	5570917||ethanolaminephosphotransferase 1 [KO:K00993]	AAEL001472	NA	NA	NA
1567	Glycerophospholipid metabolism	5568233||ethanolaminephosphotransferase 1 isoform X2 [KO:K00993]	AAEL006667	NA	NA	NA
1568	Glycerophospholipid metabolism	5572377||ethanolamine kinase [KO:K00894]	AAEL009765	NA	NA	NA
1569	Glycerophospholipid metabolism	5566800||ethanolamine-phosphate cytidylyltransferase isoform X3 [KO:K00967]	AAEL005651	NA	NA	NA
1570	Glycerophospholipid metabolism	5576312||alanine--glyoxylate aminotransferase 2-like [KO:K14286]	AAEL028013	NA	NA	NA
1571	Glycerophospholipid metabolism	5573011||phosphatidate cytidylyltransferase, photoreceptor-specific [KO:K00981]	AAEL001940	NA	NA	NA
1572	Glycerophospholipid metabolism	5570581||phosphatidylserine synthase 1 [KO:K08729]	AAEL008393	NA	NA	NA
1573	Glycerophospholipid metabolism	5573048||phosphatidylserine decarboxylase proenzyme, mitochondrial isoform X1 [KO:K01613]	AAEL010223	NA	NA	NA
1574	Glycerophospholipid metabolism	5565704||CDP-diacylglycerol--glycerol-3-phosphate 3-phosphatidyltransferase, mitochondrial isoform X1 [KO:K00995]	AAEL022490	NA	NA	NA
1575	Glycerophospholipid metabolism	5563880||probable cardiolipin synthase (CMP-forming) [KO:K08744]	AAEL014198	NA	NA	NA
1576	Glycerophospholipid metabolism	5571286||tafazzin homolog isoform X2 [KO:K13511]	AAEL001564	NA	NA	NA
1577	Glycerophospholipid metabolism	5567858||acyl-CoA:lysophosphatidylglycerol acyltransferase 1 [KO:K13514]	AAEL006321	NA	NA	NA
1578	Glycerophospholipid metabolism	5563812||CDP-diacylglycerol--inositol 3-phosphatidyltransferase [KO:K00999]	AAEL014142	NA	NA	NA
1579	Glycerophospholipid metabolism	5566805||lysophospholipid acyltransferase 7 [KO:K13516]	AAEL005653	NA	NA	NA
1580	Ether lipid metabolism	5573336||alkyldihydroxyacetonephosphate synthase [KO:K00803]	AAEL010405	NA	NA	NA
1581	Ether lipid metabolism	5569640||alkyldihydroxyacetonephosphate synthase [KO:K00803]	AAEL007793	NA	NA	NA
1582	Ether lipid metabolism	5569642||alkyldihydroxyacetonephosphate synthase [KO:K00803]	AAEL007789	NA	NA	NA
1583	Ether lipid metabolism	5569026||putative phosphatidate phosphatase [KO:K01080]	AAEL007322	NA	NA	NA
1584	Ether lipid metabolism	5568635||uncharacterized protein T28D9	3 isoform X1 [KO:K01080]	AAEL006987	NA	NA
1585	Ether lipid metabolism	5568636||putative phosphatidate phosphatase isoform X1 [KO:K01080]	AAEL006990	NA	NA	NA
1586	Ether lipid metabolism	5570917||ethanolaminephosphotransferase 1 [KO:K00993]	AAEL001472	NA	NA	NA
1587	Ether lipid metabolism	5568233||ethanolaminephosphotransferase 1 isoform X2 [KO:K00993]	AAEL006667	NA	NA	NA
1588	Ether lipid metabolism	5564361||cholinephosphotransferase 1 isoform X1 [KO:K13644]	AAEL020132	NA	NA	NA
1589	Ether lipid metabolism	110677009||transmembrane protein 189-like [KO:K20656]	AAEL001208	NA	NA	NA
1590	Ether lipid metabolism	5579046||group XIIB secretory phospholipase A2-like protein [KO:K01047]	AAEL013979	NA	NA	NA
1591	Ether lipid metabolism	5563762||phospholipase A2 [KO:K01047]	AAEL014113	NA	NA	NA
1592	Ether lipid metabolism	5572250||group 3 secretory phospholipase A2 isoform X2 [KO:K01047]	AAEL009679	NA	NA	NA
1593	Ether lipid metabolism	5571127||uncharacterized protein LOC5571127 isoform X1 [KO:K01047]	AAEL019751	NA	NA	NA
1594	Ether lipid metabolism	5578548||uncharacterized protein LOC5578548 isoform X1 [KO:K01047]	AAEL003561	NA	NA	NA
1595	Ether lipid metabolism	5568409||uncharacterized protein LOC5568409 isoform X1 [KO:K01047]	AAEL006826	NA	NA	NA
1596	Ether lipid metabolism	110677841||phospholipase A2-like [KO:K01047]	AAEL023400	NA	NA	NA
1597	Ether lipid metabolism	5576852||85/88 kDa calcium-independent phospholipase A2 isoform X2 [KO:K16343]	AAEL012835	NA	NA	NA
1598	Ether lipid metabolism	5578775||phospholipase D3 [KO:K16860]	AAEL003651	NA	NA	NA
1599	Ether lipid metabolism	5570702||lysophosphatidylcholine acyltransferase isoform X1 [KO:K13510]	AAEL001448	NA	NA	NA
1600	Ether lipid metabolism	5566612||lissencephaly-1 homolog [KO:K16794]	AAEL000770	NA	NA	NA
1601	Ether lipid metabolism	5576024||platelet-activating factor acetylhydrolase IB subunit beta homolog [KO:K16795]	AAEL012258	NA	NA	NA
1602	Arachidonic acid metabolism	5579046||group XIIB secretory phospholipase A2-like protein [KO:K01047]	AAEL013979	NA	NA	NA
1603	Arachidonic acid metabolism	5563762||phospholipase A2 [KO:K01047]	AAEL014113	NA	NA	NA
1604	Arachidonic acid metabolism	5572250||group 3 secretory phospholipase A2 isoform X2 [KO:K01047]	AAEL009679	NA	NA	NA
1605	Arachidonic acid metabolism	5571127||uncharacterized protein LOC5571127 isoform X1 [KO:K01047]	AAEL019751	NA	NA	NA
1606	Arachidonic acid metabolism	5578548||uncharacterized protein LOC5578548 isoform X1 [KO:K01047]	AAEL003561	NA	NA	NA
1607	Arachidonic acid metabolism	5568409||uncharacterized protein LOC5568409 isoform X1 [KO:K01047]	AAEL006826	NA	NA	NA
1608	Arachidonic acid metabolism	110677841||phospholipase A2-like [KO:K01047]	AAEL023400	NA	NA	NA
1609	Arachidonic acid metabolism	5576852||85/88 kDa calcium-independent phospholipase A2 isoform X2 [KO:K16343]	AAEL012835	NA	NA	NA
1610	Arachidonic acid metabolism	5571046||prostaglandin E synthase 2 [KO:K05309]	AAEL008783	NA	NA	NA
1611	Arachidonic acid metabolism	5565702||uncharacterized protein CG16817 [KO:K15730]	AAEL014943	NA	NA	NA
1612	Arachidonic acid metabolism	23687690||alcohol dehydrogenase 1 [KO:K00069]	AAEL017270	NA	NA	NA
1613	Arachidonic acid metabolism	23687967||alcohol dehydrogenase 2 [KO:K00069]	AAEL017547	NA	NA	NA
1614	Arachidonic acid metabolism	23687459||alcohol dehydrogenase 2 [KO:K00069]	AAEL021095	NA	NA	NA
1615	Arachidonic acid metabolism	23687838||15-hydroxyprostaglandin dehydrogenase [NAD(+)]	AAEL017418	NA	NA	NA
1616	Arachidonic acid metabolism	23687757||alcohol dehydrogenase 1 isoform X1 [KO:K00069]	AAEL023894	NA	NA	NA
1617	Arachidonic acid metabolism	23687728||alcohol dehydrogenase 2 [KO:K00069]	AAEL017308	NA	NA	NA
1618	Arachidonic acid metabolism	5575278||glutathione S-transferase isoform X1 [KO:K04097]	AAEL011741	NA	NA	NA
1619	Arachidonic acid metabolism	5578759||leukotriene A-4 hydrolase isoform X3 [KO:K01254]	AAEL003666	NA	NA	NA
1620	Arachidonic acid metabolism	5574724||prostaglandin reductase 1 [KO:K13948]	AAEL011356	NA	NA	NA
1621	Arachidonic acid metabolism	5565989||prostaglandin reductase 1 [KO:K13948]	AAEL026142	NA	NA	NA
1622	Arachidonic acid metabolism	5576311||prostaglandin reductase 1 isoform X2 [KO:K13948]	AAEL012455	NA	NA	NA
1623	Arachidonic acid metabolism	5576310||prostaglandin reductase 1 [KO:K13948]	AAEL012457	NA	NA	NA
1624	Arachidonic acid metabolism	5578674||prostaglandin reductase 1 [KO:K13948]	AAEL003617	NA	NA	NA
1625	Arachidonic acid metabolism	23687751||gamma-glutamyltranspeptidase 1 isoform X1 [KO:K18592]	AAEL017331	NA	NA	NA
1626	Arachidonic acid metabolism	5579337||gamma-glutamyltranspeptidase 1 isoform X1 [KO:K18592]	AAEL019957	NA	NA	NA
1627	Arachidonic acid metabolism	5564390||gamma-glutamyltranspeptidase 1 [KO:K18592]	AAEL004240	NA	NA	NA
1628	Arachidonic acid metabolism	5575420||gamma-glutamyltranspeptidase 1 [KO:K18592]	AAEL011822	NA	NA	NA
1629	Arachidonic acid metabolism	5575418||gamma-glutamyltranspeptidase 1 [KO:K18592]	AAEL026731	NA	NA	NA
1630	Arachidonic acid metabolism	110681299||LOW QUALITY PROTEIN: gamma-glutamyltransferase light chain 1-like [KO:K18592]	AAEL021010	NA	NA	NA
1631	alpha-Linolenic acid metabolism	5579046||group XIIB secretory phospholipase A2-like protein [KO:K01047]	AAEL013979	NA	NA	NA
1632	alpha-Linolenic acid metabolism	5563762||phospholipase A2 [KO:K01047]	AAEL014113	NA	NA	NA
1633	alpha-Linolenic acid metabolism	5572250||group 3 secretory phospholipase A2 isoform X2 [KO:K01047]	AAEL009679	NA	NA	NA
1634	alpha-Linolenic acid metabolism	5571127||uncharacterized protein LOC5571127 isoform X1 [KO:K01047]	AAEL019751	NA	NA	NA
1635	alpha-Linolenic acid metabolism	5578548||uncharacterized protein LOC5578548 isoform X1 [KO:K01047]	AAEL003561	NA	NA	NA
1636	alpha-Linolenic acid metabolism	5568409||uncharacterized protein LOC5568409 isoform X1 [KO:K01047]	AAEL006826	NA	NA	NA
1637	alpha-Linolenic acid metabolism	110677841||phospholipase A2-like [KO:K01047]	AAEL023400	NA	NA	NA
1638	alpha-Linolenic acid metabolism	5576852||85/88 kDa calcium-independent phospholipase A2 isoform X2 [KO:K16343]	AAEL012835	NA	NA	NA
1639	alpha-Linolenic acid metabolism	5570810||probable peroxisomal acyl-coenzyme A oxidase 1 [KO:K00232]	AAEL008574	NA	NA	NA
1640	alpha-Linolenic acid metabolism	5575181||peroxisomal acyl-coenzyme A oxidase 3 [KO:K00232]	AAEL000370	NA	NA	NA
1641	alpha-Linolenic acid metabolism	5571144||peroxisomal acyl-coenzyme A oxidase 3 isoform X1 [KO:K00232]	AAEL008841	NA	NA	NA
1642	alpha-Linolenic acid metabolism	5566281||probable peroxisomal acyl-coenzyme A oxidase 1 [KO:K00232]	AAEL000735	NA	NA	NA
1643	Sphingolipid metabolism	5565891||serine palmitoyltransferase 2 [KO:K00654]	AAEL000706	NA	NA	NA
1644	Sphingolipid metabolism	5573625||serine palmitoyltransferase 1 [KO:K00654]	AAEL010610	NA	NA	NA
1645	Sphingolipid metabolism	5579897||3-ketodihydrosphingosine reductase [KO:K04708]	AAEL001048	NA	NA	NA
1646	Sphingolipid metabolism	5571461||ceramide synthase 6 [KO:K23727]	AAEL009092	NA	NA	NA
1647	Sphingolipid metabolism	5568678||neutral ceramidase [KO:K12349]	AAEL007030	NA	NA	NA
1648	Sphingolipid metabolism	5568674||neutral ceramidase [KO:K12349]	AAEL027019	NA	NA	NA
1649	Sphingolipid metabolism	5571646||LOW QUALITY PROTEIN: alkaline ceramidase [KO:K01441]	AAEL001645	NA	NA	NA
1650	Sphingolipid metabolism	5577178||sphingolipid delta(4)-desaturase DES1 [KO:K04712]	AAEL013047	NA	NA	NA
1651	Sphingolipid metabolism	5565303||phosphatidylcholine:ceramide cholinephosphotransferase 1 isoform X3 [KO:K04714]	AAEL004710	NA	NA	NA
1652	Sphingolipid metabolism	5578088||sphingomyelin phosphodiesterase isoform X1 [KO:K12350]	AAEL003402	NA	NA	NA
1653	Sphingolipid metabolism	5567918||sphingomyelin phosphodiesterase [KO:K12350]	AAEL006381	NA	NA	NA
1654	Sphingolipid metabolism	5574574||sphingomyelin phosphodiesterase [KO:K12350]	AAEL002413	NA	NA	NA
1655	Sphingolipid metabolism	5571519||sphingomyelin phosphodiesterase [KO:K12350]	AAEL009111	NA	NA	NA
1656	Sphingolipid metabolism	5573139||putative neutral sphingomyelinase [KO:K12351]	AAEL002009	NA	NA	NA
1657	Sphingolipid metabolism	5576467||sphingomyelin phosphodiesterase 4 [KO:K12353]	AAEL002910	NA	NA	NA
1658	Sphingolipid metabolism	5579301||ceramide kinase [KO:K04715]	AAEL015603	NA	NA	NA
1659	Sphingolipid metabolism	5569026||putative phosphatidate phosphatase [KO:K01080]	AAEL007322	NA	NA	NA
1660	Sphingolipid metabolism	5568635||uncharacterized protein T28D9	3 isoform X1 [KO:K01080]	AAEL006987	NA	NA
1661	Sphingolipid metabolism	5568636||putative phosphatidate phosphatase isoform X1 [KO:K01080]	AAEL006990	NA	NA	NA
1662	Sphingolipid metabolism	5573802||sphingosine-1-phosphate phosphatase 1 [KO:K04716]	AAEL010728	NA	NA	NA
1663	Sphingolipid metabolism	5563823||ceramide phosphoethanolamine synthase [KO:K26283]	AAEL014158	NA	NA	NA
1664	Sphingolipid metabolism	5570737||sphingosine kinase 2 [KO:K04718]	AAEL008510	NA	NA	NA
1665	Sphingolipid metabolism	110673984||sphingosine-1-phosphate lyase-like [KO:K01634]	AAEL003188	NA	NA	NA
1666	Sphingolipid metabolism	5577517||LOW QUALITY PROTEIN: sphingosine-1-phosphate lyase [KO:K01634]	AAEL021106	NA	NA	NA
1667	Sphingolipid metabolism	5565442||ceramide glucosyltransferase [KO:K00720]	AAEL000634	NA	NA	NA
1668	Sphingolipid metabolism	5578914||glucosylceramidase [KO:K01201]	AAEL003742	NA	NA	NA
1669	Sphingolipid metabolism	5570898||non-lysosomal glucosylceramidase [KO:K17108]	AAEL001478	NA	NA	NA
1670	Sphingolipid metabolism	5565031||beta-galactosidase isoform X1 [KO:K12309]	AAEL004575	NA	NA	NA
1671	Sphingolipid metabolism	5565066||beta-galactosidase isoform X1 [KO:K12309]	AAEL004580	NA	NA	NA
1672	Sphingolipid metabolism	5565073||beta-galactosidase [KO:K12309]	AAEL004582	NA	NA	NA
1673	Sphingolipid metabolism	5565699||beta-hexosaminidase subunit beta isoform X1 [KO:K12373]	AAEL004931	NA	NA	NA
1674	Sphingolipid metabolism	5565215||chitooligosaccharidolytic beta-N-acetylglucosaminidase isoform X1 [KO:K12373]	AAEL004661	NA	NA	NA
1675	Sphingolipid metabolism	5569687||chitooligosaccharidolytic beta-N-acetylglucosaminidase [KO:K12373]	AAEL007839	NA	NA	NA
1676	Sphingolipid metabolism	5576894||uncharacterized protein LOC5576894 [KO:K12382]	AAEL003046	NA	NA	NA
1677	Glycosphingolipid biosynthesis	5572805||lactosylceramide 4-alpha-galactosyltransferase [KO:K01988]	AAEL001900	NA	NA	NA
1678	Glycosphingolipid biosynthesis	5565850||lactosylceramide 4-alpha-galactosyltransferase [KO:K01988]	AAEL005019	NA	NA	NA
1679	Glycosphingolipid biosynthesis	5572806||lactosylceramide 4-alpha-galactosyltransferase [KO:K01988]	AAEL001895	NA	NA	NA
1680	Glycosphingolipid biosynthesis	5572805||lactosylceramide 4-alpha-galactosyltransferase [KO:K01988]	AAEL001900	NA	NA	NA
1681	Glycosphingolipid biosynthesis	5565850||lactosylceramide 4-alpha-galactosyltransferase [KO:K01988]	AAEL005019	NA	NA	NA
1682	Glycosphingolipid biosynthesis	5572806||lactosylceramide 4-alpha-galactosyltransferase [KO:K01988]	AAEL001895	NA	NA	NA
1683	Glycosphingolipid biosynthesis	5565699||beta-hexosaminidase subunit beta isoform X1 [KO:K12373]	AAEL004931	NA	NA	NA
1684	Glycosphingolipid biosynthesis	5565215||chitooligosaccharidolytic beta-N-acetylglucosaminidase isoform X1 [KO:K12373]	AAEL004661	NA	NA	NA
1685	Glycosphingolipid biosynthesis	5569687||chitooligosaccharidolytic beta-N-acetylglucosaminidase [KO:K12373]	AAEL007839	NA	NA	NA
1686	Glycosphingolipid biosynthesis	5566514||alpha-N-acetylgalactosaminidase [KO:K01204]	AAEL005460	NA	NA	NA
1687	Glycosphingolipid biosynthesis	5574335||acetyl-coenzyme A transporter 1 [KO:K03372]	AAEL002349	NA	NA	NA
1688	Glycosphingolipid biosynthesis	5565031||beta-galactosidase isoform X1 [KO:K12309]	AAEL004575	NA	NA	NA
1689	Glycosphingolipid biosynthesis	5565066||beta-galactosidase isoform X1 [KO:K12309]	AAEL004580	NA	NA	NA
1690	Glycosphingolipid biosynthesis	5565073||beta-galactosidase [KO:K12309]	AAEL004582	NA	NA	NA
1691	Glycosphingolipid biosynthesis	5565699||beta-hexosaminidase subunit beta isoform X1 [KO:K12373]	AAEL004931	NA	NA	NA
1692	Glycosphingolipid biosynthesis	5565215||chitooligosaccharidolytic beta-N-acetylglucosaminidase isoform X1 [KO:K12373]	AAEL004661	NA	NA	NA
1693	Glycosphingolipid biosynthesis	5569687||chitooligosaccharidolytic beta-N-acetylglucosaminidase [KO:K12373]	AAEL007839	NA	NA	NA
1694	Pyruvate metabolism	5575142||LOW QUALITY PROTEIN: acetyl-coenzyme A synthetase [KO:K01895]	AAEL020382	NA	NA	NA
1695	Pyruvate metabolism	5578303||pyruvate dehydrogenase E1 component subunit alpha, mitochondrial [KO:K00161]	AAEL013613	NA	NA	NA
1696	Pyruvate metabolism	5566309||probable pyruvate dehydrogenase E1 component subunit alpha, mitochondrial isoform X2 [KO:K00161]	AAEL005308	NA	NA	NA
1697	Pyruvate metabolism	5564584||pyruvate dehydrogenase E1 component subunit beta, mitochondrial [KO:K00162]	AAEL004338	NA	NA	NA
1698	Pyruvate metabolism	5564492||dihydrolipoyllysine-residue acetyltransferase component of pyruvate dehydrogenase complex, mitochondrial isoform X1 [KO:K00627]	AAEL004294	NA	NA	NA
1699	Pyruvate metabolism	5568521||dihydrolipoyl dehydrogenase, mitochondrial [KO:K00382]	AAEL006928	NA	NA	NA
1700	Pyruvate metabolism	5568019||alcohol dehydrogenase class-3 [KO:K00121]	AAEL006458	NA	NA	NA
1701	Pyruvate metabolism	5568018||alcohol dehydrogenase class-3 [KO:K00121]	AAEL006471	NA	NA	NA
1702	Pyruvate metabolism	5568028||alcohol dehydrogenase class-3 [KO:K00121]	AAEL006467	NA	NA	NA
1703	Pyruvate metabolism	5577411||alcohol dehydrogenase [NADP(+)]	AAEL003154	NA	NA	NA
1704	Pyruvate metabolism	5565629||pyruvate kinase isoform X1 [KO:K00873]	AAEL014913	NA	NA	NA
1705	Pyruvate metabolism	110677892||uncharacterized protein LOC110677892 [KO:K00873]	AAEL027834	NA	NA	NA
1706	Pyruvate metabolism	5567854||acetyl-CoA carboxylase isoform X1 [KO:K11262]	AAEL026069	NA	NA	NA
1707	Pyruvate metabolism	5570911||acylphosphatase-2 [KO:K01512]	AAEL001490	NA	NA	NA
1708	Pyruvate metabolism	5570546||acylphosphatase-2 [KO:K01512]	AAEL008369	NA	NA	NA
1709	Pyruvate metabolism	5563729||retinal dehydrogenase 2 [KO:K00128]	AAEL014080	NA	NA	NA
1710	Pyruvate metabolism	5571397||aldehyde dehydrogenase, mitochondrial [KO:K00128]	AAEL009029	NA	NA	NA
1711	Pyruvate metabolism	5575933||aldehyde dehydrogenase, dimeric NADP-preferring [KO:K00128]	AAEL012162	NA	NA	NA
1712	Pyruvate metabolism	5572673||retinal dehydrogenase 1 [KO:K00128]	AAEL009948	NA	NA	NA
1713	Pyruvate metabolism	5575285||putative aldehyde dehydrogenase family 7 member A1 homolog [KO:K14085]	AAEL011756	NA	NA	NA
1714	Pyruvate metabolism	110678056||putative aldehyde dehydrogenase family 7 member A1 homolog isoform X1 [KO:K14085]	AAEL027336	NA	NA	NA
1715	Pyruvate metabolism	5575706||L-lactate dehydrogenase [KO:K00016]	AAEL012014	NA	NA	NA
1716	Pyruvate metabolism	5564296||lactoylglutathione lyase isoform X1 [KO:K01759]	AAEL014393	NA	NA	NA
1717	Pyruvate metabolism	5571983||hydroxyacylglutathione hydrolase, mitochondrial isoform X1 [KO:K01069]	AAEL025906	NA	NA	NA
1718	Pyruvate metabolism	5572232||glyoxylate reductase/hydroxypyruvate reductase [KO:K00049]	AAEL009676	NA	NA	NA
1719	Pyruvate metabolism	5565000||glyoxylate reductase/hydroxypyruvate reductase [KO:K00049]	AAEL004529	NA	NA	NA
1720	Pyruvate metabolism	5564976||glyoxylate reductase/hydroxypyruvate reductase isoform X1 [KO:K00049]	AAEL004532	NA	NA	NA
1721	Pyruvate metabolism	5567037||NADP-dependent malic enzyme isoform X1 [KO:K00029]	AAEL005790	NA	NA	NA
1722	Pyruvate metabolism	5568365||NADP-dependent malic enzyme [KO:K00029]	AAEL001091	NA	NA	NA
1723	Pyruvate metabolism	5568366||NADP-dependent malic enzyme [KO:K00029]	AAEL001073	NA	NA	NA
1724	Pyruvate metabolism	5572254||pyruvate carboxylase, mitochondrial isoform X3 [KO:K01958]	AAEL009691	NA	NA	NA
1725	Pyruvate metabolism	5569520||malate dehydrogenase, cytoplasmic isoform X1 [KO:K00025]	AAEL007707	NA	NA	NA
1726	Pyruvate metabolism	5570233||malate dehydrogenase, mitochondrial [KO:K00026]	AAEL008166	NA	NA	NA
1727	Pyruvate metabolism	5570205||fumarate hydratase, mitochondrial isoform X1 [KO:K01679]	AAEL008167	NA	NA	NA
1728	Pyruvate metabolism	5563575||phosphoenolpyruvate carboxykinase [GTP]	AAEL000080	NA	NA	NA
1729	Pyruvate metabolism	5563591||phosphoenolpyruvate carboxykinase [GTP]	AAEL000006	NA	NA	NA
1730	Pyruvate metabolism	5563586||phosphoenolpyruvate carboxykinase [GTP]	AAEL000025	NA	NA	NA
1731	Pyruvate metabolism	5576999||malate synthase [KO:K01638]	AAEL003090	NA	NA	NA
1732	Pyruvate metabolism	5568498||uncharacterized protein LOC5568498 [KO:K00626]	AAEL006912	NA	NA	NA
1733	Pyruvate metabolism	5568202||acetyl-CoA acetyltransferase, mitochondrial [KO:K00626]	AAEL006634	NA	NA	NA
1734	Glyoxylate and dicarboxylate metabolism	5575142||LOW QUALITY PROTEIN: acetyl-coenzyme A synthetase [KO:K01895]	AAEL020382	NA	NA	NA
1735	Glyoxylate and dicarboxylate metabolism	5576999||malate synthase [KO:K01638]	AAEL003090	NA	NA	NA
1736	Glyoxylate and dicarboxylate metabolism	5569520||malate dehydrogenase, cytoplasmic isoform X1 [KO:K00025]	AAEL007707	NA	NA	NA
1737	Glyoxylate and dicarboxylate metabolism	5570233||malate dehydrogenase, mitochondrial [KO:K00026]	AAEL008166	NA	NA	NA
1738	Glyoxylate and dicarboxylate metabolism	5575386||probable citrate synthase 2, mitochondrial [KO:K01647]	AAEL011789	NA	NA	NA
1739	Glyoxylate and dicarboxylate metabolism	5570276||cytoplasmic aconitate hydratase [KO:K01681]	AAEL008216	NA	NA	NA
1740	Glyoxylate and dicarboxylate metabolism	5580315||probable aconitate hydratase, mitochondrial [KO:K01681]	AAEL012897	NA	NA	NA
1741	Glyoxylate and dicarboxylate metabolism	5568498||uncharacterized protein LOC5568498 [KO:K00626]	AAEL006912	NA	NA	NA
1742	Glyoxylate and dicarboxylate metabolism	5568202||acetyl-CoA acetyltransferase, mitochondrial [KO:K00626]	AAEL006634	NA	NA	NA
1743	Glyoxylate and dicarboxylate metabolism	5565220||peroxisomal (S)-2-hydroxy-acid oxidase GLO3 [KO:K11517]	AAEL004676	NA	NA	NA
1744	Glyoxylate and dicarboxylate metabolism	5565206||peroxisomal (S)-2-hydroxy-acid oxidase GLO2 [KO:K11517]	AAEL004677	NA	NA	NA
1745	Glyoxylate and dicarboxylate metabolism	5577893||catalase isoform X1 [KO:K03781]	AAEL013407	NA	NA	NA
1746	Glyoxylate and dicarboxylate metabolism	5572232||glyoxylate reductase/hydroxypyruvate reductase [KO:K00049]	AAEL009676	NA	NA	NA
1747	Glyoxylate and dicarboxylate metabolism	5565000||glyoxylate reductase/hydroxypyruvate reductase [KO:K00049]	AAEL004529	NA	NA	NA
1748	Glyoxylate and dicarboxylate metabolism	5564976||glyoxylate reductase/hydroxypyruvate reductase isoform X1 [KO:K00049]	AAEL004532	NA	NA	NA
1749	Glyoxylate and dicarboxylate metabolism	110675196||putative oxidoreductase GLYR1 homolog [KO:K18121]	AAEL006679	NA	NA	NA
1750	Glyoxylate and dicarboxylate metabolism	110678816||glycerol-3-phosphate phosphatase-like [KO:K19269]	AAEL009503	AAEL020495	NA	NA
1751	Glyoxylate and dicarboxylate metabolism	5572084||glycerol-3-phosphate phosphatase [KO:K19269]	AAEL009503	AAEL020495	NA	NA
1752	Glyoxylate and dicarboxylate metabolism	5573438||serine--pyruvate aminotransferase, mitochondrial [KO:K00830]	AAEL010480	NA	NA	NA
1753	Glyoxylate and dicarboxylate metabolism	5578354||serine--pyruvate aminotransferase [KO:K00830]	AAEL003508	NA	NA	NA
1754	Glyoxylate and dicarboxylate metabolism	5577984||glutamine synthetase 2 cytoplasmic isoform X2 [KO:K01915]	AAEL013458	NA	NA	NA
1755	Glyoxylate and dicarboxylate metabolism	5572786||glutamine synthetase 1, mitochondrial [KO:K01915]	AAEL001887	NA	NA	NA
1756	Glyoxylate and dicarboxylate metabolism	5574978||serine hydroxymethyltransferase, cytosolic isoform X2 [KO:K00600]	AAEL002510	NA	NA	NA
1757	Glyoxylate and dicarboxylate metabolism	5564415||LOW QUALITY PROTEIN: glycine dehydrogenase (decarboxylating), mitochondrial [KO:K00281]	AAEL014426	NA	NA	NA
1758	Glyoxylate and dicarboxylate metabolism	5573084||aminomethyltransferase, mitochondrial [KO:K00605]	AAEL010276	NA	NA	NA
1759	Glyoxylate and dicarboxylate metabolism	5568521||dihydrolipoyl dehydrogenase, mitochondrial [KO:K00382]	AAEL006928	NA	NA	NA
1760	Glyoxylate and dicarboxylate metabolism	5575143||glycine cleavage system H protein, mitochondrial [KO:K02437]	AAEL012974	NA	NA	NA
1761	Glyoxylate and dicarboxylate metabolism	5580084||putative hydroxypyruvate isomerase [KO:K01816]	AAEL002165	NA	NA	NA
1762	Glyoxylate and dicarboxylate metabolism	5572654||glycerate kinase isoform X2 [KO:K11529]	AAEL018707	NA	NA	NA
1763	Glyoxylate and dicarboxylate metabolism	5564939||kynurenine formamidase [KO:K01432]	AAEL004509	NA	NA	NA
1764	Propanoate metabolism	5575142||LOW QUALITY PROTEIN: acetyl-coenzyme A synthetase [KO:K01895]	AAEL020382	NA	NA	NA
1765	Propanoate metabolism	5569000||acyl-CoA synthetase short-chain family member 3, mitochondrial isoform X1 [KO:K01908]	AAEL007283	NA	NA	NA
1766	Propanoate metabolism	5570559||2-oxoisovalerate dehydrogenase subunit alpha, mitochondrial [KO:K00166]	AAEL008366	NA	NA	NA
1767	Propanoate metabolism	23687479||2-oxoisovalerate dehydrogenase subunit beta, mitochondrial [KO:K00167]	AAEL017059	NA	NA	NA
1768	Propanoate metabolism	5572378||lipoamide acyltransferase component of branched-chain alpha-keto acid dehydrogenase complex, mitochondrial [KO:K09699]	AAEL009766	NA	NA	NA
1769	Propanoate metabolism	5568521||dihydrolipoyl dehydrogenase, mitochondrial [KO:K00382]	AAEL006928	NA	NA	NA
1770	Propanoate metabolism	5566975||short-chain specific acyl-CoA dehydrogenase, mitochondrial [KO:K00248]	AAEL005732	NA	NA	NA
1771	Propanoate metabolism	5564156||short-chain specific acyl-CoA dehydrogenase, mitochondrial [KO:K00248]	AAEL004127	NA	NA	NA
1772	Propanoate metabolism	110680419||short-chain specific acyl-CoA dehydrogenase, mitochondrial-like [KO:K00248]	AAEL021809	NA	NA	NA
1773	Propanoate metabolism	5564158||short-chain specific acyl-CoA dehydrogenase, mitochondrial [KO:K00248]	AAEL004137	NA	NA	NA
1774	Propanoate metabolism	5570810||probable peroxisomal acyl-coenzyme A oxidase 1 [KO:K00232]	AAEL008574	NA	NA	NA
1775	Propanoate metabolism	5575181||peroxisomal acyl-coenzyme A oxidase 3 [KO:K00232]	AAEL000370	NA	NA	NA
1776	Propanoate metabolism	5571144||peroxisomal acyl-coenzyme A oxidase 3 isoform X1 [KO:K00232]	AAEL008841	NA	NA	NA
1777	Propanoate metabolism	5566281||probable peroxisomal acyl-coenzyme A oxidase 1 [KO:K00232]	AAEL000735	NA	NA	NA
1778	Propanoate metabolism	5572923||trifunctional enzyme subunit alpha, mitochondrial [KO:K07515]	AAEL010146	NA	NA	NA
1779	Propanoate metabolism	5563904||probable enoyl-CoA hydratase, mitochondrial [KO:K07511]	AAEL003993	NA	NA	NA
1780	Propanoate metabolism	110680500||3-hydroxyisobutyryl-CoA hydrolase, mitochondrial-like [KO:K05605]	AAEL010008	AAEL026984	NA	NA
1781	Propanoate metabolism	5572727||3-hydroxyisobutyryl-CoA hydrolase, mitochondrial [KO:K05605]	AAEL010008	AAEL026984	NA	NA
1782	Propanoate metabolism	5578900||probable 3-hydroxyisobutyrate dehydrogenase, mitochondrial [KO:K23146]	AAEL013904	NA	NA	NA
1783	Propanoate metabolism	5567854||acetyl-CoA carboxylase isoform X1 [KO:K11262]	AAEL026069	NA	NA	NA
1784	Propanoate metabolism	5576553||4-aminobutyrate aminotransferase, mitochondrial [KO:K13524]	AAEL014886	NA	NA	NA
1785	Propanoate metabolism	5568430||succinate--CoA ligase [ADP/GDP-forming]	AAEL006833	NA	NA	NA
1786	Propanoate metabolism	5575274||succinate--CoA ligase [ADP-forming]	AAEL011746	NA	NA	NA
1787	Propanoate metabolism	5566668||succinate--CoA ligase [GDP-forming]	AAEL005552	NA	NA	NA
1788	Propanoate metabolism	5568558||probable methylmalonate-semialdehyde dehydrogenase [acylating]	AAEL001134	NA	NA	NA
1789	Propanoate metabolism	5575706||L-lactate dehydrogenase [KO:K00016]	AAEL012014	NA	NA	NA
1790	Butanoate metabolism	5568498||uncharacterized protein LOC5568498 [KO:K00626]	AAEL006912	NA	NA	NA
1791	Butanoate metabolism	5568202||acetyl-CoA acetyltransferase, mitochondrial [KO:K00626]	AAEL006634	NA	NA	NA
1792	Butanoate metabolism	5576217||hydroxyacyl-coenzyme A dehydrogenase, mitochondrial isoform X1 [KO:K00022]	AAEL029007	NA	NA	NA
1793	Butanoate metabolism	5572923||trifunctional enzyme subunit alpha, mitochondrial [KO:K07515]	AAEL010146	NA	NA	NA
1794	Butanoate metabolism	5563904||probable enoyl-CoA hydratase, mitochondrial [KO:K07511]	AAEL003993	NA	NA	NA
1795	Butanoate metabolism	5566975||short-chain specific acyl-CoA dehydrogenase, mitochondrial [KO:K00248]	AAEL005732	NA	NA	NA
1796	Butanoate metabolism	5564156||short-chain specific acyl-CoA dehydrogenase, mitochondrial [KO:K00248]	AAEL004127	NA	NA	NA
1797	Butanoate metabolism	110680419||short-chain specific acyl-CoA dehydrogenase, mitochondrial-like [KO:K00248]	AAEL021809	NA	NA	NA
1798	Butanoate metabolism	5564158||short-chain specific acyl-CoA dehydrogenase, mitochondrial [KO:K00248]	AAEL004137	NA	NA	NA
1799	Butanoate metabolism	110676307||L-2-hydroxyglutarate dehydrogenase, mitochondrial [KO:K00109]	AAEL025437	NA	NA	NA
1800	Butanoate metabolism	5575655||glutamate decarboxylase [KO:K01580]	AAEL011981	NA	NA	NA
1801	Butanoate metabolism	5576553||4-aminobutyrate aminotransferase, mitochondrial [KO:K13524]	AAEL014886	NA	NA	NA
1802	Butanoate metabolism	5565255||uncharacterized protein LOC5565255 [KO:K00139]	AAEL004685	NA	NA	NA
1803	Butanoate metabolism	110675196||putative oxidoreductase GLYR1 homolog [KO:K18121]	AAEL006679	NA	NA	NA
1804	Butanoate metabolism	5566126||hydroxymethylglutaryl-CoA synthase 1 [KO:K01641]	AAEL005201	NA	NA	NA
1805	Butanoate metabolism	5573392||hydroxymethylglutaryl-CoA lyase, mitochondrial [KO:K01640]	AAEL002065	NA	NA	NA
1806	Butanoate metabolism	5574420||succinyl-CoA:3-ketoacid-coenzyme A transferase, mitochondrial isoform X1 [KO:K01027]	AAEL019780	NA	NA	NA
1807	Butanoate metabolism	5579034||D-beta-hydroxybutyrate dehydrogenase, mitochondrial [KO:K00019]	AAEL027809	NA	NA	NA
1808	Butanoate metabolism	5570299||NADPH-dependent 1-acyldihydroxyacetone phosphate reductase [KO:K00019]	AAEL008227	NA	NA	NA
1809	Butanoate metabolism	5576206||D-beta-hydroxybutyrate dehydrogenase, mitochondrial [KO:K00019]	AAEL019543	NA	NA	NA
1810	One carbon pool by folate	5569117||dihydrofolate reductase [KO:K00287]	AAEL007370	NA	NA	NA
1811	One carbon pool by folate	5567414||C-1-tetrahydrofolate synthase, cytoplasmic isoform X1 [KO:K00288]	AAEL025199	NA	NA	NA
1812	One carbon pool by folate	5565520||bifunctional methylenetetrahydrofolate dehydrogenase/cyclohydrolase, mitochondrial isoform X1 [KO:K13403]	AAEL014871	NA	NA	NA
1813	One carbon pool by folate	5574978||serine hydroxymethyltransferase, cytosolic isoform X2 [KO:K00600]	AAEL002510	NA	NA	NA
1814	One carbon pool by folate	5573654||trifunctional purine biosynthetic protein adenosine-3 [KO:K11787]	AAEL010640	NA	NA	NA
1815	One carbon pool by folate	5576840||bifunctional purine biosynthesis protein PURH [KO:K00602]	AAEL012825	NA	NA	NA
1816	One carbon pool by folate	5566217||methionyl-tRNA formyltransferase, mitochondrial [KO:K00604]	AAEL005279	NA	NA	NA
1817	One carbon pool by folate	5573084||aminomethyltransferase, mitochondrial [KO:K00605]	AAEL010276	NA	NA	NA
1818	One carbon pool by folate	5577671||thymidylate synthase [KO:K00560]	AAEL013305	NA	NA	NA
1819	One carbon pool by folate	110673980||cytosolic 10-formyltetrahydrofolate dehydrogenase-like [KO:K00289]	AAEL010764	NA	NA	NA
1820	One carbon pool by folate	5569213||uncharacterized protein LOC5569213 [KO:K25004]	AAEL023657	NA	NA	NA
1821	One carbon pool by folate	5573715||5-formyltetrahydrofolate cyclo-ligase [KO:K01934]	AAEL010694	NA	NA	NA
1822	Thiamine metabolism	5573821||probable cysteine desulfurase, mitochondrial [KO:K04487]	AAEL010743	NA	NA	NA
1823	Thiamine metabolism	5567473||alkaline phosphatase 4 [KO:K01077]	AAEL000931	NA	NA	NA
1824	Thiamine metabolism	5563718||alkaline phosphatase [KO:K01077]	AAEL003905	NA	NA	NA
1825	Thiamine metabolism	5577761||membrane-bound alkaline phosphatase [KO:K01077]	AAEL003298	NA	NA	NA
1826	Thiamine metabolism	5566102||membrane-bound alkaline phosphatase [KO:K01077]	AAEL015070	NA	NA	NA
1827	Thiamine metabolism	5577694||alkaline phosphatase, tissue-nonspecific isozyme [KO:K01077]	AAEL013330	NA	NA	NA
1828	Thiamine metabolism	5577760||membrane-bound alkaline phosphatase [KO:K01077]	AAEL003297	NA	NA	NA
1829	Thiamine metabolism	5577765||uncharacterized protein LOC5577765 [KO:K01077]	AAEL029071	NA	NA	NA
1830	Thiamine metabolism	5571448||membrane-bound alkaline phosphatase [KO:K01077]	AAEL009077	NA	NA	NA
1831	Thiamine metabolism	5570049||alkaline phosphatase, tissue-nonspecific isozyme [KO:K01077]	AAEL000196	NA	NA	NA
1832	Thiamine metabolism	5577763||membrane-bound alkaline phosphatase [KO:K01077]	AAEL003317	NA	NA	NA
1833	Thiamine metabolism	5577759||membrane-bound alkaline phosphatase [KO:K01077]	AAEL003289	NA	NA	NA
1834	Thiamine metabolism	5577637||low molecular weight phosphotyrosine protein phosphatase 1 [KO:K14394]	AAEL003237	NA	NA	NA
1835	Thiamine metabolism	110681130||low molecular weight phosphotyrosine protein phosphatase 1-like [KO:K14394]	AAEL020987	NA	NA	NA
1836	Thiamine metabolism	5577403||low molecular weight phosphotyrosine protein phosphatase 1 [KO:K14394]	AAEL003165	NA	NA	NA
1837	Thiamine metabolism	5568149||thiamin pyrophosphokinase 1 [KO:K00949]	AAEL006587	NA	NA	NA
1838	Thiamine metabolism	5576745||adenylate kinase [KO:K00939]	AAEL012731	NA	NA	NA
1839	Thiamine metabolism	110679315||uncharacterized protein LOC110679315 [KO:K00939]	AAEL028001	NA	NA	NA
1840	Riboflavin metabolism	5577637||low molecular weight phosphotyrosine protein phosphatase 1 [KO:K14394]	AAEL003237	NA	NA	NA
1841	Riboflavin metabolism	110681130||low molecular weight phosphotyrosine protein phosphatase 1-like [KO:K14394]	AAEL020987	NA	NA	NA
1842	Riboflavin metabolism	5577403||low molecular weight phosphotyrosine protein phosphatase 1 [KO:K14394]	AAEL003165	NA	NA	NA
1843	Riboflavin metabolism	5563717||prostatic acid phosphatase [KO:K14410]	AAEL003903	NA	NA	NA
1844	Riboflavin metabolism	5566404||lysosomal acid phosphatase [KO:K14410]	AAEL015151	NA	NA	NA
1845	Riboflavin metabolism	5577564||testicular acid phosphatase homolog [KO:K14410]	AAEL013276	NA	NA	NA
1846	Riboflavin metabolism	5563716||testicular acid phosphatase homolog [KO:K14410]	AAEL003915	NA	NA	NA
1847	Riboflavin metabolism	5574382||FAD synthase isoform X2 [KO:K00953]	AAEL011099	NA	NA	NA
1848	Riboflavin metabolism	5565330||flavin reductase (NADPH) [KO:K05901]	AAEL014821	NA	NA	NA
1849	Vitamin B6 metabolism	5575781||pyridoxine-5'-phosphate oxidase [KO:K00275]	AAEL002703	NA	NA	NA
1850	Vitamin B6 metabolism	5572209||pyridoxal kinase [KO:K00868]	AAEL009601	NA	NA	NA
1851	Vitamin B6 metabolism	5575050||pyridoxal phosphate phosphatase PHOSPHO2 [KO:K13248]	AAEL011597	NA	NA	NA
1852	Vitamin B6 metabolism	5576518||probable phosphoserine aminotransferase [KO:K00831]	AAEL012578	NA	NA	NA
1853	Nicotinate and nicotinamide metabolism	5565689||nicotinate phosphoribosyltransferase isoform X1 [KO:K00763]	AAEL014215	NA	NA	NA
1854	Nicotinate and nicotinamide metabolism	5574096||purine nucleoside phosphorylase isoform X2 [KO:K03783]	AAEL002269	NA	NA	NA
1855	Nicotinate and nicotinamide metabolism	5566009||nicotinamide riboside kinase 1 [KO:K10524]	AAEL005106	NA	NA	NA
1856	Nicotinate and nicotinamide metabolism	5575910||uncharacterized protein LOC5575910 isoform X3 [KO:K01081]	AAEL012154	NA	NA	NA
1857	Nicotinate and nicotinamide metabolism	5567111||cytosolic purine 5'-nucleotidase isoform X1 [KO:K01081]	AAEL024497	NA	NA	NA
1858	Nicotinate and nicotinamide metabolism	5574223||protein 5NUC [KO:K19970]	AAEL012382	NA	NA	NA
1859	Nicotinate and nicotinamide metabolism	5569774||nicotinamide/nicotinic acid mononucleotide adenylyltransferase 1 isoform X1 [KO:K06210]	AAEL018148	NA	NA	NA
1860	Nicotinate and nicotinamide metabolism	5568128||probable glutamine-dependent NAD(+) synthetase isoform X1 [KO:K01950]	AAEL015411	NA	NA	NA
1861	Nicotinate and nicotinamide metabolism	5567072||NAD-dependent protein deacetylase Sirt2 [KO:K11412]	AAEL005816	NA	NA	NA
1862	Nicotinate and nicotinamide metabolism	5563967||NAD-dependent protein deacylase Sirt4 [KO:K11414]	AAEL004004	NA	NA	NA
1863	Nicotinate and nicotinamide metabolism	5574867||NAD-dependent protein deacetylase Sirt6 [KO:K11416]	AAEL011473	NA	NA	NA
1864	Nicotinate and nicotinamide metabolism	5568215||uncharacterized protein LOC5568215 [KO:K11417]	AAEL006655	NA	NA	NA
1865	Nicotinate and nicotinamide metabolism	5575243||NAD kinase 2, mitochondrial [KO:K00858]	AAEL011703	NA	NA	NA
1866	Nicotinate and nicotinamide metabolism	5573757||NAD kinase isoform X3 [KO:K00858]	AAEL000278	NA	NA	NA
1867	Nicotinate and nicotinamide metabolism	5576555||NAD(P) transhydrogenase, mitochondrial [KO:K00323]	AAEL012616	NA	NA	NA
1868	Pantothenate and CoA biosynthesis	5568208||pantothenate kinase 4 isoform X2 [KO:K09680]	AAEL006648	NA	NA	NA
1869	Pantothenate and CoA biosynthesis	5576251||pantothenate kinase 3 isoform X1 [KO:K09680]	AAEL012409	NA	NA	NA
1870	Pantothenate and CoA biosynthesis	5566454||phosphopantothenate--cysteine ligase [KO:K01922]	AAEL014176	NA	NA	NA
1871	Pantothenate and CoA biosynthesis	5573269||phosphopantothenoylcysteine decarboxylase [KO:K01598]	AAEL019544	NA	NA	NA
1872	Pantothenate and CoA biosynthesis	5578935||bifunctional coenzyme A synthase [KO:K02318]	AAEL003770	NA	NA	NA
1873	Pantothenate and CoA biosynthesis	5578957||L-aminoadipate-semialdehyde dehydrogenase-phosphopantetheinyl transferase [KO:K06133]	AAEL013942	NA	NA	NA
1874	Pantothenate and CoA biosynthesis	5569753||branched-chain-amino-acid aminotransferase, cytosolic [KO:K00826]	AAEL026440	NA	NA	NA
1875	Pantothenate and CoA biosynthesis	5573038||dihydropyrimidine dehydrogenase [NADP(+)]	AAEL025993	NA	NA	NA
1876	Pantothenate and CoA biosynthesis	5569430||dihydropyrimidinase isoform X2 [KO:K01464]	AAEL007633	NA	NA	NA
1877	Pantothenate and CoA biosynthesis	5573103||beta-ureidopropionase [KO:K01431]	AAEL010284	NA	NA	NA
1878	Pantothenate and CoA biosynthesis	5569335||cysteine sulfinic acid decarboxylase [KO:K18966]	AAEL007542	NA	NA	NA
1879	Pantothenate and CoA biosynthesis	5574133||cysteine sulfinic acid decarboxylase [KO:K18966]	AAEL010951	NA	NA	NA
1880	Pantothenate and CoA biosynthesis	5563729||retinal dehydrogenase 2 [KO:K00128]	AAEL014080	NA	NA	NA
1881	Pantothenate and CoA biosynthesis	5571397||aldehyde dehydrogenase, mitochondrial [KO:K00128]	AAEL009029	NA	NA	NA
1882	Pantothenate and CoA biosynthesis	5575933||aldehyde dehydrogenase, dimeric NADP-preferring [KO:K00128]	AAEL012162	NA	NA	NA
1883	Pantothenate and CoA biosynthesis	5572673||retinal dehydrogenase 1 [KO:K00128]	AAEL009948	NA	NA	NA
1884	Biotin metabolism	5573603||3-oxoacyl-[acyl-carrier-protein]	AAEL002113	NA	NA	NA
1885	Biotin metabolism	5571860||biotin--protein ligase 2 isoform X2 [KO:K01942]	AAEL009340	NA	NA	NA
1886	Lipoic acid metabolism	5580024||putative lipoyltransferase 2, mitochondrial [KO:K23735]	AAEL009657	NA	NA	NA
1887	Lipoic acid metabolism	5571879||lipoyl synthase, mitochondrial [KO:K03644]	AAEL009368	NA	NA	NA
1888	Lipoic acid metabolism	5569739||lipoyltransferase 1, mitochondrial [KO:K10105]	AAEL007881	NA	NA	NA
1889	Folate biosynthesis	5574112||GTP cyclohydrolase 1 isoform X2 [KO:K01495]	AAEL002261	NA	NA	NA
1890	Folate biosynthesis	5567473||alkaline phosphatase 4 [KO:K01077]	AAEL000931	NA	NA	NA
1891	Folate biosynthesis	5563718||alkaline phosphatase [KO:K01077]	AAEL003905	NA	NA	NA
1892	Folate biosynthesis	5577761||membrane-bound alkaline phosphatase [KO:K01077]	AAEL003298	NA	NA	NA
1893	Folate biosynthesis	5566102||membrane-bound alkaline phosphatase [KO:K01077]	AAEL015070	NA	NA	NA
1894	Folate biosynthesis	5577694||alkaline phosphatase, tissue-nonspecific isozyme [KO:K01077]	AAEL013330	NA	NA	NA
1895	Folate biosynthesis	5577760||membrane-bound alkaline phosphatase [KO:K01077]	AAEL003297	NA	NA	NA
1896	Folate biosynthesis	5577765||uncharacterized protein LOC5577765 [KO:K01077]	AAEL029071	NA	NA	NA
1897	Folate biosynthesis	5571448||membrane-bound alkaline phosphatase [KO:K01077]	AAEL009077	NA	NA	NA
1898	Folate biosynthesis	5570049||alkaline phosphatase, tissue-nonspecific isozyme [KO:K01077]	AAEL000196	NA	NA	NA
1899	Folate biosynthesis	5577763||membrane-bound alkaline phosphatase [KO:K01077]	AAEL003317	NA	NA	NA
1900	Folate biosynthesis	5577759||membrane-bound alkaline phosphatase [KO:K01077]	AAEL003289	NA	NA	NA
1901	Folate biosynthesis	5569117||dihydrofolate reductase [KO:K00287]	AAEL007370	NA	NA	NA
1902	Folate biosynthesis	5576932||folylpolyglutamate synthase, mitochondrial [KO:K01930]	AAEL020654	NA	NA	NA
1903	Folate biosynthesis	5573776||gamma-glutamyl hydrolase isoform X1 [KO:K01307]	AAEL000271	NA	NA	NA
1904	Folate biosynthesis	5571647||6-pyruvoyl tetrahydrobiopterin synthase [KO:K01737]	AAEL001642	NA	NA	NA
1905	Folate biosynthesis	5572666||sepiapterin reductase [KO:K00072]	AAEL001845	NA	NA	NA
1906	Folate biosynthesis	5564133||aldose reductase isoform X1 [KO:K00011]	AAEL004088	NA	NA	NA
1907	Folate biosynthesis	5564130||aldose reductase [KO:K00011]	AAEL004102	NA	NA	NA
1908	Folate biosynthesis	5564118||1,5-anhydro-D-fructose reductase [KO:K00011]	AAEL004118	NA	NA	NA
1909	Folate biosynthesis	5564124||1,5-anhydro-D-fructose reductase [KO:K00011]	AAEL004086	NA	NA	NA
1910	Folate biosynthesis	5564116||1,5-anhydro-D-fructose reductase [KO:K00011]	AAEL004095	NA	NA	NA
1911	Folate biosynthesis	5565864||1,5-anhydro-D-fructose reductase [KO:K00011]	AAEL015002	NA	NA	NA
1912	Folate biosynthesis	5564109||1,5-anhydro-D-fructose reductase [KO:K00011]	AAEL004096	NA	NA	NA
1913	Folate biosynthesis	5568428||dihydropteridine reductase isoform X1 [KO:K00357]	AAEL006836	NA	NA	NA
1914	Folate biosynthesis	5576483||putative pterin-4-alpha-carbinolamine dehydratase [KO:K01724]	AAEL002898	NA	NA	NA
1915	Folate biosynthesis	23687449||protein henna isoform X2 [KO:K00500]	AAEL017029	NA	NA	NA
1916	Folate biosynthesis	110681048||LOW QUALITY PROTEIN: protein henna-like [KO:K00500]	AAEL021847	NA	NA	NA
1917	Folate biosynthesis	23687518||tyrosine 3-monooxygenase isoform X1 [KO:K00501]	AAEL017098	NA	NA	NA
1918	Folate biosynthesis	23687540||tryptophan 5-hydroxylase 1 [KO:K00502]	AAEL017120	NA	NA	NA
1919	Folate biosynthesis	23687505||pyrimidodiazepine synthase [KO:K00310]	AAEL017085	NA	NA	NA
1920	Folate biosynthesis	5567757||molybdenum cofactor biosynthesis protein 1 [KO:K20967]	AAEL000126	NA	NA	NA
1921	Folate biosynthesis	5571587||molybdenum cofactor synthesis protein cinnamon isoform X1 [KO:K15376]	AAEL009179	NA	NA	NA
1922	Folate biosynthesis	5575265||molybdenum cofactor sulfurase 3 isoform X1 [KO:K15631]	AAEL022615	NA	NA	NA
1923	Folate biosynthesis	5575262||molybdenum cofactor sulfurase 2 isoform X1 [KO:K15631]	AAEL011727	NA	NA	NA
1924	Retinol metabolism	5568019||alcohol dehydrogenase class-3 [KO:K00121]	AAEL006458	NA	NA	NA
1925	Retinol metabolism	5568018||alcohol dehydrogenase class-3 [KO:K00121]	AAEL006471	NA	NA	NA
1926	Retinol metabolism	5568028||alcohol dehydrogenase class-3 [KO:K00121]	AAEL006467	NA	NA	NA
1927	Retinol metabolism	5567637||dehydrogenase/reductase SDR family member 4 [KO:K11147]	AAEL006224	NA	NA	NA
1928	Retinol metabolism	5578054||retinol dehydrogenase 13 [KO:K11153]	AAEL013491	NA	NA	NA
1929	Retinol metabolism	5578055||retinol dehydrogenase 12 isoform X1 [KO:K11153]	AAEL013483	NA	NA	NA
1930	Retinol metabolism	5565044||retinol dehydrogenase 12 isoform X1 [KO:K11153]	AAEL004579	NA	NA	NA
1931	Retinol metabolism	5574792||retinol dehydrogenase 13 [KO:K11161]	AAEL002493	NA	NA	NA
1932	Retinol metabolism	5574879||estradiol 17-beta-dehydrogenase 11 [KO:K15734]	AAEL011488	NA	NA	NA
1933	Retinol metabolism	5573100||short-chain dehydrogenase/reductase family 16C member 6 [KO:K15734]	AAEL010290	NA	NA	NA
1934	Retinol metabolism	5567861||17-beta-hydroxysteroid dehydrogenase 13 isoform X4 [KO:K15734]	AAEL006317	NA	NA	NA
1935	Retinol metabolism	5569925||short-chain dehydrogenase/reductase family 16C member 6 isoform X1 [KO:K15734]	AAEL027654	NA	NA	NA
1936	Retinol metabolism	5564804||17-beta-hydroxysteroid dehydrogenase 13 [KO:K15734]	AAEL014627	NA	NA	NA
1937	Retinol metabolism	5566918||estradiol 17-beta-dehydrogenase 11 [KO:K15734]	AAEL024932	NA	NA	NA
1938	Retinol metabolism	5569069||diacylglycerol O-acyltransferase 1 [KO:K11155]	AAEL001204	NA	NA	NA
1939	Retinol metabolism	5563937||UDP-glucuronosyltransferase isoform X1 [KO:K00699]	AAEL014246	NA	NA	NA
1940	Retinol metabolism	5571298||2-hydroxyacylsphingosine 1-beta-galactosyltransferase [KO:K00699]	AAEL001548	NA	NA	NA
1941	Retinol metabolism	5572436||UDP-glucuronosyltransferase 2C1 isoform X1 [KO:K00699]	AAEL018042	NA	NA	NA
1942	Retinol metabolism	5575669||UDP-glucuronosyltransferase 2B37 [KO:K00699]	AAEL002688	NA	NA	NA
1943	Retinol metabolism	5572427||UDP-glucuronosyltransferase 2A3 [KO:K00699]	AAEL001816	NA	NA	NA
1944	Retinol metabolism	5563935||UDP-glucuronosyltransferase 2B1 [KO:K00699]	AAEL014244	NA	NA	NA
1945	Retinol metabolism	5566062||UDP-glucuronosyltransferase 2B15 [KO:K00699]	AAEL005138	NA	NA	NA
1946	Retinol metabolism	5567152||UDP-glucuronosyltransferase 2B15 [KO:K00699]	AAEL005903	NA	NA	NA
1947	Retinol metabolism	5564273||UDP-glucuronosyltransferase 2B20 [KO:K00699]	AAEL014371	NA	NA	NA
1948	Retinol metabolism	110676362||UDP-glucuronosyltransferase 2B18-like [KO:K00699]	AAEL003079	AAEL021590	NA	NA
1949	Retinol metabolism	110676363||UDP-glucuronosyltransferase 2B15-like [KO:K00699]	AAEL027016	AAEL027549	NA	NA
1950	Retinol metabolism	110676364||UDP-glucuronosyltransferase 2B15-like [KO:K00699]	AAEL026670	NA	NA	NA
1951	Retinol metabolism	5570789||UDP-glucuronosyltransferase 2B20 [KO:K00699]	AAEL008560	NA	NA	NA
1952	Retinol metabolism	5571109||UDP-glucuronosyltransferase 2C1 [KO:K00699]	AAEL001533	NA	NA	NA
1953	Retinol metabolism	5571022||UDP-glucuronosyltransferase 2B7 [KO:K00699]	AAEL008749	NA	NA	NA
1954	Retinol metabolism	5575606||UDP-glucuronosyltransferase 1-9 [KO:K00699]	AAEL011937	NA	NA	NA
1955	Retinol metabolism	5565896||UDP-glucuronosyltransferase 1-3 [KO:K00699]	AAEL000687	NA	NA	NA
1956	Retinol metabolism	5576969||UDP-glucuronosyltransferase 2B18 [KO:K00699]	AAEL003079	AAEL021590	NA	NA
1957	Retinol metabolism	5576970||UDP-glucuronosyltransferase 2B15 [KO:K00699]	AAEL003091	NA	NA	NA
1958	Retinol metabolism	5576971||UDP-glucuronosyltransferase 2B15 isoform X1 [KO:K00699]	AAEL003058	NA	NA	NA
1959	Retinol metabolism	5576972||UDP-glucuronosyltransferase 2B31 [KO:K00699]	AAEL003076	NA	NA	NA
1960	Retinol metabolism	110676920||UDP-glucuronosyltransferase 1-1-like [KO:K00699]	AAEL018041	NA	NA	NA
1961	Retinol metabolism	5572439||UDP-glucuronosyltransferase 2B7 [KO:K00699]	AAEL001822	NA	NA	NA
1962	Retinol metabolism	5570357||UDP-glucuronosyltransferase 3A1 isoform X1 [KO:K00699]	AAEL001364	NA	NA	NA
1963	Retinol metabolism	5576973||UDP-glucuronosyltransferase 2B15 [KO:K00699]	AAEL027016	AAEL027549	NA	NA
1964	Retinol metabolism	5571019||UDP-glucuronosyltransferase 2B31 [KO:K00699]	AAEL008751	NA	NA	NA
1965	Porphyrin metabolism	5569629||5-aminolevulinate synthase, nonspecific, mitochondrial isoform X2 [KO:K00643]	AAEL007787	NA	NA	NA
1966	Porphyrin metabolism	5566937||probable glutamate--tRNA ligase, mitochondrial [KO:K01885]	AAEL005688	NA	NA	NA
1967	Porphyrin metabolism	5567071||bifunctional glutamate/proline--tRNA ligase [KO:K14163]	AAEL023850	NA	NA	NA
1968	Porphyrin metabolism	5574180||delta-aminolevulinic acid dehydratase [KO:K01698]	AAEL002304	NA	NA	NA
1969	Porphyrin metabolism	5573216||uncharacterized protein LOC5573216 [KO:K01749]	AAEL010321	NA	NA	NA
1970	Porphyrin metabolism	5573202||uroporphyrinogen-III synthase [KO:K01719]	AAEL001978	NA	NA	NA
1971	Porphyrin metabolism	5568261||uroporphyrinogen decarboxylase isoform X2 [KO:K01599]	AAEL006693	NA	NA	NA
1972	Porphyrin metabolism	5577809||oxygen-dependent coproporphyrinogen-III oxidase [KO:K00228]	AAEL013389	NA	NA	NA
1973	Porphyrin metabolism	5578938||protoporphyrinogen oxidase [KO:K00231]	AAEL003762	NA	NA	NA
1974	Porphyrin metabolism	5566464||ferrochelatase, mitochondrial [KO:K01772]	AAEL005415	NA	NA	NA
1975	Porphyrin metabolism	110681427||ferrochelatase, mitochondrial-like [KO:K01772]	AAEL024350	NA	NA	NA
1976	Porphyrin metabolism	5570914||protoheme IX farnesyltransferase, mitochondrial [KO:K02257]	AAEL001479	NA	NA	NA
1977	Porphyrin metabolism	5576273||cytochrome c oxidase assembly protein COX15 homolog [KO:K02259]	AAEL012426	AAEL022629	NA	NA
1978	Porphyrin metabolism	110680827||cytochrome c oxidase assembly protein COX15 homolog [KO:K02259]	AAEL012426	AAEL022629	NA	NA
1979	Porphyrin metabolism	5570153||uncharacterized protein LOC5570153 [KO:K21418]	AAEL008136	NA	NA	NA
1980	Porphyrin metabolism	5565330||flavin reductase (NADPH) [KO:K05901]	AAEL014821	NA	NA	NA
1981	Porphyrin metabolism	5563937||UDP-glucuronosyltransferase isoform X1 [KO:K00699]	AAEL014246	NA	NA	NA
1982	Porphyrin metabolism	5571298||2-hydroxyacylsphingosine 1-beta-galactosyltransferase [KO:K00699]	AAEL001548	NA	NA	NA
1983	Porphyrin metabolism	5572436||UDP-glucuronosyltransferase 2C1 isoform X1 [KO:K00699]	AAEL018042	NA	NA	NA
1984	Porphyrin metabolism	5575669||UDP-glucuronosyltransferase 2B37 [KO:K00699]	AAEL002688	NA	NA	NA
1985	Porphyrin metabolism	5572427||UDP-glucuronosyltransferase 2A3 [KO:K00699]	AAEL001816	NA	NA	NA
1986	Porphyrin metabolism	5563935||UDP-glucuronosyltransferase 2B1 [KO:K00699]	AAEL014244	NA	NA	NA
1987	Porphyrin metabolism	5566062||UDP-glucuronosyltransferase 2B15 [KO:K00699]	AAEL005138	NA	NA	NA
1988	Porphyrin metabolism	5567152||UDP-glucuronosyltransferase 2B15 [KO:K00699]	AAEL005903	NA	NA	NA
1989	Porphyrin metabolism	5564273||UDP-glucuronosyltransferase 2B20 [KO:K00699]	AAEL014371	NA	NA	NA
1990	Porphyrin metabolism	110676362||UDP-glucuronosyltransferase 2B18-like [KO:K00699]	AAEL003079	AAEL021590	NA	NA
1991	Porphyrin metabolism	110676363||UDP-glucuronosyltransferase 2B15-like [KO:K00699]	AAEL027016	AAEL027549	NA	NA
1992	Porphyrin metabolism	110676364||UDP-glucuronosyltransferase 2B15-like [KO:K00699]	AAEL026670	NA	NA	NA
1993	Porphyrin metabolism	5570789||UDP-glucuronosyltransferase 2B20 [KO:K00699]	AAEL008560	NA	NA	NA
1994	Porphyrin metabolism	5571109||UDP-glucuronosyltransferase 2C1 [KO:K00699]	AAEL001533	NA	NA	NA
1995	Porphyrin metabolism	5571022||UDP-glucuronosyltransferase 2B7 [KO:K00699]	AAEL008749	NA	NA	NA
1996	Porphyrin metabolism	5575606||UDP-glucuronosyltransferase 1-9 [KO:K00699]	AAEL011937	NA	NA	NA
1997	Porphyrin metabolism	5565896||UDP-glucuronosyltransferase 1-3 [KO:K00699]	AAEL000687	NA	NA	NA
1998	Porphyrin metabolism	5576969||UDP-glucuronosyltransferase 2B18 [KO:K00699]	AAEL003079	AAEL021590	NA	NA
1999	Porphyrin metabolism	5576970||UDP-glucuronosyltransferase 2B15 [KO:K00699]	AAEL003091	NA	NA	NA
[truncated: 3,401 more rows]

## Sheet: KEGG pathways_Dmel
Pathway	Gene	CG-name	Description
ABC transporters - Drosophila melanogaster (fruit fly)	FBgn0004512	Dmel_CG3879	Multi drug resistance 49(Mdr49)
ABC transporters - Drosophila melanogaster (fruit fly)	FBgn0004513	Dmel_CG10181	Multi drug resistance 65(Mdr65)
ABC transporters - Drosophila melanogaster (fruit fly)	FBgn0010241	Dmel_CG8523	Multi drug resistance 50(Mdr50)
ABC transporters - Drosophila melanogaster (fruit fly)	FBgn0010549	Dmel_CG8799	lethal (2) 03659(l(2)03659)
ABC transporters - Drosophila melanogaster (fruit fly)	FBgn0020445	Dmel_CG3327	Early gene at 23(E23)
ABC transporters - Drosophila melanogaster (fruit fly)	FBgn0020762	Dmel_CG2969	ABC transporter expressed in trachea(Atet)
ABC transporters - Drosophila melanogaster (fruit fly)	FBgn0023536	Dmel_CG3156	uncharacterized protein(CG3156)
ABC transporters - Drosophila melanogaster (fruit fly)	FBgn0028539	Dmel_CG31731	Engulfment ABC Transporter in the ovary(Eato)
ABC transporters - Drosophila melanogaster (fruit fly)	FBgn0030403	Dmel_CG1824	uncharacterized protein(CG1824)
ABC transporters - Drosophila melanogaster (fruit fly)	FBgn0031069	Dmel_CG12703	ATP binding cassette subfamily D member 3(Abcd3)
ABC transporters - Drosophila melanogaster (fruit fly)	FBgn0031169	Dmel_CG1494	uncharacterized protein(CG1494)
ABC transporters - Drosophila melanogaster (fruit fly)	FBgn0031170	Dmel_CG1718	ATP binding cassette subfamily A member 3(Abca3)
ABC transporters - Drosophila melanogaster (fruit fly)	FBgn0031220	Dmel_CG4822	uncharacterized protein(CG4822)
ABC transporters - Drosophila melanogaster (fruit fly)	FBgn0031449	Dmel_CG31689	uncharacterized protein(CG31689)
ABC transporters - Drosophila melanogaster (fruit fly)	FBgn0031515	Dmel_CG9664	uncharacterized protein(CG9664)
ABC transporters - Drosophila melanogaster (fruit fly)	FBgn0031516	Dmel_CG9663	uncharacterized protein(CG9663)
ABC transporters - Drosophila melanogaster (fruit fly)	FBgn0032018	Dmel_CG7806	uncharacterized protein(CG7806)
ABC transporters - Drosophila melanogaster (fruit fly)	FBgn0032026	Dmel_CG7627	uncharacterized protein(CG7627)
ABC transporters - Drosophila melanogaster (fruit fly)	FBgn0032167	Dmel_CG5853	uncharacterized protein(CG5853)
ABC transporters - Drosophila melanogaster (fruit fly)	FBgn0032456	Dmel_CG6214	Multidrug-Resistance like Protein 1(MRP)
ABC transporters - Drosophila melanogaster (fruit fly)	FBgn0032908	Dmel_CG9270	uncharacterized protein(CG9270)
ABC transporters - Drosophila melanogaster (fruit fly)	FBgn0034493	Dmel_CG8908	uncharacterized protein(CG8908)
ABC transporters - Drosophila melanogaster (fruit fly)	FBgn0035244	Dmel_CG7955	ATP binding cassette subfamily B member 7(ABCB7)
ABC transporters - Drosophila melanogaster (fruit fly)	FBgn0035695	Dmel_CG10226	uncharacterized protein(CG10226)
ABC transporters - Drosophila melanogaster (fruit fly)	FBgn0036747	Dmel_CG6052	uncharacterized protein(CG6052)
ABC transporters - Drosophila melanogaster (fruit fly)	FBgn0038376	Dmel_CG4225	Heavy metal tolerance factor 1(Hmt-1)
ABC transporters - Drosophila melanogaster (fruit fly)	FBgn0038740	Dmel_CG4562	Multidrug resistance protein 5(Mrp5)
ABC transporters - Drosophila melanogaster (fruit fly)	FBgn0039244	Dmel_CG11069	uncharacterized protein(CG11069)
ABC transporters - Drosophila melanogaster (fruit fly)	FBgn0039890	Dmel_CG2316	ATP binding cassette subfamily D member 1(Abcd1)
ABC transporters - Drosophila melanogaster (fruit fly)	FBgn0051121	Dmel_CG31121	uncharacterized protein(CG31121)
ABC transporters - Drosophila melanogaster (fruit fly)	FBgn0051213	Dmel_CG31213	uncharacterized protein(CG31213)
ABC transporters - Drosophila melanogaster (fruit fly)	FBgn0051792	Dmel_CG31792	uncharacterized protein(CG31792)
ABC transporters - Drosophila melanogaster (fruit fly)	FBgn0051792	Dmel_CG31792	uncharacterized protein(CG31793)
ABC transporters - Drosophila melanogaster (fruit fly)	FBgn0051792	Dmel_CG31793	uncharacterized protein(CG31792)
ABC transporters - Drosophila melanogaster (fruit fly)	FBgn0051792	Dmel_CG31793	uncharacterized protein(CG31793)
ABC transporters - Drosophila melanogaster (fruit fly)	FBgn0051793	Dmel_CG31792	uncharacterized protein(CG31792)
ABC transporters - Drosophila melanogaster (fruit fly)	FBgn0051793	Dmel_CG31792	uncharacterized protein(CG31793)
ABC transporters - Drosophila melanogaster (fruit fly)	FBgn0051793	Dmel_CG31793	uncharacterized protein(CG31792)
ABC transporters - Drosophila melanogaster (fruit fly)	FBgn0051793	Dmel_CG31793	uncharacterized protein(CG31793)
ABC transporters - Drosophila melanogaster (fruit fly)	FBgn0052091	Dmel_CG32091	uncharacterized protein(CG32091)
ABC transporters - Drosophila melanogaster (fruit fly)	FBgn0261998	Dmel_CG42816	uncharacterized protein(CG42816)
ABC transporters - Drosophila melanogaster (fruit fly)	FBgn0263316	Dmel_CG14709	Multidrug resistance protein 4(Mrp4)
ABC transporters - Drosophila melanogaster (fruit fly)	FBgn0264494	Dmel_CG17646	uncharacterized protein(CG17646)
ABC transporters - Drosophila melanogaster (fruit fly)	FBgn0288229	Dmel_CG3164	uncharacterized protein(CG3164)
Alanine, aspartate and glutamate metabolism - Drosophila melanogaster (fruit fly)	FBgn0001098	Dmel_CG5320	Glutamate dehydrogenase(Gdh)
Alanine, aspartate and glutamate metabolism - Drosophila melanogaster (fruit fly)	FBgn0001124	Dmel_CG8430	Glutamate oxaloacetate transaminase 1(Got1)
Alanine, aspartate and glutamate metabolism - Drosophila melanogaster (fruit fly)	FBgn0001125	Dmel_CG4233	Glutamate oxaloacetate transaminase 2(Got2)
Alanine, aspartate and glutamate metabolism - Drosophila melanogaster (fruit fly)	FBgn0001142	Dmel_CG2718	Glutamine synthetase 1(Gs1)
Alanine, aspartate and glutamate metabolism - Drosophila melanogaster (fruit fly)	FBgn0001145	Dmel_CG1743	Glutamine synthetase 2(Gs2)
Alanine, aspartate and glutamate metabolism - Drosophila melanogaster (fruit fly)	FBgn0003189	Dmel_CG18572	rudimentary(r)
Alanine, aspartate and glutamate metabolism - Drosophila melanogaster (fruit fly)	FBgn0004516	Dmel_CG14994	Glutamic acid decarboxylase 1(Gad1)
Alanine, aspartate and glutamate metabolism - Drosophila melanogaster (fruit fly)	FBgn0004901	Dmel_CG2867	Phosphoribosylamidotransferase(Prat)
Alanine, aspartate and glutamate metabolism - Drosophila melanogaster (fruit fly)	FBgn0014031	Dmel_CG3926	Alanine-glyoxylate aminotransferase(Agxt)
Alanine, aspartate and glutamate metabolism - Drosophila melanogaster (fruit fly)	FBgn0026565	Dmel_CG1315	Argininosuccinate synthase(Ass)
Alanine, aspartate and glutamate metabolism - Drosophila melanogaster (fruit fly)	FBgn0027493	Dmel_CG17273	Adenylosuccinate synthetase(Adss)
Alanine, aspartate and glutamate metabolism - Drosophila melanogaster (fruit fly)	FBgn0030478	Dmel_CG1640	uncharacterized protein(CG1640)
Alanine, aspartate and glutamate metabolism - Drosophila melanogaster (fruit fly)	FBgn0030653	Dmel_CG7860	uncharacterized protein(CG7860)
Alanine, aspartate and glutamate metabolism - Drosophila melanogaster (fruit fly)	FBgn0032076	Dmel_CG9510	Argininosuccinate lyase(Argl)
Alanine, aspartate and glutamate metabolism - Drosophila melanogaster (fruit fly)	FBgn0033543	Dmel_CG12338	D-amino acid oxidase 1(Daao1)
Alanine, aspartate and glutamate metabolism - Drosophila melanogaster (fruit fly)	FBgn0036403	Dmel_CG6661	uncharacterized protein(CG6661)
Alanine, aspartate and glutamate metabolism - Drosophila melanogaster (fruit fly)	FBgn0036663	Dmel_CG9674	uncharacterized protein(CG9674)
Alanine, aspartate and glutamate metabolism - Drosophila melanogaster (fruit fly)	FBgn0036927	Dmel_CG7433	gamma-aminobutyric acid transaminase(Gabat)
Alanine, aspartate and glutamate metabolism - Drosophila melanogaster (fruit fly)	FBgn0037138	Dmel_CG7145	delta-1-Pyrroline-5-carboxylate dehydrogenase 1(P5CDh1)
Alanine, aspartate and glutamate metabolism - Drosophila melanogaster (fruit fly)	FBgn0037186	Dmel_CG11241	uncharacterized protein(CG11241)
Alanine, aspartate and glutamate metabolism - Drosophila melanogaster (fruit fly)	FBgn0037687	Dmel_CG8132	uncharacterized protein(CG8132)
Alanine, aspartate and glutamate metabolism - Drosophila melanogaster (fruit fly)	FBgn0038467	Dmel_CG3590	Adenylosuccinate lyase(Adsl)
Alanine, aspartate and glutamate metabolism - Drosophila melanogaster (fruit fly)	FBgn0039071	Dmel_CG4434	big bubble 8(bb8)
Alanine, aspartate and glutamate metabolism - Drosophila melanogaster (fruit fly)	FBgn0039349	Dmel_CG4685	Succinic semialdehyde dehydrogenase(Ssadh)
Alanine, aspartate and glutamate metabolism - Drosophila melanogaster (fruit fly)	FBgn0039580	Dmel_CG1345	Glutamine:fructose-6-phosphate aminotransferase 2(Gfat2)
Alanine, aspartate and glutamate metabolism - Drosophila melanogaster (fruit fly)	FBgn0041194	Dmel_CG10078	Phosphoribosylamidotransferase 2(Prat2)
Alanine, aspartate and glutamate metabolism - Drosophila melanogaster (fruit fly)	FBgn0261625	Dmel_CG42708	Glutaminase(GLS)
Alanine, aspartate and glutamate metabolism - Drosophila melanogaster (fruit fly)	FBgn0270926	Dmel_CG33486	Asparagine synthetase(AsnS)
Alanine, aspartate and glutamate metabolism - Drosophila melanogaster (fruit fly)	FBgn0287209	Dmel_CG12449	Glutamine:fructose-6-phosphate aminotransferase 1(Gfat1)
alpha-Linolenic acid metabolism - Drosophila melanogaster (fruit fly)	FBgn0027572	Dmel_CG5009	acyl-CoA oxidase 1(ACOX1)
alpha-Linolenic acid metabolism - Drosophila melanogaster (fruit fly)	FBgn0029720	Dmel_CG3009	uncharacterized protein(CG3009)
alpha-Linolenic acid metabolism - Drosophila melanogaster (fruit fly)	FBgn0029924	Dmel_CG4586	uncharacterized protein(CG4586)
alpha-Linolenic acid metabolism - Drosophila melanogaster (fruit fly)	FBgn0030013	Dmel_CG1583	Phospholipase A2 group III(GIIIspla2)
alpha-Linolenic acid metabolism - Drosophila melanogaster (fruit fly)	FBgn0031813	Dmel_CG9527	Acyl-CoA oxidase 3(Acox3)
alpha-Linolenic acid metabolism - Drosophila melanogaster (fruit fly)	FBgn0032775	Dmel_CG17544	uncharacterized protein(CG17544)
alpha-Linolenic acid metabolism - Drosophila melanogaster (fruit fly)	FBgn0033170	Dmel_CG11124	secretory Phospholipase A2(sPLA2)
alpha-Linolenic acid metabolism - Drosophila melanogaster (fruit fly)	FBgn0034628	Dmel_CG9707	acyl-Coenzyme A oxidase at 57D proximal(Acox57D-p)
alpha-Linolenic acid metabolism - Drosophila melanogaster (fruit fly)	FBgn0034629	Dmel_CG9709	acyl-Coenzyme A oxidase at 57D distal(Acox57D-d)
alpha-Linolenic acid metabolism - Drosophila melanogaster (fruit fly)	FBgn0036053	Dmel_CG6718	calcium-independent phospholipase A2 VIA(iPLA2-VIA)
alpha-Linolenic acid metabolism - Drosophila melanogaster (fruit fly)	FBgn0036545	Dmel_CG17035	GXIVsPLA2(GXIVsPLA2)
alpha-Linolenic acid metabolism - Drosophila melanogaster (fruit fly)	FBgn0039655	Dmel_CG14507	uncharacterized protein(CG14507)
alpha-Linolenic acid metabolism - Drosophila melanogaster (fruit fly)	FBgn0050503	Dmel_CG30503	uncharacterized protein(CG30503)
Amino sugar and nucleotide sugar metabolism - Drosophila melanogaster (fruit fly)	FBgn0001186	Dmel_CG3001	Hexokinase A(Hex-A)
Amino sugar and nucleotide sugar metabolism - Drosophila melanogaster (fruit fly)	FBgn0001187	Dmel_CG8094	Hexokinase C(Hex-C)
Amino sugar and nucleotide sugar metabolism - Drosophila melanogaster (fruit fly)	FBgn0001311	Dmel_CG2666	krotzkopf verkehrt(kkv)
Amino sugar and nucleotide sugar metabolism - Drosophila melanogaster (fruit fly)	FBgn0003074	Dmel_CG8251	Phosphoglucose isomerase(Pgi)
Amino sugar and nucleotide sugar metabolism - Drosophila melanogaster (fruit fly)	FBgn0003076	Dmel_CG5165	Phosphoglucose mutase 1(Pgm1)
Amino sugar and nucleotide sugar metabolism - Drosophila melanogaster (fruit fly)	FBgn0022700	Dmel_CG3986	Chitinase 4(Cht4)
Amino sugar and nucleotide sugar metabolism - Drosophila melanogaster (fruit fly)	FBgn0022702	Dmel_CG2054	Chitinase 2(Cht2)
Amino sugar and nucleotide sugar metabolism - Drosophila melanogaster (fruit fly)	FBgn0029091	Dmel_CG7464	Chitin synthase 2(Chs2)
Amino sugar and nucleotide sugar metabolism - Drosophila melanogaster (fruit fly)	FBgn0029801	Dmel_CG15771	uncharacterized protein(CG15771)
Amino sugar and nucleotide sugar metabolism - Drosophila melanogaster (fruit fly)	FBgn0029913	Dmel_CG3044	Chitinase 11(Cht11)
Amino sugar and nucleotide sugar metabolism - Drosophila melanogaster (fruit fly)	FBgn0030995	Dmel_CG7914	uncharacterized protein(CG7914)
Amino sugar and nucleotide sugar metabolism - Drosophila melanogaster (fruit fly)	FBgn0031099	Dmel_CG17065	uncharacterized protein(CG17065)
Amino sugar and nucleotide sugar metabolism - Drosophila melanogaster (fruit fly)	FBgn0031661	Dmel_CG8890	GDP-mannose 4,6-dehydratase(Gmd)
Amino sugar and nucleotide sugar metabolism - Drosophila melanogaster (fruit fly)	FBgn0031717	Dmel_CG6957	oscillin(Oscillin)
Amino sugar and nucleotide sugar metabolism - Drosophila melanogaster (fruit fly)	FBgn0033377	Dmel_CG8073	Phosphoglucomutase 2a(Pgm2a)
Amino sugar and nucleotide sugar metabolism - Drosophila melanogaster (fruit fly)	FBgn0033969	Dmel_CG10202	Phosphoglucomutase 2b(Pgm2b)
Amino sugar and nucleotide sugar metabolism - Drosophila melanogaster (fruit fly)	FBgn0034035	Dmel_CG8207	GDP-mannose pyrophosphorylase A(Gmppa)
Amino sugar and nucleotide sugar metabolism - Drosophila melanogaster (fruit fly)	FBgn0034442	Dmel_CG11257	uncharacterized protein(CG11257)
Amino sugar and nucleotide sugar metabolism - Drosophila melanogaster (fruit fly)	FBgn0034580	Dmel_CG9357	Chitinase 8(Cht8)
Amino sugar and nucleotide sugar metabolism - Drosophila melanogaster (fruit fly)	FBgn0034582	Dmel_CG10531	Chitinase 9(Cht9)
Amino sugar and nucleotide sugar metabolism - Drosophila melanogaster (fruit fly)	FBgn0035147	Dmel_CG12030	UDP-galactose 4/-epimerase(Gale)
Amino sugar and nucleotide sugar metabolism - Drosophila melanogaster (fruit fly)	FBgn0035398	Dmel_CG1869	Chitinase 7(Cht7)
Amino sugar and nucleotide sugar metabolism - Drosophila melanogaster (fruit fly)	FBgn0035848	Dmel_CG7979	UDP-xylose synthase(Uxs)
Amino sugar and nucleotide sugar metabolism - Drosophila melanogaster (fruit fly)	FBgn0035978	Dmel_CG4347	UDP-glucose pyrophosphorylase(UGP)
Amino sugar and nucleotide sugar metabolism - Drosophila melanogaster (fruit fly)	FBgn0036211	Dmel_CG5946	uncharacterized protein(CG5946)
Amino sugar and nucleotide sugar metabolism - Drosophila melanogaster (fruit fly)	FBgn0036298	Dmel_CG10627	nesthocker(nst)
Amino sugar and nucleotide sugar metabolism - Drosophila melanogaster (fruit fly)	FBgn0036300	Dmel_CG10688	Phosphomannomutase type 2(Pmm2)
Amino sugar and nucleotide sugar metabolism - Drosophila melanogaster (fruit fly)	FBgn0037279	Dmel_CG1129	GDP-mannose pyrophosphorylase B(Gmppb)
Amino sugar and nucleotide sugar metabolism - Drosophila melanogaster (fruit fly)	FBgn0038045	Dmel_CG5232	N-acetylneuraminic acid synthase(NANS)
Amino sugar and nucleotide sugar metabolism - Drosophila melanogaster (fruit fly)	FBgn0038180	Dmel_CG9307	Chitinase 5(Cht5)
Amino sugar and nucleotide sugar metabolism - Drosophila melanogaster (fruit fly)	FBgn0038321	Dmel_CG6218	N-acetylglucosamine kinase(Nagk)
Amino sugar and nucleotide sugar metabolism - Drosophila melanogaster (fruit fly)	FBgn0039580	Dmel_CG1345	Glutamine:fructose-6-phosphate aminotransferase 2(Gfat2)
Amino sugar and nucleotide sugar metabolism - Drosophila melanogaster (fruit fly)	FBgn0039690	Dmel_CG1969	Glucosamine-phosphate N-acetyltransferase(Gnpnat)
Amino sugar and nucleotide sugar metabolism - Drosophila melanogaster (fruit fly)	FBgn0041629	Dmel_CG1787	Hexosaminidase 2(Hexo2)
Amino sugar and nucleotide sugar metabolism - Drosophila melanogaster (fruit fly)	FBgn0041630	Dmel_CG1318	Hexosaminidase 1(Hexo1)
Amino sugar and nucleotide sugar metabolism - Drosophila melanogaster (fruit fly)	FBgn0042710	Dmel_CG32849	Hexokinase testis 2(Hex-t2)
Amino sugar and nucleotide sugar metabolism - Drosophila melanogaster (fruit fly)	FBgn0042711	Dmel_CG33102	Hexokinase testis 1(Hex-t1)
Amino sugar and nucleotide sugar metabolism - Drosophila melanogaster (fruit fly)	FBgn0050293	Dmel_CG30293	Chitinase 12(Cht12)
Amino sugar and nucleotide sugar metabolism - Drosophila melanogaster (fruit fly)	FBgn0052220	Dmel_CG32220	CMP-sialic acid synthase(Csas)
Amino sugar and nucleotide sugar metabolism - Drosophila melanogaster (fruit fly)	FBgn0250907	Dmel_CG18140	Chitinase 10(Cht10)
Amino sugar and nucleotide sugar metabolism - Drosophila melanogaster (fruit fly)	FBgn0259749	Dmel_CG9535	mummy(mmy)
Amino sugar and nucleotide sugar metabolism - Drosophila melanogaster (fruit fly)	FBgn0261445	Dmel_CG10072	sugarless(sgl)
Amino sugar and nucleotide sugar metabolism - Drosophila melanogaster (fruit fly)	FBgn0263132	Dmel_CG43374	Chitinase 6(Cht6)
Amino sugar and nucleotide sugar metabolism - Drosophila melanogaster (fruit fly)	FBgn0263199	Dmel_CG5288	Galactokinase(Galk)
Amino sugar and nucleotide sugar metabolism - Drosophila melanogaster (fruit fly)	FBgn0263200	Dmel_CG9232	Galactose-1-phosphate uridylyltransferase(Galt)
Amino sugar and nucleotide sugar metabolism - Drosophila melanogaster (fruit fly)	FBgn0267823	Dmel_CG3495	GDP-4-keto-6-deoxy-D-mannose 3,5-epimerase/4-reductase(Gmer)
Amino sugar and nucleotide sugar metabolism - Drosophila melanogaster (fruit fly)	FBgn0286506	Dmel_CG8417	Mannose phosphate isomerase(Mpi)
Amino sugar and nucleotide sugar metabolism - Drosophila melanogaster (fruit fly)	FBgn0287209	Dmel_CG12449	Glutamine:fructose-6-phosphate aminotransferase 1(Gfat1)
Aminoacyl-tRNA biosynthesis - Drosophila melanogaster (fruit fly)	FBgn0002069	Dmel_CG3821	Aspartyl-tRNA synthetase(AspRS)
Aminoacyl-tRNA biosynthesis - Drosophila melanogaster (fruit fly)	FBgn0005674	Dmel_CG5394	Glutamyl-prolyl-tRNA synthetase(GluProRS)
Aminoacyl-tRNA biosynthesis - Drosophila melanogaster (fruit fly)	FBgn0010803	Dmel_CG9735	Tryptophanyl-tRNA synthetase(TrpRS)
Aminoacyl-tRNA biosynthesis - Drosophila melanogaster (fruit fly)	FBgn0021750	Dmel_CG4938	Seryl-tRNA synthetase, mitochondrial(SerRS-m)
Aminoacyl-tRNA biosynthesis - Drosophila melanogaster (fruit fly)	FBgn0027079	Dmel_CG4062	Valyl-tRNA synthetase(ValRS)
Aminoacyl-tRNA biosynthesis - Drosophila melanogaster (fruit fly)	FBgn0027080	Dmel_CG4561	Tyrosyl-tRNA synthetase(TyrRS)
Aminoacyl-tRNA biosynthesis - Drosophila melanogaster (fruit fly)	FBgn0027081	Dmel_CG5353	Threonyl-tRNA synthetase(ThrRS)
Aminoacyl-tRNA biosynthesis - Drosophila melanogaster (fruit fly)	FBgn0027082	Dmel_CG12186	Prolyl-tRNA synthetase, mitochondrial(ProRS-m)
Aminoacyl-tRNA biosynthesis - Drosophila melanogaster (fruit fly)	FBgn0027083	Dmel_CG31322	Methionyl-tRNA synthetase, mitochondrial(MetRS-m)
Aminoacyl-tRNA biosynthesis - Drosophila melanogaster (fruit fly)	FBgn0027084	Dmel_CG12141	Lysyl-tRNA synthetase(LysRS)
Aminoacyl-tRNA biosynthesis - Drosophila melanogaster (fruit fly)	FBgn0027085	Dmel_CG7479	Leucyl-tRNA synthetase, mitochondrial(LeuRS-m)
Aminoacyl-tRNA biosynthesis - Drosophila melanogaster (fruit fly)	FBgn0027086	Dmel_CG11471	Isoleucyl-tRNA synthetase(IleRS)
Aminoacyl-tRNA biosynthesis - Drosophila melanogaster (fruit fly)	FBgn0027087	Dmel_CG6335	Histidyl-tRNA synthetase(HisRS)
Aminoacyl-tRNA biosynthesis - Drosophila melanogaster (fruit fly)	FBgn0027088	Dmel_CG6778	Glycyl-tRNA synthetase(GlyRS)
Aminoacyl-tRNA biosynthesis - Drosophila melanogaster (fruit fly)	FBgn0027090	Dmel_CG10506	Glutaminyl-tRNA synthetase(GlnRS)
Aminoacyl-tRNA biosynthesis - Drosophila melanogaster (fruit fly)	FBgn0027091	Dmel_CG8431	Cysteinyl-tRNA synthetase(CysRS)
Aminoacyl-tRNA biosynthesis - Drosophila melanogaster (fruit fly)	FBgn0027093	Dmel_CG9020	Arginyl-tRNA synthetase(ArgRS)
Aminoacyl-tRNA biosynthesis - Drosophila melanogaster (fruit fly)	FBgn0027094	Dmel_CG13391	Alanyl-tRNA synthetase(AlaRS)
Aminoacyl-tRNA biosynthesis - Drosophila melanogaster (fruit fly)	FBgn0028962	Dmel_CG4633	Alanyl-tRNA synthetase, mitochondrial(AlaRS-m)
Aminoacyl-tRNA biosynthesis - Drosophila melanogaster (fruit fly)	FBgn0030007	Dmel_CG2263	Phenylalanyl-tRNA synthetase, alpha-subunit(alpha-PheRS)
Aminoacyl-tRNA biosynthesis - Drosophila melanogaster (fruit fly)	FBgn0031041	Dmel_CG12788	Phosphoseryl tRNA kinase(Pstk)
Aminoacyl-tRNA biosynthesis - Drosophila melanogaster (fruit fly)	FBgn0031497	Dmel_CG17259	Seryl-tRNA synthetase(SerRS)
Aminoacyl-tRNA biosynthesis - Drosophila melanogaster (fruit fly)	FBgn0033900	Dmel_CG8257	Cysteinyl-tRNA synthetase, mitochondrial(CysRS-m)
Aminoacyl-tRNA biosynthesis - Drosophila melanogaster (fruit fly)	FBgn0034177	Dmel_CG6796	Asparaginyl-tRNA synthetase, mitochondrial(AsnRS-m)
Aminoacyl-tRNA biosynthesis - Drosophila melanogaster (fruit fly)	FBgn0034401	Dmel_CG15100	Methionyl-tRNA synthetase(MetRS)
Aminoacyl-tRNA biosynthesis - Drosophila melanogaster (fruit fly)	FBgn0035064	Dmel_CG16912	Tyrosyl-tRNA synthetase, mitochondrial(TyrRS-m)
Aminoacyl-tRNA biosynthesis - Drosophila melanogaster (fruit fly)	FBgn0035942	Dmel_CG5660	Valyl-tRNA synthetase, mitochondrial(ValRS-m)
Aminoacyl-tRNA biosynthesis - Drosophila melanogaster (fruit fly)	FBgn0036569	Dmel_CG5414	Isoleucyl-tRNA synthetase, mitochondrial(IleRS-m)
Aminoacyl-tRNA biosynthesis - Drosophila melanogaster (fruit fly)	FBgn0036629	Dmel_CG4573	Glutamyl-tRNA synthetase, mitochondrial(GluRS-m)
Aminoacyl-tRNA biosynthesis - Drosophila melanogaster (fruit fly)	FBgn0036763	Dmel_CG7441	Tryptophanyl-tRNA synthetase, mitochondrial(TrpRS-m)
Aminoacyl-tRNA biosynthesis - Drosophila melanogaster (fruit fly)	FBgn0037347	Dmel_CG1427	Sec synthetase(SecS)
Aminoacyl-tRNA biosynthesis - Drosophila melanogaster (fruit fly)	FBgn0037526	Dmel_CG10092	Arginyl-tRNA synthetase, mitochondrial(ArgRS-m)
Aminoacyl-tRNA biosynthesis - Drosophila melanogaster (fruit fly)	FBgn0039153	Dmel_CG5463	Glutamyl-tRNA amidotransferase, subunit B(GatB)
Aminoacyl-tRNA biosynthesis - Drosophila melanogaster (fruit fly)	FBgn0039175	Dmel_CG5706	Phenylalanyl-tRNA synthetase, beta-subunit(beta-PheRS)
Aminoacyl-tRNA biosynthesis - Drosophila melanogaster (fruit fly)	FBgn0039836	Dmel_CG1750	uncharacterized protein(CG1750)
Aminoacyl-tRNA biosynthesis - Drosophila melanogaster (fruit fly)	FBgn0051133	Dmel_CG31133	Seryl-tRNA synthetase-like insect mitochondrial protein(Slimp)
Aminoacyl-tRNA biosynthesis - Drosophila melanogaster (fruit fly)	FBgn0051739	Dmel_CG31739	Aspartyl-tRNA synthetase, mitochondrial(AspRS-m)
Aminoacyl-tRNA biosynthesis - Drosophila melanogaster (fruit fly)	FBgn0064115	Dmel_CG33649	Glutamyl-tRNA amidotransferase, subunit C(GatC)
Aminoacyl-tRNA biosynthesis - Drosophila melanogaster (fruit fly)	FBgn0086443	Dmel_CG10687	Asparaginyl-tRNA synthetase(AsnRS)
Aminoacyl-tRNA biosynthesis - Drosophila melanogaster (fruit fly)	FBgn0260779	Dmel_CG6007	Glutamyl-tRNA amidotransferase, subunit A(GatA)
Aminoacyl-tRNA biosynthesis - Drosophila melanogaster (fruit fly)	FBgn0275436	Dmel_CG13348	Phenylalanyl-tRNA synthetase, mitochondrial(PheRS-m)
Aminoacyl-tRNA biosynthesis - Drosophila melanogaster (fruit fly)	FBgn0284253	Dmel_CG33123	Leucyl-tRNA synthetase(LeuRS)
Apoptosis - fly - Drosophila melanogaster (fruit fly)	FBgn0000181	Dmel_CG3644	bicaudal(bic)
Apoptosis - fly - Drosophila melanogaster (fruit fly)	FBgn0000229	Dmel_CG5680	basket(bsk)
Apoptosis - fly - Drosophila melanogaster (fruit fly)	FBgn0000370	Dmel_CG8669	cryptocephal(crc)
Apoptosis - fly - Drosophila melanogaster (fruit fly)	FBgn0000546	Dmel_CG1765	Ecdysone receptor(EcR)
Apoptosis - fly - Drosophila melanogaster (fruit fly)	FBgn0000567	Dmel_CG32180	Ecdysone-induced protein 74EF(Eip74EF)
Apoptosis - fly - Drosophila melanogaster (fruit fly)	FBgn0001291	Dmel_CG2275	Jun-related antigen(Jra)
Apoptosis - fly - Drosophila melanogaster (fruit fly)	FBgn0001297	Dmel_CG33956	kayak(kay)
Apoptosis - fly - Drosophila melanogaster (fruit fly)	FBgn0002525	Dmel_CG6944	Lamin(Lam)
Apoptosis - fly - Drosophila melanogaster (fruit fly)	FBgn0003079	Dmel_CG2845	Raf oncogene(Raf)
Apoptosis - fly - Drosophila melanogaster (fruit fly)	FBgn0003205	Dmel_CG9375	Ras oncogene at 85D(Ras85D)
Apoptosis - fly - Drosophila melanogaster (fruit fly)	FBgn0003256	Dmel_CG12559	rolled(rl)
Apoptosis - fly - Drosophila melanogaster (fruit fly)	FBgn0003731	Dmel_CG10079	Epidermal growth factor receptor(Egfr)
Apoptosis - fly - Drosophila melanogaster (fruit fly)	FBgn0003964	Dmel_CG4380	ultraspiracle(usp)
Apoptosis - fly - Drosophila melanogaster (fruit fly)	FBgn0003997	Dmel_CG5123	head involution defective(hid)
Apoptosis - fly - Drosophila melanogaster (fruit fly)	FBgn0004367	Dmel_CG4252	meiotic 41(mei-41)
Apoptosis - fly - Drosophila melanogaster (fruit fly)	FBgn0010247	Dmel_CG40411	Poly-(ADP-ribose) polymerase 1(Parp1)
Apoptosis - fly - Drosophila melanogaster (fruit fly)	FBgn0010303	Dmel_CG4353	hemipterous(hep)
Apoptosis - fly - Drosophila melanogaster (fruit fly)	FBgn0010397	Dmel_CG10119	Lamin C(LamC)
Apoptosis - fly - Drosophila melanogaster (fruit fly)	FBgn0010501	Dmel_CG5370	Death caspase-1(Dcp-1)
Apoptosis - fly - Drosophila melanogaster (fruit fly)	FBgn0011596	Dmel_CG4568	fuzzy onions(fzo)
Apoptosis - fly - Drosophila melanogaster (fruit fly)	FBgn0011706	Dmel_CG4319	reaper(rpr)
Apoptosis - fly - Drosophila melanogaster (fruit fly)	FBgn0011739	Dmel_CG12072	warts(wts)
Apoptosis - fly - Drosophila melanogaster (fruit fly)	FBgn0014006	Dmel_CG4720	Apoptotic signal-regulating kinase 1(Ask1)
Apoptosis - fly - Drosophila melanogaster (fruit fly)	FBgn0015946	Dmel_CG4345	grim(grim)
Apoptosis - fly - Drosophila melanogaster (fruit fly)	FBgn0019972	Dmel_CG7788	Death related ICE-like caspase(Drice)
Apoptosis - fly - Drosophila melanogaster (fruit fly)	FBgn0020381	Dmel_CG7486	Death related ced-3/Nedd2-like caspase(Dredd)
Apoptosis - fly - Drosophila melanogaster (fruit fly)	FBgn0026319	Dmel_CG3048	TNF-receptor-associated factor 4(Traf4)
Apoptosis - fly - Drosophila melanogaster (fruit fly)	FBgn0026323	Dmel_CG18492	TGF-beta activated kinase 1(Tak1)
Apoptosis - fly - Drosophila melanogaster (fruit fly)	FBgn0026404	Dmel_CG8091	Death regulator Nedd2-like caspase(Dronc)
Apoptosis - fly - Drosophila melanogaster (fruit fly)	FBgn0026479	Dmel_CG3210	Dynamin related protein 1(Drp1)
Apoptosis - fly - Drosophila melanogaster (fruit fly)	FBgn0028381	Dmel_CG14902	Death executioner caspase related to Apopain/Yama(Decay)
Apoptosis - fly - Drosophila melanogaster (fruit fly)	FBgn0029131	Dmel_CG33134	Death executioner Bcl-2(Debcl)
Apoptosis - fly - Drosophila melanogaster (fruit fly)	FBgn0029870	Dmel_CG3869	Mitochondrial assembly regulatory factor(Marf)
Apoptosis - fly - Drosophila melanogaster (fruit fly)	FBgn0030538	Dmel_CG13402	Nascent-associated complex beta-subunit-like, testis 1(betaNACtes1)
Apoptosis - fly - Drosophila melanogaster (fruit fly)	FBgn0030563	Dmel_CG18157	Nascent-associated complex beta-subunit-like, testis 2(betaNACtes2)
Apoptosis - fly - Drosophila melanogaster (fruit fly)	FBgn0030719	Dmel_CG9177	eukaryotic translation initiation factor 5(eIF5)
Apoptosis - fly - Drosophila melanogaster (fruit fly)	FBgn0030941	Dmel_CG6531	wengen(wgn)
Apoptosis - fly - Drosophila melanogaster (fruit fly)	FBgn0031263	Dmel_CG2789	Translocator protein(Tspo)
Apoptosis - fly - Drosophila melanogaster (fruit fly)	FBgn0031392	Dmel_CG7263	Apoptosis inducing factor(AIF)
Apoptosis - fly - Drosophila melanogaster (fruit fly)	FBgn0033051	Dmel_CG7863	Ser/Thr-rich caspase(Strica)
Apoptosis - fly - Drosophila melanogaster (fruit fly)	FBgn0033483	Dmel_CG12919	eiger(egr)
Apoptosis - fly - Drosophila melanogaster (fruit fly)	FBgn0036786	Dmel_CG13701	sickle(skl)
Apoptosis - fly - Drosophila melanogaster (fruit fly)	FBgn0037327	Dmel_CG2087	pancreatic eIF-2alpha kinase(PEK)
Apoptosis - fly - Drosophila melanogaster (fruit fly)	FBgn0038233	Dmel_CG8464	HTRA2-related serine protease(HtrA2)
Apoptosis - fly - Drosophila melanogaster (fruit fly)	FBgn0039015	Dmel_CG4803	Tak1-like 2(Takl2)
Apoptosis - fly - Drosophila melanogaster (fruit fly)	FBgn0039044	Dmel_CG33336	p53(p53)
Apoptosis - fly - Drosophila melanogaster (fruit fly)	FBgn0039140	Dmel_CG5410	Mitochondrial Rho(Miro)
Apoptosis - fly - Drosophila melanogaster (fruit fly)	FBgn0040308	Dmel_CG1274	Peroxiredoxin 4(Prx4)
Apoptosis - fly - Drosophila melanogaster (fruit fly)	FBgn0040491	Dmel_CG8238	buffy(Buffy)
Apoptosis - fly - Drosophila melanogaster (fruit fly)	FBgn0045035	Dmel_CG6535	telomere fusion(tefu)
Apoptosis - fly - Drosophila melanogaster (fruit fly)	FBgn0046689	Dmel_CG31421	Tak1-like 1(Takl1)
Apoptosis - fly - Drosophila melanogaster (fruit fly)	FBgn0053193	Dmel_CG33193	salvador(sav)
Apoptosis - fly - Drosophila melanogaster (fruit fly)	FBgn0086358	Dmel_CG7417	TAK1-associated binding protein 2(Tab2)
Apoptosis - fly - Drosophila melanogaster (fruit fly)	FBgn0086907	Dmel_CG13263	Cytochrome c distal(Cyt-c-d)
Apoptosis - fly - Drosophila melanogaster (fruit fly)	FBgn0243512	Dmel_CG7850	puckered(puc)
Apoptosis - fly - Drosophila melanogaster (fruit fly)	FBgn0261456	Dmel_CG11228	hippo(hpo)
Apoptosis - fly - Drosophila melanogaster (fruit fly)	FBgn0262451	Dmel_CR43018	bantam(mir-ban)
Apoptosis - fly - Drosophila melanogaster (fruit fly)	FBgn0263864	Dmel_CG6829	Death-associated APAF1-related killer(Dark)
Apoptosis - fly - Drosophila melanogaster (fruit fly)	FBgn0264490	Dmel_CG18389	Ecdysone-induced protein 93F(Eip93F)
Apoptosis - fly - Drosophila melanogaster (fruit fly)	FBgn0265464	Dmel_CG10961	TNF-receptor-associated factor 6(Traf6)
Apoptosis - fly - Drosophila melanogaster (fruit fly)	FBgn0266717	Dmel_CG6303	BIR repeat containing ubiquitin-conjugating enzyme(Bruce)
Apoptosis - fly - Drosophila melanogaster (fruit fly)	FBgn0283451	Dmel_CG11491	broad(br)
Apoptosis - fly - Drosophila melanogaster (fruit fly)	FBgn0284248	Dmel_CG17903	Cytochrome c proximal(Cyt-c-p)
Apoptosis - multiple species - Drosophila melanogaster (fruit fly)	FBgn0000229	Dmel_CG5680	basket(bsk)
Apoptosis - multiple species - Drosophila melanogaster (fruit fly)	FBgn0003997	Dmel_CG5123	head involution defective(hid)
Apoptosis - multiple species - Drosophila melanogaster (fruit fly)	FBgn0010501	Dmel_CG5370	Death caspase-1(Dcp-1)
Apoptosis - multiple species - Drosophila melanogaster (fruit fly)	FBgn0011706	Dmel_CG4319	reaper(rpr)
Apoptosis - multiple species - Drosophila melanogaster (fruit fly)	FBgn0015247	Dmel_CG8293	Death-associated inhibitor of apoptosis 2(Diap2)
Apoptosis - multiple species - Drosophila melanogaster (fruit fly)	FBgn0015946	Dmel_CG4345	grim(grim)
Apoptosis - multiple species - Drosophila melanogaster (fruit fly)	FBgn0019972	Dmel_CG7788	Death related ICE-like caspase(Drice)
Apoptosis - multiple species - Drosophila melanogaster (fruit fly)	FBgn0020381	Dmel_CG7486	Death related ced-3/Nedd2-like caspase(Dredd)
Apoptosis - multiple species - Drosophila melanogaster (fruit fly)	FBgn0026404	Dmel_CG8091	Death regulator Nedd2-like caspase(Dronc)
Apoptosis - multiple species - Drosophila melanogaster (fruit fly)	FBgn0028381	Dmel_CG14902	Death executioner caspase related to Apopain/Yama(Decay)
Apoptosis - multiple species - Drosophila melanogaster (fruit fly)	FBgn0029131	Dmel_CG33134	Death executioner Bcl-2(Debcl)
Apoptosis - multiple species - Drosophila melanogaster (fruit fly)	FBgn0030941	Dmel_CG6531	wengen(wgn)
Apoptosis - multiple species - Drosophila melanogaster (fruit fly)	FBgn0038233	Dmel_CG8464	HTRA2-related serine protease(HtrA2)
Apoptosis - multiple species - Drosophila melanogaster (fruit fly)	FBgn0038928	Dmel_CG12297	Fas-associated death domain(Fadd)
Apoptosis - multiple species - Drosophila melanogaster (fruit fly)	FBgn0040491	Dmel_CG8238	buffy(Buffy)
Apoptosis - multiple species - Drosophila melanogaster (fruit fly)	FBgn0086907	Dmel_CG13263	Cytochrome c distal(Cyt-c-d)
Apoptosis - multiple species - Drosophila melanogaster (fruit fly)	FBgn0259923	Dmel_CG9699	Septin 4(Septin4)
Apoptosis - multiple species - Drosophila melanogaster (fruit fly)	FBgn0260635	Dmel_CG12284	Death-associated inhibitor of apoptosis 1(Diap1)
Apoptosis - multiple species - Drosophila melanogaster (fruit fly)	FBgn0263864	Dmel_CG6829	Death-associated APAF1-related killer(Dark)
Apoptosis - multiple species - Drosophila melanogaster (fruit fly)	FBgn0264291	Dmel_CG12265	Deterin(Det)
Apoptosis - multiple species - Drosophila melanogaster (fruit fly)	FBgn0264325	Dmel_CG5429	Autophagy-related 6(Atg6)
Apoptosis - multiple species - Drosophila melanogaster (fruit fly)	FBgn0266717	Dmel_CG6303	BIR repeat containing ubiquitin-conjugating enzyme(Bruce)
Apoptosis - multiple species - Drosophila melanogaster (fruit fly)	FBgn0284248	Dmel_CG17903	Cytochrome c proximal(Cyt-c-p)
Arachidonic acid metabolism - Drosophila melanogaster (fruit fly)	FBgn0004465	Dmel_CG4086	Suppressor of ref(2)P sterility(Su(P))
Arachidonic acid metabolism - Drosophila melanogaster (fruit fly)	FBgn0010226	Dmel_CG8938	Glutathione S transferase S1(GstS1)
Arachidonic acid metabolism - Drosophila melanogaster (fruit fly)	FBgn0025837	Dmel_CG17636	uncharacterized protein(CG17636)
Arachidonic acid metabolism - Drosophila melanogaster (fruit fly)	FBgn0029720	Dmel_CG3009	uncharacterized protein(CG3009)
Arachidonic acid metabolism - Drosophila melanogaster (fruit fly)	FBgn0030013	Dmel_CG1583	Phospholipase A2 group III(GIIIspla2)
Arachidonic acid metabolism - Drosophila melanogaster (fruit fly)	FBgn0030361	Dmel_CG1492	uncharacterized protein(CG1492)
Arachidonic acid metabolism - Drosophila melanogaster (fruit fly)	FBgn0030796	Dmel_CG4829	uncharacterized protein(CG4829)
Arachidonic acid metabolism - Drosophila melanogaster (fruit fly)	FBgn0030932	Dmel_CG6461	gamma-glutamyl transpeptidase(Ggt-1)
Arachidonic acid metabolism - Drosophila melanogaster (fruit fly)	FBgn0032721	Dmel_CG10602	uncharacterized protein(CG10602)
Arachidonic acid metabolism - Drosophila melanogaster (fruit fly)	FBgn0033170	Dmel_CG11124	secretory Phospholipase A2(sPLA2)
Arachidonic acid metabolism - Drosophila melanogaster (fruit fly)	FBgn0036053	Dmel_CG6718	calcium-independent phospholipase A2 VIA(iPLA2-VIA)
Arachidonic acid metabolism - Drosophila melanogaster (fruit fly)	FBgn0036545	Dmel_CG17035	GXIVsPLA2(GXIVsPLA2)
Arachidonic acid metabolism - Drosophila melanogaster (fruit fly)	FBgn0037728	Dmel_CG16817	p23(p23)
Arachidonic acid metabolism - Drosophila melanogaster (fruit fly)	FBgn0039655	Dmel_CG14507	uncharacterized protein(CG14507)
Arachidonic acid metabolism - Drosophila melanogaster (fruit fly)	FBgn0050503	Dmel_CG30503	uncharacterized protein(CG30503)
Arginine and proline metabolism - Drosophila melanogaster (fruit fly)	FBgn0000116	Dmel_CG32031	Arginine kinase 1(Argk1)
Arginine and proline metabolism - Drosophila melanogaster (fruit fly)	FBgn0001124	Dmel_CG8430	Glutamate oxaloacetate transaminase 1(Got1)
Arginine and proline metabolism - Drosophila melanogaster (fruit fly)	FBgn0001125	Dmel_CG4233	Glutamate oxaloacetate transaminase 2(Got2)
Arginine and proline metabolism - Drosophila melanogaster (fruit fly)	FBgn0003423	Dmel_CG1417	sluggish A(slgA)
Arginine and proline metabolism - Drosophila melanogaster (fruit fly)	FBgn0011676	Dmel_CG6713	Nitric oxide synthase(Nos)
Arginine and proline metabolism - Drosophila melanogaster (fruit fly)	FBgn0012036	Dmel_CG3752	Aldehyde dehydrogenase(Aldh)
Arginine and proline metabolism - Drosophila melanogaster (fruit fly)	FBgn0013307	Dmel_CG8721	Ornithine decarboxylase 1(Odc1)
Arginine and proline metabolism - Drosophila melanogaster (fruit fly)	FBgn0013308	Dmel_CG8719	Ornithine decarboxylase 2(Odc2)
Arginine and proline metabolism - Drosophila melanogaster (fruit fly)	FBgn0015781	Dmel_CG6009	Pyrroline 5-carboyxlate reductase(P5cr)
Arginine and proline metabolism - Drosophila melanogaster (fruit fly)	FBgn0019932	Dmel_CG5029	S-adenosylmethionine decarboxylase(SamDC)
Arginine and proline metabolism - Drosophila melanogaster (fruit fly)	FBgn0022774	Dmel_CG8782	Ornithine aminotransferase precursor(Oat)
Arginine and proline metabolism - Drosophila melanogaster (fruit fly)	FBgn0023535	Dmel_CG18104	arginase(arg)
Arginine and proline metabolism - Drosophila melanogaster (fruit fly)	FBgn0026190	Dmel_CG9726	prolyl-4-hydroxylase-alpha MP(PH4alphaMP)
Arginine and proline metabolism - Drosophila melanogaster (fruit fly)	FBgn0031860	Dmel_CG11236	D-amino acid oxidase 2(Daao2)
Arginine and proline metabolism - Drosophila melanogaster (fruit fly)	FBgn0033860	Dmel_CG18369	Sperm-Leucylaminopeptidase 5(S-Lap5)
Arginine and proline metabolism - Drosophila melanogaster (fruit fly)	FBgn0034132	Dmel_CG4439	Sperm-Leucylaminopeptidase 8(S-Lap8)
Arginine and proline metabolism - Drosophila melanogaster (fruit fly)	FBgn0035915	Dmel_CG6372	Sperm-Leucylaminopeptidase 1(S-Lap1)
Arginine and proline metabolism - Drosophila melanogaster (fruit fly)	FBgn0035957	Dmel_CG5144	Arginine kinase 2(Argk2)
Arginine and proline metabolism - Drosophila melanogaster (fruit fly)	FBgn0036272	Dmel_CG4300	Spermine synthase(Sms)
Arginine and proline metabolism - Drosophila melanogaster (fruit fly)	FBgn0036403	Dmel_CG6661	uncharacterized protein(CG6661)
Arginine and proline metabolism - Drosophila melanogaster (fruit fly)	FBgn0036793	Dmel_CG4174	uncharacterized protein(CG4174)
Arginine and proline metabolism - Drosophila melanogaster (fruit fly)	FBgn0036796	Dmel_CG18231	uncharacterized protein(CG18231)
Arginine and proline metabolism - Drosophila melanogaster (fruit fly)	FBgn0036857	Dmel_CG9629	Aldehyde dehydrogenase 7 family member A1(Aldh7A1)
Arginine and proline metabolism - Drosophila melanogaster (fruit fly)	FBgn0037138	Dmel_CG7145	delta-1-Pyrroline-5-carboxylate dehydrogenase 1(P5CDh1)
Arginine and proline metabolism - Drosophila melanogaster (fruit fly)	FBgn0037146	Dmel_CG7470	Delta[1]-pyrroline-5-carboxylate synthase(P5CS)
Arginine and proline metabolism - Drosophila melanogaster (fruit fly)	FBgn0037723	Dmel_CG8327	Spermidine Synthase(SpdS)
Arginine and proline metabolism - Drosophila melanogaster (fruit fly)	FBgn0038373	Dmel_CG4546	uncharacterized protein(CG4546)
Arginine and proline metabolism - Drosophila melanogaster (fruit fly)	FBgn0038516	Dmel_CG5840	Pyrroline-5-carboxylate reductase-like 2(P5cr-2)
Arginine and proline metabolism - Drosophila melanogaster (fruit fly)	FBgn0039616	Dmel_CG11828	uncharacterized protein(CG11828)
Arginine and proline metabolism - Drosophila melanogaster (fruit fly)	FBgn0039776	Dmel_CG31022	prolyl-4-hydroxylase-alpha EFB(PH4alphaEFB)
Arginine and proline metabolism - Drosophila melanogaster (fruit fly)	FBgn0039779	Dmel_CG1546	prolyl-4-hydroxylase-alpha SG2(PH4alphaSG2)
Arginine and proline metabolism - Drosophila melanogaster (fruit fly)	FBgn0039780	Dmel_CG9728	prolyl-4-hydroxylase-alpha NE1(PH4alphaNE1)
Arginine and proline metabolism - Drosophila melanogaster (fruit fly)	FBgn0039782	Dmel_CG15539	uncharacterized protein(CG15539)
Arginine and proline metabolism - Drosophila melanogaster (fruit fly)	FBgn0039783	Dmel_CG9720	prolyl-4-hydroxylase-alpha NE2(PH4alphaNE2)
Arginine and proline metabolism - Drosophila melanogaster (fruit fly)	FBgn0039784	Dmel_CG9698	uncharacterized protein(CG9698)
Arginine and proline metabolism - Drosophila melanogaster (fruit fly)	FBgn0040528	Dmel_CG15864	uncharacterized protein(CG15864)
Arginine and proline metabolism - Drosophila melanogaster (fruit fly)	FBgn0042182	Dmel_CG18749	uncharacterized protein(CG18749)
Arginine and proline metabolism - Drosophila melanogaster (fruit fly)	FBgn0051013	Dmel_CG31013	uncharacterized protein(CG31013)
Arginine and proline metabolism - Drosophila melanogaster (fruit fly)	FBgn0051014	Dmel_CG31014	prolyl-4-hydroxylase-alpha SG1(PH4alphaSG1)
Arginine and proline metabolism - Drosophila melanogaster (fruit fly)	FBgn0051015	Dmel_CG31015	prolyl-4-hydroxylase-alpha PV(PH4alphaPV)
Arginine and proline metabolism - Drosophila melanogaster (fruit fly)	FBgn0051016	Dmel_CG31016	uncharacterized protein(CG31016)
Arginine and proline metabolism - Drosophila melanogaster (fruit fly)	FBgn0051016	Dmel_CG31016	uncharacterized protein(CG31021)
Arginine and proline metabolism - Drosophila melanogaster (fruit fly)	FBgn0051016	Dmel_CG31021	uncharacterized protein(CG31016)
Arginine and proline metabolism - Drosophila melanogaster (fruit fly)	FBgn0051016	Dmel_CG31021	uncharacterized protein(CG31021)
Arginine and proline metabolism - Drosophila melanogaster (fruit fly)	FBgn0051017	Dmel_CG31017	prolyl-4-hydroxylase-alpha NE3(PH4alphaNE3)
Arginine and proline metabolism - Drosophila melanogaster (fruit fly)	FBgn0051021	Dmel_CG31021	uncharacterized protein(CG31016)
Arginine and proline metabolism - Drosophila melanogaster (fruit fly)	FBgn0051021	Dmel_CG31021	uncharacterized protein(CG31021)
Arginine and proline metabolism - Drosophila melanogaster (fruit fly)	FBgn0051021	Dmel_CG31016	uncharacterized protein(CG31016)
Arginine and proline metabolism - Drosophila melanogaster (fruit fly)	FBgn0051021	Dmel_CG31016	uncharacterized protein(CG31021)
Arginine and proline metabolism - Drosophila melanogaster (fruit fly)	FBgn0051075	Dmel_CG31075	uncharacterized protein(CG31075)
Arginine and proline metabolism - Drosophila melanogaster (fruit fly)	FBgn0051524	Dmel_CG31524	uncharacterized protein(CG31524)
Arginine and proline metabolism - Drosophila melanogaster (fruit fly)	FBgn0052064	Dmel_CG32064	Sperm-Leucylaminopeptidase 4(S-Lap4)
Arginine and proline metabolism - Drosophila melanogaster (fruit fly)	FBgn0052199	Dmel_CG32199	uncharacterized protein(CG32199)
Arginine and proline metabolism - Drosophila melanogaster (fruit fly)	FBgn0052201	Dmel_CG32201	uncharacterized protein(CG32201)
Arginine and proline metabolism - Drosophila melanogaster (fruit fly)	FBgn0052351	Dmel_CG32351	Sperm-Leucylaminopeptidase 2(S-Lap2)
Arginine and proline metabolism - Drosophila melanogaster (fruit fly)	FBgn0085374	Dmel_CG34345	uncharacterized protein(CG34345)
Arginine and proline metabolism - Drosophila melanogaster (fruit fly)	FBgn0259795	Dmel_CG4750	loopin-1(loopin-1)
Arginine and proline metabolism - Drosophila melanogaster (fruit fly)	FBgn0286199	Dmel_CG13611	sheepish(shps)
Arginine and proline metabolism - Drosophila melanogaster (fruit fly)	FBgn0287767	Dmel_CG17337	Cytosolic non-specific dipeptidase 2(Cndp2)
Arginine biosynthesis - Drosophila melanogaster (fruit fly)	FBgn0001098	Dmel_CG5320	Glutamate dehydrogenase(Gdh)
Arginine biosynthesis - Drosophila melanogaster (fruit fly)	FBgn0001124	Dmel_CG8430	Glutamate oxaloacetate transaminase 1(Got1)
Arginine biosynthesis - Drosophila melanogaster (fruit fly)	FBgn0001125	Dmel_CG4233	Glutamate oxaloacetate transaminase 2(Got2)
Arginine biosynthesis - Drosophila melanogaster (fruit fly)	FBgn0001142	Dmel_CG2718	Glutamine synthetase 1(Gs1)
Arginine biosynthesis - Drosophila melanogaster (fruit fly)	FBgn0001145	Dmel_CG1743	Glutamine synthetase 2(Gs2)
Arginine biosynthesis - Drosophila melanogaster (fruit fly)	FBgn0003189	Dmel_CG18572	rudimentary(r)
Arginine biosynthesis - Drosophila melanogaster (fruit fly)	FBgn0011676	Dmel_CG6713	Nitric oxide synthase(Nos)
Arginine biosynthesis - Drosophila melanogaster (fruit fly)	FBgn0023535	Dmel_CG18104	arginase(arg)
Arginine biosynthesis - Drosophila melanogaster (fruit fly)	FBgn0026565	Dmel_CG1315	Argininosuccinate synthase(Ass)
Arginine biosynthesis - Drosophila melanogaster (fruit fly)	FBgn0030478	Dmel_CG1640	uncharacterized protein(CG1640)
Arginine biosynthesis - Drosophila melanogaster (fruit fly)	FBgn0032076	Dmel_CG9510	Argininosuccinate lyase(Argl)
Arginine biosynthesis - Drosophila melanogaster (fruit fly)	FBgn0037818	Dmel_CG6465	uncharacterized protein(CG6465)
Arginine biosynthesis - Drosophila melanogaster (fruit fly)	FBgn0039049	Dmel_CG6726	uncharacterized protein(CG6726)
Arginine biosynthesis - Drosophila melanogaster (fruit fly)	FBgn0039050	Dmel_CG17110	uncharacterized protein(CG17110)
Arginine biosynthesis - Drosophila melanogaster (fruit fly)	FBgn0039051	Dmel_CG17109	uncharacterized protein(CG17109)
Arginine biosynthesis - Drosophila melanogaster (fruit fly)	FBgn0039052	Dmel_CG6733	uncharacterized protein(CG6733)
Arginine biosynthesis - Drosophila melanogaster (fruit fly)	FBgn0039053	Dmel_CG6738	uncharacterized protein(CG6738)
Arginine biosynthesis - Drosophila melanogaster (fruit fly)	FBgn0039071	Dmel_CG4434	big bubble 8(bb8)
Arginine biosynthesis - Drosophila melanogaster (fruit fly)	FBgn0261625	Dmel_CG42708	Glutaminase(GLS)
Ascorbate and aldarate metabolism - Drosophila melanogaster (fruit fly)	FBgn0012036	Dmel_CG3752	Aldehyde dehydrogenase(Aldh)
Ascorbate and aldarate metabolism - Drosophila melanogaster (fruit fly)	FBgn0015663	Dmel_CG2788	UDP-glycosyltransferase family 36 member A1(Ugt36A1)
Ascorbate and aldarate metabolism - Drosophila melanogaster (fruit fly)	FBgn0026315	Dmel_CG6644	UDP-glycosyltransferase family 35 member A1(Ugt35A1)
Ascorbate and aldarate metabolism - Drosophila melanogaster (fruit fly)	FBgn0026754	Dmel_CG8652	UDP-glycosyltransferase family 37 member C1(Ugt37C1)
Ascorbate and aldarate metabolism - Drosophila melanogaster (fruit fly)	FBgn0026755	Dmel_CG9481	UDP-glycosyltransferase family 37 member B1(Ugt37B1)
Ascorbate and aldarate metabolism - Drosophila melanogaster (fruit fly)	FBgn0026756	Dmel_CG11012	UDP-glycosyltransferase family 37 member A1(Ugt37A1)
Ascorbate and aldarate metabolism - Drosophila melanogaster (fruit fly)	FBgn0027070	Dmel_CG17322	UDP-glycosyltransferase family 36 member E1(Ugt36E1)
Ascorbate and aldarate metabolism - Drosophila melanogaster (fruit fly)	FBgn0027073	Dmel_CG4302	UDP-glycosyltransferase family 49 member B1(Ugt49B1)
Ascorbate and aldarate metabolism - Drosophila melanogaster (fruit fly)	FBgn0027074	Dmel_CG17324	UDP-glycosyltransferase family 36 member F1(Ugt36F1)
Ascorbate and aldarate metabolism - Drosophila melanogaster (fruit fly)	FBgn0031887	Dmel_CG11289	UDP-glycosyltransferase family 307 member A1(Ugt307A1)
Ascorbate and aldarate metabolism - Drosophila melanogaster (fruit fly)	FBgn0032684	Dmel_CG10178	UDP-glycosyltransferase family 301 member D1(Ugt301D1)
Ascorbate and aldarate metabolism - Drosophila melanogaster (fruit fly)	FBgn0032713	Dmel_CG17323	UDP-glycosyltransferase family 36 member D1(Ugt36D1)
Ascorbate and aldarate metabolism - Drosophila melanogaster (fruit fly)	FBgn0034417	Dmel_CG15117	uncharacterized protein(CG15117)
Ascorbate and aldarate metabolism - Drosophila melanogaster (fruit fly)	FBgn0034605	Dmel_CG15661	UDP-glycosyltransferase family 49 member C1(Ugt49C1)
Ascorbate and aldarate metabolism - Drosophila melanogaster (fruit fly)	FBgn0036262	Dmel_CG6910	Myo-inositol oxygenase(Miox)
Ascorbate and aldarate metabolism - Drosophila melanogaster (fruit fly)	FBgn0036842	Dmel_CG3797	UDP-glycosyltransferase family 316 member A1(Ugt316A1)
Ascorbate and aldarate metabolism - Drosophila melanogaster (fruit fly)	FBgn0036857	Dmel_CG9629	Aldehyde dehydrogenase 7 family member A1(Aldh7A1)
Ascorbate and aldarate metabolism - Drosophila melanogaster (fruit fly)	FBgn0037537	Dmel_CG2767	uncharacterized protein(CG2767)
Ascorbate and aldarate metabolism - Drosophila melanogaster (fruit fly)	FBgn0038082	Dmel_CG5724	UDP-glycosyltransferase family 37 member A2(Ugt37A2)
Ascorbate and aldarate metabolism - Drosophila melanogaster (fruit fly)	FBgn0038083	Dmel_CG5999	UDP-glycosyltransferase family 37 member A3(Ugt37A3)
Ascorbate and aldarate metabolism - Drosophila melanogaster (fruit fly)	FBgn0038886	Dmel_CG6475	UDP-glycosyltransferase family 49 member B2(Ugt49B2)
Ascorbate and aldarate metabolism - Drosophila melanogaster (fruit fly)	FBgn0040091	Dmel_CG4414	UDP-glycosyltransferase family 317 member A1(Ugt317A1)
Ascorbate and aldarate metabolism - Drosophila melanogaster (fruit fly)	FBgn0040250	Dmel_CG15902	UDP-glycosyltransferase family 304 member A1(Ugt304A1)
Ascorbate and aldarate metabolism - Drosophila melanogaster (fruit fly)	FBgn0040251	Dmel_CG6658	UDP-glycosyltransferase family 302 member K1(Ugt302K1)
Ascorbate and aldarate metabolism - Drosophila melanogaster (fruit fly)	FBgn0040252	Dmel_CG4772	UDP-glycosyltransferase family 303 member A1(Ugt303A1)
Ascorbate and aldarate metabolism - Drosophila melanogaster (fruit fly)	FBgn0040253	Dmel_CG17200	UDP-glycosyltransferase family 35 member E1(Ugt35E1)
Ascorbate and aldarate metabolism - Drosophila melanogaster (fruit fly)	FBgn0040255	Dmel_CG6653	UDP-glycosyltransferase family 35 member E2(Ugt35E2)
Ascorbate and aldarate metabolism - Drosophila melanogaster (fruit fly)	FBgn0040256	Dmel_CG6633	UDP-glycosyltransferase family 35 member C1(Ugt35C1)
Ascorbate and aldarate metabolism - Drosophila melanogaster (fruit fly)	FBgn0040260	Dmel_CG17932	UDP-glycosyltransferase family 37 member D1(Ugt37D1)
Ascorbate and aldarate metabolism - Drosophila melanogaster (fruit fly)	FBgn0040261	Dmel_CG13271	UDP-glycosyltransferase family 37 member E1(Ugt37E1)
Ascorbate and aldarate metabolism - Drosophila melanogaster (fruit fly)	FBgn0040262	Dmel_CG13270	UDP-glycosyltransferase family 37 member C2(Ugt37C2)
Ascorbate and aldarate metabolism - Drosophila melanogaster (fruit fly)	FBgn0051002	Dmel_CG31002	UDP-glycosyltransferase family 35 member D1(Ugt35D1)
Ascorbate and aldarate metabolism - Drosophila melanogaster (fruit fly)	FBgn0051075	Dmel_CG31075	uncharacterized protein(CG31075)
Ascorbate and aldarate metabolism - Drosophila melanogaster (fruit fly)	FBgn0261445	Dmel_CG10072	sugarless(sgl)
Ascorbate and aldarate metabolism - Drosophila melanogaster (fruit fly)	FBgn0270927	Dmel_CG2135	beta glucuronidase(betaGlu)
ATP-dependent chromatin remodeling - Drosophila melanogaster (fruit fly)	FBgn0000042	Dmel_CG4027	Actin 5C(Act5C)
ATP-dependent chromatin remodeling - Drosophila melanogaster (fruit fly)	FBgn0000043	Dmel_CG12051	Actin 42A(Act42A)
ATP-dependent chromatin remodeling - Drosophila melanogaster (fruit fly)	FBgn0000044	Dmel_CG10067	Actin 57B(Act57B)
ATP-dependent chromatin remodeling - Drosophila melanogaster (fruit fly)	FBgn0000046	Dmel_CG18290	Actin 87E(Act87E)
ATP-dependent chromatin remodeling - Drosophila melanogaster (fruit fly)	FBgn0000212	Dmel_CG5942	brahma(brm)
ATP-dependent chromatin remodeling - Drosophila melanogaster (fruit fly)	FBgn0000541	Dmel_CG32346	Enhancer of bithorax(E(bx))
ATP-dependent chromatin remodeling - Drosophila melanogaster (fruit fly)	FBgn0000581	Dmel_CG7776	Enhancer of Polycomb(E(Pc))
ATP-dependent chromatin remodeling - Drosophila melanogaster (fruit fly)	FBgn0001196	Dmel_CG33850	histone H2A(His2A:CG33817)
ATP-dependent chromatin remodeling - Drosophila melanogaster (fruit fly)	FBgn0001196	Dmel_CG33850	histone H2A(His2A:CG33862)
ATP-dependent chromatin remodeling - Drosophila melanogaster (fruit fly)	FBgn0001196	Dmel_CG33850	histone H2A(His2A:CG33832)
ATP-dependent chromatin remodeling - Drosophila melanogaster (fruit fly)	FBgn0001196	Dmel_CG33850	histone H2A(His2A:CG33850)
ATP-dependent chromatin remodeling - Drosophila melanogaster (fruit fly)	FBgn0001196	Dmel_CG33850	histone H2A(His2A:CG33808)
ATP-dependent chromatin remodeling - Drosophila melanogaster (fruit fly)	FBgn0001196	Dmel_CG33850	histone H2A(His2A:CG33844)
ATP-dependent chromatin remodeling - Drosophila melanogaster (fruit fly)	FBgn0001196	Dmel_CG33850	histone H2A(His2A:CG33847)
ATP-dependent chromatin remodeling - Drosophila melanogaster (fruit fly)	FBgn0001196	Dmel_CG33850	histone H2A(His2A:CG33865)
ATP-dependent chromatin remodeling - Drosophila melanogaster (fruit fly)	FBgn0001196	Dmel_CG33850	histone H2A(His2A:CG33820)
ATP-dependent chromatin remodeling - Drosophila melanogaster (fruit fly)	FBgn0001196	Dmel_CG33850	histone H2A(His2A:CG33835)
ATP-dependent chromatin remodeling - Drosophila melanogaster (fruit fly)	FBgn0001196	Dmel_CG33850	histone H2A(His2A:CG33829)
ATP-dependent chromatin remodeling - Drosophila melanogaster (fruit fly)	FBgn0001196	Dmel_CG33850	histone H2A(His2A:CG31618)
ATP-dependent chromatin remodeling - Drosophila melanogaster (fruit fly)	FBgn0001196	Dmel_CG33850	histone H2A(His2A:CG33823)
ATP-dependent chromatin remodeling - Drosophila melanogaster (fruit fly)	FBgn0001196	Dmel_CG33850	histone H2A(His2A:CG33838)
ATP-dependent chromatin remodeling - Drosophila melanogaster (fruit fly)	FBgn0001196	Dmel_CG33850	histone H2A(His2A:CG33814)
ATP-dependent chromatin remodeling - Drosophila melanogaster (fruit fly)	FBgn0001196	Dmel_CG33850	histone H2A(His2A:CG33841)
ATP-dependent chromatin remodeling - Drosophila melanogaster (fruit fly)	FBgn0001196	Dmel_CG33850	histone H2A(His2A:CG33826)
ATP-dependent chromatin remodeling - Drosophila melanogaster (fruit fly)	FBgn0001196	Dmel_CG33835	histone H2A(His2A:CG33817)
ATP-dependent chromatin remodeling - Drosophila melanogaster (fruit fly)	FBgn0001196	Dmel_CG33835	histone H2A(His2A:CG33862)
ATP-dependent chromatin remodeling - Drosophila melanogaster (fruit fly)	FBgn0001196	Dmel_CG33835	histone H2A(His2A:CG33832)
ATP-dependent chromatin remodeling - Drosophila melanogaster (fruit fly)	FBgn0001196	Dmel_CG33835	histone H2A(His2A:CG33850)
ATP-dependent chromatin remodeling - Drosophila melanogaster (fruit fly)	FBgn0001196	Dmel_CG33835	histone H2A(His2A:CG33808)
ATP-dependent chromatin remodeling - Drosophila melanogaster (fruit fly)	FBgn0001196	Dmel_CG33835	histone H2A(His2A:CG33844)
ATP-dependent chromatin remodeling - Drosophila melanogaster (fruit fly)	FBgn0001196	Dmel_CG33835	histone H2A(His2A:CG33847)
ATP-dependent chromatin remodeling - Drosophila melanogaster (fruit fly)	FBgn0001196	Dmel_CG33835	histone H2A(His2A:CG33865)
ATP-dependent chromatin remodeling - Drosophila melanogaster (fruit fly)	FBgn0001196	Dmel_CG33835	histone H2A(His2A:CG33820)
ATP-dependent chromatin remodeling - Drosophila melanogaster (fruit fly)	FBgn0001196	Dmel_CG33835	histone H2A(His2A:CG33835)
ATP-dependent chromatin remodeling - Drosophila melanogaster (fruit fly)	FBgn0001196	Dmel_CG33835	histone H2A(His2A:CG33829)
ATP-dependent chromatin remodeling - Drosophila melanogaster (fruit fly)	FBgn0001196	Dmel_CG33835	histone H2A(His2A:CG31618)
ATP-dependent chromatin remodeling - Drosophila melanogaster (fruit fly)	FBgn0001196	Dmel_CG33835	histone H2A(His2A:CG33823)
ATP-dependent chromatin remodeling - Drosophila melanogaster (fruit fly)	FBgn0001196	Dmel_CG33835	histone H2A(His2A:CG33838)
ATP-dependent chromatin remodeling - Drosophila melanogaster (fruit fly)	FBgn0001196	Dmel_CG33835	histone H2A(His2A:CG33814)
ATP-dependent chromatin remodeling - Drosophila melanogaster (fruit fly)	FBgn0001196	Dmel_CG33835	histone H2A(His2A:CG33841)
ATP-dependent chromatin remodeling - Drosophila melanogaster (fruit fly)	FBgn0001196	Dmel_CG33835	histone H2A(His2A:CG33826)
ATP-dependent chromatin remodeling - Drosophila melanogaster (fruit fly)	FBgn0001196	Dmel_CG33829	histone H2A(His2A:CG33817)
ATP-dependent chromatin remodeling - Drosophila melanogaster (fruit fly)	FBgn0001196	Dmel_CG33829	histone H2A(His2A:CG33862)
ATP-dependent chromatin remodeling - Drosophila melanogaster (fruit fly)	FBgn0001196	Dmel_CG33829	histone H2A(His2A:CG33832)
ATP-dependent chromatin remodeling - Drosophila melanogaster (fruit fly)	FBgn0001196	Dmel_CG33829	histone H2A(His2A:CG33850)
ATP-dependent chromatin remodeling - Drosophila melanogaster (fruit fly)	FBgn0001196	Dmel_CG33829	histone H2A(His2A:CG33808)
ATP-dependent chromatin remodeling - Drosophila melanogaster (fruit fly)	FBgn0001196	Dmel_CG33829	histone H2A(His2A:CG33844)
ATP-dependent chromatin remodeling - Drosophila melanogaster (fruit fly)	FBgn0001196	Dmel_CG33829	histone H2A(His2A:CG33847)
ATP-dependent chromatin remodeling - Drosophila melanogaster (fruit fly)	FBgn0001196	Dmel_CG33829	histone H2A(His2A:CG33865)
ATP-dependent chromatin remodeling - Drosophila melanogaster (fruit fly)	FBgn0001196	Dmel_CG33829	histone H2A(His2A:CG33820)
ATP-dependent chromatin remodeling - Drosophila melanogaster (fruit fly)	FBgn0001196	Dmel_CG33829	histone H2A(His2A:CG33835)
ATP-dependent chromatin remodeling - Drosophila melanogaster (fruit fly)	FBgn0001196	Dmel_CG33829	histone H2A(His2A:CG33829)
ATP-dependent chromatin remodeling - Drosophila melanogaster (fruit fly)	FBgn0001196	Dmel_CG33829	histone H2A(His2A:CG31618)
ATP-dependent chromatin remodeling - Drosophila melanogaster (fruit fly)	FBgn0001196	Dmel_CG33829	histone H2A(His2A:CG33823)
ATP-dependent chromatin remodeling - Drosophila melanogaster (fruit fly)	FBgn0001196	Dmel_CG33829	histone H2A(His2A:CG33838)
ATP-dependent chromatin remodeling - Drosophila melanogaster (fruit fly)	FBgn0001196	Dmel_CG33829	histone H2A(His2A:CG33814)
ATP-dependent chromatin remodeling - Drosophila melanogaster (fruit fly)	FBgn0001196	Dmel_CG33829	histone H2A(His2A:CG33841)
ATP-dependent chromatin remodeling - Drosophila melanogaster (fruit fly)	FBgn0001196	Dmel_CG33829	histone H2A(His2A:CG33826)
ATP-dependent chromatin remodeling - Drosophila melanogaster (fruit fly)	FBgn0001196	Dmel_CG31618	histone H2A(His2A:CG33817)
ATP-dependent chromatin remodeling - Drosophila melanogaster (fruit fly)	FBgn0001196	Dmel_CG31618	histone H2A(His2A:CG33862)
ATP-dependent chromatin remodeling - Drosophila melanogaster (fruit fly)	FBgn0001196	Dmel_CG31618	histone H2A(His2A:CG33832)
ATP-dependent chromatin remodeling - Drosophila melanogaster (fruit fly)	FBgn0001196	Dmel_CG31618	histone H2A(His2A:CG33850)
ATP-dependent chromatin remodeling - Drosophila melanogaster (fruit fly)	FBgn0001196	Dmel_CG31618	histone H2A(His2A:CG33808)
ATP-dependent chromatin remodeling - Drosophila melanogaster (fruit fly)	FBgn0001196	Dmel_CG31618	histone H2A(His2A:CG33844)
ATP-dependent chromatin remodeling - Drosophila melanogaster (fruit fly)	FBgn0001196	Dmel_CG31618	histone H2A(His2A:CG33847)
ATP-dependent chromatin remodeling - Drosophila melanogaster (fruit fly)	FBgn0001196	Dmel_CG31618	histone H2A(His2A:CG33865)
ATP-dependent chromatin remodeling - Drosophila melanogaster (fruit fly)	FBgn0001196	Dmel_CG31618	histone H2A(His2A:CG33820)
ATP-dependent chromatin remodeling - Drosophila melanogaster (fruit fly)	FBgn0001196	Dmel_CG31618	histone H2A(His2A:CG33835)
ATP-dependent chromatin remodeling - Drosophila melanogaster (fruit fly)	FBgn0001196	Dmel_CG31618	histone H2A(His2A:CG33829)
ATP-dependent chromatin remodeling - Drosophila melanogaster (fruit fly)	FBgn0001196	Dmel_CG31618	histone H2A(His2A:CG31618)
ATP-dependent chromatin remodeling - Drosophila melanogaster (fruit fly)	FBgn0001196	Dmel_CG31618	histone H2A(His2A:CG33823)
ATP-dependent chromatin remodeling - Drosophila melanogaster (fruit fly)	FBgn0001196	Dmel_CG31618	histone H2A(His2A:CG33838)
ATP-dependent chromatin remodeling - Drosophila melanogaster (fruit fly)	FBgn0001196	Dmel_CG31618	histone H2A(His2A:CG33814)
ATP-dependent chromatin remodeling - Drosophila melanogaster (fruit fly)	FBgn0001196	Dmel_CG31618	histone H2A(His2A:CG33841)
ATP-dependent chromatin remodeling - Drosophila melanogaster (fruit fly)	FBgn0001196	Dmel_CG31618	histone H2A(His2A:CG33826)
ATP-dependent chromatin remodeling - Drosophila melanogaster (fruit fly)	FBgn0001196	Dmel_CG33841	histone H2A(His2A:CG33817)
ATP-dependent chromatin remodeling - Drosophila melanogaster (fruit fly)	FBgn0001196	Dmel_CG33841	histone H2A(His2A:CG33862)
ATP-dependent chromatin remodeling - Drosophila melanogaster (fruit fly)	FBgn0001196	Dmel_CG33841	histone H2A(His2A:CG33832)
ATP-dependent chromatin remodeling - Drosophila melanogaster (fruit fly)	FBgn0001196	Dmel_CG33841	histone H2A(His2A:CG33850)
ATP-dependent chromatin remodeling - Drosophila melanogaster (fruit fly)	FBgn0001196	Dmel_CG33841	histone H2A(His2A:CG33808)
ATP-dependent chromatin remodeling - Drosophila melanogaster (fruit fly)	FBgn0001196	Dmel_CG33841	histone H2A(His2A:CG33844)
ATP-dependent chromatin remodeling - Drosophila melanogaster (fruit fly)	FBgn0001196	Dmel_CG33841	histone H2A(His2A:CG33847)
ATP-dependent chromatin remodeling - Drosophila melanogaster (fruit fly)	FBgn0001196	Dmel_CG33841	histone H2A(His2A:CG33865)
ATP-dependent chromatin remodeling - Drosophila melanogaster (fruit fly)	FBgn0001196	Dmel_CG33841	histone H2A(His2A:CG33820)
ATP-dependent chromatin remodeling - Drosophila melanogaster (fruit fly)	FBgn0001196	Dmel_CG33841	histone H2A(His2A:CG33835)
ATP-dependent chromatin remodeling - Drosophila melanogaster (fruit fly)	FBgn0001196	Dmel_CG33841	histone H2A(His2A:CG33829)
ATP-dependent chromatin remodeling - Drosophila melanogaster (fruit fly)	FBgn0001196	Dmel_CG33841	histone H2A(His2A:CG31618)
ATP-dependent chromatin remodeling - Drosophila melanogaster (fruit fly)	FBgn0001196	Dmel_CG33841	histone H2A(His2A:CG33823)
ATP-dependent chromatin remodeling - Drosophila melanogaster (fruit fly)	FBgn0001196	Dmel_CG33841	histone H2A(His2A:CG33838)
ATP-dependent chromatin remodeling - Drosophila melanogaster (fruit fly)	FBgn0001196	Dmel_CG33841	histone H2A(His2A:CG33814)
ATP-dependent chromatin remodeling - Drosophila melanogaster (fruit fly)	FBgn0001196	Dmel_CG33841	histone H2A(His2A:CG33841)
ATP-dependent chromatin remodeling - Drosophila melanogaster (fruit fly)	FBgn0001196	Dmel_CG33841	histone H2A(His2A:CG33826)
ATP-dependent chromatin remodeling - Drosophila melanogaster (fruit fly)	FBgn0001196	Dmel_CG33838	histone H2A(His2A:CG33817)
ATP-dependent chromatin remodeling - Drosophila melanogaster (fruit fly)	FBgn0001196	Dmel_CG33838	histone H2A(His2A:CG33862)
ATP-dependent chromatin remodeling - Drosophila melanogaster (fruit fly)	FBgn0001196	Dmel_CG33838	histone H2A(His2A:CG33832)
ATP-dependent chromatin remodeling - Drosophila melanogaster (fruit fly)	FBgn0001196	Dmel_CG33838	histone H2A(His2A:CG33850)
ATP-dependent chromatin remodeling - Drosophila melanogaster (fruit fly)	FBgn0001196	Dmel_CG33838	histone H2A(His2A:CG33808)
ATP-dependent chromatin remodeling - Drosophila melanogaster (fruit fly)	FBgn0001196	Dmel_CG33838	histone H2A(His2A:CG33844)
ATP-dependent chromatin remodeling - Drosophila melanogaster (fruit fly)	FBgn0001196	Dmel_CG33838	histone H2A(His2A:CG33847)
ATP-dependent chromatin remodeling - Drosophila melanogaster (fruit fly)	FBgn0001196	Dmel_CG33838	histone H2A(His2A:CG33865)
ATP-dependent chromatin remodeling - Drosophila melanogaster (fruit fly)	FBgn0001196	Dmel_CG33838	histone H2A(His2A:CG33820)
ATP-dependent chromatin remodeling - Drosophila melanogaster (fruit fly)	FBgn0001196	Dmel_CG33838	histone H2A(His2A:CG33835)
ATP-dependent chromatin remodeling - Drosophila melanogaster (fruit fly)	FBgn0001196	Dmel_CG33838	histone H2A(His2A:CG33829)
ATP-dependent chromatin remodeling - Drosophila melanogaster (fruit fly)	FBgn0001196	Dmel_CG33838	histone H2A(His2A:CG31618)
ATP-dependent chromatin remodeling - Drosophila melanogaster (fruit fly)	FBgn0001196	Dmel_CG33838	histone H2A(His2A:CG33823)
ATP-dependent chromatin remodeling - Drosophila melanogaster (fruit fly)	FBgn0001196	Dmel_CG33838	histone H2A(His2A:CG33838)
ATP-dependent chromatin remodeling - Drosophila melanogaster (fruit fly)	FBgn0001196	Dmel_CG33838	histone H2A(His2A:CG33814)
ATP-dependent chromatin remodeling - Drosophila melanogaster (fruit fly)	FBgn0001196	Dmel_CG33838	histone H2A(His2A:CG33841)
ATP-dependent chromatin remodeling - Drosophila melanogaster (fruit fly)	FBgn0001196	Dmel_CG33838	histone H2A(His2A:CG33826)
ATP-dependent chromatin remodeling - Drosophila melanogaster (fruit fly)	FBgn0001196	Dmel_CG33847	histone H2A(His2A:CG33817)
ATP-dependent chromatin remodeling - Drosophila melanogaster (fruit fly)	FBgn0001196	Dmel_CG33847	histone H2A(His2A:CG33862)
ATP-dependent chromatin remodeling - Drosophila melanogaster (fruit fly)	FBgn0001196	Dmel_CG33847	histone H2A(His2A:CG33832)
ATP-dependent chromatin remodeling - Drosophila melanogaster (fruit fly)	FBgn0001196	Dmel_CG33847	histone H2A(His2A:CG33850)
ATP-dependent chromatin remodeling - Drosophila melanogaster (fruit fly)	FBgn0001196	Dmel_CG33847	histone H2A(His2A:CG33808)
ATP-dependent chromatin remodeling - Drosophila melanogaster (fruit fly)	FBgn0001196	Dmel_CG33847	histone H2A(His2A:CG33844)
ATP-dependent chromatin remodeling - Drosophila melanogaster (fruit fly)	FBgn0001196	Dmel_CG33847	histone H2A(His2A:CG33847)
ATP-dependent chromatin remodeling - Drosophila melanogaster (fruit fly)	FBgn0001196	Dmel_CG33847	histone H2A(His2A:CG33865)
ATP-dependent chromatin remodeling - Drosophila melanogaster (fruit fly)	FBgn0001196	Dmel_CG33847	histone H2A(His2A:CG33820)
ATP-dependent chromatin remodeling - Drosophila melanogaster (fruit fly)	FBgn0001196	Dmel_CG33847	histone H2A(His2A:CG33835)
ATP-dependent chromatin remodeling - Drosophila melanogaster (fruit fly)	FBgn0001196	Dmel_CG33847	histone H2A(His2A:CG33829)
ATP-dependent chromatin remodeling - Drosophila melanogaster (fruit fly)	FBgn0001196	Dmel_CG33847	histone H2A(His2A:CG31618)
ATP-dependent chromatin remodeling - Drosophila melanogaster (fruit fly)	FBgn0001196	Dmel_CG33847	histone H2A(His2A:CG33823)
ATP-dependent chromatin remodeling - Drosophila melanogaster (fruit fly)	FBgn0001196	Dmel_CG33847	histone H2A(His2A:CG33838)
ATP-dependent chromatin remodeling - Drosophila melanogaster (fruit fly)	FBgn0001196	Dmel_CG33847	histone H2A(His2A:CG33814)
ATP-dependent chromatin remodeling - Drosophila melanogaster (fruit fly)	FBgn0001196	Dmel_CG33847	histone H2A(His2A:CG33841)
ATP-dependent chromatin remodeling - Drosophila melanogaster (fruit fly)	FBgn0001196	Dmel_CG33847	histone H2A(His2A:CG33826)
ATP-dependent chromatin remodeling - Drosophila melanogaster (fruit fly)	FBgn0001196	Dmel_CG33814	histone H2A(His2A:CG33817)
ATP-dependent chromatin remodeling - Drosophila melanogaster (fruit fly)	FBgn0001196	Dmel_CG33814	histone H2A(His2A:CG33862)
ATP-dependent chromatin remodeling - Drosophila melanogaster (fruit fly)	FBgn0001196	Dmel_CG33814	histone H2A(His2A:CG33832)
ATP-dependent chromatin remodeling - Drosophila melanogaster (fruit fly)	FBgn0001196	Dmel_CG33814	histone H2A(His2A:CG33850)
ATP-dependent chromatin remodeling - Drosophila melanogaster (fruit fly)	FBgn0001196	Dmel_CG33814	histone H2A(His2A:CG33808)
ATP-dependent chromatin remodeling - Drosophila melanogaster (fruit fly)	FBgn0001196	Dmel_CG33814	histone H2A(His2A:CG33844)
ATP-dependent chromatin remodeling - Drosophila melanogaster (fruit fly)	FBgn0001196	Dmel_CG33814	histone H2A(His2A:CG33847)
ATP-dependent chromatin remodeling - Drosophila melanogaster (fruit fly)	FBgn0001196	Dmel_CG33814	histone H2A(His2A:CG33865)
ATP-dependent chromatin remodeling - Drosophila melanogaster (fruit fly)	FBgn0001196	Dmel_CG33814	histone H2A(His2A:CG33820)
ATP-dependent chromatin remodeling - Drosophila melanogaster (fruit fly)	FBgn0001196	Dmel_CG33814	histone H2A(His2A:CG33835)
ATP-dependent chromatin remodeling - Drosophila melanogaster (fruit fly)	FBgn0001196	Dmel_CG33814	histone H2A(His2A:CG33829)
ATP-dependent chromatin remodeling - Drosophila melanogaster (fruit fly)	FBgn0001196	Dmel_CG33814	histone H2A(His2A:CG31618)
ATP-dependent chromatin remodeling - Drosophila melanogaster (fruit fly)	FBgn0001196	Dmel_CG33814	histone H2A(His2A:CG33823)
ATP-dependent chromatin remodeling - Drosophila melanogaster (fruit fly)	FBgn0001196	Dmel_CG33814	histone H2A(His2A:CG33838)
ATP-dependent chromatin remodeling - Drosophila melanogaster (fruit fly)	FBgn0001196	Dmel_CG33814	histone H2A(His2A:CG33814)
ATP-dependent chromatin remodeling - Drosophila melanogaster (fruit fly)	FBgn0001196	Dmel_CG33814	histone H2A(His2A:CG33841)
ATP-dependent chromatin remodeling - Drosophila melanogaster (fruit fly)	FBgn0001196	Dmel_CG33814	histone H2A(His2A:CG33826)
ATP-dependent chromatin remodeling - Drosophila melanogaster (fruit fly)	FBgn0001196	Dmel_CG33826	histone H2A(His2A:CG33817)
ATP-dependent chromatin remodeling - Drosophila melanogaster (fruit fly)	FBgn0001196	Dmel_CG33826	histone H2A(His2A:CG33862)
ATP-dependent chromatin remodeling - Drosophila melanogaster (fruit fly)	FBgn0001196	Dmel_CG33826	histone H2A(His2A:CG33832)
ATP-dependent chromatin remodeling - Drosophila melanogaster (fruit fly)	FBgn0001196	Dmel_CG33826	histone H2A(His2A:CG33850)
ATP-dependent chromatin remodeling - Drosophila melanogaster (fruit fly)	FBgn0001196	Dmel_CG33826	histone H2A(His2A:CG33808)
ATP-dependent chromatin remodeling - Drosophila melanogaster (fruit fly)	FBgn0001196	Dmel_CG33826	histone H2A(His2A:CG33844)
ATP-dependent chromatin remodeling - Drosophila melanogaster (fruit fly)	FBgn0001196	Dmel_CG33826	histone H2A(His2A:CG33847)
ATP-dependent chromatin remodeling - Drosophila melanogaster (fruit fly)	FBgn0001196	Dmel_CG33826	histone H2A(His2A:CG33865)
ATP-dependent chromatin remodeling - Drosophila melanogaster (fruit fly)	FBgn0001196	Dmel_CG33826	histone H2A(His2A:CG33820)
ATP-dependent chromatin remodeling - Drosophila melanogaster (fruit fly)	FBgn0001196	Dmel_CG33826	histone H2A(His2A:CG33835)
ATP-dependent chromatin remodeling - Drosophila melanogaster (fruit fly)	FBgn0001196	Dmel_CG33826	histone H2A(His2A:CG33829)
ATP-dependent chromatin remodeling - Drosophila melanogaster (fruit fly)	FBgn0001196	Dmel_CG33826	histone H2A(His2A:CG31618)
ATP-dependent chromatin remodeling - Drosophila melanogaster (fruit fly)	FBgn0001196	Dmel_CG33826	histone H2A(His2A:CG33823)
ATP-dependent chromatin remodeling - Drosophila melanogaster (fruit fly)	FBgn0001196	Dmel_CG33826	histone H2A(His2A:CG33838)
ATP-dependent chromatin remodeling - Drosophila melanogaster (fruit fly)	FBgn0001196	Dmel_CG33826	histone H2A(His2A:CG33814)
ATP-dependent chromatin remodeling - Drosophila melanogaster (fruit fly)	FBgn0001196	Dmel_CG33826	histone H2A(His2A:CG33841)
ATP-dependent chromatin remodeling - Drosophila melanogaster (fruit fly)	FBgn0001196	Dmel_CG33826	histone H2A(His2A:CG33826)
ATP-dependent chromatin remodeling - Drosophila melanogaster (fruit fly)	FBgn0001196	Dmel_CG33823	histone H2A(His2A:CG33817)
ATP-dependent chromatin remodeling - Drosophila melanogaster (fruit fly)	FBgn0001196	Dmel_CG33823	histone H2A(His2A:CG33862)
ATP-dependent chromatin remodeling - Drosophila melanogaster (fruit fly)	FBgn0001196	Dmel_CG33823	histone H2A(His2A:CG33832)
ATP-dependent chromatin remodeling - Drosophila melanogaster (fruit fly)	FBgn0001196	Dmel_CG33823	histone H2A(His2A:CG33850)
ATP-dependent chromatin remodeling - Drosophila melanogaster (fruit fly)	FBgn0001196	Dmel_CG33823	histone H2A(His2A:CG33808)
ATP-dependent chromatin remodeling - Drosophila melanogaster (fruit fly)	FBgn0001196	Dmel_CG33823	histone H2A(His2A:CG33844)
ATP-dependent chromatin remodeling - Drosophila melanogaster (fruit fly)	FBgn0001196	Dmel_CG33823	histone H2A(His2A:CG33847)
ATP-dependent chromatin remodeling - Drosophila melanogaster (fruit fly)	FBgn0001196	Dmel_CG33823	histone H2A(His2A:CG33865)
ATP-dependent chromatin remodeling - Drosophila melanogaster (fruit fly)	FBgn0001196	Dmel_CG33823	histone H2A(His2A:CG33820)
ATP-dependent chromatin remodeling - Drosophila melanogaster (fruit fly)	FBgn0001196	Dmel_CG33823	histone H2A(His2A:CG33835)
ATP-dependent chromatin remodeling - Drosophila melanogaster (fruit fly)	FBgn0001196	Dmel_CG33823	histone H2A(His2A:CG33829)
ATP-dependent chromatin remodeling - Drosophila melanogaster (fruit fly)	FBgn0001196	Dmel_CG33823	histone H2A(His2A:CG31618)
ATP-dependent chromatin remodeling - Drosophila melanogaster (fruit fly)	FBgn0001196	Dmel_CG33823	histone H2A(His2A:CG33823)
ATP-dependent chromatin remodeling - Drosophila melanogaster (fruit fly)	FBgn0001196	Dmel_CG33823	histone H2A(His2A:CG33838)
ATP-dependent chromatin remodeling - Drosophila melanogaster (fruit fly)	FBgn0001196	Dmel_CG33823	histone H2A(His2A:CG33814)
ATP-dependent chromatin remodeling - Drosophila melanogaster (fruit fly)	FBgn0001196	Dmel_CG33823	histone H2A(His2A:CG33841)
ATP-dependent chromatin remodeling - Drosophila melanogaster (fruit fly)	FBgn0001196	Dmel_CG33823	histone H2A(His2A:CG33826)
ATP-dependent chromatin remodeling - Drosophila melanogaster (fruit fly)	FBgn0001196	Dmel_CG33817	histone H2A(His2A:CG33817)
ATP-dependent chromatin remodeling - Drosophila melanogaster (fruit fly)	FBgn0001196	Dmel_CG33817	histone H2A(His2A:CG33862)
ATP-dependent chromatin remodeling - Drosophila melanogaster (fruit fly)	FBgn0001196	Dmel_CG33817	histone H2A(His2A:CG33832)
ATP-dependent chromatin remodeling - Drosophila melanogaster (fruit fly)	FBgn0001196	Dmel_CG33817	histone H2A(His2A:CG33850)
ATP-dependent chromatin remodeling - Drosophila melanogaster (fruit fly)	FBgn0001196	Dmel_CG33817	histone H2A(His2A:CG33808)
ATP-dependent chromatin remodeling - Drosophila melanogaster (fruit fly)	FBgn0001196	Dmel_CG33817	histone H2A(His2A:CG33844)
ATP-dependent chromatin remodeling - Drosophila melanogaster (fruit fly)	FBgn0001196	Dmel_CG33817	histone H2A(His2A:CG33847)
ATP-dependent chromatin remodeling - Drosophila melanogaster (fruit fly)	FBgn0001196	Dmel_CG33817	histone H2A(His2A:CG33865)
ATP-dependent chromatin remodeling - Drosophila melanogaster (fruit fly)	FBgn0001196	Dmel_CG33817	histone H2A(His2A:CG33820)
ATP-dependent chromatin remodeling - Drosophila melanogaster (fruit fly)	FBgn0001196	Dmel_CG33817	histone H2A(His2A:CG33835)
ATP-dependent chromatin remodeling - Drosophila melanogaster (fruit fly)	FBgn0001196	Dmel_CG33817	histone H2A(His2A:CG33829)
ATP-dependent chromatin remodeling - Drosophila melanogaster (fruit fly)	FBgn0001196	Dmel_CG33817	histone H2A(His2A:CG31618)
ATP-dependent chromatin remodeling - Drosophila melanogaster (fruit fly)	FBgn0001196	Dmel_CG33817	histone H2A(His2A:CG33823)
ATP-dependent chromatin remodeling - Drosophila melanogaster (fruit fly)	FBgn0001196	Dmel_CG33817	histone H2A(His2A:CG33838)
ATP-dependent chromatin remodeling - Drosophila melanogaster (fruit fly)	FBgn0001196	Dmel_CG33817	histone H2A(His2A:CG33814)
ATP-dependent chromatin remodeling - Drosophila melanogaster (fruit fly)	FBgn0001196	Dmel_CG33817	histone H2A(His2A:CG33841)
ATP-dependent chromatin remodeling - Drosophila melanogaster (fruit fly)	FBgn0001196	Dmel_CG33817	histone H2A(His2A:CG33826)
ATP-dependent chromatin remodeling - Drosophila melanogaster (fruit fly)	FBgn0001196	Dmel_CG33832	histone H2A(His2A:CG33817)
ATP-dependent chromatin remodeling - Drosophila melanogaster (fruit fly)	FBgn0001196	Dmel_CG33832	histone H2A(His2A:CG33862)
ATP-dependent chromatin remodeling - Drosophila melanogaster (fruit fly)	FBgn0001196	Dmel_CG33832	histone H2A(His2A:CG33832)
ATP-dependent chromatin remodeling - Drosophila melanogaster (fruit fly)	FBgn0001196	Dmel_CG33832	histone H2A(His2A:CG33850)
ATP-dependent chromatin remodeling - Drosophila melanogaster (fruit fly)	FBgn0001196	Dmel_CG33832	histone H2A(His2A:CG33808)
ATP-dependent chromatin remodeling - Drosophila melanogaster (fruit fly)	FBgn0001196	Dmel_CG33832	histone H2A(His2A:CG33844)
ATP-dependent chromatin remodeling - Drosophila melanogaster (fruit fly)	FBgn0001196	Dmel_CG33832	histone H2A(His2A:CG33847)
ATP-dependent chromatin remodeling - Drosophila melanogaster (fruit fly)	FBgn0001196	Dmel_CG33832	histone H2A(His2A:CG33865)
ATP-dependent chromatin remodeling - Drosophila melanogaster (fruit fly)	FBgn0001196	Dmel_CG33832	histone H2A(His2A:CG33820)
ATP-dependent chromatin remodeling - Drosophila melanogaster (fruit fly)	FBgn0001196	Dmel_CG33832	histone H2A(His2A:CG33835)
ATP-dependent chromatin remodeling - Drosophila melanogaster (fruit fly)	FBgn0001196	Dmel_CG33832	histone H2A(His2A:CG33829)
ATP-dependent chromatin remodeling - Drosophila melanogaster (fruit fly)	FBgn0001196	Dmel_CG33832	histone H2A(His2A:CG31618)
ATP-dependent chromatin remodeling - Drosophila melanogaster (fruit fly)	FBgn0001196	Dmel_CG33832	histone H2A(His2A:CG33823)
ATP-dependent chromatin remodeling - Drosophila melanogaster (fruit fly)	FBgn0001196	Dmel_CG33832	histone H2A(His2A:CG33838)
ATP-dependent chromatin remodeling - Drosophila melanogaster (fruit fly)	FBgn0001196	Dmel_CG33832	histone H2A(His2A:CG33814)
ATP-dependent chromatin remodeling - Drosophila melanogaster (fruit fly)	FBgn0001196	Dmel_CG33832	histone H2A(His2A:CG33841)
ATP-dependent chromatin remodeling - Drosophila melanogaster (fruit fly)	FBgn0001196	Dmel_CG33832	histone H2A(His2A:CG33826)
ATP-dependent chromatin remodeling - Drosophila melanogaster (fruit fly)	FBgn0001196	Dmel_CG33862	histone H2A(His2A:CG33817)
ATP-dependent chromatin remodeling - Drosophila melanogaster (fruit fly)	FBgn0001196	Dmel_CG33862	histone H2A(His2A:CG33862)
ATP-dependent chromatin remodeling - Drosophila melanogaster (fruit fly)	FBgn0001196	Dmel_CG33862	histone H2A(His2A:CG33832)
ATP-dependent chromatin remodeling - Drosophila melanogaster (fruit fly)	FBgn0001196	Dmel_CG33862	histone H2A(His2A:CG33850)
ATP-dependent chromatin remodeling - Drosophila melanogaster (fruit fly)	FBgn0001196	Dmel_CG33862	histone H2A(His2A:CG33808)
ATP-dependent chromatin remodeling - Drosophila melanogaster (fruit fly)	FBgn0001196	Dmel_CG33862	histone H2A(His2A:CG33844)
ATP-dependent chromatin remodeling - Drosophila melanogaster (fruit fly)	FBgn0001196	Dmel_CG33862	histone H2A(His2A:CG33847)
ATP-dependent chromatin remodeling - Drosophila melanogaster (fruit fly)	FBgn0001196	Dmel_CG33862	histone H2A(His2A:CG33865)
ATP-dependent chromatin remodeling - Drosophila melanogaster (fruit fly)	FBgn0001196	Dmel_CG33862	histone H2A(His2A:CG33820)
ATP-dependent chromatin remodeling - Drosophila melanogaster (fruit fly)	FBgn0001196	Dmel_CG33862	histone H2A(His2A:CG33835)
ATP-dependent chromatin remodeling - Drosophila melanogaster (fruit fly)	FBgn0001196	Dmel_CG33862	histone H2A(His2A:CG33829)
ATP-dependent chromatin remodeling - Drosophila melanogaster (fruit fly)	FBgn0001196	Dmel_CG33862	histone H2A(His2A:CG31618)
ATP-dependent chromatin remodeling - Drosophila melanogaster (fruit fly)	FBgn0001196	Dmel_CG33862	histone H2A(His2A:CG33823)
ATP-dependent chromatin remodeling - Drosophila melanogaster (fruit fly)	FBgn0001196	Dmel_CG33862	histone H2A(His2A:CG33838)
ATP-dependent chromatin remodeling - Drosophila melanogaster (fruit fly)	FBgn0001196	Dmel_CG33862	histone H2A(His2A:CG33814)
ATP-dependent chromatin remodeling - Drosophila melanogaster (fruit fly)	FBgn0001196	Dmel_CG33862	histone H2A(His2A:CG33841)
ATP-dependent chromatin remodeling - Drosophila melanogaster (fruit fly)	FBgn0001196	Dmel_CG33862	histone H2A(His2A:CG33826)
ATP-dependent chromatin remodeling - Drosophila melanogaster (fruit fly)	FBgn0001196	Dmel_CG33844	histone H2A(His2A:CG33817)
ATP-dependent chromatin remodeling - Drosophila melanogaster (fruit fly)	FBgn0001196	Dmel_CG33844	histone H2A(His2A:CG33862)
ATP-dependent chromatin remodeling - Drosophila melanogaster (fruit fly)	FBgn0001196	Dmel_CG33844	histone H2A(His2A:CG33832)
ATP-dependent chromatin remodeling - Drosophila melanogaster (fruit fly)	FBgn0001196	Dmel_CG33844	histone H2A(His2A:CG33850)
ATP-dependent chromatin remodeling - Drosophila melanogaster (fruit fly)	FBgn0001196	Dmel_CG33844	histone H2A(His2A:CG33808)
ATP-dependent chromatin remodeling - Drosophila melanogaster (fruit fly)	FBgn0001196	Dmel_CG33844	histone H2A(His2A:CG33844)
ATP-dependent chromatin remodeling - Drosophila melanogaster (fruit fly)	FBgn0001196	Dmel_CG33844	histone H2A(His2A:CG33847)
ATP-dependent chromatin remodeling - Drosophila melanogaster (fruit fly)	FBgn0001196	Dmel_CG33844	histone H2A(His2A:CG33865)
ATP-dependent chromatin remodeling - Drosophila melanogaster (fruit fly)	FBgn0001196	Dmel_CG33844	histone H2A(His2A:CG33820)
ATP-dependent chromatin remodeling - Drosophila melanogaster (fruit fly)	FBgn0001196	Dmel_CG33844	histone H2A(His2A:CG33835)
ATP-dependent chromatin remodeling - Drosophila melanogaster (fruit fly)	FBgn0001196	Dmel_CG33844	histone H2A(His2A:CG33829)
ATP-dependent chromatin remodeling - Drosophila melanogaster (fruit fly)	FBgn0001196	Dmel_CG33844	histone H2A(His2A:CG31618)
ATP-dependent chromatin remodeling - Drosophila melanogaster (fruit fly)	FBgn0001196	Dmel_CG33844	histone H2A(His2A:CG33823)
ATP-dependent chromatin remodeling - Drosophila melanogaster (fruit fly)	FBgn0001196	Dmel_CG33844	histone H2A(His2A:CG33838)
ATP-dependent chromatin remodeling - Drosophila melanogaster (fruit fly)	FBgn0001196	Dmel_CG33844	histone H2A(His2A:CG33814)
ATP-dependent chromatin remodeling - Drosophila melanogaster (fruit fly)	FBgn0001196	Dmel_CG33844	histone H2A(His2A:CG33841)
ATP-dependent chromatin remodeling - Drosophila melanogaster (fruit fly)	FBgn0001196	Dmel_CG33844	histone H2A(His2A:CG33826)
ATP-dependent chromatin remodeling - Drosophila melanogaster (fruit fly)	FBgn0001196	Dmel_CG33808	histone H2A(His2A:CG33817)
ATP-dependent chromatin remodeling - Drosophila melanogaster (fruit fly)	FBgn0001196	Dmel_CG33808	histone H2A(His2A:CG33862)
ATP-dependent chromatin remodeling - Drosophila melanogaster (fruit fly)	FBgn0001196	Dmel_CG33808	histone H2A(His2A:CG33832)
ATP-dependent chromatin remodeling - Drosophila melanogaster (fruit fly)	FBgn0001196	Dmel_CG33808	histone H2A(His2A:CG33850)
ATP-dependent chromatin remodeling - Drosophila melanogaster (fruit fly)	FBgn0001196	Dmel_CG33808	histone H2A(His2A:CG33808)
ATP-dependent chromatin remodeling - Drosophila melanogaster (fruit fly)	FBgn0001196	Dmel_CG33808	histone H2A(His2A:CG33844)
ATP-dependent chromatin remodeling - Drosophila melanogaster (fruit fly)	FBgn0001196	Dmel_CG33808	histone H2A(His2A:CG33847)
ATP-dependent chromatin remodeling - Drosophila melanogaster (fruit fly)	FBgn0001196	Dmel_CG33808	histone H2A(His2A:CG33865)
ATP-dependent chromatin remodeling - Drosophila melanogaster (fruit fly)	FBgn0001196	Dmel_CG33808	histone H2A(His2A:CG33820)
ATP-dependent chromatin remodeling - Drosophila melanogaster (fruit fly)	FBgn0001196	Dmel_CG33808	histone H2A(His2A:CG33835)
ATP-dependent chromatin remodeling - Drosophila melanogaster (fruit fly)	FBgn0001196	Dmel_CG33808	histone H2A(His2A:CG33829)
ATP-dependent chromatin remodeling - Drosophila melanogaster (fruit fly)	FBgn0001196	Dmel_CG33808	histone H2A(His2A:CG31618)
ATP-dependent chromatin remodeling - Drosophila melanogaster (fruit fly)	FBgn0001196	Dmel_CG33808	histone H2A(His2A:CG33823)
ATP-dependent chromatin remodeling - Drosophila melanogaster (fruit fly)	FBgn0001196	Dmel_CG33808	histone H2A(His2A:CG33838)
ATP-dependent chromatin remodeling - Drosophila melanogaster (fruit fly)	FBgn0001196	Dmel_CG33808	histone H2A(His2A:CG33814)
ATP-dependent chromatin remodeling - Drosophila melanogaster (fruit fly)	FBgn0001196	Dmel_CG33808	histone H2A(His2A:CG33841)
ATP-dependent chromatin remodeling - Drosophila melanogaster (fruit fly)	FBgn0001196	Dmel_CG33808	histone H2A(His2A:CG33826)
ATP-dependent chromatin remodeling - Drosophila melanogaster (fruit fly)	FBgn0001196	Dmel_CG33820	histone H2A(His2A:CG33817)
ATP-dependent chromatin remodeling - Drosophila melanogaster (fruit fly)	FBgn0001196	Dmel_CG33820	histone H2A(His2A:CG33862)
ATP-dependent chromatin remodeling - Drosophila melanogaster (fruit fly)	FBgn0001196	Dmel_CG33820	histone H2A(His2A:CG33832)
ATP-dependent chromatin remodeling - Drosophila melanogaster (fruit fly)	FBgn0001196	Dmel_CG33820	histone H2A(His2A:CG33850)
ATP-dependent chromatin remodeling - Drosophila melanogaster (fruit fly)	FBgn0001196	Dmel_CG33820	histone H2A(His2A:CG33808)
ATP-dependent chromatin remodeling - Drosophila melanogaster (fruit fly)	FBgn0001196	Dmel_CG33820	histone H2A(His2A:CG33844)
ATP-dependent chromatin remodeling - Drosophila melanogaster (fruit fly)	FBgn0001196	Dmel_CG33820	histone H2A(His2A:CG33847)
ATP-dependent chromatin remodeling - Drosophila melanogaster (fruit fly)	FBgn0001196	Dmel_CG33820	histone H2A(His2A:CG33865)
ATP-dependent chromatin remodeling - Drosophila melanogaster (fruit fly)	FBgn0001196	Dmel_CG33820	histone H2A(His2A:CG33820)
ATP-dependent chromatin remodeling - Drosophila melanogaster (fruit fly)	FBgn0001196	Dmel_CG33820	histone H2A(His2A:CG33835)
ATP-dependent chromatin remodeling - Drosophila melanogaster (fruit fly)	FBgn0001196	Dmel_CG33820	histone H2A(His2A:CG33829)
ATP-dependent chromatin remodeling - Drosophila melanogaster (fruit fly)	FBgn0001196	Dmel_CG33820	histone H2A(His2A:CG31618)
ATP-dependent chromatin remodeling - Drosophila melanogaster (fruit fly)	FBgn0001196	Dmel_CG33820	histone H2A(His2A:CG33823)
ATP-dependent chromatin remodeling - Drosophila melanogaster (fruit fly)	FBgn0001196	Dmel_CG33820	histone H2A(His2A:CG33838)
ATP-dependent chromatin remodeling - Drosophila melanogaster (fruit fly)	FBgn0001196	Dmel_CG33820	histone H2A(His2A:CG33814)
ATP-dependent chromatin remodeling - Drosophila melanogaster (fruit fly)	FBgn0001196	Dmel_CG33820	histone H2A(His2A:CG33841)
ATP-dependent chromatin remodeling - Drosophila melanogaster (fruit fly)	FBgn0001196	Dmel_CG33820	histone H2A(His2A:CG33826)
ATP-dependent chromatin remodeling - Drosophila melanogaster (fruit fly)	FBgn0001196	Dmel_CG33865	histone H2A(His2A:CG33817)
ATP-dependent chromatin remodeling - Drosophila melanogaster (fruit fly)	FBgn0001196	Dmel_CG33865	histone H2A(His2A:CG33862)
ATP-dependent chromatin remodeling - Drosophila melanogaster (fruit fly)	FBgn0001196	Dmel_CG33865	histone H2A(His2A:CG33832)
ATP-dependent chromatin remodeling - Drosophila melanogaster (fruit fly)	FBgn0001196	Dmel_CG33865	histone H2A(His2A:CG33850)
ATP-dependent chromatin remodeling - Drosophila melanogaster (fruit fly)	FBgn0001196	Dmel_CG33865	histone H2A(His2A:CG33808)
ATP-dependent chromatin remodeling - Drosophila melanogaster (fruit fly)	FBgn0001196	Dmel_CG33865	histone H2A(His2A:CG33844)
ATP-dependent chromatin remodeling - Drosophila melanogaster (fruit fly)	FBgn0001196	Dmel_CG33865	histone H2A(His2A:CG33847)
ATP-dependent chromatin remodeling - Drosophila melanogaster (fruit fly)	FBgn0001196	Dmel_CG33865	histone H2A(His2A:CG33865)
ATP-dependent chromatin remodeling - Drosophila melanogaster (fruit fly)	FBgn0001196	Dmel_CG33865	histone H2A(His2A:CG33820)
ATP-dependent chromatin remodeling - Drosophila melanogaster (fruit fly)	FBgn0001196	Dmel_CG33865	histone H2A(His2A:CG33835)
ATP-dependent chromatin remodeling - Drosophila melanogaster (fruit fly)	FBgn0001196	Dmel_CG33865	histone H2A(His2A:CG33829)
ATP-dependent chromatin remodeling - Drosophila melanogaster (fruit fly)	FBgn0001196	Dmel_CG33865	histone H2A(His2A:CG31618)
ATP-dependent chromatin remodeling - Drosophila melanogaster (fruit fly)	FBgn0001196	Dmel_CG33865	histone H2A(His2A:CG33823)
ATP-dependent chromatin remodeling - Drosophila melanogaster (fruit fly)	FBgn0001196	Dmel_CG33865	histone H2A(His2A:CG33838)
ATP-dependent chromatin remodeling - Drosophila melanogaster (fruit fly)	FBgn0001196	Dmel_CG33865	histone H2A(His2A:CG33814)
ATP-dependent chromatin remodeling - Drosophila melanogaster (fruit fly)	FBgn0001196	Dmel_CG33865	histone H2A(His2A:CG33841)
ATP-dependent chromatin remodeling - Drosophila melanogaster (fruit fly)	FBgn0001196	Dmel_CG33865	histone H2A(His2A:CG33826)
ATP-dependent chromatin remodeling - Drosophila melanogaster (fruit fly)	FBgn0001197	Dmel_CG5499	Histone H2A variant(His2Av)
ATP-dependent chromatin remodeling - Drosophila melanogaster (fruit fly)	FBgn0002521	Dmel_CG17743	pleiohomeotic(pho)
ATP-dependent chromatin remodeling - Drosophila melanogaster (fruit fly)	FBgn0002783	Dmel_CG18740	moira(mor)
ATP-dependent chromatin remodeling - Drosophila melanogaster (fruit fly)	FBgn0010762	Dmel_CG32067	simjang(simj)
ATP-dependent chromatin remodeling - Drosophila melanogaster (fruit fly)	FBgn0011327	Dmel_CG3431	Ubiquitin carboxy-terminal hydrolase L5(Uch-L5)
ATP-dependent chromatin remodeling - Drosophila melanogaster (fruit fly)	FBgn0011604	Dmel_CG8625	Imitation SWI(Iswi)
ATP-dependent chromatin remodeling - Drosophila melanogaster (fruit fly)	FBgn0011715	Dmel_CG1064	Snf5-related 1(Snr1)
ATP-dependent chromatin remodeling - Drosophila melanogaster (fruit fly)	FBgn0011741	Dmel_CG11678	Actin-related protein 6(Arp6)
ATP-dependent chromatin remodeling - Drosophila melanogaster (fruit fly)	FBgn0015805	Dmel_CG7471	Histone deacetylase 1(HDAC1)
ATP-dependent chromatin remodeling - Drosophila melanogaster (fruit fly)	FBgn0016687	Dmel_CG4634	Nucleosome remodeling factor - 38kD(Nurf-38)
ATP-dependent chromatin remodeling - Drosophila melanogaster (fruit fly)	FBgn0020306	Dmel_CG9696	domino(dom)
ATP-dependent chromatin remodeling - Drosophila melanogaster (fruit fly)	FBgn0023395	Dmel_CG9594	Chd3(Chd3)
ATP-dependent chromatin remodeling - Drosophila melanogaster (fruit fly)	FBgn0025463	Dmel_CG4303	Brahma associated protein 60kD(Bap60)
ATP-dependent chromatin remodeling - Drosophila melanogaster (fruit fly)	FBgn0025716	Dmel_CG6546	Brahma associated protein 55kD(Bap55)
ATP-dependent chromatin remodeling - Drosophila melanogaster (fruit fly)	FBgn0025838	Dmel_CG2652	uncharacterized protein(CG2652)
ATP-dependent chromatin remodeling - Drosophila melanogaster (fruit fly)	FBgn0026080	Dmel_CG6121	Tat interactive protein 60kDa(Tip60)
ATP-dependent chromatin remodeling - Drosophila melanogaster (fruit fly)	FBgn0026149	Dmel_CG17252	BCL7-like(BCL7-like)
ATP-dependent chromatin remodeling - Drosophila melanogaster (fruit fly)	FBgn0026577	Dmel_CG8677	uncharacterized protein(CG8677)
ATP-dependent chromatin remodeling - Drosophila melanogaster (fruit fly)	FBgn0027378	Dmel_CG6363	MORF-related gene 15(MRG15)
ATP-dependent chromatin remodeling - Drosophila melanogaster (fruit fly)	FBgn0027503	Dmel_CG11970	uncharacterized protein(CG11970)
ATP-dependent chromatin remodeling - Drosophila melanogaster (fruit fly)	FBgn0027620	Dmel_CG1966	ATP-dependent chromatin assembly factor large subunit(Acf)
ATP-dependent chromatin remodeling - Drosophila melanogaster (fruit fly)	FBgn0027950	Dmel_CG8208	Methyl-CpG binding domain protein-like(MBD-like)
ATP-dependent chromatin remodeling - Drosophila melanogaster (fruit fly)	FBgn0027951	Dmel_CG2244	Metastasis associated 1-like(MTA1-like)
ATP-dependent chromatin remodeling - Drosophila melanogaster (fruit fly)	FBgn0030093	Dmel_CG7055	Brahma associated protein 111kD(Bap111)
ATP-dependent chromatin remodeling - Drosophila melanogaster (fruit fly)	FBgn0030269	Dmel_CG18292	CDK2-associated protein 1(CDK2AP1)
ATP-dependent chromatin remodeling - Drosophila melanogaster (fruit fly)	FBgn0030370	Dmel_CG1950	Uch-L5-related(Uch-L5R)
ATP-dependent chromatin remodeling - Drosophila melanogaster (fruit fly)	FBgn0030877	Dmel_CG7846	Actin-related protein 8(Arp8)
ATP-dependent chromatin remodeling - Drosophila melanogaster (fruit fly)	FBgn0030945	Dmel_CG6632	Inhibitor of growth family, member 3(Ing3)
ATP-dependent chromatin remodeling - Drosophila melanogaster (fruit fly)	FBgn0031668	Dmel_CG31917	uncharacterized protein(CG31917)
ATP-dependent chromatin remodeling - Drosophila melanogaster (fruit fly)	FBgn0031873	Dmel_CG9207	Gas41(Gas41)
ATP-dependent chromatin remodeling - Drosophila melanogaster (fruit fly)	FBgn0031947	Dmel_CG7154	Bromodomain containing 7/9(Brd7-9)
ATP-dependent chromatin remodeling - Drosophila melanogaster (fruit fly)	FBgn0032321	Dmel_CG4621	YL-1(YL-1)
ATP-dependent chromatin remodeling - Drosophila melanogaster (fruit fly)	FBgn0033015	Dmel_CG2682	d4(d4)
ATP-dependent chromatin remodeling - Drosophila melanogaster (fruit fly)	FBgn0033019	Dmel_CG10395	uncharacterized protein(CG10395)
ATP-dependent chromatin remodeling - Drosophila melanogaster (fruit fly)	FBgn0033341	Dmel_CG13746	MRG/MORF4L binding protein(MrgBP)
ATP-dependent chromatin remodeling - Drosophila melanogaster (fruit fly)	FBgn0033566	Dmel_CG18004	uncharacterized protein(CG18004)
ATP-dependent chromatin remodeling - Drosophila melanogaster (fruit fly)	FBgn0033636	Dmel_CG10897	toutatis(tou)
ATP-dependent chromatin remodeling - Drosophila melanogaster (fruit fly)	FBgn0034537	Dmel_CG11132	DNA methyltransferase 1 associated protein 1(DMAP1)
ATP-dependent chromatin remodeling - Drosophila melanogaster (fruit fly)	FBgn0035624	Dmel_CG12756	Esa1-associated factor 6(Eaf6)
ATP-dependent chromatin remodeling - Drosophila melanogaster (fruit fly)	FBgn0035997	Dmel_CG3445	pleiohomeotic like(phol)
ATP-dependent chromatin remodeling - Drosophila melanogaster (fruit fly)	FBgn0038576	Dmel_CG7940	Actin-related protein 5(Arp5)
ATP-dependent chromatin remodeling - Drosophila melanogaster (fruit fly)	FBgn0039227	Dmel_CG11375	polybromo(polybromo)
ATP-dependent chromatin remodeling - Drosophila melanogaster (fruit fly)	FBgn0039654	Dmel_CG14514	Bromodomain containing 8(Brd8)
ATP-dependent chromatin remodeling - Drosophila melanogaster (fruit fly)	FBgn0040075	Dmel_CG9750	reptin(rept)
ATP-dependent chromatin remodeling - Drosophila melanogaster (fruit fly)	FBgn0040078	Dmel_CG4003	pontin(pont)
ATP-dependent chromatin remodeling - Drosophila melanogaster (fruit fly)	FBgn0040929	Dmel_CG12659	uncharacterized protein(CG12659)
ATP-dependent chromatin remodeling - Drosophila melanogaster (fruit fly)	FBgn0042085	Dmel_CG3274	Brahma associated protein 170kD(Bap170)
ATP-dependent chromatin remodeling - Drosophila melanogaster (fruit fly)	FBgn0043001	Dmel_CG15736	Chromatin accessibility complex 16kD protein(Chrac-16)
ATP-dependent chromatin remodeling - Drosophila melanogaster (fruit fly)	FBgn0043002	Dmel_CG13399	Chromatin accessibility complex 14kD protein(Chrac-14)
ATP-dependent chromatin remodeling - Drosophila melanogaster (fruit fly)	FBgn0051618	Dmel_CG33847	histone H2A(His2A:CG33862)
ATP-dependent chromatin remodeling - Drosophila melanogaster (fruit fly)	FBgn0051618	Dmel_CG33847	histone H2A(His2A:CG33826)
ATP-dependent chromatin remodeling - Drosophila melanogaster (fruit fly)	FBgn0051618	Dmel_CG33847	histone H2A(His2A:CG33850)
ATP-dependent chromatin remodeling - Drosophila melanogaster (fruit fly)	FBgn0051618	Dmel_CG33847	histone H2A(His2A:CG33817)
ATP-dependent chromatin remodeling - Drosophila melanogaster (fruit fly)	FBgn0051618	Dmel_CG33847	histone H2A(His2A:CG33832)
ATP-dependent chromatin remodeling - Drosophila melanogaster (fruit fly)	FBgn0051618	Dmel_CG33847	histone H2A(His2A:CG33829)
ATP-dependent chromatin remodeling - Drosophila melanogaster (fruit fly)	FBgn0051618	Dmel_CG33847	histone H2A(His2A:CG33820)
ATP-dependent chromatin remodeling - Drosophila melanogaster (fruit fly)	FBgn0051618	Dmel_CG33847	histone H2A(His2A:CG33808)
ATP-dependent chromatin remodeling - Drosophila melanogaster (fruit fly)	FBgn0051618	Dmel_CG33847	histone H2A(His2A:CG33841)
ATP-dependent chromatin remodeling - Drosophila melanogaster (fruit fly)	FBgn0051618	Dmel_CG33847	histone H2A(His2A:CG33847)
ATP-dependent chromatin remodeling - Drosophila melanogaster (fruit fly)	FBgn0051618	Dmel_CG33847	histone H2A(His2A:CG33865)
ATP-dependent chromatin remodeling - Drosophila melanogaster (fruit fly)	FBgn0051618	Dmel_CG33847	histone H2A(His2A:CG33814)
ATP-dependent chromatin remodeling - Drosophila melanogaster (fruit fly)	FBgn0051618	Dmel_CG33847	histone H2A(His2A:CG33844)
ATP-dependent chromatin remodeling - Drosophila melanogaster (fruit fly)	FBgn0051618	Dmel_CG33847	histone H2A(His2A:CG33835)
ATP-dependent chromatin remodeling - Drosophila melanogaster (fruit fly)	FBgn0051618	Dmel_CG33847	histone H2A(His2A:CG33823)
ATP-dependent chromatin remodeling - Drosophila melanogaster (fruit fly)	FBgn0051618	Dmel_CG33847	histone H2A(His2A:CG33838)
ATP-dependent chromatin remodeling - Drosophila melanogaster (fruit fly)	FBgn0051618	Dmel_CG33847	histone H2A(His2A:CG31618)
ATP-dependent chromatin remodeling - Drosophila melanogaster (fruit fly)	FBgn0051618	Dmel_CG33838	histone H2A(His2A:CG33862)
ATP-dependent chromatin remodeling - Drosophila melanogaster (fruit fly)	FBgn0051618	Dmel_CG33838	histone H2A(His2A:CG33826)
ATP-dependent chromatin remodeling - Drosophila melanogaster (fruit fly)	FBgn0051618	Dmel_CG33838	histone H2A(His2A:CG33850)
ATP-dependent chromatin remodeling - Drosophila melanogaster (fruit fly)	FBgn0051618	Dmel_CG33838	histone H2A(His2A:CG33817)
ATP-dependent chromatin remodeling - Drosophila melanogaster (fruit fly)	FBgn0051618	Dmel_CG33838	histone H2A(His2A:CG33832)
ATP-dependent chromatin remodeling - Drosophila melanogaster (fruit fly)	FBgn0051618	Dmel_CG33838	histone H2A(His2A:CG33829)
ATP-dependent chromatin remodeling - Drosophila melanogaster (fruit fly)	FBgn0051618	Dmel_CG33838	histone H2A(His2A:CG33820)
ATP-dependent chromatin remodeling - Drosophila melanogaster (fruit fly)	FBgn0051618	Dmel_CG33838	histone H2A(His2A:CG33808)
ATP-dependent chromatin remodeling - Drosophila melanogaster (fruit fly)	FBgn0051618	Dmel_CG33838	histone H2A(His2A:CG33841)
ATP-dependent chromatin remodeling - Drosophila melanogaster (fruit fly)	FBgn0051618	Dmel_CG33838	histone H2A(His2A:CG33847)
ATP-dependent chromatin remodeling - Drosophila melanogaster (fruit fly)	FBgn0051618	Dmel_CG33838	histone H2A(His2A:CG33865)
ATP-dependent chromatin remodeling - Drosophila melanogaster (fruit fly)	FBgn0051618	Dmel_CG33838	histone H2A(His2A:CG33814)
ATP-dependent chromatin remodeling - Drosophila melanogaster (fruit fly)	FBgn0051618	Dmel_CG33838	histone H2A(His2A:CG33844)
ATP-dependent chromatin remodeling - Drosophila melanogaster (fruit fly)	FBgn0051618	Dmel_CG33838	histone H2A(His2A:CG33835)
ATP-dependent chromatin remodeling - Drosophila melanogaster (fruit fly)	FBgn0051618	Dmel_CG33838	histone H2A(His2A:CG33823)
ATP-dependent chromatin remodeling - Drosophila melanogaster (fruit fly)	FBgn0051618	Dmel_CG33838	histone H2A(His2A:CG33838)
ATP-dependent chromatin remodeling - Drosophila melanogaster (fruit fly)	FBgn0051618	Dmel_CG33838	histone H2A(His2A:CG31618)
ATP-dependent chromatin remodeling - Drosophila melanogaster (fruit fly)	FBgn0051618	Dmel_CG33823	histone H2A(His2A:CG33862)
ATP-dependent chromatin remodeling - Drosophila melanogaster (fruit fly)	FBgn0051618	Dmel_CG33823	histone H2A(His2A:CG33826)
ATP-dependent chromatin remodeling - Drosophila melanogaster (fruit fly)	FBgn0051618	Dmel_CG33823	histone H2A(His2A:CG33850)
ATP-dependent chromatin remodeling - Drosophila melanogaster (fruit fly)	FBgn0051618	Dmel_CG33823	histone H2A(His2A:CG33817)
ATP-dependent chromatin remodeling - Drosophila melanogaster (fruit fly)	FBgn0051618	Dmel_CG33823	histone H2A(His2A:CG33832)
ATP-dependent chromatin remodeling - Drosophila melanogaster (fruit fly)	FBgn0051618	Dmel_CG33823	histone H2A(His2A:CG33829)
ATP-dependent chromatin remodeling - Drosophila melanogaster (fruit fly)	FBgn0051618	Dmel_CG33823	histone H2A(His2A:CG33820)
ATP-dependent chromatin remodeling - Drosophila melanogaster (fruit fly)	FBgn0051618	Dmel_CG33823	histone H2A(His2A:CG33808)
ATP-dependent chromatin remodeling - Drosophila melanogaster (fruit fly)	FBgn0051618	Dmel_CG33823	histone H2A(His2A:CG33841)
ATP-dependent chromatin remodeling - Drosophila melanogaster (fruit fly)	FBgn0051618	Dmel_CG33823	histone H2A(His2A:CG33847)
ATP-dependent chromatin remodeling - Drosophila melanogaster (fruit fly)	FBgn0051618	Dmel_CG33823	histone H2A(His2A:CG33865)
ATP-dependent chromatin remodeling - Drosophila melanogaster (fruit fly)	FBgn0051618	Dmel_CG33823	histone H2A(His2A:CG33814)
ATP-dependent chromatin remodeling - Drosophila melanogaster (fruit fly)	FBgn0051618	Dmel_CG33823	histone H2A(His2A:CG33844)
ATP-dependent chromatin remodeling - Drosophila melanogaster (fruit fly)	FBgn0051618	Dmel_CG33823	histone H2A(His2A:CG33835)
ATP-dependent chromatin remodeling - Drosophila melanogaster (fruit fly)	FBgn0051618	Dmel_CG33823	histone H2A(His2A:CG33823)
ATP-dependent chromatin remodeling - Drosophila melanogaster (fruit fly)	FBgn0051618	Dmel_CG33823	histone H2A(His2A:CG33838)
ATP-dependent chromatin remodeling - Drosophila melanogaster (fruit fly)	FBgn0051618	Dmel_CG33823	histone H2A(His2A:CG31618)
ATP-dependent chromatin remodeling - Drosophila melanogaster (fruit fly)	FBgn0051618	Dmel_CG33826	histone H2A(His2A:CG33862)
ATP-dependent chromatin remodeling - Drosophila melanogaster (fruit fly)	FBgn0051618	Dmel_CG33826	histone H2A(His2A:CG33826)
ATP-dependent chromatin remodeling - Drosophila melanogaster (fruit fly)	FBgn0051618	Dmel_CG33826	histone H2A(His2A:CG33850)
ATP-dependent chromatin remodeling - Drosophila melanogaster (fruit fly)	FBgn0051618	Dmel_CG33826	histone H2A(His2A:CG33817)
ATP-dependent chromatin remodeling - Drosophila melanogaster (fruit fly)	FBgn0051618	Dmel_CG33826	histone H2A(His2A:CG33832)
ATP-dependent chromatin remodeling - Drosophila melanogaster (fruit fly)	FBgn0051618	Dmel_CG33826	histone H2A(His2A:CG33829)
ATP-dependent chromatin remodeling - Drosophila melanogaster (fruit fly)	FBgn0051618	Dmel_CG33826	histone H2A(His2A:CG33820)
ATP-dependent chromatin remodeling - Drosophila melanogaster (fruit fly)	FBgn0051618	Dmel_CG33826	histone H2A(His2A:CG33808)
ATP-dependent chromatin remodeling - Drosophila melanogaster (fruit fly)	FBgn0051618	Dmel_CG33826	histone H2A(His2A:CG33841)
ATP-dependent chromatin remodeling - Drosophila melanogaster (fruit fly)	FBgn0051618	Dmel_CG33826	histone H2A(His2A:CG33847)
ATP-dependent chromatin remodeling - Drosophila melanogaster (fruit fly)	FBgn0051618	Dmel_CG33826	histone H2A(His2A:CG33865)
ATP-dependent chromatin remodeling - Drosophila melanogaster (fruit fly)	FBgn0051618	Dmel_CG33826	histone H2A(His2A:CG33814)
ATP-dependent chromatin remodeling - Drosophila melanogaster (fruit fly)	FBgn0051618	Dmel_CG33826	histone H2A(His2A:CG33844)
ATP-dependent chromatin remodeling - Drosophila melanogaster (fruit fly)	FBgn0051618	Dmel_CG33826	histone H2A(His2A:CG33835)
ATP-dependent chromatin remodeling - Drosophila melanogaster (fruit fly)	FBgn0051618	Dmel_CG33826	histone H2A(His2A:CG33823)
ATP-dependent chromatin remodeling - Drosophila melanogaster (fruit fly)	FBgn0051618	Dmel_CG33826	histone H2A(His2A:CG33838)
ATP-dependent chromatin remodeling - Drosophila melanogaster (fruit fly)	FBgn0051618	Dmel_CG33826	histone H2A(His2A:CG31618)
ATP-dependent chromatin remodeling - Drosophila melanogaster (fruit fly)	FBgn0051618	Dmel_CG33832	histone H2A(His2A:CG33862)
ATP-dependent chromatin remodeling - Drosophila melanogaster (fruit fly)	FBgn0051618	Dmel_CG33832	histone H2A(His2A:CG33826)
ATP-dependent chromatin remodeling - Drosophila melanogaster (fruit fly)	FBgn0051618	Dmel_CG33832	histone H2A(His2A:CG33850)
ATP-dependent chromatin remodeling - Drosophila melanogaster (fruit fly)	FBgn0051618	Dmel_CG33832	histone H2A(His2A:CG33817)
ATP-dependent chromatin remodeling - Drosophila melanogaster (fruit fly)	FBgn0051618	Dmel_CG33832	histone H2A(His2A:CG33832)
ATP-dependent chromatin remodeling - Drosophila melanogaster (fruit fly)	FBgn0051618	Dmel_CG33832	histone H2A(His2A:CG33829)
ATP-dependent chromatin remodeling - Drosophila melanogaster (fruit fly)	FBgn0051618	Dmel_CG33832	histone H2A(His2A:CG33820)
ATP-dependent chromatin remodeling - Drosophila melanogaster (fruit fly)	FBgn0051618	Dmel_CG33832	histone H2A(His2A:CG33808)
ATP-dependent chromatin remodeling - Drosophila melanogaster (fruit fly)	FBgn0051618	Dmel_CG33832	histone H2A(His2A:CG33841)
ATP-dependent chromatin remodeling - Drosophila melanogaster (fruit fly)	FBgn0051618	Dmel_CG33832	histone H2A(His2A:CG33847)
ATP-dependent chromatin remodeling - Drosophila melanogaster (fruit fly)	FBgn0051618	Dmel_CG33832	histone H2A(His2A:CG33865)
ATP-dependent chromatin remodeling - Drosophila melanogaster (fruit fly)	FBgn0051618	Dmel_CG33832	histone H2A(His2A:CG33814)
ATP-dependent chromatin remodeling - Drosophila melanogaster (fruit fly)	FBgn0051618	Dmel_CG33832	histone H2A(His2A:CG33844)
ATP-dependent chromatin remodeling - Drosophila melanogaster (fruit fly)	FBgn0051618	Dmel_CG33832	histone H2A(His2A:CG33835)
ATP-dependent chromatin remodeling - Drosophila melanogaster (fruit fly)	FBgn0051618	Dmel_CG33832	histone H2A(His2A:CG33823)
ATP-dependent chromatin remodeling - Drosophila melanogaster (fruit fly)	FBgn0051618	Dmel_CG33832	histone H2A(His2A:CG33838)
ATP-dependent chromatin remodeling - Drosophila melanogaster (fruit fly)	FBgn0051618	Dmel_CG33832	histone H2A(His2A:CG31618)
ATP-dependent chromatin remodeling - Drosophila melanogaster (fruit fly)	FBgn0051618	Dmel_CG31618	histone H2A(His2A:CG33862)
ATP-dependent chromatin remodeling - Drosophila melanogaster (fruit fly)	FBgn0051618	Dmel_CG31618	histone H2A(His2A:CG33826)
ATP-dependent chromatin remodeling - Drosophila melanogaster (fruit fly)	FBgn0051618	Dmel_CG31618	histone H2A(His2A:CG33850)
ATP-dependent chromatin remodeling - Drosophila melanogaster (fruit fly)	FBgn0051618	Dmel_CG31618	histone H2A(His2A:CG33817)
ATP-dependent chromatin remodeling - Drosophila melanogaster (fruit fly)	FBgn0051618	Dmel_CG31618	histone H2A(His2A:CG33832)
ATP-dependent chromatin remodeling - Drosophila melanogaster (fruit fly)	FBgn0051618	Dmel_CG31618	histone H2A(His2A:CG33829)
ATP-dependent chromatin remodeling - Drosophila melanogaster (fruit fly)	FBgn0051618	Dmel_CG31618	histone H2A(His2A:CG33820)
ATP-dependent chromatin remodeling - Drosophila melanogaster (fruit fly)	FBgn0051618	Dmel_CG31618	histone H2A(His2A:CG33808)
ATP-dependent chromatin remodeling - Drosophila melanogaster (fruit fly)	FBgn0051618	Dmel_CG31618	histone H2A(His2A:CG33841)
ATP-dependent chromatin remodeling - Drosophila melanogaster (fruit fly)	FBgn0051618	Dmel_CG31618	histone H2A(His2A:CG33847)
ATP-dependent chromatin remodeling - Drosophila melanogaster (fruit fly)	FBgn0051618	Dmel_CG31618	histone H2A(His2A:CG33865)
ATP-dependent chromatin remodeling - Drosophila melanogaster (fruit fly)	FBgn0051618	Dmel_CG31618	histone H2A(His2A:CG33814)
ATP-dependent chromatin remodeling - Drosophila melanogaster (fruit fly)	FBgn0051618	Dmel_CG31618	histone H2A(His2A:CG33844)
ATP-dependent chromatin remodeling - Drosophila melanogaster (fruit fly)	FBgn0051618	Dmel_CG31618	histone H2A(His2A:CG33835)
ATP-dependent chromatin remodeling - Drosophila melanogaster (fruit fly)	FBgn0051618	Dmel_CG31618	histone H2A(His2A:CG33823)
ATP-dependent chromatin remodeling - Drosophila melanogaster (fruit fly)	FBgn0051618	Dmel_CG31618	histone H2A(His2A:CG33838)
ATP-dependent chromatin remodeling - Drosophila melanogaster (fruit fly)	FBgn0051618	Dmel_CG31618	histone H2A(His2A:CG31618)
ATP-dependent chromatin remodeling - Drosophila melanogaster (fruit fly)	FBgn0051618	Dmel_CG33841	histone H2A(His2A:CG33862)
ATP-dependent chromatin remodeling - Drosophila melanogaster (fruit fly)	FBgn0051618	Dmel_CG33841	histone H2A(His2A:CG33826)
ATP-dependent chromatin remodeling - Drosophila melanogaster (fruit fly)	FBgn0051618	Dmel_CG33841	histone H2A(His2A:CG33850)
ATP-dependent chromatin remodeling - Drosophila melanogaster (fruit fly)	FBgn0051618	Dmel_CG33841	histone H2A(His2A:CG33817)
ATP-dependent chromatin remodeling - Drosophila melanogaster (fruit fly)	FBgn0051618	Dmel_CG33841	histone H2A(His2A:CG33832)
ATP-dependent chromatin remodeling - Drosophila melanogaster (fruit fly)	FBgn0051618	Dmel_CG33841	histone H2A(His2A:CG33829)
ATP-dependent chromatin remodeling - Drosophila melanogaster (fruit fly)	FBgn0051618	Dmel_CG33841	histone H2A(His2A:CG33820)
ATP-dependent chromatin remodeling - Drosophila melanogaster (fruit fly)	FBgn0051618	Dmel_CG33841	histone H2A(His2A:CG33808)
ATP-dependent chromatin remodeling - Drosophila melanogaster (fruit fly)	FBgn0051618	Dmel_CG33841	histone H2A(His2A:CG33841)
ATP-dependent chromatin remodeling - Drosophila melanogaster (fruit fly)	FBgn0051618	Dmel_CG33841	histone H2A(His2A:CG33847)
ATP-dependent chromatin remodeling - Drosophila melanogaster (fruit fly)	FBgn0051618	Dmel_CG33841	histone H2A(His2A:CG33865)
ATP-dependent chromatin remodeling - Drosophila melanogaster (fruit fly)	FBgn0051618	Dmel_CG33841	histone H2A(His2A:CG33814)
ATP-dependent chromatin remodeling - Drosophila melanogaster (fruit fly)	FBgn0051618	Dmel_CG33841	histone H2A(His2A:CG33844)
ATP-dependent chromatin remodeling - Drosophila melanogaster (fruit fly)	FBgn0051618	Dmel_CG33841	histone H2A(His2A:CG33835)
ATP-dependent chromatin remodeling - Drosophila melanogaster (fruit fly)	FBgn0051618	Dmel_CG33841	histone H2A(His2A:CG33823)
ATP-dependent chromatin remodeling - Drosophila melanogaster (fruit fly)	FBgn0051618	Dmel_CG33841	histone H2A(His2A:CG33838)
ATP-dependent chromatin remodeling - Drosophila melanogaster (fruit fly)	FBgn0051618	Dmel_CG33841	histone H2A(His2A:CG31618)
ATP-dependent chromatin remodeling - Drosophila melanogaster (fruit fly)	FBgn0051618	Dmel_CG33835	histone H2A(His2A:CG33862)
ATP-dependent chromatin remodeling - Drosophila melanogaster (fruit fly)	FBgn0051618	Dmel_CG33835	histone H2A(His2A:CG33826)
ATP-dependent chromatin remodeling - Drosophila melanogaster (fruit fly)	FBgn0051618	Dmel_CG33835	histone H2A(His2A:CG33850)
ATP-dependent chromatin remodeling - Drosophila melanogaster (fruit fly)	FBgn0051618	Dmel_CG33835	histone H2A(His2A:CG33817)
ATP-dependent chromatin remodeling - Drosophila melanogaster (fruit fly)	FBgn0051618	Dmel_CG33835	histone H2A(His2A:CG33832)
ATP-dependent chromatin remodeling - Drosophila melanogaster (fruit fly)	FBgn0051618	Dmel_CG33835	histone H2A(His2A:CG33829)
ATP-dependent chromatin remodeling - Drosophila melanogaster (fruit fly)	FBgn0051618	Dmel_CG33835	histone H2A(His2A:CG33820)
ATP-dependent chromatin remodeling - Drosophila melanogaster (fruit fly)	FBgn0051618	Dmel_CG33835	histone H2A(His2A:CG33808)
ATP-dependent chromatin remodeling - Drosophila melanogaster (fruit fly)	FBgn0051618	Dmel_CG33835	histone H2A(His2A:CG33841)
ATP-dependent chromatin remodeling - Drosophila melanogaster (fruit fly)	FBgn0051618	Dmel_CG33835	histone H2A(His2A:CG33847)
ATP-dependent chromatin remodeling - Drosophila melanogaster (fruit fly)	FBgn0051618	Dmel_CG33835	histone H2A(His2A:CG33865)
ATP-dependent chromatin remodeling - Drosophila melanogaster (fruit fly)	FBgn0051618	Dmel_CG33835	histone H2A(His2A:CG33814)
ATP-dependent chromatin remodeling - Drosophila melanogaster (fruit fly)	FBgn0051618	Dmel_CG33835	histone H2A(His2A:CG33844)
ATP-dependent chromatin remodeling - Drosophila melanogaster (fruit fly)	FBgn0051618	Dmel_CG33835	histone H2A(His2A:CG33835)
ATP-dependent chromatin remodeling - Drosophila melanogaster (fruit fly)	FBgn0051618	Dmel_CG33835	histone H2A(His2A:CG33823)
ATP-dependent chromatin remodeling - Drosophila melanogaster (fruit fly)	FBgn0051618	Dmel_CG33835	histone H2A(His2A:CG33838)
ATP-dependent chromatin remodeling - Drosophila melanogaster (fruit fly)	FBgn0051618	Dmel_CG33835	histone H2A(His2A:CG31618)
ATP-dependent chromatin remodeling - Drosophila melanogaster (fruit fly)	FBgn0051618	Dmel_CG33814	histone H2A(His2A:CG33862)
ATP-dependent chromatin remodeling - Drosophila melanogaster (fruit fly)	FBgn0051618	Dmel_CG33814	histone H2A(His2A:CG33826)
ATP-dependent chromatin remodeling - Drosophila melanogaster (fruit fly)	FBgn0051618	Dmel_CG33814	histone H2A(His2A:CG33850)
ATP-dependent chromatin remodeling - Drosophila melanogaster (fruit fly)	FBgn0051618	Dmel_CG33814	histone H2A(His2A:CG33817)
ATP-dependent chromatin remodeling - Drosophila melanogaster (fruit fly)	FBgn0051618	Dmel_CG33814	histone H2A(His2A:CG33832)
ATP-dependent chromatin remodeling - Drosophila melanogaster (fruit fly)	FBgn0051618	Dmel_CG33814	histone H2A(His2A:CG33829)
ATP-dependent chromatin remodeling - Drosophila melanogaster (fruit fly)	FBgn0051618	Dmel_CG33814	histone H2A(His2A:CG33820)
ATP-dependent chromatin remodeling - Drosophila melanogaster (fruit fly)	FBgn0051618	Dmel_CG33814	histone H2A(His2A:CG33808)
ATP-dependent chromatin remodeling - Drosophila melanogaster (fruit fly)	FBgn0051618	Dmel_CG33814	histone H2A(His2A:CG33841)
ATP-dependent chromatin remodeling - Drosophila melanogaster (fruit fly)	FBgn0051618	Dmel_CG33814	histone H2A(His2A:CG33847)
ATP-dependent chromatin remodeling - Drosophila melanogaster (fruit fly)	FBgn0051618	Dmel_CG33814	histone H2A(His2A:CG33865)
ATP-dependent chromatin remodeling - Drosophila melanogaster (fruit fly)	FBgn0051618	Dmel_CG33814	histone H2A(His2A:CG33814)
ATP-dependent chromatin remodeling - Drosophila melanogaster (fruit fly)	FBgn0051618	Dmel_CG33814	histone H2A(His2A:CG33844)
ATP-dependent chromatin remodeling - Drosophila melanogaster (fruit fly)	FBgn0051618	Dmel_CG33814	histone H2A(His2A:CG33835)
ATP-dependent chromatin remodeling - Drosophila melanogaster (fruit fly)	FBgn0051618	Dmel_CG33814	histone H2A(His2A:CG33823)
ATP-dependent chromatin remodeling - Drosophila melanogaster (fruit fly)	FBgn0051618	Dmel_CG33814	histone H2A(His2A:CG33838)
ATP-dependent chromatin remodeling - Drosophila melanogaster (fruit fly)	FBgn0051618	Dmel_CG33814	histone H2A(His2A:CG31618)
ATP-dependent chromatin remodeling - Drosophila melanogaster (fruit fly)	FBgn0051618	Dmel_CG33865	histone H2A(His2A:CG33862)
ATP-dependent chromatin remodeling - Drosophila melanogaster (fruit fly)	FBgn0051618	Dmel_CG33865	histone H2A(His2A:CG33826)
ATP-dependent chromatin remodeling - Drosophila melanogaster (fruit fly)	FBgn0051618	Dmel_CG33865	histone H2A(His2A:CG33850)
ATP-dependent chromatin remodeling - Drosophila melanogaster (fruit fly)	FBgn0051618	Dmel_CG33865	histone H2A(His2A:CG33817)
ATP-dependent chromatin remodeling - Drosophila melanogaster (fruit fly)	FBgn0051618	Dmel_CG33865	histone H2A(His2A:CG33832)
ATP-dependent chromatin remodeling - Drosophila melanogaster (fruit fly)	FBgn0051618	Dmel_CG33865	histone H2A(His2A:CG33829)
ATP-dependent chromatin remodeling - Drosophila melanogaster (fruit fly)	FBgn0051618	Dmel_CG33865	histone H2A(His2A:CG33820)
ATP-dependent chromatin remodeling - Drosophila melanogaster (fruit fly)	FBgn0051618	Dmel_CG33865	histone H2A(His2A:CG33808)
ATP-dependent chromatin remodeling - Drosophila melanogaster (fruit fly)	FBgn0051618	Dmel_CG33865	histone H2A(His2A:CG33841)
ATP-dependent chromatin remodeling - Drosophila melanogaster (fruit fly)	FBgn0051618	Dmel_CG33865	histone H2A(His2A:CG33847)
ATP-dependent chromatin remodeling - Drosophila melanogaster (fruit fly)	FBgn0051618	Dmel_CG33865	histone H2A(His2A:CG33865)
ATP-dependent chromatin remodeling - Drosophila melanogaster (fruit fly)	FBgn0051618	Dmel_CG33865	histone H2A(His2A:CG33814)
ATP-dependent chromatin remodeling - Drosophila melanogaster (fruit fly)	FBgn0051618	Dmel_CG33865	histone H2A(His2A:CG33844)
ATP-dependent chromatin remodeling - Drosophila melanogaster (fruit fly)	FBgn0051618	Dmel_CG33865	histone H2A(His2A:CG33835)
ATP-dependent chromatin remodeling - Drosophila melanogaster (fruit fly)	FBgn0051618	Dmel_CG33865	histone H2A(His2A:CG33823)
ATP-dependent chromatin remodeling - Drosophila melanogaster (fruit fly)	FBgn0051618	Dmel_CG33865	histone H2A(His2A:CG33838)
ATP-dependent chromatin remodeling - Drosophila melanogaster (fruit fly)	FBgn0051618	Dmel_CG33865	histone H2A(His2A:CG31618)
ATP-dependent chromatin remodeling - Drosophila melanogaster (fruit fly)	FBgn0051618	Dmel_CG33820	histone H2A(His2A:CG33862)
ATP-dependent chromatin remodeling - Drosophila melanogaster (fruit fly)	FBgn0051618	Dmel_CG33820	histone H2A(His2A:CG33826)
ATP-dependent chromatin remodeling - Drosophila melanogaster (fruit fly)	FBgn0051618	Dmel_CG33820	histone H2A(His2A:CG33850)
ATP-dependent chromatin remodeling - Drosophila melanogaster (fruit fly)	FBgn0051618	Dmel_CG33820	histone H2A(His2A:CG33817)
ATP-dependent chromatin remodeling - Drosophila melanogaster (fruit fly)	FBgn0051618	Dmel_CG33820	histone H2A(His2A:CG33832)
ATP-dependent chromatin remodeling - Drosophila melanogaster (fruit fly)	FBgn0051618	Dmel_CG33820	histone H2A(His2A:CG33829)
ATP-dependent chromatin remodeling - Drosophila melanogaster (fruit fly)	FBgn0051618	Dmel_CG33820	histone H2A(His2A:CG33820)
ATP-dependent chromatin remodeling - Drosophila melanogaster (fruit fly)	FBgn0051618	Dmel_CG33820	histone H2A(His2A:CG33808)
ATP-dependent chromatin remodeling - Drosophila melanogaster (fruit fly)	FBgn0051618	Dmel_CG33820	histone H2A(His2A:CG33841)
ATP-dependent chromatin remodeling - Drosophila melanogaster (fruit fly)	FBgn0051618	Dmel_CG33820	histone H2A(His2A:CG33847)
ATP-dependent chromatin remodeling - Drosophila melanogaster (fruit fly)	FBgn0051618	Dmel_CG33820	histone H2A(His2A:CG33865)
ATP-dependent chromatin remodeling - Drosophila melanogaster (fruit fly)	FBgn0051618	Dmel_CG33820	histone H2A(His2A:CG33814)
ATP-dependent chromatin remodeling - Drosophila melanogaster (fruit fly)	FBgn0051618	Dmel_CG33820	histone H2A(His2A:CG33844)
ATP-dependent chromatin remodeling - Drosophila melanogaster (fruit fly)	FBgn0051618	Dmel_CG33820	histone H2A(His2A:CG33835)
ATP-dependent chromatin remodeling - Drosophila melanogaster (fruit fly)	FBgn0051618	Dmel_CG33820	histone H2A(His2A:CG33823)
ATP-dependent chromatin remodeling - Drosophila melanogaster (fruit fly)	FBgn0051618	Dmel_CG33820	histone H2A(His2A:CG33838)
ATP-dependent chromatin remodeling - Drosophila melanogaster (fruit fly)	FBgn0051618	Dmel_CG33820	histone H2A(His2A:CG31618)
ATP-dependent chromatin remodeling - Drosophila melanogaster (fruit fly)	FBgn0051618	Dmel_CG33862	histone H2A(His2A:CG33862)
ATP-dependent chromatin remodeling - Drosophila melanogaster (fruit fly)	FBgn0051618	Dmel_CG33862	histone H2A(His2A:CG33826)
ATP-dependent chromatin remodeling - Drosophila melanogaster (fruit fly)	FBgn0051618	Dmel_CG33862	histone H2A(His2A:CG33850)
ATP-dependent chromatin remodeling - Drosophila melanogaster (fruit fly)	FBgn0051618	Dmel_CG33862	histone H2A(His2A:CG33817)
ATP-dependent chromatin remodeling - Drosophila melanogaster (fruit fly)	FBgn0051618	Dmel_CG33862	histone H2A(His2A:CG33832)
ATP-dependent chromatin remodeling - Drosophila melanogaster (fruit fly)	FBgn0051618	Dmel_CG33862	histone H2A(His2A:CG33829)
ATP-dependent chromatin remodeling - Drosophila melanogaster (fruit fly)	FBgn0051618	Dmel_CG33862	histone H2A(His2A:CG33820)
ATP-dependent chromatin remodeling - Drosophila melanogaster (fruit fly)	FBgn0051618	Dmel_CG33862	histone H2A(His2A:CG33808)
ATP-dependent chromatin remodeling - Drosophila melanogaster (fruit fly)	FBgn0051618	Dmel_CG33862	histone H2A(His2A:CG33841)
ATP-dependent chromatin remodeling - Drosophila melanogaster (fruit fly)	FBgn0051618	Dmel_CG33862	histone H2A(His2A:CG33847)
ATP-dependent chromatin remodeling - Drosophila melanogaster (fruit fly)	FBgn0051618	Dmel_CG33862	histone H2A(His2A:CG33865)
ATP-dependent chromatin remodeling - Drosophila melanogaster (fruit fly)	FBgn0051618	Dmel_CG33862	histone H2A(His2A:CG33814)
ATP-dependent chromatin remodeling - Drosophila melanogaster (fruit fly)	FBgn0051618	Dmel_CG33862	histone H2A(His2A:CG33844)
ATP-dependent chromatin remodeling - Drosophila melanogaster (fruit fly)	FBgn0051618	Dmel_CG33862	histone H2A(His2A:CG33835)
ATP-dependent chromatin remodeling - Drosophila melanogaster (fruit fly)	FBgn0051618	Dmel_CG33862	histone H2A(His2A:CG33823)
ATP-dependent chromatin remodeling - Drosophila melanogaster (fruit fly)	FBgn0051618	Dmel_CG33862	histone H2A(His2A:CG33838)
ATP-dependent chromatin remodeling - Drosophila melanogaster (fruit fly)	FBgn0051618	Dmel_CG33862	histone H2A(His2A:CG31618)
ATP-dependent chromatin remodeling - Drosophila melanogaster (fruit fly)	FBgn0051618	Dmel_CG33817	histone H2A(His2A:CG33862)
ATP-dependent chromatin remodeling - Drosophila melanogaster (fruit fly)	FBgn0051618	Dmel_CG33817	histone H2A(His2A:CG33826)
ATP-dependent chromatin remodeling - Drosophila melanogaster (fruit fly)	FBgn0051618	Dmel_CG33817	histone H2A(His2A:CG33850)
ATP-dependent chromatin remodeling - Drosophila melanogaster (fruit fly)	FBgn0051618	Dmel_CG33817	histone H2A(His2A:CG33817)
ATP-dependent chromatin remodeling - Drosophila melanogaster (fruit fly)	FBgn0051618	Dmel_CG33817	histone H2A(His2A:CG33832)
ATP-dependent chromatin remodeling - Drosophila melanogaster (fruit fly)	FBgn0051618	Dmel_CG33817	histone H2A(His2A:CG33829)
ATP-dependent chromatin remodeling - Drosophila melanogaster (fruit fly)	FBgn0051618	Dmel_CG33817	histone H2A(His2A:CG33820)
ATP-dependent chromatin remodeling - Drosophila melanogaster (fruit fly)	FBgn0051618	Dmel_CG33817	histone H2A(His2A:CG33808)
ATP-dependent chromatin remodeling - Drosophila melanogaster (fruit fly)	FBgn0051618	Dmel_CG33817	histone H2A(His2A:CG33841)
ATP-dependent chromatin remodeling - Drosophila melanogaster (fruit fly)	FBgn0051618	Dmel_CG33817	histone H2A(His2A:CG33847)
ATP-dependent chromatin remodeling - Drosophila melanogaster (fruit fly)	FBgn0051618	Dmel_CG33817	histone H2A(His2A:CG33865)
ATP-dependent chromatin remodeling - Drosophila melanogaster (fruit fly)	FBgn0051618	Dmel_CG33817	histone H2A(His2A:CG33814)
ATP-dependent chromatin remodeling - Drosophila melanogaster (fruit fly)	FBgn0051618	Dmel_CG33817	histone H2A(His2A:CG33844)
ATP-dependent chromatin remodeling - Drosophila melanogaster (fruit fly)	FBgn0051618	Dmel_CG33817	histone H2A(His2A:CG33835)
ATP-dependent chromatin remodeling - Drosophila melanogaster (fruit fly)	FBgn0051618	Dmel_CG33817	histone H2A(His2A:CG33823)
ATP-dependent chromatin remodeling - Drosophila melanogaster (fruit fly)	FBgn0051618	Dmel_CG33817	histone H2A(His2A:CG33838)
ATP-dependent chromatin remodeling - Drosophila melanogaster (fruit fly)	FBgn0051618	Dmel_CG33817	histone H2A(His2A:CG31618)
ATP-dependent chromatin remodeling - Drosophila melanogaster (fruit fly)	FBgn0051618	Dmel_CG33850	histone H2A(His2A:CG33862)
ATP-dependent chromatin remodeling - Drosophila melanogaster (fruit fly)	FBgn0051618	Dmel_CG33850	histone H2A(His2A:CG33826)
ATP-dependent chromatin remodeling - Drosophila melanogaster (fruit fly)	FBgn0051618	Dmel_CG33850	histone H2A(His2A:CG33850)
ATP-dependent chromatin remodeling - Drosophila melanogaster (fruit fly)	FBgn0051618	Dmel_CG33850	histone H2A(His2A:CG33817)
ATP-dependent chromatin remodeling - Drosophila melanogaster (fruit fly)	FBgn0051618	Dmel_CG33850	histone H2A(His2A:CG33832)
ATP-dependent chromatin remodeling - Drosophila melanogaster (fruit fly)	FBgn0051618	Dmel_CG33850	histone H2A(His2A:CG33829)
ATP-dependent chromatin remodeling - Drosophila melanogaster (fruit fly)	FBgn0051618	Dmel_CG33850	histone H2A(His2A:CG33820)
ATP-dependent chromatin remodeling - Drosophila melanogaster (fruit fly)	FBgn0051618	Dmel_CG33850	histone H2A(His2A:CG33808)
ATP-dependent chromatin remodeling - Drosophila melanogaster (fruit fly)	FBgn0051618	Dmel_CG33850	histone H2A(His2A:CG33841)
ATP-dependent chromatin remodeling - Drosophila melanogaster (fruit fly)	FBgn0051618	Dmel_CG33850	histone H2A(His2A:CG33847)
ATP-dependent chromatin remodeling - Drosophila melanogaster (fruit fly)	FBgn0051618	Dmel_CG33850	histone H2A(His2A:CG33865)
ATP-dependent chromatin remodeling - Drosophila melanogaster (fruit fly)	FBgn0051618	Dmel_CG33850	histone H2A(His2A:CG33814)
ATP-dependent chromatin remodeling - Drosophila melanogaster (fruit fly)	FBgn0051618	Dmel_CG33850	histone H2A(His2A:CG33844)
ATP-dependent chromatin remodeling - Drosophila melanogaster (fruit fly)	FBgn0051618	Dmel_CG33850	histone H2A(His2A:CG33835)
ATP-dependent chromatin remodeling - Drosophila melanogaster (fruit fly)	FBgn0051618	Dmel_CG33850	histone H2A(His2A:CG33823)
ATP-dependent chromatin remodeling - Drosophila melanogaster (fruit fly)	FBgn0051618	Dmel_CG33850	histone H2A(His2A:CG33838)
ATP-dependent chromatin remodeling - Drosophila melanogaster (fruit fly)	FBgn0051618	Dmel_CG33850	histone H2A(His2A:CG31618)
ATP-dependent chromatin remodeling - Drosophila melanogaster (fruit fly)	FBgn0051618	Dmel_CG33829	histone H2A(His2A:CG33862)
ATP-dependent chromatin remodeling - Drosophila melanogaster (fruit fly)	FBgn0051618	Dmel_CG33829	histone H2A(His2A:CG33826)
ATP-dependent chromatin remodeling - Drosophila melanogaster (fruit fly)	FBgn0051618	Dmel_CG33829	histone H2A(His2A:CG33850)
ATP-dependent chromatin remodeling - Drosophila melanogaster (fruit fly)	FBgn0051618	Dmel_CG33829	histone H2A(His2A:CG33817)
ATP-dependent chromatin remodeling - Drosophila melanogaster (fruit fly)	FBgn0051618	Dmel_CG33829	histone H2A(His2A:CG33832)
ATP-dependent chromatin remodeling - Drosophila melanogaster (fruit fly)	FBgn0051618	Dmel_CG33829	histone H2A(His2A:CG33829)
ATP-dependent chromatin remodeling - Drosophila melanogaster (fruit fly)	FBgn0051618	Dmel_CG33829	histone H2A(His2A:CG33820)
ATP-dependent chromatin remodeling - Drosophila melanogaster (fruit fly)	FBgn0051618	Dmel_CG33829	histone H2A(His2A:CG33808)
ATP-dependent chromatin remodeling - Drosophila melanogaster (fruit fly)	FBgn0051618	Dmel_CG33829	histone H2A(His2A:CG33841)
ATP-dependent chromatin remodeling - Drosophila melanogaster (fruit fly)	FBgn0051618	Dmel_CG33829	histone H2A(His2A:CG33847)
ATP-dependent chromatin remodeling - Drosophila melanogaster (fruit fly)	FBgn0051618	Dmel_CG33829	histone H2A(His2A:CG33865)
ATP-dependent chromatin remodeling - Drosophila melanogaster (fruit fly)	FBgn0051618	Dmel_CG33829	histone H2A(His2A:CG33814)
ATP-dependent chromatin remodeling - Drosophila melanogaster (fruit fly)	FBgn0051618	Dmel_CG33829	histone H2A(His2A:CG33844)
ATP-dependent chromatin remodeling - Drosophila melanogaster (fruit fly)	FBgn0051618	Dmel_CG33829	histone H2A(His2A:CG33835)
ATP-dependent chromatin remodeling - Drosophila melanogaster (fruit fly)	FBgn0051618	Dmel_CG33829	histone H2A(His2A:CG33823)
ATP-dependent chromatin remodeling - Drosophila melanogaster (fruit fly)	FBgn0051618	Dmel_CG33829	histone H2A(His2A:CG33838)
ATP-dependent chromatin remodeling - Drosophila melanogaster (fruit fly)	FBgn0051618	Dmel_CG33829	histone H2A(His2A:CG31618)
ATP-dependent chromatin remodeling - Drosophila melanogaster (fruit fly)	FBgn0051618	Dmel_CG33808	histone H2A(His2A:CG33862)
ATP-dependent chromatin remodeling - Drosophila melanogaster (fruit fly)	FBgn0051618	Dmel_CG33808	histone H2A(His2A:CG33826)
ATP-dependent chromatin remodeling - Drosophila melanogaster (fruit fly)	FBgn0051618	Dmel_CG33808	histone H2A(His2A:CG33850)
ATP-dependent chromatin remodeling - Drosophila melanogaster (fruit fly)	FBgn0051618	Dmel_CG33808	histone H2A(His2A:CG33817)
ATP-dependent chromatin remodeling - Drosophila melanogaster (fruit fly)	FBgn0051618	Dmel_CG33808	histone H2A(His2A:CG33832)
ATP-dependent chromatin remodeling - Drosophila melanogaster (fruit fly)	FBgn0051618	Dmel_CG33808	histone H2A(His2A:CG33829)
ATP-dependent chromatin remodeling - Drosophila melanogaster (fruit fly)	FBgn0051618	Dmel_CG33808	histone H2A(His2A:CG33820)
ATP-dependent chromatin remodeling - Drosophila melanogaster (fruit fly)	FBgn0051618	Dmel_CG33808	histone H2A(His2A:CG33808)
ATP-dependent chromatin remodeling - Drosophila melanogaster (fruit fly)	FBgn0051618	Dmel_CG33808	histone H2A(His2A:CG33841)
ATP-dependent chromatin remodeling - Drosophila melanogaster (fruit fly)	FBgn0051618	Dmel_CG33808	histone H2A(His2A:CG33847)
ATP-dependent chromatin remodeling - Drosophila melanogaster (fruit fly)	FBgn0051618	Dmel_CG33808	histone H2A(His2A:CG33865)
ATP-dependent chromatin remodeling - Drosophila melanogaster (fruit fly)	FBgn0051618	Dmel_CG33808	histone H2A(His2A:CG33814)
ATP-dependent chromatin remodeling - Drosophila melanogaster (fruit fly)	FBgn0051618	Dmel_CG33808	histone H2A(His2A:CG33844)
ATP-dependent chromatin remodeling - Drosophila melanogaster (fruit fly)	FBgn0051618	Dmel_CG33808	histone H2A(His2A:CG33835)
ATP-dependent chromatin remodeling - Drosophila melanogaster (fruit fly)	FBgn0051618	Dmel_CG33808	histone H2A(His2A:CG33823)
ATP-dependent chromatin remodeling - Drosophila melanogaster (fruit fly)	FBgn0051618	Dmel_CG33808	histone H2A(His2A:CG33838)
ATP-dependent chromatin remodeling - Drosophila melanogaster (fruit fly)	FBgn0051618	Dmel_CG33808	histone H2A(His2A:CG31618)
ATP-dependent chromatin remodeling - Drosophila melanogaster (fruit fly)	FBgn0051618	Dmel_CG33844	histone H2A(His2A:CG33862)
ATP-dependent chromatin remodeling - Drosophila melanogaster (fruit fly)	FBgn0051618	Dmel_CG33844	histone H2A(His2A:CG33826)
ATP-dependent chromatin remodeling - Drosophila melanogaster (fruit fly)	FBgn0051618	Dmel_CG33844	histone H2A(His2A:CG33850)
ATP-dependent chromatin remodeling - Drosophila melanogaster (fruit fly)	FBgn0051618	Dmel_CG33844	histone H2A(His2A:CG33817)
ATP-dependent chromatin remodeling - Drosophila melanogaster (fruit fly)	FBgn0051618	Dmel_CG33844	histone H2A(His2A:CG33832)
ATP-dependent chromatin remodeling - Drosophila melanogaster (fruit fly)	FBgn0051618	Dmel_CG33844	histone H2A(His2A:CG33829)
ATP-dependent chromatin remodeling - Drosophila melanogaster (fruit fly)	FBgn0051618	Dmel_CG33844	histone H2A(His2A:CG33820)
ATP-dependent chromatin remodeling - Drosophila melanogaster (fruit fly)	FBgn0051618	Dmel_CG33844	histone H2A(His2A:CG33808)
ATP-dependent chromatin remodeling - Drosophila melanogaster (fruit fly)	FBgn0051618	Dmel_CG33844	histone H2A(His2A:CG33841)
ATP-dependent chromatin remodeling - Drosophila melanogaster (fruit fly)	FBgn0051618	Dmel_CG33844	histone H2A(His2A:CG33847)
ATP-dependent chromatin remodeling - Drosophila melanogaster (fruit fly)	FBgn0051618	Dmel_CG33844	histone H2A(His2A:CG33865)
ATP-dependent chromatin remodeling - Drosophila melanogaster (fruit fly)	FBgn0051618	Dmel_CG33844	histone H2A(His2A:CG33814)
ATP-dependent chromatin remodeling - Drosophila melanogaster (fruit fly)	FBgn0051618	Dmel_CG33844	histone H2A(His2A:CG33844)
ATP-dependent chromatin remodeling - Drosophila melanogaster (fruit fly)	FBgn0051618	Dmel_CG33844	histone H2A(His2A:CG33835)
ATP-dependent chromatin remodeling - Drosophila melanogaster (fruit fly)	FBgn0051618	Dmel_CG33844	histone H2A(His2A:CG33823)
ATP-dependent chromatin remodeling - Drosophila melanogaster (fruit fly)	FBgn0051618	Dmel_CG33844	histone H2A(His2A:CG33838)
ATP-dependent chromatin remodeling - Drosophila melanogaster (fruit fly)	FBgn0051618	Dmel_CG33844	histone H2A(His2A:CG31618)
ATP-dependent chromatin remodeling - Drosophila melanogaster (fruit fly)	FBgn0052831	Dmel_CG33695	uncharacterized protein(CG33695)
ATP-dependent chromatin remodeling - Drosophila melanogaster (fruit fly)	FBgn0053554	Dmel_CG33554	Nipped-A(Nipped-A)
ATP-dependent chromatin remodeling - Drosophila melanogaster (fruit fly)	FBgn0053808	Dmel_CG33835	histone H2A(His2A:CG33817)
ATP-dependent chromatin remodeling - Drosophila melanogaster (fruit fly)	FBgn0053808	Dmel_CG33835	histone H2A(His2A:CG33832)
ATP-dependent chromatin remodeling - Drosophila melanogaster (fruit fly)	FBgn0053808	Dmel_CG33835	histone H2A(His2A:CG31618)
ATP-dependent chromatin remodeling - Drosophila melanogaster (fruit fly)	FBgn0053808	Dmel_CG33835	histone H2A(His2A:CG33862)
ATP-dependent chromatin remodeling - Drosophila melanogaster (fruit fly)	FBgn0053808	Dmel_CG33835	histone H2A(His2A:CG33823)
ATP-dependent chromatin remodeling - Drosophila melanogaster (fruit fly)	FBgn0053808	Dmel_CG33835	histone H2A(His2A:CG33838)
ATP-dependent chromatin remodeling - Drosophila melanogaster (fruit fly)	FBgn0053808	Dmel_CG33835	histone H2A(His2A:CG33850)
ATP-dependent chromatin remodeling - Drosophila melanogaster (fruit fly)	FBgn0053808	Dmel_CG33835	histone H2A(His2A:CG33826)
ATP-dependent chromatin remodeling - Drosophila melanogaster (fruit fly)	FBgn0053808	Dmel_CG33835	histone H2A(His2A:CG33841)
ATP-dependent chromatin remodeling - Drosophila melanogaster (fruit fly)	FBgn0053808	Dmel_CG33835	histone H2A(His2A:CG33844)
ATP-dependent chromatin remodeling - Drosophila melanogaster (fruit fly)	FBgn0053808	Dmel_CG33835	histone H2A(His2A:CG33835)
ATP-dependent chromatin remodeling - Drosophila melanogaster (fruit fly)	FBgn0053808	Dmel_CG33835	histone H2A(His2A:CG33814)
ATP-dependent chromatin remodeling - Drosophila melanogaster (fruit fly)	FBgn0053808	Dmel_CG33835	histone H2A(His2A:CG33820)
ATP-dependent chromatin remodeling - Drosophila melanogaster (fruit fly)	FBgn0053808	Dmel_CG33835	histone H2A(His2A:CG33829)
ATP-dependent chromatin remodeling - Drosophila melanogaster (fruit fly)	FBgn0053808	Dmel_CG33835	histone H2A(His2A:CG33847)
ATP-dependent chromatin remodeling - Drosophila melanogaster (fruit fly)	FBgn0053808	Dmel_CG33835	histone H2A(His2A:CG33808)
ATP-dependent chromatin remodeling - Drosophila melanogaster (fruit fly)	FBgn0053808	Dmel_CG33835	histone H2A(His2A:CG33865)
ATP-dependent chromatin remodeling - Drosophila melanogaster (fruit fly)	FBgn0053808	Dmel_CG33832	histone H2A(His2A:CG33817)
ATP-dependent chromatin remodeling - Drosophila melanogaster (fruit fly)	FBgn0053808	Dmel_CG33832	histone H2A(His2A:CG33832)
ATP-dependent chromatin remodeling - Drosophila melanogaster (fruit fly)	FBgn0053808	Dmel_CG33832	histone H2A(His2A:CG31618)
ATP-dependent chromatin remodeling - Drosophila melanogaster (fruit fly)	FBgn0053808	Dmel_CG33832	histone H2A(His2A:CG33862)
ATP-dependent chromatin remodeling - Drosophila melanogaster (fruit fly)	FBgn0053808	Dmel_CG33832	histone H2A(His2A:CG33823)
ATP-dependent chromatin remodeling - Drosophila melanogaster (fruit fly)	FBgn0053808	Dmel_CG33832	histone H2A(His2A:CG33838)
ATP-dependent chromatin remodeling - Drosophila melanogaster (fruit fly)	FBgn0053808	Dmel_CG33832	histone H2A(His2A:CG33850)
ATP-dependent chromatin remodeling - Drosophila melanogaster (fruit fly)	FBgn0053808	Dmel_CG33832	histone H2A(His2A:CG33826)
ATP-dependent chromatin remodeling - Drosophila melanogaster (fruit fly)	FBgn0053808	Dmel_CG33832	histone H2A(His2A:CG33841)
ATP-dependent chromatin remodeling - Drosophila melanogaster (fruit fly)	FBgn0053808	Dmel_CG33832	histone H2A(His2A:CG33844)
ATP-dependent chromatin remodeling - Drosophila melanogaster (fruit fly)	FBgn0053808	Dmel_CG33832	histone H2A(His2A:CG33835)
ATP-dependent chromatin remodeling - Drosophila melanogaster (fruit fly)	FBgn0053808	Dmel_CG33832	histone H2A(His2A:CG33814)
ATP-dependent chromatin remodeling - Drosophila melanogaster (fruit fly)	FBgn0053808	Dmel_CG33832	histone H2A(His2A:CG33820)
ATP-dependent chromatin remodeling - Drosophila melanogaster (fruit fly)	FBgn0053808	Dmel_CG33832	histone H2A(His2A:CG33829)
ATP-dependent chromatin remodeling - Drosophila melanogaster (fruit fly)	FBgn0053808	Dmel_CG33832	histone H2A(His2A:CG33847)
ATP-dependent chromatin remodeling - Drosophila melanogaster (fruit fly)	FBgn0053808	Dmel_CG33832	histone H2A(His2A:CG33808)
ATP-dependent chromatin remodeling - Drosophila melanogaster (fruit fly)	FBgn0053808	Dmel_CG33832	histone H2A(His2A:CG33865)
ATP-dependent chromatin remodeling - Drosophila melanogaster (fruit fly)	FBgn0053808	Dmel_CG33847	histone H2A(His2A:CG33817)
ATP-dependent chromatin remodeling - Drosophila melanogaster (fruit fly)	FBgn0053808	Dmel_CG33847	histone H2A(His2A:CG33832)
ATP-dependent chromatin remodeling - Drosophila melanogaster (fruit fly)	FBgn0053808	Dmel_CG33847	histone H2A(His2A:CG31618)
ATP-dependent chromatin remodeling - Drosophila melanogaster (fruit fly)	FBgn0053808	Dmel_CG33847	histone H2A(His2A:CG33862)
ATP-dependent chromatin remodeling - Drosophila melanogaster (fruit fly)	FBgn0053808	Dmel_CG33847	histone H2A(His2A:CG33823)
ATP-dependent chromatin remodeling - Drosophila melanogaster (fruit fly)	FBgn0053808	Dmel_CG33847	histone H2A(His2A:CG33838)
ATP-dependent chromatin remodeling - Drosophila melanogaster (fruit fly)	FBgn0053808	Dmel_CG33847	histone H2A(His2A:CG33850)
ATP-dependent chromatin remodeling - Drosophila melanogaster (fruit fly)	FBgn0053808	Dmel_CG33847	histone H2A(His2A:CG33826)
ATP-dependent chromatin remodeling - Drosophila melanogaster (fruit fly)	FBgn0053808	Dmel_CG33847	histone H2A(His2A:CG33841)
ATP-dependent chromatin remodeling - Drosophila melanogaster (fruit fly)	FBgn0053808	Dmel_CG33847	histone H2A(His2A:CG33844)
ATP-dependent chromatin remodeling - Drosophila melanogaster (fruit fly)	FBgn0053808	Dmel_CG33847	histone H2A(His2A:CG33835)
ATP-dependent chromatin remodeling - Drosophila melanogaster (fruit fly)	FBgn0053808	Dmel_CG33847	histone H2A(His2A:CG33814)
ATP-dependent chromatin remodeling - Drosophila melanogaster (fruit fly)	FBgn0053808	Dmel_CG33847	histone H2A(His2A:CG33820)
ATP-dependent chromatin remodeling - Drosophila melanogaster (fruit fly)	FBgn0053808	Dmel_CG33847	histone H2A(His2A:CG33829)
ATP-dependent chromatin remodeling - Drosophila melanogaster (fruit fly)	FBgn0053808	Dmel_CG33847	histone H2A(His2A:CG33847)
ATP-dependent chromatin remodeling - Drosophila melanogaster (fruit fly)	FBgn0053808	Dmel_CG33847	histone H2A(His2A:CG33808)
ATP-dependent chromatin remodeling - Drosophila melanogaster (fruit fly)	FBgn0053808	Dmel_CG33847	histone H2A(His2A:CG33865)
ATP-dependent chromatin remodeling - Drosophila melanogaster (fruit fly)	FBgn0053808	Dmel_CG33838	histone H2A(His2A:CG33817)
ATP-dependent chromatin remodeling - Drosophila melanogaster (fruit fly)	FBgn0053808	Dmel_CG33838	histone H2A(His2A:CG33832)
ATP-dependent chromatin remodeling - Drosophila melanogaster (fruit fly)	FBgn0053808	Dmel_CG33838	histone H2A(His2A:CG31618)
ATP-dependent chromatin remodeling - Drosophila melanogaster (fruit fly)	FBgn0053808	Dmel_CG33838	histone H2A(His2A:CG33862)
ATP-dependent chromatin remodeling - Drosophila melanogaster (fruit fly)	FBgn0053808	Dmel_CG33838	histone H2A(His2A:CG33823)
ATP-dependent chromatin remodeling - Drosophila melanogaster (fruit fly)	FBgn0053808	Dmel_CG33838	histone H2A(His2A:CG33838)
ATP-dependent chromatin remodeling - Drosophila melanogaster (fruit fly)	FBgn0053808	Dmel_CG33838	histone H2A(His2A:CG33850)
ATP-dependent chromatin remodeling - Drosophila melanogaster (fruit fly)	FBgn0053808	Dmel_CG33838	histone H2A(His2A:CG33826)
ATP-dependent chromatin remodeling - Drosophila melanogaster (fruit fly)	FBgn0053808	Dmel_CG33838	histone H2A(His2A:CG33841)
ATP-dependent chromatin remodeling - Drosophila melanogaster (fruit fly)	FBgn0053808	Dmel_CG33838	histone H2A(His2A:CG33844)
ATP-dependent chromatin remodeling - Drosophila melanogaster (fruit fly)	FBgn0053808	Dmel_CG33838	histone H2A(His2A:CG33835)
ATP-dependent chromatin remodeling - Drosophila melanogaster (fruit fly)	FBgn0053808	Dmel_CG33838	histone H2A(His2A:CG33814)
ATP-dependent chromatin remodeling - Drosophila melanogaster (fruit fly)	FBgn0053808	Dmel_CG33838	histone H2A(His2A:CG33820)
ATP-dependent chromatin remodeling - Drosophila melanogaster (fruit fly)	FBgn0053808	Dmel_CG33838	histone H2A(His2A:CG33829)
ATP-dependent chromatin remodeling - Drosophila melanogaster (fruit fly)	FBgn0053808	Dmel_CG33838	histone H2A(His2A:CG33847)
ATP-dependent chromatin remodeling - Drosophila melanogaster (fruit fly)	FBgn0053808	Dmel_CG33838	histone H2A(His2A:CG33808)
ATP-dependent chromatin remodeling - Drosophila melanogaster (fruit fly)	FBgn0053808	Dmel_CG33838	histone H2A(His2A:CG33865)
ATP-dependent chromatin remodeling - Drosophila melanogaster (fruit fly)	FBgn0053808	Dmel_CG33841	histone H2A(His2A:CG33817)
ATP-dependent chromatin remodeling - Drosophila melanogaster (fruit fly)	FBgn0053808	Dmel_CG33841	histone H2A(His2A:CG33832)
ATP-dependent chromatin remodeling - Drosophila melanogaster (fruit fly)	FBgn0053808	Dmel_CG33841	histone H2A(His2A:CG31618)
ATP-dependent chromatin remodeling - Drosophila melanogaster (fruit fly)	FBgn0053808	Dmel_CG33841	histone H2A(His2A:CG33862)
ATP-dependent chromatin remodeling - Drosophila melanogaster (fruit fly)	FBgn0053808	Dmel_CG33841	histone H2A(His2A:CG33823)
ATP-dependent chromatin remodeling - Drosophila melanogaster (fruit fly)	FBgn0053808	Dmel_CG33841	histone H2A(His2A:CG33838)
ATP-dependent chromatin remodeling - Drosophila melanogaster (fruit fly)	FBgn0053808	Dmel_CG33841	histone H2A(His2A:CG33850)
ATP-dependent chromatin remodeling - Drosophila melanogaster (fruit fly)	FBgn0053808	Dmel_CG33841	histone H2A(His2A:CG33826)
ATP-dependent chromatin remodeling - Drosophila melanogaster (fruit fly)	FBgn0053808	Dmel_CG33841	histone H2A(His2A:CG33841)
ATP-dependent chromatin remodeling - Drosophila melanogaster (fruit fly)	FBgn0053808	Dmel_CG33841	histone H2A(His2A:CG33844)
ATP-dependent chromatin remodeling - Drosophila melanogaster (fruit fly)	FBgn0053808	Dmel_CG33841	histone H2A(His2A:CG33835)
ATP-dependent chromatin remodeling - Drosophila melanogaster (fruit fly)	FBgn0053808	Dmel_CG33841	histone H2A(His2A:CG33814)
ATP-dependent chromatin remodeling - Drosophila melanogaster (fruit fly)	FBgn0053808	Dmel_CG33841	histone H2A(His2A:CG33820)
ATP-dependent chromatin remodeling - Drosophila melanogaster (fruit fly)	FBgn0053808	Dmel_CG33841	histone H2A(His2A:CG33829)
ATP-dependent chromatin remodeling - Drosophila melanogaster (fruit fly)	FBgn0053808	Dmel_CG33841	histone H2A(His2A:CG33847)
ATP-dependent chromatin remodeling - Drosophila melanogaster (fruit fly)	FBgn0053808	Dmel_CG33841	histone H2A(His2A:CG33808)
ATP-dependent chromatin remodeling - Drosophila melanogaster (fruit fly)	FBgn0053808	Dmel_CG33841	histone H2A(His2A:CG33865)
ATP-dependent chromatin remodeling - Drosophila melanogaster (fruit fly)	FBgn0053808	Dmel_CG31618	histone H2A(His2A:CG33817)
ATP-dependent chromatin remodeling - Drosophila melanogaster (fruit fly)	FBgn0053808	Dmel_CG31618	histone H2A(His2A:CG33832)
ATP-dependent chromatin remodeling - Drosophila melanogaster (fruit fly)	FBgn0053808	Dmel_CG31618	histone H2A(His2A:CG31618)
ATP-dependent chromatin remodeling - Drosophila melanogaster (fruit fly)	FBgn0053808	Dmel_CG31618	histone H2A(His2A:CG33862)
ATP-dependent chromatin remodeling - Drosophila melanogaster (fruit fly)	FBgn0053808	Dmel_CG31618	histone H2A(His2A:CG33823)
ATP-dependent chromatin remodeling - Drosophila melanogaster (fruit fly)	FBgn0053808	Dmel_CG31618	histone H2A(His2A:CG33838)
ATP-dependent chromatin remodeling - Drosophila melanogaster (fruit fly)	FBgn0053808	Dmel_CG31618	histone H2A(His2A:CG33850)
ATP-dependent chromatin remodeling - Drosophila melanogaster (fruit fly)	FBgn0053808	Dmel_CG31618	histone H2A(His2A:CG33826)
ATP-dependent chromatin remodeling - Drosophila melanogaster (fruit fly)	FBgn0053808	Dmel_CG31618	histone H2A(His2A:CG33841)
ATP-dependent chromatin remodeling - Drosophila melanogaster (fruit fly)	FBgn0053808	Dmel_CG31618	histone H2A(His2A:CG33844)
ATP-dependent chromatin remodeling - Drosophila melanogaster (fruit fly)	FBgn0053808	Dmel_CG31618	histone H2A(His2A:CG33835)
ATP-dependent chromatin remodeling - Drosophila melanogaster (fruit fly)	FBgn0053808	Dmel_CG31618	histone H2A(His2A:CG33814)
ATP-dependent chromatin remodeling - Drosophila melanogaster (fruit fly)	FBgn0053808	Dmel_CG31618	histone H2A(His2A:CG33820)
ATP-dependent chromatin remodeling - Drosophila melanogaster (fruit fly)	FBgn0053808	Dmel_CG31618	histone H2A(His2A:CG33829)
ATP-dependent chromatin remodeling - Drosophila melanogaster (fruit fly)	FBgn0053808	Dmel_CG31618	histone H2A(His2A:CG33847)
ATP-dependent chromatin remodeling - Drosophila melanogaster (fruit fly)	FBgn0053808	Dmel_CG31618	histone H2A(His2A:CG33808)
ATP-dependent chromatin remodeling - Drosophila melanogaster (fruit fly)	FBgn0053808	Dmel_CG31618	histone H2A(His2A:CG33865)
ATP-dependent chromatin remodeling - Drosophila melanogaster (fruit fly)	FBgn0053808	Dmel_CG33820	histone H2A(His2A:CG33817)
ATP-dependent chromatin remodeling - Drosophila melanogaster (fruit fly)	FBgn0053808	Dmel_CG33820	histone H2A(His2A:CG33832)
ATP-dependent chromatin remodeling - Drosophila melanogaster (fruit fly)	FBgn0053808	Dmel_CG33820	histone H2A(His2A:CG31618)
ATP-dependent chromatin remodeling - Drosophila melanogaster (fruit fly)	FBgn0053808	Dmel_CG33820	histone H2A(His2A:CG33862)
ATP-dependent chromatin remodeling - Drosophila melanogaster (fruit fly)	FBgn0053808	Dmel_CG33820	histone H2A(His2A:CG33823)
ATP-dependent chromatin remodeling - Drosophila melanogaster (fruit fly)	FBgn0053808	Dmel_CG33820	histone H2A(His2A:CG33838)
ATP-dependent chromatin remodeling - Drosophila melanogaster (fruit fly)	FBgn0053808	Dmel_CG33820	histone H2A(His2A:CG33850)
ATP-dependent chromatin remodeling - Drosophila melanogaster (fruit fly)	FBgn0053808	Dmel_CG33820	histone H2A(His2A:CG33826)
ATP-dependent chromatin remodeling - Drosophila melanogaster (fruit fly)	FBgn0053808	Dmel_CG33820	histone H2A(His2A:CG33841)
ATP-dependent chromatin remodeling - Drosophila melanogaster (fruit fly)	FBgn0053808	Dmel_CG33820	histone H2A(His2A:CG33844)
ATP-dependent chromatin remodeling - Drosophila melanogaster (fruit fly)	FBgn0053808	Dmel_CG33820	histone H2A(His2A:CG33835)
ATP-dependent chromatin remodeling - Drosophila melanogaster (fruit fly)	FBgn0053808	Dmel_CG33820	histone H2A(His2A:CG33814)
ATP-dependent chromatin remodeling - Drosophila melanogaster (fruit fly)	FBgn0053808	Dmel_CG33820	histone H2A(His2A:CG33820)
ATP-dependent chromatin remodeling - Drosophila melanogaster (fruit fly)	FBgn0053808	Dmel_CG33820	histone H2A(His2A:CG33829)
ATP-dependent chromatin remodeling - Drosophila melanogaster (fruit fly)	FBgn0053808	Dmel_CG33820	histone H2A(His2A:CG33847)
ATP-dependent chromatin remodeling - Drosophila melanogaster (fruit fly)	FBgn0053808	Dmel_CG33820	histone H2A(His2A:CG33808)
ATP-dependent chromatin remodeling - Drosophila melanogaster (fruit fly)	FBgn0053808	Dmel_CG33820	histone H2A(His2A:CG33865)
ATP-dependent chromatin remodeling - Drosophila melanogaster (fruit fly)	FBgn0053808	Dmel_CG33844	histone H2A(His2A:CG33817)
ATP-dependent chromatin remodeling - Drosophila melanogaster (fruit fly)	FBgn0053808	Dmel_CG33844	histone H2A(His2A:CG33832)
ATP-dependent chromatin remodeling - Drosophila melanogaster (fruit fly)	FBgn0053808	Dmel_CG33844	histone H2A(His2A:CG31618)
ATP-dependent chromatin remodeling - Drosophila melanogaster (fruit fly)	FBgn0053808	Dmel_CG33844	histone H2A(His2A:CG33862)
ATP-dependent chromatin remodeling - Drosophila melanogaster (fruit fly)	FBgn0053808	Dmel_CG33844	histone H2A(His2A:CG33823)
ATP-dependent chromatin remodeling - Drosophila melanogaster (fruit fly)	FBgn0053808	Dmel_CG33844	histone H2A(His2A:CG33838)
ATP-dependent chromatin remodeling - Drosophila melanogaster (fruit fly)	FBgn0053808	Dmel_CG33844	histone H2A(His2A:CG33850)
ATP-dependent chromatin remodeling - Drosophila melanogaster (fruit fly)	FBgn0053808	Dmel_CG33844	histone H2A(His2A:CG33826)
ATP-dependent chromatin remodeling - Drosophila melanogaster (fruit fly)	FBgn0053808	Dmel_CG33844	histone H2A(His2A:CG33841)
ATP-dependent chromatin remodeling - Drosophila melanogaster (fruit fly)	FBgn0053808	Dmel_CG33844	histone H2A(His2A:CG33844)
ATP-dependent chromatin remodeling - Drosophila melanogaster (fruit fly)	FBgn0053808	Dmel_CG33844	histone H2A(His2A:CG33835)
ATP-dependent chromatin remodeling - Drosophila melanogaster (fruit fly)	FBgn0053808	Dmel_CG33844	histone H2A(His2A:CG33814)
ATP-dependent chromatin remodeling - Drosophila melanogaster (fruit fly)	FBgn0053808	Dmel_CG33844	histone H2A(His2A:CG33820)
ATP-dependent chromatin remodeling - Drosophila melanogaster (fruit fly)	FBgn0053808	Dmel_CG33844	histone H2A(His2A:CG33829)
ATP-dependent chromatin remodeling - Drosophila melanogaster (fruit fly)	FBgn0053808	Dmel_CG33844	histone H2A(His2A:CG33847)
ATP-dependent chromatin remodeling - Drosophila melanogaster (fruit fly)	FBgn0053808	Dmel_CG33844	histone H2A(His2A:CG33808)
ATP-dependent chromatin remodeling - Drosophila melanogaster (fruit fly)	FBgn0053808	Dmel_CG33844	histone H2A(His2A:CG33865)
ATP-dependent chromatin remodeling - Drosophila melanogaster (fruit fly)	FBgn0053808	Dmel_CG33862	histone H2A(His2A:CG33817)
ATP-dependent chromatin remodeling - Drosophila melanogaster (fruit fly)	FBgn0053808	Dmel_CG33862	histone H2A(His2A:CG33832)
ATP-dependent chromatin remodeling - Drosophila melanogaster (fruit fly)	FBgn0053808	Dmel_CG33862	histone H2A(His2A:CG31618)
ATP-dependent chromatin remodeling - Drosophila melanogaster (fruit fly)	FBgn0053808	Dmel_CG33862	histone H2A(His2A:CG33862)
ATP-dependent chromatin remodeling - Drosophila melanogaster (fruit fly)	FBgn0053808	Dmel_CG33862	histone H2A(His2A:CG33823)
ATP-dependent chromatin remodeling - Drosophila melanogaster (fruit fly)	FBgn0053808	Dmel_CG33862	histone H2A(His2A:CG33838)
ATP-dependent chromatin remodeling - Drosophila melanogaster (fruit fly)	FBgn0053808	Dmel_CG33862	histone H2A(His2A:CG33850)
ATP-dependent chromatin remodeling - Drosophila melanogaster (fruit fly)	FBgn0053808	Dmel_CG33862	histone H2A(His2A:CG33826)
ATP-dependent chromatin remodeling - Drosophila melanogaster (fruit fly)	FBgn0053808	Dmel_CG33862	histone H2A(His2A:CG33841)
ATP-dependent chromatin remodeling - Drosophila melanogaster (fruit fly)	FBgn0053808	Dmel_CG33862	histone H2A(His2A:CG33844)
ATP-dependent chromatin remodeling - Drosophila melanogaster (fruit fly)	FBgn0053808	Dmel_CG33862	histone H2A(His2A:CG33835)
ATP-dependent chromatin remodeling - Drosophila melanogaster (fruit fly)	FBgn0053808	Dmel_CG33862	histone H2A(His2A:CG33814)
ATP-dependent chromatin remodeling - Drosophila melanogaster (fruit fly)	FBgn0053808	Dmel_CG33862	histone H2A(His2A:CG33820)
ATP-dependent chromatin remodeling - Drosophila melanogaster (fruit fly)	FBgn0053808	Dmel_CG33862	histone H2A(His2A:CG33829)
ATP-dependent chromatin remodeling - Drosophila melanogaster (fruit fly)	FBgn0053808	Dmel_CG33862	histone H2A(His2A:CG33847)
ATP-dependent chromatin remodeling - Drosophila melanogaster (fruit fly)	FBgn0053808	Dmel_CG33862	histone H2A(His2A:CG33808)
ATP-dependent chromatin remodeling - Drosophila melanogaster (fruit fly)	FBgn0053808	Dmel_CG33862	histone H2A(His2A:CG33865)
ATP-dependent chromatin remodeling - Drosophila melanogaster (fruit fly)	FBgn0053808	Dmel_CG33817	histone H2A(His2A:CG33817)
ATP-dependent chromatin remodeling - Drosophila melanogaster (fruit fly)	FBgn0053808	Dmel_CG33817	histone H2A(His2A:CG33832)
ATP-dependent chromatin remodeling - Drosophila melanogaster (fruit fly)	FBgn0053808	Dmel_CG33817	histone H2A(His2A:CG31618)
ATP-dependent chromatin remodeling - Drosophila melanogaster (fruit fly)	FBgn0053808	Dmel_CG33817	histone H2A(His2A:CG33862)
ATP-dependent chromatin remodeling - Drosophila melanogaster (fruit fly)	FBgn0053808	Dmel_CG33817	histone H2A(His2A:CG33823)
ATP-dependent chromatin remodeling - Drosophila melanogaster (fruit fly)	FBgn0053808	Dmel_CG33817	histone H2A(His2A:CG33838)
ATP-dependent chromatin remodeling - Drosophila melanogaster (fruit fly)	FBgn0053808	Dmel_CG33817	histone H2A(His2A:CG33850)
ATP-dependent chromatin remodeling - Drosophila melanogaster (fruit fly)	FBgn0053808	Dmel_CG33817	histone H2A(His2A:CG33826)
ATP-dependent chromatin remodeling - Drosophila melanogaster (fruit fly)	FBgn0053808	Dmel_CG33817	histone H2A(His2A:CG33841)
ATP-dependent chromatin remodeling - Drosophila melanogaster (fruit fly)	FBgn0053808	Dmel_CG33817	histone H2A(His2A:CG33844)
ATP-dependent chromatin remodeling - Drosophila melanogaster (fruit fly)	FBgn0053808	Dmel_CG33817	histone H2A(His2A:CG33835)
ATP-dependent chromatin remodeling - Drosophila melanogaster (fruit fly)	FBgn0053808	Dmel_CG33817	histone H2A(His2A:CG33814)
ATP-dependent chromatin remodeling - Drosophila melanogaster (fruit fly)	FBgn0053808	Dmel_CG33817	histone H2A(His2A:CG33820)
ATP-dependent chromatin remodeling - Drosophila melanogaster (fruit fly)	FBgn0053808	Dmel_CG33817	histone H2A(His2A:CG33829)
ATP-dependent chromatin remodeling - Drosophila melanogaster (fruit fly)	FBgn0053808	Dmel_CG33817	histone H2A(His2A:CG33847)
ATP-dependent chromatin remodeling - Drosophila melanogaster (fruit fly)	FBgn0053808	Dmel_CG33817	histone H2A(His2A:CG33808)
ATP-dependent chromatin remodeling - Drosophila melanogaster (fruit fly)	FBgn0053808	Dmel_CG33817	histone H2A(His2A:CG33865)
ATP-dependent chromatin remodeling - Drosophila melanogaster (fruit fly)	FBgn0053808	Dmel_CG33829	histone H2A(His2A:CG33817)
ATP-dependent chromatin remodeling - Drosophila melanogaster (fruit fly)	FBgn0053808	Dmel_CG33829	histone H2A(His2A:CG33832)
ATP-dependent chromatin remodeling - Drosophila melanogaster (fruit fly)	FBgn0053808	Dmel_CG33829	histone H2A(His2A:CG31618)
ATP-dependent chromatin remodeling - Drosophila melanogaster (fruit fly)	FBgn0053808	Dmel_CG33829	histone H2A(His2A:CG33862)
ATP-dependent chromatin remodeling - Drosophila melanogaster (fruit fly)	FBgn0053808	Dmel_CG33829	histone H2A(His2A:CG33823)
ATP-dependent chromatin remodeling - Drosophila melanogaster (fruit fly)	FBgn0053808	Dmel_CG33829	histone H2A(His2A:CG33838)
ATP-dependent chromatin remodeling - Drosophila melanogaster (fruit fly)	FBgn0053808	Dmel_CG33829	histone H2A(His2A:CG33850)
ATP-dependent chromatin remodeling - Drosophila melanogaster (fruit fly)	FBgn0053808	Dmel_CG33829	histone H2A(His2A:CG33826)
ATP-dependent chromatin remodeling - Drosophila melanogaster (fruit fly)	FBgn0053808	Dmel_CG33829	histone H2A(His2A:CG33841)
ATP-dependent chromatin remodeling - Drosophila melanogaster (fruit fly)	FBgn0053808	Dmel_CG33829	histone H2A(His2A:CG33844)
ATP-dependent chromatin remodeling - Drosophila melanogaster (fruit fly)	FBgn0053808	Dmel_CG33829	histone H2A(His2A:CG33835)
ATP-dependent chromatin remodeling - Drosophila melanogaster (fruit fly)	FBgn0053808	Dmel_CG33829	histone H2A(His2A:CG33814)
ATP-dependent chromatin remodeling - Drosophila melanogaster (fruit fly)	FBgn0053808	Dmel_CG33829	histone H2A(His2A:CG33820)
ATP-dependent chromatin remodeling - Drosophila melanogaster (fruit fly)	FBgn0053808	Dmel_CG33829	histone H2A(His2A:CG33829)
ATP-dependent chromatin remodeling - Drosophila melanogaster (fruit fly)	FBgn0053808	Dmel_CG33829	histone H2A(His2A:CG33847)
ATP-dependent chromatin remodeling - Drosophila melanogaster (fruit fly)	FBgn0053808	Dmel_CG33829	histone H2A(His2A:CG33808)
ATP-dependent chromatin remodeling - Drosophila melanogaster (fruit fly)	FBgn0053808	Dmel_CG33829	histone H2A(His2A:CG33865)
ATP-dependent chromatin remodeling - Drosophila melanogaster (fruit fly)	FBgn0053808	Dmel_CG33826	histone H2A(His2A:CG33817)
ATP-dependent chromatin remodeling - Drosophila melanogaster (fruit fly)	FBgn0053808	Dmel_CG33826	histone H2A(His2A:CG33832)
ATP-dependent chromatin remodeling - Drosophila melanogaster (fruit fly)	FBgn0053808	Dmel_CG33826	histone H2A(His2A:CG31618)
ATP-dependent chromatin remodeling - Drosophila melanogaster (fruit fly)	FBgn0053808	Dmel_CG33826	histone H2A(His2A:CG33862)
ATP-dependent chromatin remodeling - Drosophila melanogaster (fruit fly)	FBgn0053808	Dmel_CG33826	histone H2A(His2A:CG33823)
ATP-dependent chromatin remodeling - Drosophila melanogaster (fruit fly)	FBgn0053808	Dmel_CG33826	histone H2A(His2A:CG33838)
ATP-dependent chromatin remodeling - Drosophila melanogaster (fruit fly)	FBgn0053808	Dmel_CG33826	histone H2A(His2A:CG33850)
ATP-dependent chromatin remodeling - Drosophila melanogaster (fruit fly)	FBgn0053808	Dmel_CG33826	histone H2A(His2A:CG33826)
ATP-dependent chromatin remodeling - Drosophila melanogaster (fruit fly)	FBgn0053808	Dmel_CG33826	histone H2A(His2A:CG33841)
ATP-dependent chromatin remodeling - Drosophila melanogaster (fruit fly)	FBgn0053808	Dmel_CG33826	histone H2A(His2A:CG33844)
ATP-dependent chromatin remodeling - Drosophila melanogaster (fruit fly)	FBgn0053808	Dmel_CG33826	histone H2A(His2A:CG33835)
ATP-dependent chromatin remodeling - Drosophila melanogaster (fruit fly)	FBgn0053808	Dmel_CG33826	histone H2A(His2A:CG33814)
ATP-dependent chromatin remodeling - Drosophila melanogaster (fruit fly)	FBgn0053808	Dmel_CG33826	histone H2A(His2A:CG33820)
ATP-dependent chromatin remodeling - Drosophila melanogaster (fruit fly)	FBgn0053808	Dmel_CG33826	histone H2A(His2A:CG33829)
ATP-dependent chromatin remodeling - Drosophila melanogaster (fruit fly)	FBgn0053808	Dmel_CG33826	histone H2A(His2A:CG33847)
ATP-dependent chromatin remodeling - Drosophila melanogaster (fruit fly)	FBgn0053808	Dmel_CG33826	histone H2A(His2A:CG33808)
ATP-dependent chromatin remodeling - Drosophila melanogaster (fruit fly)	FBgn0053808	Dmel_CG33826	histone H2A(His2A:CG33865)
ATP-dependent chromatin remodeling - Drosophila melanogaster (fruit fly)	FBgn0053808	Dmel_CG33808	histone H2A(His2A:CG33817)
ATP-dependent chromatin remodeling - Drosophila melanogaster (fruit fly)	FBgn0053808	Dmel_CG33808	histone H2A(His2A:CG33832)
ATP-dependent chromatin remodeling - Drosophila melanogaster (fruit fly)	FBgn0053808	Dmel_CG33808	histone H2A(His2A:CG31618)
ATP-dependent chromatin remodeling - Drosophila melanogaster (fruit fly)	FBgn0053808	Dmel_CG33808	histone H2A(His2A:CG33862)
ATP-dependent chromatin remodeling - Drosophila melanogaster (fruit fly)	FBgn0053808	Dmel_CG33808	histone H2A(His2A:CG33823)
ATP-dependent chromatin remodeling - Drosophila melanogaster (fruit fly)	FBgn0053808	Dmel_CG33808	histone H2A(His2A:CG33838)
ATP-dependent chromatin remodeling - Drosophila melanogaster (fruit fly)	FBgn0053808	Dmel_CG33808	histone H2A(His2A:CG33850)
ATP-dependent chromatin remodeling - Drosophila melanogaster (fruit fly)	FBgn0053808	Dmel_CG33808	histone H2A(His2A:CG33826)
ATP-dependent chromatin remodeling - Drosophila melanogaster (fruit fly)	FBgn0053808	Dmel_CG33808	histone H2A(His2A:CG33841)
ATP-dependent chromatin remodeling - Drosophila melanogaster (fruit fly)	FBgn0053808	Dmel_CG33808	histone H2A(His2A:CG33844)
ATP-dependent chromatin remodeling - Drosophila melanogaster (fruit fly)	FBgn0053808	Dmel_CG33808	histone H2A(His2A:CG33835)
ATP-dependent chromatin remodeling - Drosophila melanogaster (fruit fly)	FBgn0053808	Dmel_CG33808	histone H2A(His2A:CG33814)
ATP-dependent chromatin remodeling - Drosophila melanogaster (fruit fly)	FBgn0053808	Dmel_CG33808	histone H2A(His2A:CG33820)
ATP-dependent chromatin remodeling - Drosophila melanogaster (fruit fly)	FBgn0053808	Dmel_CG33808	histone H2A(His2A:CG33829)
ATP-dependent chromatin remodeling - Drosophila melanogaster (fruit fly)	FBgn0053808	Dmel_CG33808	histone H2A(His2A:CG33847)
ATP-dependent chromatin remodeling - Drosophila melanogaster (fruit fly)	FBgn0053808	Dmel_CG33808	histone H2A(His2A:CG33808)
ATP-dependent chromatin remodeling - Drosophila melanogaster (fruit fly)	FBgn0053808	Dmel_CG33808	histone H2A(His2A:CG33865)
[truncated: 11,383 more rows]
