# Supplementary material for: Limited impact of the siRNA pathway on transposable element expression in Aedes aegypti
Source: BMC Biol. 2025 May 13;23:130. doi: 10.1186/s12915-025-02225-8 (PMC12076837; doi:10.1186/s12915-025-02225-8)
Supplement: Supplementary file 20 — Additional file 20: Table S4 – Accession numbers and rudimentary metadata for re-analyzed datasets. NCBI [31, 33, 37] and EBI [17] accession numbers, sample names, and sequencing strategies for the re-analyzed data from Ae. aegypti and D. melanogaster Dcr2 or D. melanogaster double Dcr2 + Piwi mutants. [file 12915_2025_2225_MOESM20_ESM.xlsx]

## Sheet: Roy 2020 PNAS
Accession	Condition	Tissue	Infection	Replicate	Strategy
SRR9039468	dcr2	carcass	mock	rep1	2x100
SRR9039469	dcr2	carcass	mock	rep2	2x100
SRR9039474	w1118	carcass	mock	rep1	2x100
SRR9039475	w1118	carcass	mock	rep2	2x100
SRR9039479	w1118	ovaries	mock	rep1	2x100
SRR9039480	dcr2	ovaries	mock	rep2	2x100
SRR9039481	w1118	ovaries	mock	rep2	2x100
SRR9039483	dcr2	ovaries	mock	rep1	2x100

## Sheet: Beek 2018 RNA
run_accession	updated_name	sample_title	Name	Tissue	Strategy
ERR2321517	ERR2321517_R1	wm4 dcr2L811Fsx/dcr2R416X head RNA 2013	dicer2-/-_R1	Head	2x100
ERR2321518	ERR2321517_R2	wm4 dcr2L811Fsx/dcr2R416X head RNA 2013	dicer2-/-_R2	Head	2x100
ERR2321501	ERR2321501_R1	wm4 head RNA 2013	WT_R1	Head	2x100
ERR2321502	ERR2321501_R2	wm4 head RNA 2013	WT_R2	Head	2x100
ERR2321520	ERR2321520	wm4 piwi2, dicer-2R416X/piwi3, dicer-2L811Fsx head RNA 2014	DKO_1	Head	1x50
ERR2321499	ERR2321499	wm4 head RNA 2014	WT_1	Head	1x50
ERR2321519	ERR2321519	wm4 piwi2, dicer-2R416X/piwi3, dicer-2L811Fsx head RNA 2014	DKO_2	Head	1x50
ERR2321500	ERR2321500	wm4 head RNA 2014	WT_2	Head	1x50
ERR2321515	ERR2321515	wm4 dcr2L811Fsx/dcr2R416X head RNA 2014	dicer2-/-_1	Head	1x50
ERR2321516	ERR2321516	wm4 dcr2L811Fsx/dcr2R416X head RNA 2014	dicer2-/-_2	Head	1x50

## Sheet: Samuel 2023 PNAS
run_accession	Genotype	Replicate	Name	Tissue	Treatment	Strategy
SRR13423662	Dcr2 +/+	Rep1	DcrWT_DENV2_R1	Whole mosquito	injected with DENV2 (48h)	miRNA-seq
SRR13423663	Dcr2 -/-	Rep 3	DcrNull_DENV2_R3	Whole mosquito	injected with DENV2 (48h)	miRNA-seq
SRR13423664	Dcr2 -/-	Rep2	DcrNull_DENV2_R2	Whole mosquito	injected with DENV2 (48h)	miRNA-seq
SRR13423665	Dcr2 -/-	Rep1	DcrNull_DENV2_R1	Whole mosquito	injected with DENV2 (48h)	miRNA-seq
SRR13423666	Dcr2 +/+	Rep 3	DcrWT_SINV_R3	Whole mosquito	injected with SINV (96h)	miRNA-seq
SRR13423667	Dcr2 +/+	Rep2	DcrWT_SINV_R2	Whole mosquito	injected with SINV (96h)	miRNA-seq
SRR13423668	Dcr2 +/+	Rep1	DcrWT_SINV_R1	Whole mosquito	injected with SINV (96h)	miRNA-seq
SRR13423669	Dcr2 +/+	Rep 3	DcrWT_YFV_R3	Whole mosquito	injected with YFV Asibi (96h)	miRNA-seq
SRR13423670	Dcr2 +/+	Rep2	DcrWT_YFV_R2	Whole mosquito	injected with YFV Asibi (96h)	miRNA-seq
SRR13423671	Dcr2 +/+	Rep1	DcrWT_YFV_R1	Whole mosquito	injected with YFV Asibi (96h)	miRNA-seq
SRR13423672	Dcr2 -/-	Rep 3	DcrNull_YFV_R3	Whole mosquito	injected with YFV Asibi (96h)	miRNA-seq
SRR13423673	Dcr2 -/-	Rep 3	DcrNull_SINV_R3	Whole mosquito	injected with SINV (96h)	miRNA-seq
SRR13423674	Dcr2 -/-	Rep2	DcrNull_YFV_R2	Whole mosquito	injected with YFV Asibi (96h)	miRNA-seq
SRR13423675	Dcr2 -/-	Rep1	DcrNull_YFV_R1	Whole mosquito	injected with YFV Asibi (96h)	miRNA-seq
SRR13423676	Dcr2 +/+	Rep 3	DcrWT_DENV4_R3	Whole mosquito	injected with DENV4 (48h)	miRNA-seq
SRR13423677	Dcr2 +/+	Rep2	DcrWT_DENV4_R2	Whole mosquito	injected with DENV4 (48h)	miRNA-seq
SRR13423678	Dcr2 +/+	Rep1	DcrWT_DENV4_R1	Whole mosquito	injected with DENV4 (48h)	miRNA-seq
SRR13423679	Dcr2 -/-	Rep 3	DcrNull_DENV4_R3	Whole mosquito	injected with DENV4 (48h)	miRNA-seq
SRR13423680	Dcr2 -/-	Rep2	DcrNull_DENV4_R2	Whole mosquito	injected with DENV4 (48h)	miRNA-seq
SRR13423681	Dcr2 -/-	Rep1	DcrNull_DENV4_R1	Whole mosquito	injected with DENV4 (48h)	miRNA-seq
SRR13423682	Dcr2 +/+	Rep 3	DcrWT_DENV2_R3	Whole mosquito	injected with DENV2 (48h)	miRNA-seq
SRR13423683	Dcr2 +/+	Rep2	DcrWT_DENV2_R2	Whole mosquito	injected with DENV2 (48h)	miRNA-seq
SRR13423684	Dcr2 -/-	Rep2	DcrNull_SINV_R2	Whole mosquito	injected with SINV (96h)	miRNA-seq
SRR13423685	Dcr2 -/-	Rep1	DcrNull_SINV_R1	Whole mosquito	injected with SINV (96h)	miRNA-seq

## Sheet: Dong 2023 Nat Comm
run_accession	Genotype	Replicate	Name	Tissue	Treatment	Strategy
SRR25303161	Ago2 mutant P16	3	P16-4D-3	whole mosquitoes	Non-infected	2x100
SRR25303162	Ago2 mutant P16	2	P16-4D-2	whole mosquitoes	Non-infected	2x100
SRR25303163	Ago2 mutant P16	1	P16-4D-1	whole mosquitoes	Non-infected	2x100
SRR25303164	Wildtype	3	WT-4D-3	whole mosquitoes	Non-infected	2x100
SRR25303165	Wildtype	2	WT-4D-2	whole mosquitoes	Non-infected	2x100
SRR25303166	Wildtype	1	WT-4D-1	whole mosquitoes	Non-infected	2x100
