# Supplementary material for: Limited impact of the siRNA pathway on transposable element expression in Aedes aegypti
Source: BMC Biol. 2025 May 13;23:130. doi: 10.1186/s12915-025-02225-8 (PMC12076837; doi:10.1186/s12915-025-02225-8)
Supplement: Supplementary file 21 — Additional file 21: Table S5 – Primer sequences used for small RNA library preparation. Adapters and primers used in library preparation. Samples were indexed on the 3’ end during PCR amplification. Indexed primers are indicated with their associated samples. Control and Dcr2R172fsX mosquitoes were sequenced on two separate flow cells and thus share the same indexes for tissues and replicates. [file 12915_2025_2225_MOESM21_ESM.xlsx]

## Sheet: Sheet1
3’ adapter:
rAppCTGTAGGCACCATCAAT
5’ adapter:
rGrUrUrCrArGrArGrUrUrCrUrArCrArGrUrCrCrGrArCrGrArUrC
Primer for reverse transcription:
ATT GAT GGT GCC TAC AG
5’ PCR primer:
ATTGATACGGCGACCACCGAGATCTACACGTTCAGAGTTCTACAGTCCG
3’ indexed PCR primers:
PCR_3_NS_1
(Dcr2R172fsX/Control ovary pool 1)
CAA GCA GAA GAC GGC ATA CGA GAT CGTGAT GTG ACT GGA GTT CAG GAT TGA TGG TGC CTA CAG
PCR_3_NS_2
(Dcr2R172fsX/Control ovary pool 2)
CAA GCA GAA GAC GGC ATA CGA GAT ACATCG GTG ACT GGA GTT CAG GAT TGA TGG TGC CTA CAG
PCR_3_NS_3
(Dcr2R172fsX/Control ovary pool 3)
CAA GCA GAA GAC GGC ATA CGA GAT GCCTAA GTG ACT GGA GTT CAG GAT TGA TGG TGC CTA CAG
PCR_3_NS_4
(Dcr2R172fsX/Control midgut pool 1)
CAA GCA GAA GAC GGC ATA CGA GAT TGGTCA GTG ACT GGA GTT CAG GAT TGA TGG TGC CTA CAG
PCR_3_NS_5
(Dcr2R172fsX/Control midgut pool 2)
CAA GCA GAA GAC GGC ATA CGA GAT CACTGT GTG ACT GGA GTT CAG GAT TGA TGG TGC CTA CAG
PCR_3_NS_6
(Dcr2R172fsX/Control midgut pool 3)
CAA GCA GAA GAC GGC ATA CGA GAT ATTGGC GTG ACT GGA GTT CAG GAT TGA TGG TGC CTA CAG
PCR_3_NS_7
(Dcr2R172fsX/Control thorax pool 1)
CAA GCA GAA GAC GGC ATA CGA GAT GATCTG GTG ACT GGA GTT CAG GAT TGA TGG TGC CTA CAG
PCR_3_NS_8
(Dcr2R172fsX/Control thorax pool 2)
CAA GCA GAA GAC GGC ATA CGA GAT TCAAGT GTG ACT GGA GTT CAG GAT TGA TGG TGC CTA CAG
PCR_3_NS_9
(Dcr2R172fsX/Control thorax pool 3)
CAA GCA GAA GAC GGC ATA CGA GAT CTGATC GTG ACT GGA GTT CAG GAT TGA TGG TGC CTA CAG
