# Supplementary material for: Limited impact of the siRNA pathway on transposable element expression in Aedes aegypti
Source: BMC Biol. 2025 May 13;23:130. doi: 10.1186/s12915-025-02225-8 (PMC12076837; doi:10.1186/s12915-025-02225-8)
Supplement: Supplementary file 22 — Additional file 22: Table S6 – BED file of small RNA genes. Coordinates used for filtering out small RNAs originating from small RNA genes. Reads mapping to coordinates labelled as ‘miRNA’ in the last column were used for scaling of RPM between samples [file 12915_2025_2225_MOESM22_ESM.bed]

AaegL5_1	2473355	2473427	AAEL018922	72	-	tRNA
AaegL5_1	12046072	12046144	AAEL018821	72	-	tRNA
AaegL5_1	30439571	30439652	AAEL017843	81	-	snoRNA
AaegL5_1	45223980	45224052	AAEL018919	72	+	tRNA
AaegL5_1	46616786	46616849	AAEL028710	63	-	miRNA
AaegL5_1	50888877	50888951	AAEL018781	74	-	miRNA
AaegL5_1	54892603	54892698	AAEL018786	95	+	miRNA
AaegL5_1	59051310	59051382	AAEL018948	72	-	tRNA
AaegL5_1	72095216	72095288	AAEL028781	72	+	tRNA
AaegL5_1	76146066	76146138	AAEL018930	72	+	tRNA
AaegL5_1	86746060	86746215	AAEL019303	155	+	snRNA
AaegL5_1	87411137	87411209	AAEL028783	72	+	tRNA
AaegL5_1	90682843	90682917	AAEL016208	74	-	tRNA
AaegL5_1	91296531	91296604	AAEL018846	73	+	tRNA
AaegL5_1	96323354	96323531	AAEL017800	177	+	snRNA
AaegL5_1	99529426	99529498	AAEL018826	72	-	tRNA
AaegL5_1	99530117	99530199	AAEL016198	82	+	tRNA
AaegL5_1	99546867	99546941	AAEL016199	74	+	tRNA
AaegL5_1	99547485	99547557	AAEL016200	72	+	tRNA
AaegL5_1	99548126	99548198	AAEL028714	72	+	tRNA
AaegL5_1	99966325	99966397	AAEL016435	72	+	tRNA
AaegL5_1	100026601	100026673	AAEL016434	72	+	tRNA
AaegL5_1	100178213	100178285	AAEL016461	72	+	tRNA
AaegL5_1	100202470	100202542	AAEL018920	72	+	tRNA
AaegL5_1	100388454	100388525	AAEL018921	71	-	tRNA
AaegL5_1	100693907	100693980	AAEL016465	73	-	tRNA
AaegL5_1	101009430	101009502	AAEL028940	72	+	tRNA
AaegL5_1	114827192	114827264	AAEL028829	72	-	tRNA
AaegL5_1	115022920	115023000	AAEL018743	80	+	miRNA
AaegL5_1	118556323	118556434	AAEL018723	111	+	miRNA
AaegL5_1	119436342	119436415	AAEL018994	73	+	tRNA
AaegL5_1	119703411	119703484	AAEL018967	73	-	tRNA
AaegL5_1	119720233	119720305	AAEL028896	72	-	tRNA
AaegL5_1	119721761	119721844	AAEL016841	83	-	tRNA
AaegL5_1	119776506	119776589	AAEL016840	83	-	tRNA
AaegL5_1	119897069	119897141	AAEL016838	72	-	tRNA
AaegL5_1	120056088	120056161	AAEL016837	73	-	tRNA
AaegL5_1	120151075	120151157	AAEL018971	82	-	tRNA
AaegL5_1	120248136	120248219	AAEL016781	83	+	tRNA
AaegL5_1	121731035	121731108	AAEL028805	73	-	tRNA
AaegL5_1	121744124	121744196	AAEL028686	72	-	tRNA
AaegL5_1	121746061	121746133	AAEL016454	72	+	tRNA
AaegL5_1	121747238	121747310	AAEL028913	72	+	tRNA
AaegL5_1	121748740	121748812	AAEL016456	72	+	tRNA
AaegL5_1	121749983	121750055	AAEL016457	72	+	tRNA
AaegL5_1	121754876	121754948	AAEL028933	72	+	tRNA
AaegL5_1	121756253	121756325	AAEL016458	72	+	tRNA
AaegL5_1	121756991	121757063	AAEL016459	72	+	tRNA
AaegL5_1	121758184	121758257	AAEL018876	73	+	tRNA
AaegL5_1	121886669	121886742	AAEL016413	73	+	tRNA
AaegL5_1	122487378	122487488	AAEL028800	110	+	snRNA
AaegL5_1	123085697	123085770	AAEL016807	73	-	tRNA
AaegL5_1	130187516	130187589	AAEL016282	73	-	tRNA
AaegL5_1	137629181	137629279	AAEL028708	98	-	snRNA
AaegL5_1	139815493	139815565	AAEL028927	72	+	tRNA
AaegL5_1	160777764	160777836	AAEL028987	72	-	tRNA
AaegL5_1	167173099	167173209	AAEL028877	110	+	miRNA
AaegL5_1	172537276	172537348	AAEL018942	72	-	tRNA
AaegL5_1	173036126	173036200	AAEL018929	74	+	tRNA
AaegL5_1	175818135	175818237	AAEL018788	102	-	miRNA
AaegL5_1	176689840	176689913	AAEL016192	73	+	tRNA
AaegL5_1	176690413	176690485	AAEL028752	72	-	tRNA
AaegL5_1	176714032	176714105	AAEL018823	73	+	tRNA
AaegL5_1	176714719	176714791	AAEL016195	72	-	tRNA
AaegL5_1	178784643	178784715	AAEL028793	72	+	tRNA
AaegL5_1	185084841	185084913	AAEL028999	72	-	tRNA
AaegL5_1	192893186	192893258	AAEL019006	72	-	tRNA
AaegL5_1	193027652	193027735	AAEL016286	83	+	tRNA
AaegL5_1	198495510	198495606	AAEL018754	96	+	miRNA
AaegL5_1	199610720	199610791	AAEL028939	71	-	tRNA
AaegL5_1	206422062	206422135	AAEL028648	73	+	tRNA
AaegL5_1	206727216	206727288	AAEL016733	72	-	tRNA
AaegL5_1	206728621	206728693	AAEL016732	72	-	tRNA
AaegL5_1	206730847	206730919	AAEL016731	72	-	tRNA
AaegL5_1	206732068	206732140	AAEL016730	72	-	tRNA
AaegL5_1	206742823	206742895	AAEL016729	72	-	tRNA
AaegL5_1	206835847	206835954	AAEL017702	107	+	snRNA
AaegL5_1	206851491	206851564	AAEL016728	73	-	tRNA
AaegL5_1	206864790	206864862	AAEL016727	72	-	tRNA
AaegL5_1	206866901	206866973	AAEL016726	72	-	tRNA
AaegL5_1	207007772	207007865	AAEL018773	93	+	miRNA
AaegL5_1	207012517	207012620	AAEL018772	103	+	miRNA
AaegL5_1	208367999	208368071	AAEL028976	72	+	tRNA
AaegL5_1	208368453	208368525	AAEL028943	72	-	tRNA
AaegL5_1	208369734	208369806	AAEL018843	72	-	tRNA
AaegL5_1	208370321	208370393	AAEL016280	72	-	tRNA
AaegL5_1	208371470	208371542	AAEL016279	72	-	tRNA
AaegL5_1	208383675	208383747	AAEL016277	72	-	tRNA
AaegL5_1	208392750	208392822	AAEL016276	72	-	tRNA
AaegL5_1	208396178	208396250	AAEL016275	72	-	tRNA
AaegL5_1	208432151	208432223	AAEL016274	72	-	tRNA
AaegL5_1	208503490	208503563	AAEL016273	73	-	tRNA
AaegL5_1	208504155	208504288	AAEL018844	133	+	tRNA
AaegL5_1	208902674	208902746	AAEL016271	72	-	tRNA
AaegL5_1	210070149	210070222	AAEL018816	73	-	tRNA
AaegL5_1	211978765	211978838	AAEL016931	73	+	tRNA
AaegL5_1	218820300	218820372	AAEL019008	72	-	tRNA
AaegL5_1	218861423	218861495	AAEL016679	72	-	tRNA
AaegL5_1	218882885	218882957	AAEL016682	72	+	tRNA
AaegL5_1	218883070	218883142	AAEL016683	72	-	tRNA
AaegL5_1	218899743	218899815	AAEL016685	72	+	tRNA
AaegL5_1	218932560	218932632	AAEL018999	72	+	tRNA
AaegL5_1	219000646	219000718	AAEL016687	72	+	tRNA
AaegL5_1	219088810	219088882	AAEL016688	72	-	tRNA
AaegL5_1	219105183	219105255	AAEL016689	72	-	tRNA
AaegL5_1	219116999	219117072	AAEL016691	73	-	tRNA
AaegL5_1	219139787	219139859	AAEL016692	72	+	tRNA
AaegL5_1	219190286	219190358	AAEL018909	72	+	tRNA
AaegL5_1	220785375	220785447	AAEL018910	72	-	tRNA
AaegL5_1	222752511	222752583	AAEL016703	72	+	tRNA
AaegL5_1	222809448	222809522	AAEL018926	74	-	tRNA
AaegL5_1	222823568	222823640	AAEL016705	72	+	tRNA
AaegL5_1	222836207	222836279	AAEL018925	72	+	tRNA
AaegL5_1	226328302	226328375	AAEL016217	73	+	tRNA
AaegL5_1	226365724	226365797	AAEL016214	73	+	tRNA
AaegL5_1	226366485	226366558	AAEL016212	73	+	tRNA
AaegL5_1	226372044	226372117	AAEL028647	73	+	tRNA
AaegL5_1	226372951	226373024	AAEL016210	73	+	tRNA
AaegL5_1	231547708	231547779	AAEL018868	71	+	tRNA
AaegL5_1	233392928	233393000	AAEL018907	72	+	tRNA
AaegL5_1	234136543	234136616	AAEL018908	73	+	tRNA
AaegL5_1	234228988	234229070	AAEL018891	82	+	tRNA
AaegL5_1	234346592	234346664	AAEL028701	72	+	tRNA
AaegL5_1	234452388	234452460	AAEL028795	72	-	tRNA
AaegL5_1	234460230	234460302	AAEL016640	72	-	tRNA
AaegL5_1	234654021	234654093	AAEL016639	72	-	tRNA
AaegL5_1	234807418	234807490	AAEL016638	72	-	tRNA
AaegL5_1	239683934	239684006	AAEL028986	72	-	tRNA
AaegL5_1	242659424	242659496	AAEL018809	72	-	tRNA
AaegL5_1	243257950	243258021	AAEL016176	71	-	tRNA
AaegL5_1	243305259	243305330	AAEL018822	71	+	tRNA
AaegL5_1	243310469	243310542	AAEL016178	73	-	tRNA
AaegL5_1	243517213	243517286	AAEL016179	73	-	tRNA
AaegL5_1	252222262	252222382	AAEL018713	120	+	miRNA
AaegL5_1	253812107	253812179	AAEL018992	72	-	tRNA
AaegL5_1	256088497	256088569	AAEL018824	72	+	tRNA
AaegL5_1	257888089	257888162	AAEL028869	73	-	tRNA
AaegL5_1	261320396	261320591	AAEL017971	195	+	snRNA
AaegL5_1	267045936	267046008	AAEL016427	72	-	tRNA
AaegL5_1	270770611	270770683	AAEL019018	72	-	tRNA
AaegL5_1	273130957	273131029	AAEL029003	72	-	tRNA
AaegL5_1	293548540	293548612	AAEL028902	72	+	tRNA
AaegL5_1	301876080	301876162	AAEL018912	82	-	tRNA
AaegL5_1	301876817	301876899	AAEL016345	82	-	tRNA
AaegL5_1	302580264	302580369	AAEL028830	105	-	miRNA
AaegL5_1	302603043	302603173	AAEL018747	130	-	miRNA
AaegL5_1	302603793	302603900	AAEL018746	107	-	miRNA
AaegL5_1	302667117	302667205	AAEL018745	88	-	miRNA
AaegL5_1	303323162	303323326	AAEL017646	164	-	snRNA
AaegL5_1	303360293	303360434	AAEL017678	141	+	snRNA
AaegL5_1	304524509	304524673	AAEL028652	164	-	snRNA
AaegL5_1	305613544	305613646	AAEL018794	102	-	miRNA
AaegL5_1	305625588	305625685	AAEL018796	97	-	miRNA
AaegL5_1	307281257	307281423	AAEL017824	166	-	snRNA
AaegL5_1	308965411	308965495	AAEL028887	84	-	miRNA
AaegL5_1	310530467	310530543	AAEL018774	76	+	miRNA
AaegL5_2	2550780	2550852	AAEL018954	72	-	tRNA
AaegL5_2	3715256	3715331	AAEL017916	75	+	miRNA
AaegL5_2	5188924	5188997	AAEL018898	73	-	tRNA
AaegL5_2	5219537	5219609	AAEL028784	72	-	tRNA
AaegL5_2	5286095	5286167	AAEL016625	72	+	tRNA
AaegL5_2	5309002	5309075	AAEL018895	73	+	tRNA
AaegL5_2	5350441	5350513	AAEL016626	72	-	tRNA
AaegL5_2	5380722	5380795	AAEL016627	73	-	tRNA
AaegL5_2	5402638	5402710	AAEL016628	72	-	tRNA
AaegL5_2	5403006	5403078	AAEL016629	72	-	tRNA
AaegL5_2	5534502	5534575	AAEL018897	73	-	tRNA
AaegL5_2	5559732	5559805	AAEL016630	73	-	tRNA
AaegL5_2	5619726	5619798	AAEL016631	72	+	tRNA
AaegL5_2	5699168	5699240	AAEL016632	72	-	tRNA
AaegL5_2	5699402	5699474	AAEL016633	72	-	tRNA
AaegL5_2	5811688	5811760	AAEL018981	72	-	tRNA
AaegL5_2	5867231	5867336	AAEL028641	105	+	snRNA
AaegL5_2	5885343	5885416	AAEL018982	73	+	tRNA
AaegL5_2	13418006	13418078	AAEL028639	72	+	tRNA
AaegL5_2	14260739	14260811	AAEL016259	72	+	tRNA
AaegL5_2	24462722	24462794	AAEL028947	72	-	tRNA
AaegL5_2	38441142	38441283	AAEL017687	141	-	snRNA
AaegL5_2	43092639	43092711	AAEL018867	72	-	tRNA
AaegL5_2	46066035	46066107	AAEL018834	72	-	tRNA
AaegL5_2	46067030	46067102	AAEL016132	72	+	tRNA
AaegL5_2	46068198	46068270	AAEL016131	72	-	tRNA
AaegL5_2	46649272	46649344	AAEL028654	72	-	tRNA
AaegL5_2	48071248	48071321	AAEL016125	73	+	tRNA
AaegL5_2	48103831	48103903	AAEL016124	72	+	tRNA
AaegL5_2	48104339	48104412	AAEL016123	73	-	tRNA
AaegL5_2	48120113	48120186	AAEL016122	73	+	tRNA
AaegL5_2	48132256	48132328	AAEL016121	72	+	tRNA
AaegL5_2	48143155	48143228	AAEL016120	73	+	tRNA
AaegL5_2	48143312	48143384	AAEL016119	72	-	tRNA
AaegL5_2	48175779	48175851	AAEL016116	72	+	tRNA
AaegL5_2	48224758	48224831	AAEL016115	73	-	tRNA
AaegL5_2	48225106	48225179	AAEL016114	73	+	tRNA
AaegL5_2	48381706	48381778	AAEL016111	72	+	tRNA
AaegL5_2	48382665	48382737	AAEL018835	72	+	tRNA
AaegL5_2	48395951	48396024	AAEL028871	73	+	tRNA
AaegL5_2	48397180	48397252	AAEL016108	72	-	tRNA
AaegL5_2	48399375	48399447	AAEL016107	72	-	tRNA
AaegL5_2	48811865	48811956	AAEL018733	91	-	miRNA
AaegL5_2	54130722	54130794	AAEL018813	72	+	tRNA
AaegL5_2	55004765	55004837	AAEL016055	72	+	tRNA
AaegL5_2	55045535	55045607	AAEL028711	72	+	tRNA
AaegL5_2	55046144	55046216	AAEL028914	72	-	tRNA
AaegL5_2	55046955	55047027	AAEL028931	72	-	tRNA
AaegL5_2	55047286	55047358	AAEL018814	72	+	tRNA
AaegL5_2	55642092	55642164	AAEL028934	72	+	tRNA
AaegL5_2	56214373	56214456	AAEL028753	83	+	tRNA
AaegL5_2	56227210	56227284	AAEL018879	74	-	tRNA
AaegL5_2	56239424	56239498	AAEL016102	74	-	tRNA
AaegL5_2	56253600	56253674	AAEL016101	74	+	tRNA
AaegL5_2	56255648	56255722	AAEL016100	74	-	tRNA
AaegL5_2	56289711	56289793	AAEL016099	82	-	tRNA
AaegL5_2	56316241	56316314	AAEL016098	73	-	tRNA
AaegL5_2	64069323	64069396	AAEL018869	73	-	tRNA
AaegL5_2	64172641	64172714	AAEL016366	73	-	tRNA
AaegL5_2	64271077	64271149	AAEL016367	72	-	tRNA
AaegL5_2	67431620	67431692	AAEL028680	72	+	tRNA
AaegL5_2	68854352	68854425	AAEL016712	73	-	tRNA
AaegL5_2	68855319	68855390	AAEL016711	71	-	tRNA
AaegL5_2	70011389	70011461	AAEL028991	72	-	tRNA
AaegL5_2	73087469	73087542	AAEL028704	73	-	tRNA
AaegL5_2	73120436	73120530	AAEL018724	94	-	miRNA
AaegL5_2	73509383	73509478	AAEL018784	95	-	miRNA
AaegL5_2	74605295	74605367	AAEL018854	72	-	tRNA
AaegL5_2	74804518	74804591	AAEL028774	73	-	tRNA
AaegL5_2	74805013	74805086	AAEL028778	73	-	tRNA
AaegL5_2	74806895	74806968	AAEL016028	73	-	tRNA
AaegL5_2	74807380	74807453	AAEL028893	73	-	tRNA
AaegL5_2	74807920	74807993	AAEL029001	73	-	tRNA
AaegL5_2	74808617	74808690	AAEL016032	73	-	tRNA
AaegL5_2	74809391	74809463	AAEL016033	72	-	tRNA
AaegL5_2	74818045	74818118	AAEL016035	73	-	tRNA
AaegL5_2	77888982	77889055	AAEL018848	73	+	tRNA
AaegL5_2	77918750	77918823	AAEL016207	73	-	tRNA
AaegL5_2	80019835	80019907	AAEL019002	72	+	tRNA
AaegL5_2	82839885	82839957	AAEL016819	72	+	tRNA
AaegL5_2	82841183	82841255	AAEL016817	72	+	tRNA
AaegL5_2	82851879	82851951	AAEL016816	72	+	tRNA
AaegL5_2	82852612	82852684	AAEL018950	72	+	tRNA
AaegL5_2	82858502	82858574	AAEL018949	72	-	tRNA
AaegL5_2	82859872	82859944	AAEL016813	72	-	tRNA
AaegL5_2	83488948	83489021	AAEL016477	73	+	tRNA
AaegL5_2	83489854	83489927	AAEL018913	73	+	tRNA
AaegL5_2	87806760	87806924	AAEL017931	164	+	snRNA
AaegL5_2	87826049	87826213	AAEL017826	164	+	snRNA
AaegL5_2	91144833	91144907	AAEL018957	74	-	tRNA
AaegL5_2	91340141	91340214	AAEL018956	73	+	tRNA
AaegL5_2	91846000	91846072	AAEL016925	72	+	tRNA
AaegL5_2	91867506	91867579	AAEL028910	73	-	tRNA
AaegL5_2	91938777	91938850	AAEL018962	73	-	tRNA
AaegL5_2	92217916	92217988	AAEL028946	72	-	tRNA
AaegL5_2	93351361	93351450	AAEL018775	89	+	miRNA
AaegL5_2	96469356	96469425	AAEL018807	69	-	miRNA
AaegL5_2	96911952	96912056	AAEL018761	104	-	miRNA
AaegL5_2	105624949	105625021	AAEL028963	72	-	tRNA
AaegL5_2	107235881	107235948	AAEL018748	67	-	miRNA
AaegL5_2	107237498	107237571	AAEL018749	73	-	miRNA
AaegL5_2	107237646	107237717	AAEL018750	71	-	miRNA
AaegL5_2	107238290	107238354	AAEL018752	64	-	miRNA
AaegL5_2	108461946	108462008	AAEL017823	62	+	miRNA
AaegL5_2	112534274	112534346	AAEL028957	72	-	tRNA
AaegL5_2	117660574	117660647	AAEL018864	73	+	tRNA
AaegL5_2	123636288	123636483	AAEL028949	195	-	snRNA
AaegL5_2	123646272	123646484	AAEL017851	212	-	snoRNA
AaegL5_2	123648124	123648319	AAEL017684	195	+	snRNA
AaegL5_2	123654333	123654528	AAEL017825	195	+	snRNA
AaegL5_2	123657017	123657212	AAEL017864	195	-	snRNA
AaegL5_2	131023455	131023527	AAEL018865	72	+	tRNA
AaegL5_2	131184938	131185010	AAEL028698	72	-	tRNA
AaegL5_2	131185026	131185098	AAEL028850	72	+	tRNA
AaegL5_2	135080410	135080482	AAEL018953	72	+	tRNA
AaegL5_2	141245996	141246068	AAEL018955	72	-	tRNA
AaegL5_2	149887729	149887801	AAEL028811	72	-	tRNA
AaegL5_2	153371118	153371211	AAEL018753	93	-	miRNA
AaegL5_2	159938855	159938927	AAEL028954	72	+	tRNA
AaegL5_2	179611403	179611505	AAEL018578	102	-	snRNA
AaegL5_2	180341013	180341085	AAEL028836	72	+	tRNA
AaegL5_2	188837255	188837328	AAEL028768	73	-	tRNA
AaegL5_2	189612046	189612147	AAEL018720	101	+	miRNA
AaegL5_2	191420999	191421071	AAEL018935	72	+	tRNA
AaegL5_2	191424417	191424490	AAEL018936	73	-	tRNA
AaegL5_2	191426985	191427058	AAEL016718	73	-	tRNA
AaegL5_2	191435206	191435279	AAEL016902	73	-	tRNA
AaegL5_2	191438771	191438844	AAEL016900	73	-	tRNA
AaegL5_2	191439614	191439687	AAEL016899	73	-	tRNA
AaegL5_2	191761825	191761898	AAEL016724	73	-	tRNA
AaegL5_2	195974467	195974540	AAEL016315	73	+	tRNA
AaegL5_2	195995311	195995384	AAEL018839	73	-	tRNA
AaegL5_2	196010988	196011061	AAEL018838	73	+	tRNA
AaegL5_2	198847874	198847947	AAEL028674	73	+	tRNA
AaegL5_2	222802530	222802617	AAEL018725	87	+	miRNA
AaegL5_2	229781841	229781913	AAEL028937	72	+	tRNA
AaegL5_2	231381141	231381236	AAEL018715	95	+	miRNA
AaegL5_2	234216817	234216921	AAEL028729	104	+	snRNA
AaegL5_2	235843448	235843520	AAEL016772	72	-	tRNA
AaegL5_2	243420094	243420166	AAEL018847	72	+	tRNA
AaegL5_2	253679348	253679430	AAEL016288	82	-	tRNA
AaegL5_2	253692974	253693056	AAEL016287	82	-	tRNA
AaegL5_2	275897982	275898054	AAEL018836	72	-	tRNA
AaegL5_2	291162957	291163029	AAEL018966	72	-	tRNA
AaegL5_2	296685493	296685565	AAEL028660	72	-	tRNA
AaegL5_2	304592843	304592915	AAEL018827	72	+	tRNA
AaegL5_2	307135651	307135744	AAEL018740	93	+	miRNA
AaegL5_2	307145431	307145519	AAEL017624	88	+	miRNA
AaegL5_2	310043686	310043804	AAEL017972	118	-	snRNA
AaegL5_2	310045431	310045553	AAEL019314	122	-	snRNA
AaegL5_2	310047881	310048007	AAEL019312	126	-	snRNA
AaegL5_2	310050591	310050663	AAEL018969	72	-	tRNA
AaegL5_2	321014437	321014509	AAEL028879	72	+	tRNA
AaegL5_2	324423993	324424118	AAEL017883	125	-	snRNA
AaegL5_2	330417052	330417163	AAEL018801	111	+	miRNA
AaegL5_2	331788008	331788136	AAEL017805	128	+	snRNA
AaegL5_2	331810978	331811104	AAEL017674	126	+	snRNA
AaegL5_2	331811353	331811426	AAEL018968	73	+	tRNA
AaegL5_2	331841819	331841947	AAEL017888	128	+	snRNA
AaegL5_2	335780885	335780947	AAEL018804	62	-	miRNA
AaegL5_2	338709593	338709665	AAEL019003	72	+	tRNA
AaegL5_2	342172017	342172089	AAEL028932	72	+	tRNA
AaegL5_2	344767569	344767638	AAEL018742	69	+	miRNA
AaegL5_2	345623656	345623728	AAEL028886	72	+	tRNA
AaegL5_2	348784434	348784525	AAEL018808	91	-	miRNA
AaegL5_2	350454696	350454776	AAEL028713	80	-	tRNA
AaegL5_2	350498354	350498427	AAEL018973	73	+	tRNA
AaegL5_2	352308874	352308947	AAEL016892	73	+	tRNA
AaegL5_2	352516760	352516832	AAEL016870	72	-	tRNA
AaegL5_2	352517152	352517225	AAEL016871	73	+	tRNA
AaegL5_2	352547062	352547134	AAEL016872	72	-	tRNA
AaegL5_2	352547249	352547322	AAEL016873	73	+	tRNA
AaegL5_2	352547635	352547707	AAEL016874	72	-	tRNA
AaegL5_2	352547825	352547898	AAEL016875	73	+	tRNA
AaegL5_2	352548334	352548406	AAEL016876	72	-	tRNA
AaegL5_2	352548524	352548597	AAEL016877	73	+	tRNA
AaegL5_2	352555349	352555421	AAEL016879	72	-	tRNA
AaegL5_2	352556300	352556373	AAEL016880	73	+	tRNA
AaegL5_2	352557265	352557337	AAEL016881	72	-	tRNA
AaegL5_2	352601671	352601743	AAEL016882	72	-	tRNA
AaegL5_2	352602921	352602994	AAEL018976	73	+	tRNA
AaegL5_2	354133582	354133680	AAEL028732	98	+	miRNA
AaegL5_2	354133582	354133680	AAEL028870	98	-	miRNA
AaegL5_2	356218054	356218126	AAEL016796	72	+	tRNA
AaegL5_2	356637081	356637153	AAEL018818	72	+	tRNA
AaegL5_2	357309851	357309972	AAEL019319	121	+	miRNA
AaegL5_2	366535010	366535082	AAEL028944	72	-	tRNA
AaegL5_2	369307268	369307351	AAEL018789	83	+	miRNA
AaegL5_2	371454312	371454384	AAEL018815	72	+	tRNA
AaegL5_2	375117344	375117419	AAEL018769	75	+	miRNA
AaegL5_2	375131775	375131843	AAEL018771	68	+	miRNA
AaegL5_2	389620075	389620281	AAEL017659	206	-	snoRNA
AaegL5_2	390858238	390858310	AAEL018837	72	+	tRNA
AaegL5_2	398485048	398485120	AAEL018890	72	+	tRNA
AaegL5_2	399501016	399501093	AAEL018806	77	-	miRNA
AaegL5_2	399780571	399780643	AAEL019007	72	-	tRNA
AaegL5_2	402002379	402002556	AAEL017591	177	-	snRNA
AaegL5_2	402152467	402152541	AAEL018779	74	-	miRNA
AaegL5_2	402153073	402153173	AAEL018776	100	-	miRNA
AaegL5_2	404943049	404943122	AAEL016697	73	+	tRNA
AaegL5_2	405316366	405316438	AAEL028723	72	-	tRNA
AaegL5_2	417599370	417599453	AAEL018783	83	-	miRNA
AaegL5_2	418683416	418683515	AAEL018574	99	+	snRNA
AaegL5_2	418835652	418835724	AAEL016673	72	-	tRNA
AaegL5_2	422623476	422623548	AAEL028990	72	+	tRNA
AaegL5_2	422629097	422629169	AAEL028662	72	+	tRNA
AaegL5_2	422629585	422629657	AAEL018990	72	-	tRNA
AaegL5_2	422632427	422632499	AAEL018991	72	+	tRNA
AaegL5_2	422632625	422632697	AAEL028806	72	-	tRNA
AaegL5_2	424719776	424719849	AAEL018979	73	+	tRNA
AaegL5_2	424741304	424741377	AAEL016161	73	+	tRNA
AaegL5_2	424934377	424934449	AAEL016162	72	+	tRNA
AaegL5_2	424945310	424945382	AAEL016164	72	+	tRNA
AaegL5_2	424951940	424952012	AAEL016165	72	+	tRNA
AaegL5_2	424963163	424963235	AAEL028859	72	+	tRNA
AaegL5_2	425000007	425000079	AAEL028748	72	+	tRNA
AaegL5_2	425016012	425016084	AAEL028959	72	+	tRNA
AaegL5_2	425271827	425271899	AAEL016170	72	+	tRNA
AaegL5_2	426490146	426490217	AAEL028684	71	-	tRNA
AaegL5_2	429778727	429778833	AAEL018785	106	+	miRNA
AaegL5_2	432912408	432912480	AAEL018830	72	-	tRNA
AaegL5_2	432922888	432922962	AAEL016221	74	+	tRNA
AaegL5_2	432923902	432923974	AAEL016222	72	+	tRNA
AaegL5_2	432971139	432971221	AAEL016223	82	-	tRNA
AaegL5_2	432973783	432973865	AAEL016224	82	+	tRNA
AaegL5_2	432974790	432974872	AAEL016225	82	+	tRNA
AaegL5_2	433011869	433011942	AAEL016227	73	-	tRNA
AaegL5_2	433012284	433012358	AAEL016228	74	-	tRNA
AaegL5_2	433014434	433014507	AAEL016230	73	-	tRNA
AaegL5_2	433016228	433016302	AAEL016231	74	-	tRNA
AaegL5_2	433016680	433016762	AAEL016232	82	+	tRNA
AaegL5_2	433055536	433055610	AAEL016233	74	-	tRNA
AaegL5_2	433057330	433057404	AAEL016234	74	+	tRNA
AaegL5_2	433058745	433058818	AAEL016235	73	+	tRNA
AaegL5_2	433345151	433345224	AAEL016239	73	-	tRNA
AaegL5_2	433435877	433435950	AAEL028690	73	-	tRNA
AaegL5_2	433480087	433480161	AAEL016241	74	-	tRNA
AaegL5_2	433494803	433494875	AAEL016242	72	-	tRNA
AaegL5_2	433495448	433495521	AAEL016243	73	-	tRNA
AaegL5_2	433495597	433495671	AAEL016244	74	-	tRNA
AaegL5_2	433539391	433539463	AAEL016246	72	-	tRNA
AaegL5_2	433544982	433545055	AAEL016247	73	+	tRNA
AaegL5_2	433626883	433626956	AAEL016249	73	+	tRNA
AaegL5_2	433900053	433900126	AAEL018828	73	+	tRNA
AaegL5_2	433920044	433920116	AAEL016251	72	+	tRNA
AaegL5_2	433922328	433922401	AAEL018829	73	+	tRNA
AaegL5_2	433936888	433936960	AAEL016253	72	-	tRNA
AaegL5_2	433937723	433937797	AAEL016254	74	-	tRNA
AaegL5_2	433941714	433941787	AAEL016256	73	-	tRNA
AaegL5_2	436415060	436415132	AAEL016408	72	-	tRNA
AaegL5_2	436530701	436530781	AAEL016406	80	+	tRNA
AaegL5_2	436634541	436634614	AAEL016404	73	+	tRNA
AaegL5_2	436644463	436644537	AAEL016403	74	-	tRNA
AaegL5_2	436681577	436681651	AAEL016402	74	+	tRNA
AaegL5_2	436896381	436896453	AAEL016398	72	-	tRNA
AaegL5_2	436900238	436900310	AAEL016397	72	+	tRNA
AaegL5_2	436956039	436956121	AAEL018882	82	+	tRNA
AaegL5_2	436972241	436972313	AAEL016395	72	-	tRNA
AaegL5_2	437071029	437071109	AAEL016394	80	-	tRNA
AaegL5_2	437306160	437306232	AAEL016392	72	+	tRNA
AaegL5_2	437341351	437341423	AAEL018870	72	-	tRNA
AaegL5_2	437355625	437355705	AAEL016389	80	-	tRNA
AaegL5_2	437424965	437425037	AAEL016388	72	-	tRNA
AaegL5_2	437473234	437473306	AAEL018871	72	+	tRNA
AaegL5_2	445019469	445019541	AAEL018940	72	+	tRNA
AaegL5_3	3444756	3444840	AAEL018792	84	+	miRNA
AaegL5_3	8639362	8639434	AAEL028973	72	-	tRNA
AaegL5_3	10695707	10695779	AAEL016737	72	-	tRNA
AaegL5_3	10696425	10696497	AAEL018946	72	+	tRNA
AaegL5_3	10696729	10696924	AAEL017664	195	+	snRNA
AaegL5_3	11189658	11189730	AAEL018947	72	-	tRNA
AaegL5_3	12007166	12007239	AAEL018845	73	-	tRNA
AaegL5_3	13437306	13437378	AAEL018951	72	+	tRNA
AaegL5_3	18264385	18264467	AAEL016564	82	+	tRNA
AaegL5_3	20379201	20379273	AAEL018906	72	+	tRNA
AaegL5_3	26367480	26367675	AAEL017748	195	-	snRNA
AaegL5_3	26368734	26368946	AAEL017850	212	+	snoRNA
AaegL5_3	26394898	26395110	AAEL017740	212	-	snoRNA
AaegL5_3	26396410	26396605	AAEL017857	195	+	snRNA
AaegL5_3	35713509	35713581	AAEL018927	72	+	tRNA
AaegL5_3	39831882	39832008	AAEL017596	126	-	snRNA
AaegL5_3	44405919	44405991	AAEL016852	72	+	tRNA
AaegL5_3	44407550	44407623	AAEL016853	73	+	tRNA
AaegL5_3	44408241	44408313	AAEL016854	72	+	tRNA
AaegL5_3	44410890	44410962	AAEL016855	72	+	tRNA
AaegL5_3	44414300	44414372	AAEL016856	72	+	tRNA
AaegL5_3	44415033	44415105	AAEL018964	72	+	tRNA
AaegL5_3	55565463	55565547	AAEL018863	84	+	tRNA
AaegL5_3	61769132	61769204	AAEL028758	72	+	tRNA
AaegL5_3	62615391	62615464	AAEL016439	73	+	tRNA
AaegL5_3	62652944	62653017	AAEL018875	73	-	tRNA
AaegL5_3	62653625	62653698	AAEL016441	73	-	tRNA
AaegL5_3	62656448	62656521	AAEL016442	73	-	tRNA
AaegL5_3	62666691	62666763	AAEL016443	72	-	tRNA
AaegL5_3	62671711	62671783	AAEL016444	72	-	tRNA
AaegL5_3	62676290	62676363	AAEL016445	73	-	tRNA
AaegL5_3	62677047	62677119	AAEL016446	72	+	tRNA
AaegL5_3	62704452	62704525	AAEL018874	73	+	tRNA
AaegL5_3	65324467	65324540	AAEL018851	73	+	tRNA
AaegL5_3	65325178	65325251	AAEL016301	73	+	tRNA
AaegL5_3	65345467	65345540	AAEL016302	73	+	tRNA
AaegL5_3	65345859	65345932	AAEL018852	73	+	tRNA
AaegL5_3	70041441	70041580	AAEL028897	139	+	snRNA
AaegL5_3	70042909	70043015	AAEL028988	106	+	snRNA
AaegL5_3	70174741	70174813	AAEL028754	72	-	tRNA
AaegL5_3	72546316	72546388	AAEL018933	72	-	tRNA
AaegL5_3	74991826	74991898	AAEL028905	72	-	tRNA
AaegL5_3	74992019	74992091	AAEL028903	72	+	tRNA
AaegL5_3	75489858	75489936	AAEL018799	78	-	miRNA
AaegL5_3	78184164	78184246	AAEL016622	82	+	tRNA
AaegL5_3	78208410	78208492	AAEL016621	82	+	tRNA
AaegL5_3	78237006	78237078	AAEL016620	72	+	tRNA
AaegL5_3	78252870	78252943	AAEL016619	73	+	tRNA
AaegL5_3	78390278	78390351	AAEL028709	73	+	tRNA
AaegL5_3	78441582	78441654	AAEL016616	72	-	tRNA
AaegL5_3	78445376	78445448	AAEL016615	72	+	tRNA
AaegL5_3	78485312	78485384	AAEL028667	72	+	tRNA
AaegL5_3	78503854	78503936	AAEL016613	82	+	tRNA
AaegL5_3	78516679	78516761	AAEL016612	82	-	tRNA
AaegL5_3	78524849	78524931	AAEL016611	82	-	tRNA
AaegL5_3	78615373	78615455	AAEL016610	82	+	tRNA
AaegL5_3	78659848	78659920	AAEL016608	72	+	tRNA
AaegL5_3	78665842	78665914	AAEL016607	72	+	tRNA
AaegL5_3	78774469	78774541	AAEL016605	72	+	tRNA
AaegL5_3	78941336	78941418	AAEL016604	82	+	tRNA
AaegL5_3	78979716	78979788	AAEL016603	72	+	tRNA
AaegL5_3	78980299	78980372	AAEL016602	73	+	tRNA
AaegL5_3	78980992	78981064	AAEL016601	72	-	tRNA
AaegL5_3	78981953	78982025	AAEL018892	72	+	tRNA
AaegL5_3	78982496	78982576	AAEL016599	80	-	tRNA
AaegL5_3	80984405	80984477	AAEL018850	72	-	tRNA
AaegL5_3	90408306	90408378	AAEL028822	72	+	tRNA
AaegL5_3	93127780	93127852	AAEL028911	72	+	tRNA
AaegL5_3	94475431	94475504	AAEL018853	73	+	tRNA
AaegL5_3	96201305	96201377	AAEL028678	72	+	tRNA
AaegL5_3	100372022	100372104	AAEL016505	82	+	tRNA
AaegL5_3	100602421	100602504	AAEL018995	83	-	tRNA
AaegL5_3	100605473	100605546	AAEL028693	73	+	tRNA
AaegL5_3	100605635	100605718	AAEL028989	83	-	tRNA
AaegL5_3	100606300	100606371	AAEL028918	71	-	tRNA
AaegL5_3	100607859	100607932	AAEL016515	73	+	tRNA
AaegL5_3	100608843	100608926	AAEL016516	83	-	tRNA
AaegL5_3	100609812	100609885	AAEL016517	73	+	tRNA
AaegL5_3	100621899	100621970	AAEL028825	71	-	tRNA
AaegL5_3	100657882	100657954	AAEL016519	72	+	tRNA
AaegL5_3	100675608	100675680	AAEL016520	72	+	tRNA
AaegL5_3	100684694	100684766	AAEL028841	72	+	tRNA
AaegL5_3	100719557	100719629	AAEL028883	72	+	tRNA
AaegL5_3	100728987	100729059	AAEL028747	72	+	tRNA
AaegL5_3	100749409	100749481	AAEL028773	72	-	tRNA
AaegL5_3	100830933	100831005	AAEL016525	72	-	tRNA
AaegL5_3	100832219	100832292	AAEL016526	73	+	tRNA
AaegL5_3	100845293	100845365	AAEL016527	72	-	tRNA
AaegL5_3	100848526	100848598	AAEL016528	72	+	tRNA
AaegL5_3	100848902	100848975	AAEL016529	73	-	tRNA
AaegL5_3	100927312	100927394	AAEL016530	82	-	tRNA
AaegL5_3	100989425	100989508	AAEL016531	83	+	tRNA
AaegL5_3	101031400	101031472	AAEL016956	72	-	tRNA
AaegL5_3	101031604	101031675	AAEL028995	71	-	tRNA
AaegL5_3	101032146	101032219	AAEL016536	73	+	tRNA
AaegL5_3	101032315	101032398	AAEL028670	83	-	tRNA
AaegL5_3	101034103	101034176	AAEL016537	73	+	tRNA
AaegL5_3	101085846	101085918	AAEL016538	72	-	tRNA
AaegL5_3	101086208	101086290	AAEL016539	82	+	tRNA
AaegL5_3	101108271	101108343	AAEL016540	72	+	tRNA
AaegL5_3	101110664	101110736	AAEL016541	72	+	tRNA
AaegL5_3	101111167	101111240	AAEL016542	73	-	tRNA
AaegL5_3	101135127	101135199	AAEL016543	72	+	tRNA
AaegL5_3	101136070	101136153	AAEL016544	83	-	tRNA
AaegL5_3	101160221	101160294	AAEL016545	73	+	tRNA
AaegL5_3	101169752	101169824	AAEL016547	72	+	tRNA
AaegL5_3	101191455	101191528	AAEL016549	73	+	tRNA
AaegL5_3	101216797	101216868	AAEL016550	71	-	tRNA
AaegL5_3	101217058	101217131	AAEL016551	73	+	tRNA
AaegL5_3	101217226	101217309	AAEL016552	83	-	tRNA
AaegL5_3	101236970	101237043	AAEL028642	73	-	tRNA
AaegL5_3	101237720	101237793	AAEL028974	73	-	tRNA
AaegL5_3	101239284	101239357	AAEL016556	73	-	tRNA
AaegL5_3	101243106	101243177	AAEL018941	71	+	tRNA
AaegL5_3	101243922	101243994	AAEL016559	72	-	tRNA
AaegL5_3	101255251	101255323	AAEL016561	72	-	tRNA
AaegL5_3	101388445	101388518	AAEL018811	73	-	tRNA
AaegL5_3	101388615	101388698	AAEL016013	83	+	tRNA
AaegL5_3	101424235	101424307	AAEL016012	72	-	tRNA
AaegL5_3	101424434	101424505	AAEL016011	71	-	tRNA
AaegL5_3	101435028	101435100	AAEL016010	72	-	tRNA
AaegL5_3	101435235	101435306	AAEL016009	71	-	tRNA
AaegL5_3	101437954	101438026	AAEL016008	72	-	tRNA
AaegL5_3	101445724	101445795	AAEL016005	71	-	tRNA
AaegL5_3	101450326	101450398	AAEL016004	72	-	tRNA
AaegL5_3	101823865	101823937	AAEL016003	72	-	tRNA
AaegL5_3	101832327	101832398	AAEL016002	71	-	tRNA
AaegL5_3	101836941	101837013	AAEL018812	72	+	tRNA
AaegL5_3	101837125	101837196	AAEL016000	71	-	tRNA
AaegL5_3	103003914	103003987	AAEL028646	73	-	tRNA
AaegL5_3	109055542	109055614	AAEL016020	72	+	tRNA
AaegL5_3	109056705	109056778	AAEL018820	73	+	tRNA
AaegL5_3	117625183	117625286	AAEL028922	103	-	miRNA
AaegL5_3	118141057	118141139	AAEL018883	82	+	tRNA
AaegL5_3	120442479	120442561	AAEL016073	82	-	tRNA
AaegL5_3	120458021	120458103	AAEL016072	82	-	tRNA
AaegL5_3	120459147	120459229	AAEL016071	82	-	tRNA
AaegL5_3	125655345	125655417	AAEL018832	72	-	tRNA
AaegL5_3	136909378	136909450	AAEL028785	72	-	tRNA
AaegL5_3	148663130	148663226	AAEL028843	96	-	miRNA
AaegL5_3	160997447	160997519	AAEL018900	72	+	tRNA
AaegL5_3	178082816	178082911	AAEL018782	95	+	miRNA
AaegL5_3	183218063	183218262	AAEL028866	199	-	snoRNA
AaegL5_3	207391171	207391243	AAEL019004	72	+	tRNA
AaegL5_3	210747462	210747534	AAEL018945	72	-	tRNA
AaegL5_3	222235919	222235991	AAEL028691	72	-	tRNA
AaegL5_3	224490375	224490526	AAEL017866	151	+	snRNA
AaegL5_3	224533084	224533157	AAEL018903	73	-	tRNA
AaegL5_3	224539281	224539354	AAEL016647	73	+	tRNA
AaegL5_3	224540164	224540237	AAEL018904	73	+	tRNA
AaegL5_3	234756592	234756665	AAEL028672	73	-	tRNA
AaegL5_3	235739098	235739264	AAEL017959	166	+	snRNA
AaegL5_3	235765988	235766154	AAEL017607	166	+	snRNA
AaegL5_3	235769325	235769491	AAEL017935	166	+	snRNA
AaegL5_3	235772859	235773025	AAEL017927	166	+	snRNA
AaegL5_3	235773894	235774060	AAEL017885	166	-	snRNA
AaegL5_3	235775863	235776029	AAEL017960	166	-	snRNA
AaegL5_3	235779247	235779413	AAEL017814	166	+	snRNA
AaegL5_3	235781324	235781490	AAEL017929	166	+	snRNA
AaegL5_3	235782809	235782975	AAEL017809	166	+	snRNA
AaegL5_3	240644252	240644324	AAEL028796	72	-	tRNA
AaegL5_3	241256267	241256381	AAEL028727	114	-	snRNA
AaegL5_3	243123868	243123969	AAEL018731	101	-	miRNA
AaegL5_3	243645543	243645616	AAEL018855	73	-	tRNA
AaegL5_3	243660257	243660330	AAEL016069	73	-	tRNA
AaegL5_3	243691346	243691419	AAEL016068	73	+	tRNA
AaegL5_3	243709959	243710041	AAEL016067	82	-	tRNA
AaegL5_3	243734357	243734439	AAEL016066	82	-	tRNA
AaegL5_3	243747791	243747873	AAEL016065	82	-	tRNA
AaegL5_3	243770005	243770077	AAEL016064	72	+	tRNA
AaegL5_3	243796508	243796581	AAEL016063	73	-	tRNA
AaegL5_3	243806055	243806137	AAEL018857	82	+	tRNA
AaegL5_3	243881774	243881856	AAEL016062	82	-	tRNA
AaegL5_3	243991656	243991729	AAEL016061	73	-	tRNA
AaegL5_3	244079134	244079207	AAEL016060	73	-	tRNA
AaegL5_3	244126799	244126883	AAEL016059	84	-	tRNA
AaegL5_3	244167026	244167110	AAEL016958	84	+	tRNA
AaegL5_3	244168346	244168419	AAEL018858	73	+	tRNA
AaegL5_3	244794375	244794435	AAEL018730	60	+	miRNA
AaegL5_3	254051943	254052015	AAEL028948	72	+	tRNA
AaegL5_3	254386032	254386104	AAEL018975	72	-	tRNA
AaegL5_3	263507958	263508061	AAEL017903	103	+	snRNA
AaegL5_3	264302988	264303061	AAEL028978	73	+	tRNA
AaegL5_3	264636048	264636121	AAEL016025	73	+	tRNA
AaegL5_3	273932039	273932112	AAEL016353	73	-	tRNA
AaegL5_3	274015930	274016003	AAEL016354	73	+	tRNA
AaegL5_3	274091702	274091776	AAEL016355	74	-	tRNA
AaegL5_3	274189160	274189231	AAEL028820	71	+	tRNA
AaegL5_3	285424395	285424502	AAEL028846	107	+	snRNA
AaegL5_3	286512596	286512693	AAEL028950	97	-	miRNA
AaegL5_3	288658482	288658711	AAEL019261	229	-	snoRNA
AaegL5_3	290449675	290449747	AAEL018934	72	+	tRNA
AaegL5_3	292583186	292583328	AAEL019080	142	+	snRNA
AaegL5_3	292588741	292588883	AAEL019337	142	+	snRNA
AaegL5_3	292612378	292612520	AAEL019336	142	+	snRNA
AaegL5_3	293289996	293290160	AAEL017691	164	-	snRNA
AaegL5_3	293291866	293292030	AAEL017799	164	+	snRNA
AaegL5_3	301895611	301895683	AAEL018849	72	-	tRNA
AaegL5_3	306357417	306357530	AAEL019285	113	+	snRNA
AaegL5_3	307002634	307002707	AAEL018939	73	-	tRNA
AaegL5_3	308332191	308332349	AAEL018576	158	-	snRNA
AaegL5_3	309335447	309335527	AAEL018791	80	-	miRNA
AaegL5_3	309335985	309336085	AAEL018790	100	-	miRNA
AaegL5_3	309654385	309654457	AAEL028706	72	+	tRNA
AaegL5_3	311717579	311717651	AAEL019001	72	-	tRNA
AaegL5_3	313853872	313853975	AAEL028892	103	+	miRNA
AaegL5_3	313853877	313853980	AAEL018618	103	-	miRNA
AaegL5_3	318692150	318692250	AAEL029002	100	-	miRNA
AaegL5_3	319865146	319865218	AAEL016884	72	-	tRNA
AaegL5_3	319865581	319865653	AAEL018972	72	+	tRNA
AaegL5_3	320070022	320070094	AAEL019015	72	-	tRNA
AaegL5_3	320070462	320070534	AAEL019014	72	+	tRNA
AaegL5_3	322166513	322166654	AAEL017616	141	+	snRNA
AaegL5_3	323024203	323024275	AAEL028755	72	+	tRNA
AaegL5_3	328527946	328528023	AAEL018766	77	+	miRNA
AaegL5_3	329111850	329111946	AAEL028998	96	+	miRNA
AaegL5_3	331041091	331041162	AAEL028882	71	-	tRNA
AaegL5_3	340166967	340167039	AAEL028881	72	+	tRNA
AaegL5_3	342719109	342719182	AAEL018842	73	-	tRNA
AaegL5_3	342861830	342861902	AAEL016310	72	-	tRNA
AaegL5_3	342903162	342903235	AAEL018841	73	-	tRNA
AaegL5_3	343075454	343075538	AAEL016311	84	+	tRNA
AaegL5_3	343182319	343182391	AAEL016312	72	+	tRNA
AaegL5_3	343191931	343192003	AAEL018840	72	+	tRNA
AaegL5_3	344726669	344726742	AAEL018924	73	+	tRNA
AaegL5_3	344771570	344771652	AAEL018923	82	-	tRNA
AaegL5_3	345356911	345356983	AAEL028725	72	-	tRNA
AaegL5_3	347031617	347031750	AAEL017855	133	-	snRNA
AaegL5_3	358594858	358594930	AAEL016597	72	-	tRNA
AaegL5_3	358595206	358595288	AAEL016596	82	-	tRNA
AaegL5_3	358597591	358597663	AAEL016595	72	+	tRNA
AaegL5_3	359129546	359129618	AAEL016594	72	-	tRNA
AaegL5_3	359244034	359244107	AAEL016593	73	-	tRNA
AaegL5_3	359244482	359244555	AAEL016592	73	-	tRNA
AaegL5_3	359396715	359396788	AAEL016591	73	-	tRNA
AaegL5_3	359440290	359440372	AAEL016590	82	+	tRNA
AaegL5_3	359440947	359441020	AAEL016589	73	+	tRNA
AaegL5_3	359446420	359446493	AAEL016587	73	+	tRNA
AaegL5_3	359446583	359446665	AAEL016586	82	-	tRNA
AaegL5_3	359457154	359457227	AAEL016585	73	-	tRNA
AaegL5_3	359466090	359466163	AAEL018902	73	+	tRNA
AaegL5_3	359467835	359467907	AAEL016583	72	-	tRNA
AaegL5_3	361523193	361523265	AAEL028780	72	+	tRNA
AaegL5_3	363784484	363784556	AAEL016074	72	-	tRNA
AaegL5_3	366093588	366093661	AAEL028826	73	+	tRNA
AaegL5_3	366439082	366439104	aae-miR-989	22	-	miRNA
AaegL5_3	373985610	373985751	AAEL017711	141	-	snRNA
AaegL5_3	375956154	375956237	AAEL016187	83	+	tRNA
AaegL5_3	381107251	381107324	AAEL016577	73	+	tRNA
AaegL5_3	382122647	382122754	AAEL017774	107	-	snRNA
AaegL5_3	382130483	382130586	AAEL017905	103	-	snRNA
AaegL5_3	382131395	382131502	AAEL017763	107	+	snRNA
AaegL5_3	389750715	389750787	AAEL016496	72	-	tRNA
AaegL5_3	389819882	389819955	AAEL016495	73	-	tRNA
AaegL5_3	389820076	389820148	AAEL018914	72	+	tRNA
AaegL5_3	389840467	390119797	AAEL019428	279330	-	miRNA
AaegL5_3	397052606	397052678	AAEL028968	72	+	tRNA
AaegL5_3	398978047	398978119	AAEL028847	72	+	tRNA
AaegL5_3	400699681	400699753	AAEL016039	72	-	tRNA
AaegL5_3	400700111	400700182	AAEL018899	71	+	tRNA
AaegL5_3	401171108	401171179	AAEL016041	71	-	tRNA
AaegL5_3	403338483	403338548	AAEL018716	65	-	miRNA
AaegL5_MT	0	69	AAEL018694	69	+	tRNA
AaegL5_MT	1095	1165	AAEL018659	70	+	tRNA
AaegL5_MT	1164	1231	AAEL018660	67	-	tRNA
AaegL5_MT	1231	1299	AAEL018661	68	-	tRNA
AaegL5_MT	2834	2901	AAEL018663	67	+	tRNA
AaegL5_MT	3587	3658	AAEL018665	71	+	tRNA
AaegL5_MT	3674	3743	AAEL018666	69	+	tRNA
AaegL5_MT	5370	5437	AAEL018670	67	+	tRNA
AaegL5_MT	5790	5850	AAEL018672	60	+	tRNA
AaegL5_MT	5854	5923	AAEL018673	69	+	tRNA
AaegL5_MT	5924	5994	AAEL018674	70	+	tRNA
AaegL5_MT	5995	6062	AAEL018675	67	+	tRNA
AaegL5_MT	6074	6140	AAEL018676	66	+	tRNA
AaegL5_MT	6138	6205	AAEL018677	67	-	tRNA
AaegL5_MT	7955	8021	AAEL018679	66	-	tRNA
AaegL5_MT	9662	9728	AAEL018682	66	+	tRNA
AaegL5_MT	9728	9795	AAEL018683	67	-	tRNA
AaegL5_MT	11457	11523	AAEL018686	66	+	tRNA
AaegL5_MT	12497	12565	AAEL018688	68	-	tRNA
AaegL5_MT	13900	13972	AAEL018690	72	-	tRNA
AaegL5_MT	14788	14840	AAEL020667	52	-	tRNA
AaegL5_MT	16607	16674	AAEL018692	67	+	tRNA
AaegL5_MT	16676	16745	AAEL018693	69	-	tRNA
NIGP01000062	4565	4666	AAEL028930	101	+	miRNA
NIGP01000083	5495	5633	AAEL028770	138	-	miRNA
NIGP01000116	31717	31840	AAEL028909	123	+	miRNA
NIGP01000149	23454	23582	AAEL028936	128	-	miRNA
NIGP01000154	3340	3412	AAEL018873	72	-	tRNA
NIGP01000184	18589	18714	AAEL028673	125	+	miRNA
NIGP01000210	12743	12816	AAEL028789	73	+	tRNA
NIGP01000250	6860	6933	AAEL028750	73	+	tRNA
NIGP01000250	15514	15586	AAEL028661	72	+	tRNA
NIGP01000250	16287	16360	AAEL028717	73	+	tRNA
NIGP01000250	16984	17057	AAEL028964	73	+	tRNA
NIGP01000250	17524	17597	AAEL028864	73	+	tRNA
NIGP01000250	18009	18082	AAEL028904	73	+	tRNA
NIGP01000250	20383	20456	AAEL028759	73	+	tRNA
NIGP01000268	31153	31277	AAEL028851	124	-	miRNA
NIGP01000325	25879	26001	AAEL028734	122	+	miRNA
NIGP01000360	12481	12554	AAEL028823	73	+	tRNA
NIGP01000365	2208	2292	AAEL028772	84	-	tRNA
NIGP01000490	23981	24119	AAEL028920	138	-	miRNA
NIGP01000490	23982	24120	AAEL028715	138	+	miRNA
NIGP01000501	4228	4352	AAEL028832	124	+	miRNA
NIGP01000537	27203	27305	AAEL028779	102	+	snRNA
NIGP01000598	40718	40779	AAEL028993	61	+	miRNA
NIGP01000619	10953	11025	AAEL028890	72	-	tRNA
NIGP01000669	1971	2043	AAEL028861	72	+	tRNA
NIGP01000669	11070	11142	AAEL028818	72	+	tRNA
NIGP01000673	20088	20153	AAEL028928	65	-	miRNA
NIGP01000673	20089	20154	AAEL028898	65	+	miRNA
NIGP01000947	319	391	AAEL028733	72	+	tRNA
NIGP01000948	8141	8279	AAEL028889	138	-	miRNA
NIGP01000948	8142	8280	AAEL028640	138	+	miRNA
NIGP01000957	7236	7327	AAEL028651	91	-	miRNA
NIGP01000957	7236	7327	AAEL028971	91	+	miRNA
NIGP01000960	35299	35398	AAEL028775	99	+	miRNA
NIGP01000976	16188	16326	AAEL028965	138	-	miRNA
NIGP01001008	54204	54277	AAEL028760	73	-	tRNA
NIGP01001074	7522	7598	AAEL028962	76	+	miRNA
NIGP01001085	16950	17079	AAEL028679	129	-	miRNA
NIGP01001085	16951	17080	AAEL028919	129	+	miRNA
NIGP01001100	15934	16006	AAEL028703	72	-	tRNA
NIGP01001108	7197	7327	AAEL028812	130	-	miRNA
NIGP01001216	29366	29465	AAEL028666	99	-	miRNA
NIGP01001237	14613	14732	AAEL028924	119	-	miRNA
NIGP01001255	4695	4792	AAEL028643	97	+	miRNA
NIGP01001255	4703	4781	AAEL028926	78	-	miRNA
NIGP01001325	13906	14047	AAEL028765	141	-	miRNA
NIGP01001416	16664	16737	AAEL028809	73	-	tRNA
NIGP01001468	4890	4973	AAEL028966	83	+	miRNA
NIGP01001476	2334	2455	AAEL028810	121	-	miRNA
NIGP01001480	48710	48793	AAEL028801	83	-	miRNA
NIGP01001509	16750	16822	AAEL028656	72	+	tRNA
NIGP01001522	23467	23549	AAEL028837	82	+	tRNA
NIGP01001557	8978	9116	AAEL028735	138	+	miRNA
NIGP01001653	15945	16023	AAEL028842	78	+	snoRNA
NIGP01001672	931	1003	AAEL028827	72	-	tRNA
NIGP01001678	68881	68952	AAEL018917	71	-	tRNA
NIGP01001726	24171	24291	AAEL028819	120	-	miRNA
NIGP01001727	210523	210628	AAEL019322	105	+	snoRNA
NIGP01001736	32664	32762	AAEL028863	98	+	miRNA
NIGP01001736	32664	32762	AAEL028888	98	-	miRNA
NIGP01001856	49543	49650	AAEL029000	107	-	snRNA
NIGP01001856	50491	50598	AAEL028972	107	+	snRNA
NIGP01001856	57864	57971	AAEL028848	107	+	snRNA
NIGP01001877	354603	354675	AAEL018887	72	+	tRNA
NIGP01001877	581158	581230	AAEL028816	72	+	tRNA
NIGP01001877	589820	589892	AAEL028737	72	+	tRNA
NIGP01001987	22383	22455	AAEL028694	72	+	tRNA
NIGP01001987	41329	41401	AAEL016523	72	-	tRNA
NIGP01001987	50757	50829	AAEL016522	72	-	tRNA
NIGP01002035	102857	102966	AAEL028992	109	-	miRNA
NIGP01002035	102858	102967	AAEL028815	109	+	miRNA
NIGP01002050	30482	30575	AAEL028984	93	+	miRNA
NIGP01002086	17874	18007	AAEL028744	133	-	miRNA
NIGP01002086	17875	18008	AAEL028797	133	+	miRNA
NIGP01002087	1550	1632	AAEL028956	82	-	miRNA
NIGP01002122	17896	17987	AAEL028900	91	-	miRNA
NIGP01002147	750	823	AAEL028880	73	+	tRNA
NIGP01002194	3932	4024	AAEL028687	92	+	miRNA
