# Supplementary material for: Limited impact of the siRNA pathway on transposable element expression in Aedes aegypti
Source: BMC Biol. 2025 May 13;23:130. doi: 10.1186/s12915-025-02225-8 (PMC12076837; doi:10.1186/s12915-025-02225-8)
Supplement: Supplementary file 23 — Additional file 23: Table S7 – piRNA clusters annotated by proTRAC. piRNA clusters for midgut, ovary, and thorax samples for both Dcr2 mutant and control mosquitoes used for filtering piRNA fragments. The clusters were annotated individually for each biological replicate and subsequently merged (merging analogous to a full join) for each tissue-condition pair. Length, strand, and read density (reads per kilobase) are specified, when available, for all merged clusters, but the order of one set of a parameter’s values does not necessarily correspond to the order in the other parameters’ values for the same cluster. [file 12915_2025_2225_MOESM23_ESM.xlsx]

## Sheet: Control_thorax
Chromosome	Start	End	Clusters_merged	Strands	Lengths	Reads_per_kb	Samples_merged
AaegL5_1	8756146	8763939	1	.	7794	9.73379	1
AaegL5_1	34461000	34467977	1	.	6978	12.485	1
AaegL5_1	38184000	38194015	1	-	10016	16.0347	1
AaegL5_1	58016002	58026535	1	+	10534	17.123	1
AaegL5_1	91790005	91843993	6	+	10992,11004,11930,14960,28967,53989	30.4436082414209,31.7034192625917,37.4204334204249,42.2559855543229,61.0460337858679,62.0049295165336	3
AaegL5_1	99545115	99548601	1	+	3487	36.5548	1
AaegL5_1	99629010	99635974	1	-	6965	9.25138	1
AaegL5_1	120818015	120825147	3	-	5521,5557,7133	15.2308378792778,20.8425336930171,26.5538872846098	3
AaegL5_1	134462296	134469905	1	+	7610	9.82105	1
AaegL5_1	136678066	136687019	3	-	6432,8953,8954	13.1501672707204,15.0529410005124,9.88752771438043	3
AaegL5_1	140950021	140968992	3	+	18972,8006,8978	14.9958336674247,15.3734145699949,16.1626129332425	3
AaegL5_1	140971007	140980009	3	+	7888,7975,8980	13.3789987684524,14.6267626495363,20.5394186430746	3
AaegL5_1	140989003	140994995	1	+	5993	15.0749	1
AaegL5_1	141009010	141028014	3	+	12989,13012,19005	18.9477790489024,21.960246726709,23.275812533639	3
AaegL5_1	143459003	143467006	2	+	4947,8004	11.7589200760592,16.7378403427875	2
AaegL5_1	210451028	210459029	1	-	8002	9.59384	1
AaegL5_1	210471020	210478971	1	-	7952	10.4253	1
AaegL5_1	210482002	210491749	1	-	9748	13.0958	1
AaegL5_1	210504006	210510006	1	-	6001	13.3988	1
AaegL5_1	218681000	218698913	3	+	17699,8628,8889	21.3085837882179,22.154582545989,27.0663458374598	3
AaegL5_1	218707001	218715027	1	+	8027	9.52634	1
AaegL5_1	258366270	258372013	1	-	5744	12.2479	1
AaegL5_1	261314182	261322883	3	-,.	2433,4749,8702	24.1020922051748,69.0733651569467,91.057427291561	3
AaegL5_1	298211786	298227877	3	-	13902,14614,16092	18.8101759636754,24.6379333469925,26.1719117234721	3
AaegL5_1	298231013	298255027	4	-	13004,14007,9019,9028	12.6743442656824,17.490512640294,17.7869153275285,19.7524172714201	3
AaegL5_1	298256410	298267010	2	-	10601,7014	15.2148110365253,18.1166004669628	2
AaegL5_1	298269001	298275873	1	-	6873	10.5867	1
AaegL5_1	306206279	306214920	1	+	8642	15.1885	1
AaegL5_1	306983008	306989246	1	+	6239	13.4548	1
AaegL5_2	13871343	13876601	1	+	5259	21.6306	1
AaegL5_2	20923327	20931750	1	-	8424	9.60537	1
AaegL5_2	33861300	33876978	3	-	15427,15435,15679	63.0752648258413,67.0386587186281,76.1168627886159	3
AaegL5_2	77878150	77886782	3	+	8605,8626,8631	11.7410246937026,12.6647340148542,17.4325743160621	3
AaegL5_2	133850814	133855950	1	-	5137	36.2654	1
AaegL5_2	147562006	147570927	3	+	8587,8589,8922	20.1530494460108,25.9647150056915,29.5981666490223	3
AaegL5_2	191884072	191891604	2	-	5860,7533	13.2835294278418,14.2941421786365	2
AaegL5_2	204901021	204910022	1	-	9002	11.1267	1
AaegL5_2	204921002	204926027	1	-	5026	13.4745	1
AaegL5_2	238182001	238189655	1	+	7655	9.03734	1
AaegL5_2	308460008	308465770	1	+	5763	11.9614	1
AaegL5_2	322745096	322753853	3	-	6954,7619,8758	12.5898533640183,18.108559366001,18.8962651516287	3
AaegL5_2	372169267	372177006	1	+	7740	8.65702	1
AaegL5_2	372340001	372350023	2	-	10023,5017	17.1954860367352,20.762122683399	2
AaegL5_2	382777944	382785876	3	+	5168,6358,6497	14.9523159718305,19.6444096497071,20.4752072340903	3
AaegL5_2	432911206	432916417	2	-	2302,4189	15.2872546774307,56.0707704272402	2
AaegL5_2	433934028	433940879	1	-	6852	9.51317	1
AaegL5_2	461210009	461365969	3	-	153849,154002,155925	39.6694773892849,47.3781668669973,53.3004087961727	3
AaegL5_2	461368001	461374952	1	-	6952	9.87539	1
AaegL5_2	469158001	469178022	4	+	20022,7014,7026,9001	12.4854076487255,15.1247342954884,15.2460935178253,20.2394511208812	3
AaegL5_2	469188214	469203008	3	+	10011,12921,14795	16.9616525898434,20.8440112241543,21.9200412219	3
AaegL5_2	469207001	469245018	3	+	37362,37434,38001	25.7533292278983,28.4172507990442,35.4792731334361	3
AaegL5_2	469254004	469281021	3	+	13987,13997,27018	30.2271091677922,32.0366508304305,37.9218321359062	3
AaegL5_3	41151633	41162568	3	-	10682,7693,8605	264.959323718855,303.865743156547,449.191981928751	3
AaegL5_3	88940069	88948912	1	+	8844	12.3434	1
AaegL5_3	105781057	105808019	3	+	26963,8003,9002	15.5309287422944,17.3893826619947,17.8994907409939	3
AaegL5_3	105820019	105827618	1	+	7600	13.8894	1
AaegL5_3	105848013	105856934	2	+	5204,8922	11.0558874699997,15.9254847793995	2
AaegL5_3	105893004	105901989	1	+	8986	13.9322	1
AaegL5_3	105944009	106001019	4	-	13951,34811,34869,57011	147.393380630017,152.462560562972,193.021141853375,232.516475411761	3
AaegL5_3	106019020	106092982	5	-	61069,61941,6946,7010,73231	13.0424514636202,15.8731332986172,61.6926024995849,70.1184003870021,75.7661697087782	3
AaegL5_3	108105117	108118844	3	+	12837,13131,9488	35.1368649192788,47.043912536158,55.1619525980315	3
AaegL5_3	119792003	119796796	3	-	4488,4538,4794	25.5809109042404,34.7697205588758,38.1777987571635	3
AaegL5_3	136444019	136451942	1	+	7924	67.103	1
AaegL5_3	148324006	148330025	1	+	6020	13.9586	1
AaegL5_3	148355052	148368403	1	+	13352	12.7682	1
AaegL5_3	158079378	158088005	2	+	8609,8628	529.217018700706,615.133869150905	2
AaegL5_3	158132084	158136807	1	+	4724	45.6493	1
AaegL5_3	158159475	158164994	1	+	5520	92.8667	1
AaegL5_3	158174441	158191025	1	+	16585	31.304	1
AaegL5_3	163838030	163849367	1	-	11338	11.5696	1
AaegL5_3	191412011	191426019	3	+	14009,5999,9005	13.7768872076629,14.6023329815975,18.1970114765809	3
AaegL5_3	213743250	213754025	2	-	10776,7017	17.1355861496217,17.4062311739146	2
AaegL5_3	217617381	217623271	1	+	5891	89.3768	1
AaegL5_3	229928510	229931645	1	+	3136	156.697	1
AaegL5_3	230007349	230012970	1	+	5622	128.248	1
AaegL5_3	244642021	244647383	3	-	2767,4421,4713	23.3915626979116,23.9561997774643,54.8809973250186	3
AaegL5_3	275402478	275445021	8	-	13932,15735,16524,16536,24999,5007,5981,9021	16.1774807908994,16.3382940350803,16.6048734861421,18.9160225082392,20.1215499445733,22.6356992075013,23.1490361620544,23.7212478373459	3
AaegL5_3	282818058	282825266	1	+	7209	14.2006	1
AaegL5_3	289529700	289534921	3	+	4943,4957,5222	19.2495111153037,21.2445887411077,27.2322231949062	3
AaegL5_3	313430692	313476772	3	-	45297,45312,46052	51.2563203127934,58.8045713337324,68.399968585803	3
AaegL5_3	314093012	314217827	3	+	124449,124608,124807	123.234338965969,153.327713139834,177.985793472729	3
AaegL5_3	351124007	351128620	1	+	4614	257.661	1
AaegL5_3	363952026	363960023	1	-	7998	10.045	1
NIGP01000162	21002	30004	3	+	8510,8511,9003	14.668820458893,19.7569850631725,21.6375983813456	3
NIGP01000582	7001	13022	1	-	6022	14.3751	1
NIGP01001018	14005	32024	3	-	18020,9007	21.096376620639,22.8148075460589,24.702262154687	3
NIGP01001557	23204	32018	3	-	8694,8707,8815	14.7351351987614,16.5405446784476,22.9020692044223	3
NIGP01001651	1	14989	2	+	14987,14989	51.6840503849446,58.5874616077635	2
NIGP01001852	20	5969	1	-	5950	85.6779	1
NIGP01001859	1	5016	1	-	5016	17.0029	1
NIGP01001877	77507	86025	2	-	7496,8443	11.134916896442,11.9117851488637	2
NIGP01002257	10009	17006	1	+	6998	10.1322	1

## Sheet: Control_midgut
Chromosome	Start	End	Clusters_merged	Strands	Lengths	Reads_per_kb	Samples_merged
AaegL5_1	4569149	4575236	2	+	3400,6088	11.2728122605438,7.28024254927104	2
AaegL5_1	4633434	4641979	2	-	7583,8507	4.34068058308297,5.23822329764624	2
AaegL5_1	8756237	8763942	3	+,.	4237,7064,7706	12.0502475888572,20.9262581568681,8.38286046747949	3
AaegL5_1	11497253	11504776	1	-	7524	4.43917	1
AaegL5_1	24094076	24101876	2	+	3561,7692	11.4185813846026,6.51670491605481	2
AaegL5_1	33195007	33207546	3	+	12402,5150,5212	6.25035457888636,6.79587619577345,7.5152081736959	3
AaegL5_1	33767197	33775474	3	.	5725,5812,8183	34.8112678954874,45.6169344123837,69.8881967015039	3
AaegL5_1	33914069	33923020	2	.	6730,8952	10.2200352534528,5.93073417428421	2
AaegL5_1	34047042	34055962	3	.	8882,8888,8921	11.2080259831844,6.68069185347221,9.15357325402249	3
AaegL5_1	34176000	34184876	2	-	7020,8877	4.98962964962235,6.26807233452654	2
AaegL5_1	34344357	34353026	3	.	8622,8624,8663	46.3041056051005,82.6187002026353,87.2119787335237	3
AaegL5_1	34458076	34469930	3	.	10796,11787,11837	41.8375127758633,68.4305054609163,71.8258075897594	3
AaegL5_1	34541000	34546932	1	.	5933	7.52538	1
AaegL5_1	34657000	34665883	2	.	8856,8884	5.46906025652556,7.32084934161756	2
AaegL5_1	37126328	37137914	3	-	10470,8402,9531	7.67895615341633,7.83913956049313,8.47881906652908	3
AaegL5_1	38183297	38196737	3	-	12324,12729,13304	12.9774358992736,13.708164019603,8.9567028449436	3
AaegL5_1	48427032	48434852	3	-	6964,7795,7802	6.02798058043182,6.04132036376847,7.44005275157211	3
AaegL5_1	58012400	58027423	3	+	12524,14070,14136	13.1438132825976,13.6105022293079,9.32922393976042	3
AaegL5_1	60148076	60153228	3	+	1741,2245,5137	20.2724442450191,23.7229366971368,8.16307094729037	3
AaegL5_1	64374448	64379745	2	-	5167,5265	11.7282931799842,7.3206048662569	2
AaegL5_1	91788122	91846854	3	+	57453,57632,58450	31.0101845995463,41.0906964152295,44.178642591674	3
AaegL5_1	92256378	92264018	3	-	7162,7331,7641	11.9407768185624,16.1674654661251,18.2697302153642	3
AaegL5_1	92928135	92935511	3	+	3816,3821,7377	17.2151101256543,21.0555401418204,7.35899964702398	3
AaegL5_1	99545082	99548716	3	+	3083,3288,3635	25.8268891959903,29.6235253226073,30.8788824223959	3
AaegL5_1	99628073	99636984	3	-	3623,5975,8881	15.7501832712278,4.61602226186063,7.525377030348	3
AaegL5_1	99966323	99968195	3	+	1434,1732,1873	119.981948549816,38.8683163965423,68.1389672127988	3
AaegL5_1	100076437	100084786	1	.	8350	6.32234	1
AaegL5_1	101159035	101167500	3	-	4975,4988,8465	15.7057915483664,7.07790080151963,9.49630910972486	3
AaegL5_1	105902769	105909791	2	-	6177,7023	4.35926718499034,4.82657766327883	2
AaegL5_1	106545009	106553794	3	+	8388,8735,8786	12.2351368044433,15.3861711437643,19.0795586823573	3
AaegL5_1	107237223	107242263	1	+	5041	6.27699	1
AaegL5_1	111170352	111177494	2	+	7130,7143	5.84696153169013,6.09942272115757	2
AaegL5_1	111321030	111326829	2	+	5640,5800	5.55542328357261,7.64425467673459	2
AaegL5_1	112047330	112049014	1	-	1685	21.9561	1
AaegL5_1	118147049	118155010	2	+	5008,7962	7.11155400239768,7.12863096242149	2
AaegL5_1	120818005	120825071	3	-	5543,5559,6961	16.2613556172213,18.019950440017,26.0313062859301	3
AaegL5_1	121980517	121988265	3	+	7627,7692,7744	7.56379788171548,8.01171092006437,9.95262426552785	3
AaegL5_1	125432061	125439892	1	.	7832	6.68069	1
AaegL5_1	134462583	134469583	3	+	3094,3123,6895	24.505409411211,31.6424200556122,8.53643959054782	3
AaegL5_1	134588246	134592999	1	-	4754	6.27699	1
AaegL5_1	134850155	134857971	3	-	4880,5896,6992	10.0742661293941,15.5548596906376,5.8488049368521	3
AaegL5_1	136678144	136687011	3	-	1984,5131,6423	39.8281859157194,41.6394360440014,89.0811313692402	3
AaegL5_1	136877239	136884859	3	+	7609,7612,7616	11.1689574719304,8.76234401286526,9.27873868537806	3
AaegL5_1	140950044	140968955	5	+	10860,18912,5821,6902,9909	10.9488808737466,13.4893663095014,6.36073534707986,6.89973853878115,9.44655862490779	3
AaegL5_1	140971120	140981015	3	+	8794,8868,9867	14.6924027735366,8.66516459682609,8.92273629514316	3
AaegL5_1	140985021	140997021	3	+	11005,8620,9973	6.67298656802308,6.80081194236782,7.33340312651259	3
AaegL5_1	141009014	141028009	3	+	16924,16953,18996	16.4841592093337,16.5852870040185,19.9230052202003	3
AaegL5_1	141048477	141053666	1	+	5190	7.81974	1
AaegL5_1	141136011	141140720	2	-	4682,4710	7.37179790727968,7.65313302130687	2
AaegL5_1	143456103	143468839	3	+	10139,12577,12730	11.0704951211752,11.8720853261187,12.3142639217548	3
AaegL5_1	144941214	144958816	5	+	5798,5912,6001,7805,8806	5.53120866853153,6.47862773594474,6.64229707270512,6.68539346292816,6.93665705858608	3
AaegL5_1	151651203	151653204	1	-	2002	16.5936	1
AaegL5_1	151748004	151754581	2	+	5460,6522	6.1546963491475,6.93398711095205	2
AaegL5_1	151816379	151821617	3	+	3936,4969,5204	14.4184315853856,7.92212309827451,9.65315532655766	3
AaegL5_1	151845223	151853817	3	-	3066,4891,8323	17.2417451593712,4.74815455486243,9.53977934117863	3
AaegL5_1	152066509	152071984	2	+	5016,5389	7.51107950815036,8.60037831946664	2
AaegL5_1	153739850	153746081	1	+	6232	5.14056	1
AaegL5_1	156761001	156768016	3	+	7008,7013,7016	13.1566115428533,17.4193120508168,20.8449847404022	3
AaegL5_1	157350357	157356065	1	+	5709	5.58448	1
AaegL5_1	159427238	159431927	1	-	4690	7.32463	1
AaegL5_1	160269520	160282981	3	+	10578,11274,12763	6.51102087462446,7.01389221210259,7.90932483801882	3
AaegL5_1	161871852	161877935	3	-	5171,6064,6081	10.6897357643088,11.2577409176533,9.50910736998055	3
AaegL5_1	162564008	162571795	1	+	7788	4.08404	1
AaegL5_1	162923194	162929778	2	-	5399,5578	6.38633186759125,9.55309875977517	2
AaegL5_1	167057336	167069823	1	+	12488	5.77092	1
AaegL5_1	169605064	169610638	2	-	5521,5575	6.51102087462446,7.25360751555419	2
AaegL5_1	170618190	170622921	1	.	4732	8.1013	1
AaegL5_1	180952564	180957920	3	-	5261,5290,5345	12.8622515569724,13.7346908002028,16.8155846199016	3
AaegL5_1	181652014	181660025	1	+	8012	5.34476	1
AaegL5_1	181704062	181713019	1	+	8958	6.87267	1
AaegL5_1	183488006	183497971	3	+	7717,8673,9959	6.33025968003689,6.65678999868322,7.79414049571757	3
AaegL5_1	191606062	191613021	1	+	6960	5.36247	1
AaegL5_1	192619914	192628012	3	+,.	4835,5518,8014	4.11392861232491,7.00501386753031,7.16702574318857	3
AaegL5_1	192889994	192893258	3	-	3232,3263,3265	14.3084549658658,14.4894583419638,14.8360575153134	3
AaegL5_1	195579059	195585970	1	.	6912	6.89826	1
AaegL5_1	196039291	196043938	2	-	4548,4648	6.46243116660488,7.17370241440366	2
AaegL5_1	196847248	196853950	2	-	6325,6703	4.87516737129842,7.07604062410856	2
AaegL5_1	202393005	202401399	1	-	8395	7.21822	1
AaegL5_1	204583004	204588994	1	-	5991	7.58937	1
AaegL5_1	204990405	204996391	2	+	4935,5684	7.79518653446338,7.90392583785258	2
AaegL5_1	210450005	210460010	3	-	10006	8.51939547276733,9.07396652128696,9.55309875977517	3
AaegL5_1	210468314	210499988	3	-	29944,30891,31658	11.8639872570282,14.2691775884183,16.7090444850343	3
AaegL5_1	210503094	210513025	3	-	8928,8944,8986	5.84696153169013,6.5699749834885,7.64056137264925	3
AaegL5_1	210515012	210566003	4	-	23933,25833,50825,50947	10.4305821083905,7.855336129833,9.10247196900236,9.52646372605832	3
AaegL5_1	210569074	210574002	2	-	4694,4929	6.1793278223081,7.99891265980868	2
AaegL5_1	211582110	211589628	3	+	5079,5620,7519	5.82320841634072,6.91593510812101,9.23347835517303	3
AaegL5_1	213006052	213020944	3	+	11846,13563,14893	7.01311452416018,7.53771454186721,8.28047438543394	3
AaegL5_1	218659061	218676995	3	+	13660,13988,17171	6.10610664112792,6.79193359779554,6.84706923679623	3
AaegL5_1	218680034	218699589	3	+	19543,19547	18.647065192546,20.4724636455854,26.4041967579659	3
AaegL5_1	218706047	218720992	3	+	14904,14919,14946	12.7467000704713,13.3485854466887,15.7501832712278	3
AaegL5_1	218879149	218886851	3	.	5992,7268,7634	10.7121438340158,11.7911024794194,12.9890181092482	3
AaegL5_1	225352297	225358008	1	.	5712	6.06638	1
AaegL5_1	225969003	225975219	1	.	6217	8.05011	1
AaegL5_1	245978029	245985144	1	+	7116	5.96625	1
AaegL5_1	252878015	252885972	1	+	7958	5.31813	1
AaegL5_1	257709016	257717996	2	-	7990,8981	4.0329457656256,4.93635958218866	2
AaegL5_1	258363173	258374956	3	-	11241,11784,6683	10.1106256019982,8.9567028449436,9.45543696948007	3
AaegL5_1	261317310	261318952	2	-	1281,1643	237.062174716218,717.410842339841	2
AaegL5_1	269187148	269195939	1	+	8792	9.86746	1
AaegL5_1	276949815	276957980	3	-	7390,7872,8161	11.3997944308098,8.08208810059106,8.85639609694017	3
AaegL5_1	277899346	277903196	1	+	3851	7.75816	1
AaegL5_1	279830011	279835513	1	-	5503	6.11718	1
AaegL5_1	286840004	286845514	2	-	5388,5511	5.76597868499082,7.27136420469876	2
AaegL5_1	290118385	290121915	1	-	3531	10.4942	1
AaegL5_1	296043128	296050967	3	-	4000,4023,7830	12.9410589025496,16.8422196536185,4.92733019844214	3
AaegL5_1	296545167	296547921	1	+	2755	15.9011	1
AaegL5_1	296712208	296718939	3	+	3235,5415,6728	12.6161276372124,13.831870216242,20.9123572578038	3
AaegL5_1	297918078	297924961	1	-	6884	4.46581	1
AaegL5_1	298211583	298277010	9	-	10532,10552,14071,14866,23910,26012,65428,6855,8931	11.3214019685634,12.3741789756545,16.0362201003844,16.4457644285666,22.1603480524153,23.6307946668584,29.180033382982,7.77435328313369,9.17635260333251	3
AaegL5_1	300158327	300166958	3	-	4933,7514,8569	8.04969496191134,8.9049796059986,9.54750215074763	3
AaegL5_1	306202123	306217753	3	+	15621,15630,15631	11.1955925056473,6.55270925091527,8.64896802748623	3
AaegL5_1	306975000	306989675	3	+	13438,13459,7645	10.4049855878791,10.5115735015703,10.8049453444669	3
AaegL5_1	310567084	310582957	1	+	15874	11.0705	1
AaegL5_2	5810510	5812854	2	-	1166,1251	37.5553975407518,39.7385980939295	2
AaegL5_2	17391432	17398911	3	-	5946,7400,7480	5.89555123970971,6.34793708682417,7.27136420469876	3
AaegL5_2	20925090	20927426	1	-	2337	56.3641	1
AaegL5_2	33860114	33876911	3	-	15025,16567,16702	1950.50605600877,2839.08044301504,3974.79935163225	3
AaegL5_2	40347046	40355904	1	+	8859	9.22755	1
AaegL5_2	46064064	46068279	2	.	2236,4216	165.501221171904,36.9741738786996	2
AaegL5_2	46277035	46289949	3	-	11238,12915,7999	5.78217525433068,7.94611839219217,8.34446568671241	3
AaegL5_2	48128013	48136206	3	+	4042,4115,8118	17.392835687488,21.1304600820306,29.0566453957122	3
AaegL5_2	48380364	48383647	3	+	1028,1942,3284	138.873922034534,176.421584995811,71.4106742194509	3
AaegL5_2	48395952	48403948	3	-	4864,6521,6771	21.1043311616392,48.3953491875072,52.5864349016248	3
AaegL5_2	66710931	66715183	2	+	1007,4253	31.4375410886718,8.36340058708941	2
AaegL5_2	77658103	77665931	1	+	7829	7.74295	1
AaegL5_2	77878753	77886801	3	+	6209,7878,8049	17.6104061118348,30.012242986764,51.6009386541016	3
AaegL5_2	79158324	79164642	2	+	5722,6319	5.03402137248376,5.53922671423275	2
AaegL5_2	84069004	84077019	2	+	7975,7992	4.60786083301423,5.10191934205648	2
AaegL5_2	86880003	86888917	1	.	8915	7.3718	1
AaegL5_2	88483060	88491719	2	+	7622,8660	4.3730737217627,5.29149336507993	2
AaegL5_2	89176032	89180766	1	-	4735	10.405	1
AaegL5_2	91842026	91851010	3	+	4958,8338,8985	13.0544348879286,34.5545170753206,8.56203611105921	3
AaegL5_2	97742036	97750951	3	+	7963,8248,8889	10.0094798520346,6.83427097654053,9.08254649744423	3
AaegL5_2	119018211	119024991	3	+	5483,5501,6778	10.2386082045551,12.4918308132004,7.25606306425811	3
AaegL5_2	127733021	127740358	3	+	6906,6911,7338	12.6958741736483,17.8454725902863,21.9301548861729	3
AaegL5_2	132051039	132058052	1	-	7014	4.80318	1
AaegL5_2	143230739	143235696	2	-	4958	6.67651511835588,7.23986649491825	2
AaegL5_2	147504246	147509017	1	+	4772	7.66616	1
AaegL5_2	147523008	147529012	1	+	6005	6.74468	1
AaegL5_2	147532142	147541012	3	+	6574,6779,8871	4.92748123761637,6.00238405992043,6.2842689038664	3
AaegL5_2	147555778	147571852	4	+	15851,15882,5014,8090	32.5746462357018,33.0733945919979,41.7223284335621,7.16702574318857	3
AaegL5_2	154052004	154059935	2	+	7388,7737	4.01674919628574,5.69989721540489	2
AaegL5_2	158874039	158881117	3	+	6096,6215,6346	6.05357710094321,6.96452481614059,8.32788720880029	3
AaegL5_2	167740080	167750004	1	+	9925	9.91865	1
AaegL5_2	181291008	181299991	1	-	8984	11.2241	1
AaegL5_2	182193256	182195616	2	-	2323,2361	18.059174813946,18.5113484332075	2
AaegL5_2	186745004	186753533	2	-	8525,8528	4.30828744440325,4.68776593416477	2
AaegL5_2	191416668	191421980	1	+	5313	6.78636	1
AaegL5_2	191883091	191892994	3	-	8433,9686,9838	10.5201699301804,11.9324951051467,15.1599889021107	3
AaegL5_2	195005302	195009893	1	-	4592	6.54334	1
AaegL5_2	196024005	196033001	3	+	8885,8970,8997	10.3793890673677,13.6460156075971,16.3585350332605	3
AaegL5_2	198247261	198254853	1	-	7593	7.93492	1
AaegL5_2	203217035	203221679	1	-	4645	8.93161	1
AaegL5_2	204900023	204917001	3	-	16769,16847,16968	10.3793890673677,11.0712956816354,8.04969496191134	3
AaegL5_2	204919053	204928981	3	-	7946,8759,9858	5.70119240763137,6.72090684121729,7.76854397520619	3
AaegL5_2	204950004	204961951	3	-	10010,11915,9832	6.30046547320626,6.8629603543738,7.41019268804676	3
AaegL5_2	208064498	208070715	1	+	6218	7.29501	1
AaegL5_2	210550317	210558369	2	+	6878,8053	4.47025313780187,5.16719654106798	2
AaegL5_2	212265083	212273015	3	+	5393,5414,7931	5.20889192406741,6.72157627604267,8.31013051965572	3
AaegL5_2	214656034	214659970	1	+	3937	9.03815	1
AaegL5_2	216849038	216857023	2	-	7849,7986	5.83076496235026,5.94849086342878	2
AaegL5_2	221991787	221994306	2	-	2244,2520	14.3917965516687,14.6416986832351	2
AaegL5_2	222798006	222806359	2	+	4919,6473	122.964354428231,86.2531175197173	2
AaegL5_2	227609083	227616693	3	-	5835,7136,7611	13.9301226339101,8.02450918032006,9.92849700533531	3
AaegL5_2	237327128	237333024	1	+	5897	10.1234	1
AaegL5_2	238182001	238190863	3	+	5446,5468,8837	11.3731593970929,4.923757079318,8.19088656364409	3
AaegL5_2	247226261	247233607	2	+	6732,6827	4.76179138591938,5.22046660850167	2
AaegL5_2	247290211	247295015	1	.	4805	7.3462	1
AaegL5_2	259613007	259619708	3	+	6603,6672,6699	13.3741819672001,17.614635631407,21.2822921125785	3
AaegL5_2	262301231	262308373	3	+	5111,5114,6710	10.8493370673283,12.9248623332098,9.08676478154266	3
AaegL5_2	266815082	266817342	1	-	2261	13.4596	1
AaegL5_2	268068006	268077022	3	-	7758,9013,9014	5.70802407403947,6.2769896126032,7.01311452416018	3
AaegL5_2	270828028	270838961	3	-	10905,8269,8360	10.1228558374137,12.2609938543211,16.4073696477996	3
AaegL5_2	282326019	282336009	3	-	9866,9982,9991	10.6993455737601,14.0899328362111,17.6866537191291	3
AaegL5_2	285731720	285745674	1	+	13955	4.84758	1
AaegL5_2	290829173	290833606	2	+	4006,4430	20.8125916017225,24.4154475737748	2
AaegL5_2	303872529	303881019	3	-	6478,7278,8491	5.63123451250531,5.87935467036985,6.07278768744072	3
AaegL5_2	308440264	308449944	3	+	6459,7652,8294	6.64229707270512,9.03768569164291,9.15357325402249	3
AaegL5_2	308458043	308466380	3	+	6558,7323,7728	7.65335963290494,8.76234401286526,9.84608413066047	3
AaegL5_2	319019383	319021290	1	-	1908	15.8079	1
AaegL5_2	322747684	322753773	3	-	5377,5788,6090	28.0362615273009,43.5140848693592,54.1312668572019	3
AaegL5_2	329857775	329861045	2	+	3186,3245	13.6992856750307,9.19965138504153	2
AaegL5_2	334493336	334495733	1	+	2398	15.8212	1
AaegL5_2	338294114	338300960	1	+	6847	6.01064	1
AaegL5_2	342234116	342239665	1	+	5550	6.59661	1
AaegL5_2	350898309	350906987	3	+	4536,4613,8679	13.5403319681245,17.9342560360091,7.20542052395566	3
AaegL5_2	362045377	362053966	3	-	7508,7583,8570	4.48644970714173,4.85054063690798,5.37139846623046	3
AaegL5_2	372168083	372178014	3	+	5090,7888,9932	30.8182106957109,58.5970741770596,73.9859287444889	3
AaegL5_2	372338852	372354021	3	-	13019,14170,15170	12.7049110829352,13.1310150223419,8.98909598362333	3
AaegL5_2	372421229	372427391	3	+	4933,6162,6163	6.7053797067028,7.00064835986455,8.34564389794485	3
AaegL5_2	372847208	372857898	1	+	10691	6.22372	1
AaegL5_2	382778020	382785709	3	+	3771,5279,6182	15.050754060696,20.1971219668077,34.7143272776217	3
AaegL5_2	382962041	382967025	1	-	4985	5.99288	1
AaegL5_2	388490114	388498972	3	-	6145,6866,7198	5.36247104713574,7.07790080151963,7.42229606242755	3
AaegL5_2	388613846	388617369	1	+	3524	8.74615	1
AaegL5_2	394692677	394701022	3	-	4002,8043,8346	21.7785792358071,6.68069185347221,8.94050627560374	3
AaegL5_2	397269034	397275859	1	+	6826	6.16157	1
AaegL5_2	405600000	405607693	2	+	7535,7694	4.45405656846201,6.21484120059723	2
AaegL5_2	407465210	407474005	3	+	3459,3633,8796	18.2697302153642,20.7575696099947,6.41192838810264	3
AaegL5_2	423919110	423927990	3	-	6128,6140,7719	13.4107594134056,16.0165336083963,8.03730744057576	3
AaegL5_2	423930026	423931628	1	-	1603	21.4678	1
AaegL5_2	432912230	432913507	2	-	1275,1278	41.7637328680134,43.1638572907318	2
AaegL5_2	432922224	432923989	3	+	1748,1749,1765	27.5034612894862,27.6738000318022,28.9108762716534	3
AaegL5_2	433932402	433940880	2	-	4029,8479	13.1310150223419,6.41904312575971	2
AaegL5_2	436896080	436904727	3	.	6898,8349,8642	16.5225539901008,34.0127956137099,41.0357086130863	3
AaegL5_2	437303607	437310507	3	+	6459,6535,6901	10.6097577519702,18.172550799325,26.6794254397067	3
AaegL5_2	437381374	437385160	2	+	1126,3787	44.1875209362463,97.1308263311515	2
AaegL5_2	439080692	439082814	1	+	2123	19.5412	1
AaegL5_2	439654530	439659093	1	-	4564	6.83495	1
AaegL5_2	446659175	446664999	1	+	5825	5.46906	1
AaegL5_2	461209306	461376962	3	-	164419,165037,167657	50.9114792971503,58.4048290395418,71.1599317468383	3
AaegL5_2	469151027	469183012	3	+	24972,25941,31404	13.7022976615231,13.9117088979393,19.6566548830318	3
AaegL5_2	469185050	469246019	5	+	14513,15989,39989,60970	22.9728771589705,26.9348948121903,30.9205967777564,35.2736629856754,38.9527492623677	3
AaegL5_2	469253376	469282018	3	+	26605,28642,28643	24.8286248960461,27.1778433522882,31.162989448709	3
AaegL5_3	2837002	2846010	1	+	9009	4.12843	1
AaegL5_3	6498014	6502872	3	-	2713,2718,4855	13.9884984594734,22.3188725503296,30.3639384372036	3
AaegL5_3	10664183	10669730	3	-	5540,5541,5548	11.3214019685634,14.6137551659758,8.06290396108714	3
AaegL5_3	18634165	18647528	3	-	11286,13364,9074	11.0712956816354,8.24405379398968,9.34272998665653	3
AaegL5_3	19554292	19558780	3	+	2247,2290,4296	21.10412984984,25.0724450721237,8.70281697387184	3
AaegL5_3	36016391	36024834	2	-	7392,8385	5.30925005422449,5.36106445149427	2
AaegL5_3	38290048	38294783	1	-	4736	6.27699	1
AaegL5_3	40784257	40787395	1	-	3139	10.5764	1
AaegL5_3	41152160	41159753	3	-	7324,7388,7594	1026.46980772436,1108.46081248147,841.178453565736	3
AaegL5_3	44407551	44418601	1	+	11051	9.99702	1
AaegL5_3	58974026	58984563	3	+	10538,5845	12.2343588206043,13.8221210761494,9.94469357467517	3
AaegL5_3	62282944	62285635	2	-	2419,2692	15.2247751794701,15.8833584398121	2
AaegL5_3	62671456	62681651	3	.	10085,10086,10193	9.45791432895778,9.62412551635342,9.83131758929614	3
AaegL5_3	78237006	78241610	3	+	4593,4599,4604	10.1490203827652,10.2456096364131,10.3496078081717	3
AaegL5_3	78770314	78774538	2	+	1286,4225	16.9065017977716,91.2028819527621	2
AaegL5_3	81121905	81126906	2	+	4647,5002	10.8493370673283,7.62776311239355	2
AaegL5_3	88939156	88944870	1	+	5715	41.9768	1
AaegL5_3	99838153	99845433	2	-	6287,7281	5.15050905007607,6.09942272115757	2
AaegL5_3	100653388	100661675	3	+	7573,7601,7903	5.8616031971078,6.18820616688038,6.26807233452654	3
AaegL5_3	100715094	100723661	3	+	3745,4525,8568	10.2386082045551,12.7143069317915,5.47793860109784	3
AaegL5_3	100745144	100753978	3	-	1172,4338,5661	10.8848504456174,40.7829615977721,8.25487786492255	3
AaegL5_3	100841141	100848975	3	.	3695,7829,7835	11.8639872570282,12.2446064209356,25.5163623007378	3
AaegL5_3	101081776	101089858	3	-	3560,6653,6960	14.2853741577581,7.24472917098191,7.84533353674035	3
AaegL5_3	101253900	101260021	3	-	4068,6094,6098	10.6353542724816,6.6243968600035,7.1026756578254	3
AaegL5_3	105730182	105735015	1	+	4834	6.39241	1
AaegL5_3	105759121	105770007	3	+	10887,9850,9872	6.16157113316354,6.33285861188598,8.10129874185423	3
AaegL5_3	105773152	105810961	3	+	35959,36649,37810	11.4509745232823,11.748802914727,13.992271045916	3
AaegL5_3	105820019	105842991	3	+	21552,21894,22973	7.14268707887907,8.14144197278237,8.17808830338839	3
AaegL5_3	105848026	105856816	3	+	6633,8628,8791	16.6761331131691,27.6471649980854,31.5509170740509	3
AaegL5_3	105874160	105883016	3	+	7787,8853,8855	10.7383254723284,5.88719971761919,7.50220116357808	3
AaegL5_3	105893002	105912868	5	+	17011,4713,7347,9999	6.80255912274198,6.87183869894608,7.59619102039521,7.7429474546948,9.59869519177041	3
AaegL5_3	105914042	105918652	1	+	4611	6.45456	1
AaegL5_3	105944260	106006017	3	-	56734,56756,61754	286.553047124986,308.026355705493,338.895290668567	3
AaegL5_3	106016034	106092523	4	-	63143,7149,73480,76117	118.283545889011,125.255685225751,22.9667353239241,97.5483396688988	3
AaegL5_3	107556014	107563209	1	+	7196	6.07279	1
AaegL5_3	108105174	108115986	3	+	10813,9407,9434	124.697387347596,144.43290950188,75.5225337688496	3
AaegL5_3	114313069	114317431	3	+	3429,3752,4363	14.3987501431372,16.2296138781311,9.07396652128696	3
AaegL5_3	118116017	118123858	2	+	7007,7842	4.97852323946492,6.3746514028983	2
AaegL5_3	119792016	119796709	3	-	4520,4526,4691	104.689768891576,111.591912929009,98.8962523891964	3
AaegL5_3	124618471	124624511	2	-	4465,6041	6.2769896126032,7.25606306425811	2
AaegL5_3	126535361	126543022	3	-	7310,7459,7662	11.915180298051,16.1852221552696,19.8407974413308	3
AaegL5_3	131518051	131526982	3	-	6974,8737,8932	4.11392861232491,5.06811106125478,5.48681694567012	3
AaegL5_3	136444034	136453749	2	+	5453,9716	112.765471112919,256.132547540575	2
AaegL5_3	141371498	141378017	2	-	6322,6520	6.82744697608467,6.89973853878115	2
AaegL5_3	144792016	144800951	3	+	6929,7417,7814	5.96398927915335,6.08991007178805,8.98488470714914	3
AaegL5_3	147575036	147582732	3	+	6796,6800,7685	11.915180298051,17.9253776914369,21.4766509446568	3
AaegL5_3	148051398	148060019	2	+	7405,8622	4.42166342978228,5.21158826392939	2
AaegL5_3	148322498	148334017	3	+	10531,11457,11479	16.7273261541919,20.7316087550232,22.6042652810293	3
AaegL5_3	148353007	148374020	3	+	20925,20940,21001	12.9518393787622,14.1558016030393,17.5791222531179	3
AaegL5_3	148963130	148970438	3	-	6266,6836,7308	7.20747335623852,7.42299094830245,8.46106237738451	3
AaegL5_3	148976321	148979888	3	-	3228,3546,3565	11.5952237916587,14.6740918219148,18.2805114743281	3
AaegL5_3	150607080	150615937	3	+	7907,8035,8857	10.6362567975935,7.61496485213786,9.52358277183876	3
AaegL5_3	150631023	150638792	1	.	7770	5.01692	1
AaegL5_3	150937038	150955004	5	-	17936,4936,5427,7466,8837	10.2258099442994,5.9441409477293,6.39764488924543,8.3700622072238,8.47881906652908	3
AaegL5_3	150963002	150968916	1	-	5915	5.87935	1
AaegL5_3	152524121	152532906	3	+	5870,6821,6878	5.58004147148253,7.64478072841479,8.18583369564378	3
AaegL5_3	153982271	153985921	2	+	2298,3650	17.614635631407,8.48700233408761	2
AaegL5_3	157565293	157574016	1	-	8724	5.45824	1
AaegL5_3	158079380	158088008	3	+	8612,8613,8618	1224.4768386629,1889.00098292153,985.773197934566	3
AaegL5_3	158155144	158164995	1	+	9852	132.002	1
AaegL5_3	158174428	158192993	2	+	18559,18562	57.5409781095997,71.5564433435096	2
AaegL5_3	159017041	159025880	1	-	8840	5.39346	1
AaegL5_3	163835040	163849459	3	-	11906,13843,14348	10.0742661293941,15.1642125294572,7.1158327021658	3
AaegL5_3	164019355	164024526	2	+	4547,5172	7.47556612986124,7.53140474303576	2
AaegL5_3	164635012	164642461	2	+	7445,7450	5.36106445149427,5.77092397198314	2
AaegL5_3	167079356	167086026	3	-	5520,6021,6671	7.33340312651259,7.54760131237562,9.34889683461269	3
AaegL5_3	167088187	167093547	3	+	5079,5346,5359	12.5678915710914,15.9698173691038,19.4080612350079	3
AaegL5_3	168222136	168226555	1	+	4420	8.35452	1
AaegL5_3	176437057	176443025	1	.	5969	6.56551	1
AaegL5_3	182084171	182086758	1	+	2588	11.6573	1
AaegL5_3	182864002	182870868	3	-	6824,6828,6867	12.6171275157524,13.7259207087476,8.86919435719586	3
AaegL5_3	183225011	183230013	1	-	5003	6.96225	1
AaegL5_3	191313002	191339022	4	+	25998,26021,8690,9979	10.0946777786844,9.03768569164291,9.75227431483874	3
AaegL5_3	191377062	191386990	1	+	9929	7.99891	1
AaegL5_3	191390190	191398027	3	+	6820,6979,7786	5.63774880339891,5.74978211565096,7.39739442779106	3
AaegL5_3	191412011	191426954	3	+	14866,14903,14911	17.3160461259538,21.1365229885197,21.5743773106447	3
AaegL5_3	191487740	191498025	3	-	10286,6556,7792	6.4948243052846,7.62649798759003,7.81973701622896	3
AaegL5_3	192187209	192194578	1	+	7370	4.87421	1
AaegL5_3	199361663	199370992	3	-	5524,8591,8649	15.1375774957404,7.48698224958092,8.29264350200927	3
AaegL5_3	201782506	201790732	3	-	6906,7611,8219	6.11756840222167,6.52721744396432,7.54659288643949	3
AaegL5_3	202419387	202422272	1	+	2886	10.4853	1
AaegL5_3	202670084	202679867	3	-	8329,9644,9782	10.0742661293941,13.2642467909889,13.7709280351266	3
AaegL5_3	204185185	204191633	3	+	5614,6214,6272	6.4887179496368,6.67298656802308,8.20359038478834	3
AaegL5_3	208746317	208753806	2	-	5250,6598	4.97234678733759,8.43442734366767	2
AaegL5_3	212745000	212754023	3	-	8830,8910,8924	11.8072990487593,7.21821878421135,8.99376305172142	3
AaegL5_3	213742118	213757977	3	-	11881,14505,15859	12.4119257120499,12.9902341595293,9.13486510768208	3
AaegL5_3	214497002	214503998	2	-	6021,6981	5.86858576227824,7.12863096242149	2
AaegL5_3	214510001	214516882	2	-	4578,6882	6.4759196893811,6.47862773594474	2
AaegL5_3	215453242	215462020	3	-	5266,8777,8778	12.7404244612243,5.88719971761919,6.8349522614217	3
AaegL5_3	217617381	217626451	2	+	6389,9071	115.209938821756,204.951388426612	2
AaegL5_3	218100467	218112000	3	-	10675,11393,11517	10.6353542724816,13.6282589184525,9.32922393976042	3
AaegL5_3	220739000	220747966	1	+	8967	4.69664	1
AaegL5_3	224136354	224141902	1	-	5549	6.27115	1
AaegL5_3	224443023	224450023	2	-	6745,7001	4.61602226186063,6.11717941030213	2
AaegL5_3	229394735	229399141	1	-	4407	9.64188	1
AaegL5_3	229472008	229479682	2	+	7544,7675	4.43785999912215,5.91297748513965	2
AaegL5_3	229928365	229931452	2	+	2357,3088	318.356723860385,545.079344563711	2
AaegL5_3	230007223	230012915	2	+	4766,5693	262.55630914556,403.796670212096	2
AaegL5_3	230073289	230082348	3	+	7590,7604,9060	6.96950048924118,7.48281503501617,7.88372831750743	3
AaegL5_3	230387000	230395835	3	-	4797,8593,8816	10.1876421147731,11.6750231125505,12.3631194070003	3
AaegL5_3	238131003	238139910	3	+	7786,8891,8903	5.18329540355602,6.45455650404884,8.04969496191134	3
AaegL5_3	244259058	244267020	1	+	7963	5.4513	1
AaegL5_3	244642022	244644674	3	-	1602,1958,2247	131.763511797234,68.8030265557331,69.6609305717418	3
AaegL5_3	245192015	245200495	3	+	4460,8448,8481	10.9650774430865,22.5154818353065,7.88372831750743	3
AaegL5_3	245949731	245953977	2	-	1827,4247	29.6073287532675,9.63708997253749	2
AaegL5_3	246068039	246074412	1	-	6374	6.18156	1
AaegL5_3	249372539	249377924	1	-	5386	5.79756	1
AaegL5_3	263377004	263385837	2	+	6984,8834	4.72939824723966,5.59335708053751	2
AaegL5_3	269262041	269266857	2	-	4077,4817	8.0792935607764,8.71375430484567	2
AaegL5_3	270689042	270692723	2	+	3277,3682	10.8193083190277,15.0843074283067	2
AaegL5_3	270695046	270706924	3	+	11879,4462,9531	10.4231765278588,14.0268932402405,6.96452481614059	3
AaegL5_3	275402494	275418965	3	-	16002,16411,16438	14.3980427876556,15.824048245045,17.9964044480151	3
AaegL5_3	275420102	275455021	5	-	26621,26916,34886,4949,4978	11.7587093407397,12.2991281057218,12.6250059817847,6.47862773594474,6.49894822691025	3
AaegL5_3	275463029	275468565	2	-	4650,5537	6.6243968600035,6.68539346292816	2
AaegL5_3	282816063	282826180	3	+	10118,6644,7982	11.3520568468005,14.5249717202529,8.9567028449436	3
AaegL5_3	284078801	284082732	1	-	3932	10.0257	1
AaegL5_3	286012002	286018671	3	+	5602,6326,6670	6.74468315475068,6.98072138548046,8.10592859449324	3
AaegL5_3	289429285	289438013	3	-	5955,6507,8729	5.53922671423275,6.78307793551776,9.02039808543826	3
AaegL5_3	289529776	289534923	3	+	4931,4955,5123	19.146197342518,20.6020362003043,25.9158878064904	3
AaegL5_3	296623265	296630814	3	+	6216,6281,6775	5.58004147148253,7.07790080151963,8.54096747853505	3
AaegL5_3	298924036	298928635	2	+	4597	6.64059342934336,6.75642021950642	2
AaegL5_3	299682310	299686710	3	+	4279,4327,4401	11.3861882459229,13.0511665212542,9.09956304179835	3
AaegL5_3	300433055	300442015	3	+	7763,7835,8959	4.61602226186063,4.87421117018268,5.24728670483449	3
AaegL5_3	304259400	304260985	1	-	1586	28.9079	1
AaegL5_3	309755078	309759937	2	-	4855,4860	7.43578920855815,8.54984582310733	2
AaegL5_3	313430727	313476552	3	-	44858,45443,45820	67.8435776154333,86.1171591800454,99.1799872169595	3
AaegL5_3	313485475	313486968	3	-	1490,1491,1493	29.0008577394023,32.8628391905797,44.2851827265414	3
AaegL5_3	314093018	314217075	3	+	121846,122984,124042	201.86695901306,274.871978266795,326.350189787933	3
AaegL5_3	321184845	321189015	1	-	4171	10.7059	1
AaegL5_3	325765287	325773966	2	-	7010,8589	4.55123598450118,5.1583181964957	2
AaegL5_3	332911019	332919677	3	-	6804,7830,8649	5.4392606086699,5.58781642225234,6.17044947773582	3
AaegL5_3	341054134	341060840	3	+	5314,6703,6704	11.6217530451168,6.27114752529,8.17926751663023	3
AaegL5_3	342204316	342211949	1	+	7634	5.1705	1
AaegL5_3	342257035	342262664	1	+	5630	5.984	1
AaegL5_3	351124841	351128631	3	+	3459,3493,3791	545.551439919463,601.037292509758,602.366610318802	3
AaegL5_3	353437329	353445221	3	-	2929,5688,7893	35.859633727446,45.253214735574,66.2437950834715	3
AaegL5_3	363954273	363964163	3	-	6272,8511,9107	21.0403398603607,21.9463514555128,22.9505207193483	3
AaegL5_3	370850008	370865863	3	+	13824,15752,15797	10.6362567975935,6.85114883076156,7.79414049571757	3
AaegL5_3	379428166	379434640	2	+	5010,6475	5.46906025652556,5.83076496235026	2
AaegL5_3	383275008	383289214	3	-	13194,14207,6012	5.08572277271662,6.89847373266292,7.24381530472274	3
AaegL5_3	386490118	386492664	2	+	1551,2547	13.0220417492489,26.1999948328035	2
NIGP01000162	14014	29171	4	+	15002,15091,5013,8162	24.5042310194976,25.3476310168838,28.6681029727543,7.38459616753537	3
NIGP01000174	2011	7402	1	+	5392	6.38353	1
NIGP01000263	29174	34910	1	.	5737	7.80694	1
NIGP01000341	5907	12805	3	-	5105,6061,6899	7.1750802175588,7.20542052395566,7.74191646702969	3
NIGP01000376	9731	15608	2	+	5142,5878	6.02512379442861,6.88959538809064	2
NIGP01000421	10382	12784	1	+	2403	12.6605	1
NIGP01000460	72120	78342	1	+	6223	5.13168	1
NIGP01000532	40027	49004	3	+	6970,7834,8802	5.77201537531794,6.07371350244819,7.4933228190058	3
NIGP01000582	3050	15055	3	-	10959,11034,11973	15.9978253196174,21.6365257226506,21.7034029154149	3
NIGP01000819	39013	48016	3	+	8857,8902,8991	10.4561786289019,13.4506920270069,16.4395178799598	3
NIGP01001000	12071	18914	1	-	6844	6.09054	1
NIGP01001018	12049	32014	3	-	16954,16990,19966	15.4091053478554,15.9374242304241,19.3015211001405	3
NIGP01001034	8	5890	3	+	5439,5457,5883	11.4023848152627,12.8824779743808,8.98437869949711	3
NIGP01001070	16033	24224	2	.	6904,8182	5.71765390454945,9.16725824636181	2
NIGP01001267	1000	10024	3	-	7956,7973,9025	5.70119240763137,6.35689471375374,7.55097355085939	3
NIGP01001557	23275	32014	3	-	4950,5219,8581	14.5644201709796,33.9642059056903,40.7249665530564	3
NIGP01001642	42831	51009	3	-	5983,8007,8179	4.76179138591938,5.28568148560157,8.95824967343229	3
NIGP01001852	11	6869	2	-	6339,6859	164.124889519018,188.997767626848	2
NIGP01001859	3	8973	3	-	8015,8016,8971	11.748802914727,11.8525900039961,8.08208810059106	3
NIGP01001877	77513	85921	3	-	8333,8398,8409	14.3084549658658,18.3426598863341,21.4928475139967	3
NIGP01001987	18430	26304	2	+	3924,4221	11.0704951211752,12.0301568954418	2
NIGP01001987	49032	54771	3	-	1787,5287,5740	26.6595531334126,8.06290396108714,8.88722291685404	3
NIGP01002257	9250	17696	3	+	8007,8056,8419	6.41384145858529,7.35899964702398,8.88722291685404	3
NIGP01002284	1628	9775	3	-	7008,7095,8148	11.5507262885386,7.87153269917286,9.58589693151472	3

## Sheet: Control_ovary
Chromosome	Start	End	Clusters_merged	Strands	Lengths	Reads_per_kb	Samples_merged
AaegL5_1	38184000	38193025	3	-	5027,9022,9026	44.3146486203048,45.9712252219716,49.2056404621237	3
AaegL5_1	58017002	58026016	3	+	7018,9015	42.2382349331086,50.1614973869534,54.2022253710598	3
AaegL5_1	89239002	89247501	3	+	8361,8392,8500	38.3571067409875,40.2449966153566,40.4989775518839	3
AaegL5_1	91354001	91364011	3	.	10009,10011	50.8231212793132,57.483467736486,65.3754086321183	3
AaegL5_1	91794015	91839025	3	+	44003,44022,44989	77.6712301709001,83.1392974682805,83.8585956932031	3
AaegL5_1	100075018	100085961	3	.	10944,9974,9977	96.8874232068549,97.7680274704311,99.0694945536132	3
AaegL5_1	106448001	106456025	3	-	7025,8024,8025	42.7146283372509,44.7127021740734,47.6151012251568	3
AaegL5_1	107106007	107115015	3	.	8966,9004,9009	39.8971212973484,40.9282228643625,51.6552015943329	3
AaegL5_1	110557005	110563020	2	+	5010,6016	47.1566782874494,52.189573777325	2
AaegL5_1	110568011	110577018	3	-,.	7968,8994,9004	38.8031275372775,42.9377546888608,44.8285535815136	3
AaegL5_1	113006003	113011018	1	.	5016	45.7465	1
AaegL5_1	118110004	118116999	3	.	4997,6970,6996	44.6800261360775,46.353233732575,49.2160000779319	3
AaegL5_1	118604029	118612940	3	.	5976,8594,8912	45.4493983034363,47.0420725530225,54.871468863414	3
AaegL5_1	118620094	118626028	2	-	5026,5914	44.4869404570106,45.4340108418457	2
AaegL5_1	120818015	120825471	2	-	7326,7457	38.0884014774817,38.9943955247849	2
AaegL5_1	125392076	125399951	1	+	7876	34.794	1
AaegL5_1	125430001	125441019	3	.	11008,11009,9925	90.9225609981425,94.4607950664669,95.8426268436571	3
AaegL5_1	126639007	126647997	3	.	8869,8884,8955	39.962794469028,40.0506493871029,41.9528616586301	3
AaegL5_1	126699010	126705017	1	+	6008	43.9943	1
AaegL5_1	131096049	131103720	1	-	7672	32.4943	1
AaegL5_1	135034069	135041013	2	-	6923,6945	34.217752879561,35.3809390750902	2
AaegL5_1	140950027	140999019	3	+	48976,48980,48993	114.844391360075,117.610553526358,130.054152844298	3
AaegL5_1	141008005	141042026	5	+	10026,23023,23026,34000,9995	109.591733545679,117.96228741448,53.526484369071,55.3044297193585,83.6565983674101	3
AaegL5_1	141044018	141057017	3	+	12843,12855,13000	72.6210091715103,76.1053705178324,79.2566225217199	3
AaegL5_1	141133002	141140957	2	-	4953,7728	49.7353073120536,52.8572408767168	2
AaegL5_1	143457204	143467823	3	+	10596,8025,8823	47.8317785282308,49.7317258828527,51.3368236222421	3
AaegL5_1	147051003	147057980	2	+	4965,6978	36.4397234632846,47.0134211194158	2
AaegL5_1	147265001	147271957	3	.	6944,6952,6957	45.9514210690103,48.3804567385413,53.266596504081	3
AaegL5_1	160269022	160280843	3	+	11765,11766,11822	44.3592068539356,50.6485717582676,51.4927638534702	3
AaegL5_1	170616010	170625956	3	.	8943,8999,9947	52.9027234441583,58.3772271541916,58.4023659780844	3
AaegL5_1	170644013	170649960	2	.	5006,5948	44.6138635548536,44.6889377828037	2
AaegL5_1	170677002	170689016	3	.	12015,9012,9015	44.3560006523931,49.7863997101695,53.948822495314	3
AaegL5_1	170697007	170706999	3	+	7864,8998,9869	47.0356714206935,47.6222640835585,48.2245165073131	3
AaegL5_1	170721037	170726968	3	+,.	5869,5885,5925	39.7842514920881,41.9385359418267,44.8196419347874	3
AaegL5_1	171369010	171375003	2	-	5993,5994	38.5488131884767,39.3169297668124	2
AaegL5_1	171394005	171403007	3	-	7726,7962,8813	34.5277661977717,41.4944387209226,41.5995669177335	3
AaegL5_1	172053032	172062025	3	+	8948,8984,8991	41.0886325054334,45.9503881352355,49.7174001660494	3
AaegL5_1	181703013	181719001	3	+	10012,15936,9955	76.6425848979583,77.5867625456515,88.4926519908084	3
AaegL5_1	181726017	181735030	3	+	8988,9008,9011	40.1647917948211,40.9473057166649,47.0134211194158	3
AaegL5_1	188565001	188578026	2	.	13026	103.921683022707,106.422710303595	2
AaegL5_1	191605005	191614026	3	+	9018,9022	60.1344516673649,69.8880094251756,74.8192153639641	3
AaegL5_1	195577005	195587997	3	.	10981,10993,8996	55.3918255009266,55.9825430109148,57.2885414966234	3
AaegL5_1	196005000	196013679	3	+	7984,8677,8680	40.048940387381,45.6990366027078,49.3225956355448	3
AaegL5_1	197569037	197575001	3	-	5943,5956,5958	44.9107865937144,49.9883970359625,54.3517695519353	3
AaegL5_1	202388203	202402982	3	.	13974,14775,14779	70.9982877762611,75.1786517819194,76.6640734731633	3
AaegL5_1	202413007	202419017	3	.	6000,6007,6008	51.0184456501512,53.5817622737548,54.450161496862	3
AaegL5_1	204579010	204589999	3	-	10945,10970,10989	68.3493598407691,68.6721793271075,73.7953486832911	3
AaegL5_1	204843007	204850988	2	.	5004,7981	39.993819885771,48.1199217723768	2
AaegL5_1	204968004	204975026	3	.	7007,7023	38.4067794495726,45.1510779349794,50.6835054806033	3
AaegL5_1	205100013	205109009	3	-	8974,8982,8984	47.9803059736669,49.7969138388638,55.2865225733543	3
AaegL5_1	205112009	205120913	3	-	8750,8902,8905	40.8238530336093,44.2819725823089,52.3390063410637	3
AaegL5_1	207530000	207538010	3	.	4967,7974,8010	30.7986510856227,32.3474685419794,47.4643078800757	3
AaegL5_1	210450000	210460013	3	-	10008,10011,10014	68.5162390958793,75.5609932793049,80.3563185298207	3
AaegL5_1	210465153	210565027	5	-	47014,47876,50008,50017,98867	53.0124158250408,56.6907715610761,61.4071850775884,62.8597854574521,70.445999457328	3
AaegL5_1	210569003	210574972	3	-	4992,5026,5958	46.3316513293266,47.0384911238217,51.0769232368618	3
AaegL5_1	211129190	211139013	3	.	8989,8999,9821	57.1845822932986,62.685755302288,81.7257415767412	3
AaegL5_1	211148000	211157000	3	-	8875,8899,8993	39.4073959332867,41.3025120268614,48.9545557462706	3
AaegL5_1	213003000	213022005	3	+	17936,19006	77.7481765879634,79.3000053649809,88.1777032498984	3
AaegL5_1	214506060	214519993	4	-,.	4992,7914,7917,7958	36.7189550607044,36.7694070216767,39.3742326340259,44.7750837011566	3
AaegL5_1	216252026	216259997	2	+	7972	28.3835948228323,31.4413669541671	2
AaegL5_1	216961140	216969994	2	.	7887,8471	41.2150872432572,46.518795910576	2
AaegL5_1	218659019	218677017	3	+	13023,14009,17999	44.6117035111769,47.1979099850609,47.8908712736214	3
AaegL5_1	218680000	218699596	6	+	8015,8018,8947,9015,9590,9596	44.472087712467,45.1252044116531,48.0377098708558,80.5404925621614,89.7004757642179,91.7968161163189	3
AaegL5_1	218710008	218722013	3	+	11993,12002,12005	67.6096931624975,76.2287830320395,76.7643534907868	3
AaegL5_1	225350022	225360014	3	.	9919,9991,9993	87.346020112042,91.0820900565231,98.6827001999225	3
AaegL5_1	225783001	225791822	3	+	8344,8760,8822	50.5438896818934,59.1186518182522,61.6678639411087	3
AaegL5_1	225968010	225978028	3	.	10008,10019,9978	68.8541095968737,73.1200613881755,86.2229080102031	3
AaegL5_1	234319335	234324990	3	.	4912,5600,5652	46.7950569590871,47.6938926675753,48.2570040554856	3
AaegL5_1	245193003	245202024	3	+	7931,7988,9014	38.513166601572,40.1478213414071,40.7133953698227	3
AaegL5_1	258365123	258374962	3	-	7884,9840	40.613344680038,46.8701639513822,48.1140588435265	3
AaegL5_1	261314086	261318955	3	-	4787,4869,4870	52.4321235002855,55.3116206803912,71.8884465961886	3
AaegL5_1	269186002	269196020	3	+	10014,9965,9991	136.81806037382,145.657895190242,158.596429300761	3
AaegL5_1	279830009	279835013	1	-	5005	46.2298	1
AaegL5_1	293758002	293765016	3	+	6011,7009	40.2260821472346,41.3322175159486,43.7077619670413	3
AaegL5_1	296712014	296721003	3	+	8925,8976,8990	44.2628834931713,47.8736509870497,52.2371025598646	3
AaegL5_1	298212106	298227020	3	-	14700,14911,14915	50.5052725460801,64.7476835078651,67.8895719311073	3
AaegL5_1	298232000	298255022	5	-	12018,13023,13027,8025,9023	41.8239302073998,45.2592831732782,46.7820693684525,52.6004506727249,55.5407123557683	3
AaegL5_1	298257008	298265977	3	-	7026,8970	42.8353152637616,46.1789481156203,49.5889935305596	3
AaegL5_1	306982000	306990935	3	+	7695,8047,8936	41.7270068728058,42.1936766994778,46.4332295888799	3
AaegL5_1	310566030	310595020	3	+	27853,27992,28991	101.895768666959,105.319088509078,97.8395000764107	3
AaegL5_2	191008	199028	3	+	5112,5117,8021	34.4175346200644,47.9711136315673,49.1477316947944	3
AaegL5_2	360001	368907	3	+	5858,8879,8907	40.5704299871061,49.2427892598735,68.8086270294322	3
AaegL5_2	33862030	33875904	3	-	12817,12841,13875	56.0605131265289,57.1703543329957,59.4020665277004	3
AaegL5_2	40339002	40357914	3	+	18017,18024,18913	111.844136962267,119.528187236396,136.817758330458	3
AaegL5_2	50149267	50157026	1	-	7760	42.2895	1
AaegL5_2	77654001	77666975	3	+	11971,12859,12974	104.126650897409,89.0353745216533,89.0808885124727	3
AaegL5_2	86879025	86890005	3	.	10976,9963,9988	93.1950309133143,95.5458791754296,99.6102903629399	3
AaegL5_2	89175001	89184964	3	-,.	9948,9964	75.6687923518584,76.1638079356944,83.7338147156198	3
AaegL5_2	110020065	110029023	3	+	7841,7954,8959	32.3575979798463,34.6930407049564,38.8370182539	3
AaegL5_2	110064525	110079025	3	-	12543,14370,14492	54.0332901205626,64.512284194716,69.5821376378884	3
AaegL5_2	113412028	113421021	3	-	8020,8021,8989	49.4834037214799,49.6149835690976,51.59765049649	3
AaegL5_2	116796001	116806027	3	-	10027,7999,8007	51.7766674790128,52.3246806242603,54.9299464501246	3
AaegL5_2	133580009	133584993	1	+	4985	46.3867	1
AaegL5_2	138089023	138098021	3	+,.	8930,8933,8999	54.0852701976386,61.9551437453168,62.2062646975334	3
AaegL5_2	147502023	147532027	4	+	19996,29991,30005,8994	49.5419101352083,66.2027187775121,69.8524575885821,71.7195113456914	3
AaegL5_2	147534003	147542024	2	+	7021,8022	38.8577502749837,41.3956338814459	2
AaegL5_2	147554012	147562027	2	+	7027,8016	34.7551790349795,36.0951397898729	2
AaegL5_2	156903003	156911969	3	-,.	8901,8904,8967	37.2372277153613,38.1386395597363,41.1421023857904	3
AaegL5_2	167732186	167757027	6	+,.	17989,17996,18025,5814,5815,5831	107.013983680335,113.599731367321,125.042019118099,44.3562363050269,45.2621022402055,45.7684578654693	3
AaegL5_2	175579068	175584953	2	.	4933,5875	41.5230901545294,45.8533929550224	2
AaegL5_2	178609064	178617030	1	-	7967	29.382	1
AaegL5_2	181291001	181300959	3	-	9000,9951,9959	117.50096423043,118.38772366294,121.355834567992	3
AaegL5_2	181314012	181323026	3	-	9007,9008,9009	35.7363029897901,37.3784169184405,38.4287353250043	3
AaegL5_2	181385076	181393019	3	+	4930,4949,7926	33.4662040056545,45.969880664139,49.0548357638941	3
AaegL5_2	181807285	181814949	3	-	6635,7661,7665	37.2001839839172,39.3359233273071,39.4172097844359	3
AaegL5_2	189170002	189177911	1	-	7910	34.895	1
AaegL5_2	189239019	189244020	3	+	4958,4981,4992	46.6123010489218,48.2743903156303,51.3758086800491	3
AaegL5_2	190208035	190213000	1	+	4966	52.3712	1
AaegL5_2	190382046	190388019	1	+	5974	44.9183	1
AaegL5_2	198045009	198051022	3	+	4776,4871,6014	42.9091032552541,47.8050435880524,48.9587350960124	3
AaegL5_2	198246002	198257985	3	-	11755,11804,11984	83.5319838612257,93.1887878058352,94.3862210257115	3
AaegL5_2	201096039	201104009	3	.	7010,7971	38.2313466894409,38.7367382362765,39.1369818724035	3
AaegL5_2	203523008	203529866	2	+,.	4682,6859	41.3631463332734,50.304754554987	2
AaegL5_2	204901019	204918008	3	-	15992,16815,16985	56.282990173543,60.2396391581149,61.3105009112108	3
AaegL5_2	204920000	204929025	3	-	9023,9025,9026	44.5458164000376,47.2554920399389,53.6759270906647	3
AaegL5_2	204949001	204959027	3	-	10021,10025,9025	50.4042738831835,53.8933466142279,54.0917677072732	3
AaegL5_2	208054077	208060002	1	+	5926	40.7674	1
AaegL5_2	208062000	208078022	3	.	15978,16017,16018	77.9441255755494,81.1494550884493,87.895435446995	3
AaegL5_2	212304012	212310022	3	-	5962,5965,6011	46.9095596725915,47.3832256430139,48.7118297299011	3
AaegL5_2	212317000	212321998	1	-	4999	46.2255	1
AaegL5_2	215943001	215952540	3	.	9192,9417,9540	58.8941026643091,60.8946602946023,63.0832939435812	3
AaegL5_2	232759001	232764029	1	+	5029	47.0027	1
AaegL5_2	247179009	247188485	1	-	9477	52.5342	1
AaegL5_2	247287002	247298024	3	.	10996,11023	67.2102396593434,70.5861831690362,75.6827618721334	3
AaegL5_2	247306000	247312992	3	.	6964,6973,6990	37.8220035824669,39.3508613938315,40.9536429115959	3
AaegL5_2	249835000	249842949	3	-	6854,7886,7950	35.8077755957697,36.2882254689398,39.0125082847411	3
AaegL5_2	249921009	249926027	2	-	5011,5019	45.7672470366695,48.2740841981112	2
AaegL5_2	251232376	251237796	1	+	5421	45.697	1
AaegL5_2	252178500	252183328	1	-	4829	51.3303	1
AaegL5_2	252835042	252841013	2	-	4956,5972	41.2473201060647,46.1063283664637	2
AaegL5_2	270493064	270499992	2	+	6921,6927	34.2979577000965,35.6173134023456	2
AaegL5_2	270828000	270836395	3	-	8394,8396	51.55090576195,52.1957491730301,59.0623625776712	3
AaegL5_2	273318000	273329022	3	.	11021,11023,9016	46.8930850730749,47.3473527066546,51.5869062088874	3
AaegL5_2	273705009	273712958	3	.	6894,6913,7950	39.0330126605983,39.3099332887691,39.3634883464233	3
AaegL5_2	275671002	275677771	2	+	5725,6706	37.7339380600415,39.3092737091094	2
AaegL5_2	297105006	297110019	1	.	5014	46.5084	1
AaegL5_2	297672029	297681019	3	-,.	6987,7984,8991	34.9841544980111,36.7759045313112,50.0755430861333	3
AaegL5_2	300798000	300805025	1	-	7026	32.8775	1
AaegL5_2	300833011	300840013	1	.	7003	36.3623	1
AaegL5_2	322746539	322753995	3	-	6131,6308,7416	39.2736271222047,51.5837289883533,55.5694554802206	3
AaegL5_2	340072000	340081023	3	+	8910,9021,9024	27.8191905301753,33.8455276861485,35.4310790839019	3
AaegL5_2	345998000	346007025	3	+,.	7026,7615,9016	40.1737034415473,40.2481013590306,43.4748369644883	3
AaegL5_2	346013083	346021002	2	-	7915,7920	29.2361423596353,29.7585941260434	2
AaegL5_2	358562019	358567024	1	-	5006	47.4826	1
AaegL5_2	372340000	372350023	3	-	10024,8023	40.2984664957135,48.6071571137892,52.4933803371844	3
AaegL5_2	382177089	382182017	1	+	4929	45.0216	1
AaegL5_2	382777620	382784986	2	+	7236,7317	33.6765924356513,34.0068439070418	2
AaegL5_2	407466000	407474009	2	+	8006,8009	29.7001165393328,30.9293552376065	2
AaegL5_2	434246018	434251888	2	-	5866,5869	39.9152656864885,41.3332744068849	2
AaegL5_2	435986011	435996016	1	+	10006	95.9517	1
AaegL5_2	440143025	440153018	3	+	8931,8947,9994	47.8228668815047,54.6310610069373,55.9562498339112	3
AaegL5_2	442895067	442899972	1	+	4906	48.9903	1
AaegL5_2	461210093	461364028	3	-	152776,153019,153930	163.974299761417,169.920908433815,176.303426422721	3
AaegL5_2	469167000	469178025	3	+	11026,9023	84.9354459422792,89.7581058259237,90.3379701619673	3
AaegL5_2	469189069	469203021	3	+	13871,13938,13953	68.6315619870976,71.3957911187289,75.5595395396852	3
AaegL5_2	469207001	469245018	3	+	37595,37660,38018	80.4711327136554,85.9350093803994,88.3531360100301	3
AaegL5_2	469254001	469278027	3	+	24020,24023,24024	88.0458554734302,89.6244311250312,94.987093346862	3
AaegL5_3	41151021	41162634	2	-	11544,11614	292.254483835639,303.336309023475	2
AaegL5_3	72086006	72099026	3	.	12991,9954,9993	45.584430868281,59.6694159294853,70.8098599968604	3
AaegL5_3	72174001	72182014	1	+	8014	30.5818	1
AaegL5_3	77479002	77487996	3	-	7938,7990,8990	46.3651824340639,46.444532187858,46.788566878087	3
AaegL5_3	77515130	77521962	1	+	6833	36.6917	1
AaegL5_3	98640007	98646486	3	-	6478,6480	51.0899182561308,51.4885242348668,61.8656080152959	3
AaegL5_3	99501046	99510027	3	-	8962,8973,8982	41.1422310057001,41.8758279662446,46.1896924032228	3
AaegL5_3	105713007	105721954	3	+	8901,8907,8948	36.8912468974102,42.5724489103752,45.508557480089	3
AaegL5_3	105758001	105774026	3	+	14931,14996,16022	58.3445511161956,60.1536848572947,65.0205789125144	3
AaegL5_3	105794012	105812014	3	+	17995,18001,18003	103.675127463283,108.567444794239,112.783772235777	3
AaegL5_3	105816013	105828983	3	+	12967,12968,12970	60.5071107217448,64.4549813275026,66.5085086188166	3
AaegL5_3	105834002	105845024	3	+	10989,11014,11019	70.4020091366955,73.3893713217598,76.5781191723432	3
AaegL5_3	105849003	105855018	1	+	6016	39.6776	1
AaegL5_3	105880004	105889022	3	+	7020,7023,9019	41.3111662561973,41.4153928853928,42.6404960651912	3
AaegL5_3	105893002	105903025	3	+	10013,10015,10024	62.1795297573549,66.4032788127591,68.9450747317568	3
AaegL5_3	105905036	105912946	3	+	5022,5023,7911	41.4569805701149,48.7118297299011,50.2295445417694	3
AaegL5_3	105926048	105934846	3	+	7726,8780,8798	42.1493449990488,44.7356321476821,47.7456326098779	3
AaegL5_3	105944001	106000027	6	-	13980,19022,20027,35007,35014,35024	139.353410204652,143.661686323581,157.662071281319,160.20467319625,165.701984835226,214.424315448375	3
AaegL5_3	106021002	106028020	3	-	5950,7013,7019	36.4634878545543,39.8004227089257,42.1428474894143	3
AaegL5_3	106031010	106092990	4	-	27916,31989,61629,61950	129.456521442076,160.092139884625,166.206966352544,196.522604154277	3
AaegL5_3	108110003	108115986	3	+	5786,5970,5984	42.6118446315845,44.3260107266087,48.8625589995572	3
AaegL5_3	113626064	113630583	3	-	4406,4488,4520	68.4267863112332,84.9933453763347,95.6108542717747	3
AaegL5_3	126381003	126391992	3	.	10668,10990,9598	50.1933649106643,53.5674365569515,56.5023437816754	3
AaegL5_3	136444006	136453818	3	+	8749,8815,9745	68.50976948184,81.0174476326713,81.6530043499323	3
AaegL5_3	148322126	148329027	2	+	5020,6901	42.2055588951127,45.9282480715615	2
AaegL5_3	148356004	148360991	1	+	4988	45.5865	1
AaegL5_3	148362077	148367006	2	+	4904,4930	50.838387505912,51.23286346809	2
AaegL5_3	148369407	148375014	1	+	5608	48.14	1
AaegL5_3	150630003	150640015	3	-	10013,9964,9993	69.0555323955434,70.1881296152676,74.7802417135219	3
AaegL5_3	158078204	158088009	3	+	9344,9483,9805	641.677181419621,781.406967326693,794.041159904232	3
AaegL5_3	158174276	158191027	2	+	16752,9015	47.1218173390465,48.4844168926934	2
AaegL5_3	159009786	159018023	1	.	8238	40.8109	1
AaegL5_3	176434001	176446001	3	.	10980,11987,12001	56.2359458866606,66.5521777509927,69.6587979563219	3
AaegL5_3	182082001	182090022	3	+	8018,8022	29.0310651020023,29.5866671308644,31.2920063997871	3
AaegL5_3	186828001	186836024	3	-	7010,7019,8017	35.6020286710251,41.2721811983903,42.9699875516684	3
AaegL5_3	187429033	187433949	1	+	4917	48.5785	1
AaegL5_3	187489084	187498946	2	-,.	4984,9863	44.6265562557205,47.5971940791526	2
AaegL5_3	187586031	187594015	3	-	7859,7903,7974	38.2695815910569,41.8919773622158,45.5540400475306	3
AaegL5_3	187671863	187679023	3	-	6919,6928,7161	40.5314651000564,40.7351371852956,43.5215276485976	3
AaegL5_3	191314002	191322019	1	+	8018	43.6763	1
AaegL5_3	191367001	191388028	6	+	11023,11026,8024,9005	46.8722912307139,48.2570040554856,49.2983729495512,96.5576922779868,97.4951320657818,98.1490672489975	3
AaegL5_3	191389070	191398021	3	+	8782,8909,8951	50.8430128900195,54.824518206446,58.0623489698671	3
AaegL5_3	191412001	191427995	3	+	14980,15989,15992	52.7337881936611,53.2084720530165,53.8646951806211	3
AaegL5_3	191432019	191442027	3	+	8021,9018,9999	44.1160448959369,47.0000248337889,48.7443172780737	3
AaegL5_3	199362275	199370030	3	-	7732,7735,7756	35.3451247830818,37.0487999359605,37.7081478473086	3
AaegL5_3	202670080	202679013	3	-	8919,8929,8934	46.6851466494644,47.1960740086586,53.1431313006351	3
AaegL5_3	205977000	205984020	1	-	7021	35.0347	1
AaegL5_3	211300023	211307882	3	.	5925,7800,7853	45.5307094302684,45.5682202597852,49.5565059823871	3
AaegL5_3	213743250	213753024	3	-	8022,9023,9775	41.5371853906504,52.7902664203694,55.6966525869965	3
AaegL5_3	214485061	214504019	6	-	7988,7989,8009,8978,8980,9965	46.5098842638499,47.453936911119,49.3055358079529,49.7002537918166,51.9605845471548,54.1632403132527	3
AaegL5_3	214509000	214518026	3	-	8970,9011,9027	54.7145403497382,57.120214324184,58.419109123855	3
AaegL5_3	215456007	215461011	1	-	5005	44.481	1
AaegL5_3	217614083	217626932	3	+	12523,12635,12693	49.2814063956869,58.7569274689674,64.9426087969003	3
AaegL5_3	224135032	224143720	3	-	7805,8633,8689	39.0825204515613,49.0011143258816,49.6259900690985	3
AaegL5_3	227889042	227895022	1	.	5981	44.5469	1
AaegL5_3	229519004	229524008	1	+	5005	46.8415	1
AaegL5_3	229719002	229728027	3	+,.	6964,9017,9026	38.2425010065607,40.6074035822206,46.1258208953672	3
AaegL5_3	229925003	229934026	3	+	8991,8992,9024	59.0069835228405,72.6922684894327,78.489916384848	3
AaegL5_3	230004780	230012991	1	+	8212	117.41	1
AaegL5_3	231767001	231772799	1	.	5799	42.7623	1
AaegL5_3	232560608	232574023	3	.	13409,8951,8957	35.8662531824802,41.4944387209226,44.056210865246	3
AaegL5_3	238187008	238195024	3	+	7980,7999,8017	29.4678451745156,31.9320227546821,36.8928597047324	3
AaegL5_3	239167007	239176004	3	-,.	8915,8990,8998	45.9157744821056,45.9763781737736,49.3628386751663	3
AaegL5_3	239183068	239192000	3	+,.	8851,8933	28.6123270888038,29.2777784130898,31.9356041838829	3
AaegL5_3	252770018	252778943	3	.	8822,8925,8926	54.5125430239451,62.8576639039283,63.4221915424256	3
AaegL5_3	252788101	252797015	3	.	7974,8798,8913	40.7173138918433,42.8482189588399,43.1629565020319	3
AaegL5_3	275402476	275456937	4	-	16496,36927,53539,53545	61.9017742879509,77.2520949202069,77.3230564461177,88.6195339050449	3
AaegL5_3	280187001	280193974	2	+	6970,6973	36.5763687130857,39.8469812885366	2
AaegL5_3	282817074	282826201	3	+	9065,9093,9111	61.1805507185206,63.7034213475289,69.4403307750707	3
AaegL5_3	286056000	286062985	3	-	6821,6985,6986	38.2695815910569,42.4363546007433,44.5209360156439	3
AaegL5_3	289529376	289536961	2	+	5460,7586	34.5082736688682,48.3991533697966	2
AaegL5_3	311133002	311138026	1	+	5025	45.8495	1
AaegL5_3	313430861	313476766	3	-	44917,45670,45697	134.147018168947,137.480322732613,147.136105673417	3
AaegL5_3	313488473	313494024	3	-	4547,5551	55.7750263101517,64.3761898850841,69.7572634360702	3
AaegL5_3	314094054	314217579	3	+	122683,123173,123526	159.999705321548,160.118536711118,170.70907062741	3
AaegL5_3	339021001	339040029	6	.	8980,8994,9007,9022,9024,9029	30.4481263143936,32.2113742323475,33.6246123585752,39.4566055056452,39.4853660489008,42.9036378886622	3
AaegL5_3	340578028	340582978	2	.	4950,4951	45.8724180196214,46.8558382345789	2
AaegL5_3	340607022	340616017	3	-	8970,8993,8996	42.779603433596,45.5414537178709,49.2338776131473	3
AaegL5_3	340680097	340695022	3	-	13925,14019,14922	72.0378893177823,72.885665666278,75.448971732613	3
AaegL5_3	340831001	340839916	3	-	7899,8680,8916	44.7743388913897,46.2147624076287,51.9786648048058	3
AaegL5_3	342064001	342073026	3	+	8986,9022,9023	37.7733337812507,39.4203909525557,44.0591814141548	3
AaegL5_3	342203000	342212027	3	+	8984,9027,9028	60.8234121178517,62.6489878959193,70.3782447454257	3
AaegL5_3	344844669	344854937	3	+	10269,4787,5124	172.786051794486,328.376358565691,334.374840811014	3
AaegL5_3	351124267	351129702	2	+	4824,4864	186.993083255099,207.777363092274	2
AaegL5_3	363955057	363961023	2	-	4967,5967	47.3715640394997,60.225416802248	2
AaegL5_3	383834299	383839501	1	+	5203	43.4977	1
NIGP01000162	13006	21021	2	+	8016	34.271222759918,36.7564120024077	2
NIGP01000263	26006	36881	3	.	10872,8816,8874	86.8210066867432,91.4483481549861,93.4211935249457	3
NIGP01000475	14001	23013	3	+	7963,8990,9011	37.6530683319697,39.1450211651721,39.2765976711134	3
NIGP01000582	8001	15810	2	-	5023,7810	38.2458171997871,46.3007167084488	2
NIGP01000683	21016	28015	3	.	5973,5975,7000	38.5302321326282,43.4534804937817,43.5571586485809	3
NIGP01001018	1	34009	3	-	32987,33019,34009	79.6047696559142,86.6992380939147,88.749484097735	3
NIGP01001267	1	10918	3	-	10024,10918	59.7733851412906,62.0303537585345,62.2591373178488	3
NIGP01001557	24017	31982	2	-	5960,7962	33.9429903306661,38.9409256444279	2
NIGP01001651	1	14994	3	+	14990,14992,14994	61.2111308131117,61.4644879448019,70.6084371981907	3
NIGP01001852	18	5974	1	-	5957	118.476	1
NIGP01001859	11	5016	1	-	5006	48.5364	1
NIGP01002231	235018	240019	1	+	5002	46.5013	1
NIGP01002257	1001	7988	3	+	6004,6005,6988	41.1777489726951,44.0730677455268,44.150577966477	3
NIGP01002257	9010	18023	3	+	9007,9013	40.6430501691252,42.7471158854234,45.1582407933811	3
NIGP01002286	66000	75025	3	.	8024,8025,9026	33.6919657227173,33.8015287975201,34.1054280715287	3

## Sheet: Dicer2_thorax
Chromosome	Start	End	Clusters_merged	Strands	Lengths	Reads_per_kb	Samples_merged
AaegL5_1	8756237	8763942	1	.	7706	11.3916	1
AaegL5_1	33767293	33775791	2	-	5724,8499	11.3502633567185,16.6789568552969	2
AaegL5_1	34344096	34352994	2	-	8590,8890	11.0843199624187,11.4836705888826	2
AaegL5_1	34461002	34469914	2	-	8899,8913	12.8531136591077,14.3709788919724	2
AaegL5_1	38183006	38194015	2	-	11010,9017	12.8101266569033,14.4914060893912	2
AaegL5_1	58016091	58026535	2	+	10445,8990	13.4794956912285,14.5064594890685	2
AaegL5_1	66544046	66549665	1	+	5620	9.22992	1
AaegL5_1	91789043	91846571	4	+	12007,26576,52899,57529	30.9631350523698,32.3848805058625,37.4969479228435,51.1572032319773	3
AaegL5_1	92255253	92263717	2	-	5588,8465	10.8695705573916,12.7502295267116	2
AaegL5_1	92930326	92934990	1	+	4665	12.1408	1
AaegL5_1	99545082	99548406	2	+	3286,3325	13.9584937157916,38.671868021198	2
AaegL5_1	99631011	99635582	1	-	4572	12.0118	1
AaegL5_1	101159023	101164013	1	-	4991	10.366	1
AaegL5_1	106545009	106553921	2	+	6606,8913	10.2162405810251,17.3299028886774	2
AaegL5_1	120818005	120824944	2	-	5536,6834	13.4527215116544,19.3748559935426	2
AaegL5_1	134462583	134465700	1	+	3118	22.1629	1
AaegL5_1	136678067	136687010	2	-	3710,8944	10.3015431791967,29.5075065131449	2
AaegL5_1	140950124	140981008	4	+	30885,8966,8999,9010	16.3379564498122,16.6114058518329,16.9848531668335,18.2898806079747	3
AaegL5_1	140987050	140997965	1	+	10916	10.7038	1
AaegL5_1	141008074	141030010	3	+	12995,16987,21937	24.205586945575,24.2630922442114,24.4517388759014	3
AaegL5_1	141043240	141051005	1	+	7766	7.28937	1
AaegL5_1	141135012	141140731	2	-	4725,5710	16.167351253469,17.7352089094615	2
AaegL5_1	143456274	143468404	3	+	12131,4948,8005	14.6094397491721,14.7673850834759,21.3437611867611	3
AaegL5_1	151650370	151653208	1	-	2839	17.8457	1
AaegL5_1	152066348	152072761	1	+	6414	9.03955	1
AaegL5_1	156761001	156768013	2	+	5985,7013	12.9961017214416,14.4559147412993	2
AaegL5_1	160270221	160280292	1	+	10072	12.2206	1
AaegL5_1	161871853	161877941	1	-	6089	12.6013	1
AaegL5_1	182333112	182334705	1	-	1594	39.9288	1
AaegL5_1	196847248	196854498	1	-	7251	6.49718	1
AaegL5_1	210451029	210459014	1	-	7986	8.67109	1
AaegL5_1	210471021	210499971	2	-	28951,4976	10.906416559281,14.6268866864873	2
AaegL5_1	210501043	210512995	2	-	11953,5969	11.7477336024238,14.6419400861647	2
AaegL5_1	210527005	210537952	1	-	10948	8.87375	1
AaegL5_1	210542085	210551022	1	-	8938	7.56571	1
AaegL5_1	213007026	213018021	1	+	10996	10.4458	1
AaegL5_1	218662016	218668920	1	+	6905	8.60968	1
AaegL5_1	218680000	218698839	4	+	18592,6986,8672,8815	13.6333623077825,20.822677305821,21.8373971198217,27.0660126198671	3
AaegL5_1	218706055	218720954	1	+	14900	10.7897	1
AaegL5_1	218881049	218885237	1	-	4189	16.6421	1
AaegL5_1	225180107	225182419	1	-	2313	27.3889	1
AaegL5_1	258364023	258373951	2	-	6815,9929	10.3537265309391,11.882150145318	2
AaegL5_1	261316354	261320997	3	-,.	1289,2447,4644	177.038898078555,45.9831182143978,69.3000205786777	3
AaegL5_1	279830005	279837359	2	-	5009,7320	12.1407576225781,14.4713348898214	2
AaegL5_1	296043078	296051023	1	-	7946	5.93835	1
AaegL5_1	298212470	298227986	3	-	13849,15517,7021	16.5236150458328,18.4107189441017,20.7316944059743	3
AaegL5_1	298231013	298255027	2	-	12015,24015	12.5399226430472,13.7688429048786	2
AaegL5_1	298256458	298267010	2	-	10553,7012	11.9258226115562,13.8441099032653	2
AaegL5_1	298270014	298275134	1	-	5121	9.64751	1
AaegL5_1	300156877	300163594	2	-	4131,6718	12.2942826304508,17.532192824215	2
AaegL5_1	306202119	306214919	1	+	12801	9.61681	1
AaegL5_1	306982003	306988764	2	+	5745,6455	18.4805570038877,19.4976759998408	2
AaegL5_2	565250	567883	1	-	2634	19.7126	1
AaegL5_2	13870467	13876819	3	+	4952,6350	12.3863976351745,16.7142914417459,27.9193434938625	3
AaegL5_2	20926775	20931626	1	-	4852	11.1152	1
AaegL5_2	33861352	33876926	3	-	15439,15557,15575	59.0230884823589,64.569049016027,78.0214090009379	3
AaegL5_2	46279004	46287006	1	-	8003	8.40089	1
AaegL5_2	77878103	77886758	2	+	8179,8543	12.5394819312287,13.7005717025653	2
AaegL5_2	97742034	97750035	1	+	8002	7.0253	1
AaegL5_2	127733012	127741760	2	+	6093,8749	11.7108876005343,13.046279720366	2
AaegL5_2	145997654	146002413	1	+	4760	12.7119	1
AaegL5_2	147554034	147570923	3	+	16559,8891,8917	19.8415720174758,20.5249150881409,28.1147327973888	3
AaegL5_2	191884185	191892903	2	-	6439,8719	10.9432625611705,12.4290903335949	2
AaegL5_2	196024021	196033005	2	+	7939,8981	11.324004580695,9.91015478758574	2
AaegL5_2	204900030	204915991	2	-	15962,8937	13.2707016805216,14.2405160947688	2
AaegL5_2	204919047	204928969	2	-	6959,9923	13.2092916773725,13.4125791125148	2
AaegL5_2	204950002	204960011	1	-	10010	9.90543	1
AaegL5_2	216789187	216790751	1	+	1565	44.7126	1
AaegL5_2	216805233	216809628	1	+	4396	10.9248	1
AaegL5_2	216849132	216857023	1	-	7892	6.15942	1
AaegL5_2	227609096	227614852	1	-	5757	9.71506	1
AaegL5_2	238182002	238187467	1	+	5466	10.3169	1
AaegL5_2	259613030	259619705	2	+	4693,6676	14.5296067450782,15.8913722593843	2
AaegL5_2	262301890	262306344	1	+	4455	17.2562	1
AaegL5_2	267593011	267595844	1	+	2834	17.0658	1
AaegL5_2	268068009	268075795	1	-	7787	7.05601	1
AaegL5_2	270830122	270836387	1	-	6266	8.65267	1
AaegL5_2	282326150	282336004	2	-	8014,9855	12.0828621410159,12.417102636749	2
AaegL5_2	290829215	290830241	1	+	1027	54.311	1
AaegL5_2	308459023	308465770	1	+	6748	9.62909	1
AaegL5_2	322745445	322753912	3	-	7584,7731,8409	15.5580758737832,20.5228015601143,26.7317743708054	3
AaegL5_2	362046368	362053849	1	-	7482	6.64456	1
AaegL5_2	372339017	372350017	2	-	11001,9016	13.0250616679252,14.7724028833683	2
AaegL5_2	382778147	382783841	2	+	4291,5296	17.9587058150731,25.663240316011	2
AaegL5_2	423921608	423926592	1	-	4985	11.7907	1
AaegL5_2	461209097	461375854	5	-	104007,153939,166758,41014,7000	20.7441011650443,39.6602731604416,47.6667683469499,49.2798127437365,57.5166089494517	3
AaegL5_2	469150003	469178994	4	+	28992,5008,7868,9024	12.2083071383271,12.969792665091,14.2957118935857,20.8309484785343	3
AaegL5_2	469189477	469202002	3	+	12526,5966,8983	16.8447542389495,18.5028339488253,19.4620693944774	3
AaegL5_2	469207085	469246019	3	+	36372,37930,38905	35.7852287442441,40.4434671331347,46.0145153596243	3
AaegL5_2	469254004	469282018	3	+	10015,17969,28015	25.5035743078233,28.7068331846977,34.6024510462372	3
AaegL5_3	10661592	10669817	1	-	8226	7.33235	1
AaegL5_3	18637711	18641764	1	-	4054	11.2933	1
AaegL5_3	41152125	41160780	1	-	8656	171.073	1
AaegL5_3	58978718	58984563	1	+	5846	12.1408	1
AaegL5_3	99838172	99845623	1	-	7452	6.46033	1
AaegL5_3	105761005	105770011	1	+	9007	9.27905	1
AaegL5_3	105773155	105809925	4	+	15897,36771,5003,5967	12.8162676572182,14.0598752986406,15.2591294729358,20.983965173731	3
AaegL5_3	105816032	105842017	1	+	25986	9.11939	1
AaegL5_3	105848080	105856828	1	+	8749	7.24024	1
AaegL5_3	105874153	105879007	1	+	4855	9.29133	1
AaegL5_3	105893016	105904576	2	+	11561,5955	11.9688096137606,16.3630454492745	2
AaegL5_3	105944201	106007013	5	-	14991,15005,34737,34810,62749	113.20340534106,118.550540258988,132.78684980931,163.326711983871,167.213163615953	3
AaegL5_3	106020026	106026739	2	-	5731,6184	15.0433640775605,18.9941139740182	2
AaegL5_3	106029012	106092161	3	-	61092,61117,63141	63.4481658839932,65.8686591881712,78.3100360157386	3
AaegL5_3	108105875	108118191	3	+	10244,10942,12028	37.8191577893842,40.115187659675,44.5529572846756	3
AaegL5_3	119792010	119796556	2	-	4545	30.1277466083229,39.1789815602377	2
AaegL5_3	126534608	126543016	2	-	6415,7705	11.8068831469313,12.7548576540691	2
AaegL5_3	130677387	130679465	1	-	2079	21.5672	1
AaegL5_3	131521129	131526020	1	-	4892	10.0467	1
AaegL5_3	136444020	136451964	2	+	5442,7945	21.7672159334415,37.3618459159155	2
AaegL5_3	147575037	147583427	2	+	7415,8377	10.371792377691,11.870553608722	2
AaegL5_3	148321743	148333019	2	+	11277,6010	15.3143252717528,9.85016450511644	2
AaegL5_3	148354034	148374021	1	+	19988	9.78261	1
AaegL5_3	150607088	150615966	1	+	8879	5.30582	1
AaegL5_3	150947043	150954005	1	-	6963	7.70081	1
AaegL5_3	153980074	153985667	1	+	5594	8.17981	1
AaegL5_3	158076001	158088002	3	+	12002,8688,9077	251.165973616509,287.073341721121,344.572919651181	3
AaegL5_3	158132083	158136810	1	+	4728	12.4417	1
AaegL5_3	158174435	158191025	2	+	16587,16591	11.5389395917168,28.820901319616	2
AaegL5_3	163835233	163849449	1	-	14217	8.80619	1
AaegL5_3	167088192	167093547	1	+	5356	9.80104	1
AaegL5_3	167710465	167712617	1	+	2153	26.2835	1
AaegL5_3	182084024	182090017	1	.	5994	9.33432	1
AaegL5_3	191321007	191325906	1	+	4900	10.1941	1
AaegL5_3	191331028	191336024	1	+	4997	9.99141	1
AaegL5_3	191389968	191396964	1	+	6997	9.47556	1
AaegL5_3	191412016	191426972	3	+	14957,8979	19.2131557881852,22.501725366628,23.7472482177589	3
AaegL5_3	191433010	191442017	1	+	9008	9.35274	1
AaegL5_3	191489307	191495957	1	-	6651	7.81749	1
AaegL5_3	202672088	202678690	1	-	6603	7.91575	1
AaegL5_3	212745105	212753989	1	-	8885	8.72022	1
AaegL5_3	213743250	213754021	2	-	10772,9770	13.516341693118,14.6871002851967	2
AaegL5_3	214115802	214122978	2	+	7083,7177	32.1992219098419,38.7312889861405	2
AaegL5_3	214497006	214503020	1	-	6015	9.03341	1
AaegL5_3	214509002	214517996	2	-	5986,8995	10.8941345586512,13.046279720366	2
AaegL5_3	217617381	217623501	1	+	6121	77.0997	1
AaegL5_3	229928366	229931645	2	+	1609,3280	107.36310850558,45.3609110277342	2
AaegL5_3	230007341	230012963	2	+	4773,5623	37.7739975903521,51.7686326546955	2
AaegL5_3	233124547	233130924	2	+	5188,6373	41.5122585102263,61.6187971598119	2
AaegL5_3	238131021	238138801	1	+	7781	7.18497	1
AaegL5_3	244642021	244646412	3	-	2247,4132,4391	22.6102063153728,25.0202974578385,47.1997284204021	3
AaegL5_3	245196003	245200494	1	+	4492	10.6669	1
AaegL5_3	250105054	250111953	1	-	6900	7.27709	1
AaegL5_3	263378036	263384989	1	+	6954	6.5156	1
AaegL5_3	266858117	266864671	1	-	6555	7.92803	1
AaegL5_3	275402490	275419028	3	-	16150,16539,7896	16.1422622540068,18.7135282639205,19.2643179878742	3
AaegL5_3	275420118	275454917	4	-	15934,34800,5944,7977	14.9533357668071,15.4196990694942,20.0260393707619,20.748236751401	3
AaegL5_3	282817692	282824959	2	+	5959,6644	13.3624011135903,15.6288458014472	2
AaegL5_3	289529903	289534920	2	+	2748,5018	19.9307011728053,41.9000451486343	2
AaegL5_3	313430724	313476769	3	-	45287,45740,45999	56.1902118280417,61.6436716787295,77.1432459559057	3
AaegL5_3	313485476	313492808	1	-	7333	14.5419	1
AaegL5_3	314093013	314217629	7	+	123366,124081,13946,13995,16991,24259,42629	17.9360380288671,173.962104471296,182.891271378664,24.106332873015,242.50251278227,88.3485313374883,97.2689911088202	3
AaegL5_3	341054133	341059926	1	+	5794	15.721	1
AaegL5_3	351124820	351128769	3	+	3482,3782,3950	181.804925703193,226.795555799647,269.847835837797	3
AaegL5_3	383283906	383289010	1	-	5105	8.95358	1
NIGP01000162	13015	30005	3	+	16060,8495,8999	14.8674329522198,16.4087528414408,21.7120201346246	3
NIGP01000376	7531	15940	1	+	8410	5.44093	1
NIGP01000582	5009	15808	2	-	10800,5018	10.29231652779,16.7845406402402	2
NIGP01000658	68764	70839	1	+	2076	26.5844	1
NIGP01000819	39026	48014	2	+	8005,8989	10.7651735520381,9.46858839705028	2
NIGP01000944	54082	60865	1	+	6784	7.57185	1
NIGP01001018	11009	33953	3	-	18018,22945,9002	22.0482127274186,22.1383061352523,27.4065307856357	3
NIGP01001034	388	4804	1	+	4417	10.4458	1
NIGP01001097	24289	28862	1	+	4574	11.3609	1
NIGP01001267	2006	10014	1	-	8009	9.02113	1
NIGP01001557	23280	32019	3	-	4952,5216,8740	17.4232253206403,35.5932378252212,37.2270574020752	3
NIGP01001642	42374	51014	1	-	8641	6.12258	1
NIGP01001852	590	5959	1	-	5370	86.868	1
NIGP01001852	16259	24348	1	-	8090	7.27094	1
NIGP01001859	1	6016	2	-	5003,6016	12.3618336339148,14.7372782841212	2
NIGP01001877	77585	85921	2	-	8265,8333	10.6277001722059,14.2471207305923	2
NIGP01002257	9589	17362	1	+	7774	9.6905	1

## Sheet: Dicer2_midgut
Chromosome	Start	End	Clusters_merged	Strands	Lengths	Reads_per_kb	Samples_merged
AaegL5_1	4569083	4575236	3	+	3328,3498,6154	11.6389857300621,12.9825422559392,7.81776881809543	3
AaegL5_1	4633280	4641979	3	-	7513,8492,8700	5.63002100430913,6.72218591117801,6.90944811132565	3
AaegL5_1	8756237	8763941	3	.	6965,7129,7705	14.6344456233805,17.270959658381,20.5032050134955	3
AaegL5_1	22589378	22591676	2	-	1626,2299	17.2425665789374,22.8129144553827	2
AaegL5_1	24094058	24101869	3	+	3443,7764,7789	16.3216474307616,6.90545161213706,7.3286730529117	3
AaegL5_1	32728193	32733012	2	+	1337,4670	12.3981894761652,44.1018312004215	2
AaegL5_1	33195710	33207545	3	+	11266,11507,11836	12.2506844041257,13.0851710484763,8.90517745393127	3
AaegL5_1	33767290	33775587	3	-,.	7301,8250,8296	106.69070252557,114.431103678832,114.991848792085	3
AaegL5_1	33910030	33923025	3	.	12602,12993,12994	15.0224118143825,15.1524081552944,18.8418320968397	3
AaegL5_1	34047068	34055959	3	.	8884,8887,8892	17.3369353107263,17.9908042990263,21.5357405177723	3
AaegL5_1	34344223	34352992	3	.	5437,6769,8770	150.975322944888,170.525069428378,189.751557278246	3
AaegL5_1	34458078	34469952	2	.	10632,11843	101.006546703911,104.556747711158	2
AaegL5_1	34532007	34550020	3	.	17848,17994,18013	14.7788051363115,17.4615559873784,21.6289016159025	3
AaegL5_1	34646013	34665884	3	.	18884,19842,19872	14.4539962322167,14.4853210038034,17.4987595987955	3
AaegL5_1	34723004	34730990	2	-,.	4939,7367	7.08263860317735,8.49619789646162	2
AaegL5_1	37126906	37137965	3	-	10251,10460,11009	10.8765582067048,10.9666195453896,7.99390802855431	3
AaegL5_1	38182520	38197452	3	-	12644,14057,14441	10.3758399919159,12.9416292152583,15.2770288319465	3
AaegL5_1	45552177	45559846	3	+	6014,6295,6891	4.99844813523599,7.16935422151809,7.63144662183496	3
AaegL5_1	48427189	48435238	3	-	7118,7588,8050	10.1700865458838,6.91121168157179,8.32026282354093	3
AaegL5_1	58012400	58026535	3	+	12525,13182,14136	10.3577950527995,13.8111327978071,15.7901727946319	3
AaegL5_1	60148075	60157018	3	+	3326,6214,8861	11.1948586253164,17.3592314299532,8.09301335435171	3
AaegL5_1	67329125	67345296	3	+,.	16172,7773,8120	12.6585247901374,24.1675415399514,26.4269140782952	3
AaegL5_1	73405073	73414017	3	-	5169,8933,8937	5.5639466811168,5.63624643687912,6.0179871953112	3
AaegL5_1	81641047	81644373	1	+	3327	11.619	1
AaegL5_1	86329091	86331501	2	-	1739,2411	19.6181745812583,26.6541635474844	2
AaegL5_1	91788030	91846694	3	+	57670,58540,58651	39.5815739517695,48.7413458270693,53.7694804708331	3
AaegL5_1	92256380	92264015	3	-	6953,7021,7636	40.4026186815646,44.7534841742004,45.7420991819446	3
AaegL5_1	92930319	92936904	3	+	4662,4674,6586	28.1496116673103,29.7109922551121,46.4097537185446	3
AaegL5_1	96447942	96457002	3	+	5226,8842,9061	13.5471763531048,6.58640277747703,9.77172717513662	3
AaegL5_1	96467582	96474145	3	+	5844,6083,6325	10.0871209660539,11.8081691880071,14.1920958822689	3
AaegL5_1	97270008	97277410	2	+	7369,7403	6.42163016160516,6.66878194115588	2
AaegL5_1	99545102	99548477	3	+	3287,3296,3366	13.2540077809777,18.3778844921737,20.6274198110025	3
AaegL5_1	99631009	99636989	3	-	3740,5907,5980	11.6839543905001,17.8134261332198,9.69915477505179	3
AaegL5_1	101159046	101167601	3	-	4960,4974,8555	10.8419988687375,15.861501483294,20.5808392619374	3
AaegL5_1	106028353	106029535	2	-	1160,1183	32.0086006325794,33.8675015372327	2
AaegL5_1	106545009	106555003	3	+	6606,6859,9995	44.0574359907562,49.6686949178233,59.4367321350395	3
AaegL5_1	107237024	107244002	3	+	5285,5981,6790	5.95482990840389,7.01813605914425,7.30130552620861	3
AaegL5_1	111170349	111178341	3	+	3352,7147,7987	11.7729886296095,4.80897627451405,8.63292842673497	3
AaegL5_1	111321030	111326829	3	+	5784,5786,5800	10.1002157222861,7.19993070743379,9.6397758704461	3
AaegL5_1	112047340	112048965	3	-	1326,1422,1516	27.3290602917506,32.3207390211383,33.8562957454957	3
AaegL5_1	118147264	118151986	1	+	4723	7.71684	1
AaegL5_1	120818114	120822961	3	-	2873,4781,4848	33.9921222138849,36.3561185453236,45.373999408126	3
AaegL5_1	121980520	121988265	3	+	6444,7743,7746	15.5096251705247,17.8636405664723,18.1872881631763	3
AaegL5_1	134462248	134468994	3	+	3450,3453,6419	20.2392485687932,28.9801722208989,35.3482884009818	3
AaegL5_1	134587316	134592950	3	-	3808,5052,5309	11.5830298675257,6.21648152559133,9.14862379187585	3
AaegL5_1	134851850	134857381	3	-	3181,3477,5532	21.27178407307,30.378655002418,35.9713917842426	3
AaegL5_1	136680417	136682780	3	-	1902,1913,2364	137.664840518828,160.423410980262,186.901692466079	3
AaegL5_1	136877049	136884864	3	+	7512,7620,7812	15.5998498661066,20.8263142569866,21.1786229749397	3
AaegL5_1	140949510	140981008	6	+	18963,31499,7734,8778,9943,9966	11.0252645696965,12.1803339035534,12.5301676985164,13.2904286335504,6.74880722952441,9.53675032300441	3
AaegL5_1	140985027	140997973	3	+	12672,12839,12859	10.1002157222861,6.9743689684791,9.7570659190599	3
AaegL5_1	140999167	141003833	1	+	4667	8.64069	1
AaegL5_1	141009010	141030016	3	+	18010,20994,21006	24.1711959463849,26.3462771698732,26.6207837907142	3
AaegL5_1	141053013	141061794	3	+	4634,7141,7740	4.9172459092123,4.97749643804784,9.64217365647916	3
AaegL5_1	141135004	141140732	3	-	5715,5718,5723	10.3796990166768,12.1908344277961,8.88713251481489	3
AaegL5_1	143453960	143468412	3	+	10778,12139,13220	19.9396577235948,22.0015460084235,23.8978474050603	3
AaegL5_1	144944321	144958960	3	+	13673,14640,5897	7.52473961152855,8.06369084219826,8.19817663546054	3
AaegL5_1	150951071	150958627	3	+	5567,6828,7541	5.00747060479418,6.18705006437758,8.59411130251404	3
AaegL5_1	151748002	151756372	3	+	6011,6023,8337	7.20895317699198,7.44512442557449,9.83037219944352	3
AaegL5_1	151816108	151821238	3	+	3441,3478,5131	14.641819256135,15.9607486484341,21.2954744514418	3
AaegL5_1	151847094	151852012	3	-	1112,3066,4530	14.7116900797327,15.0675241621735,59.2901195742723	3
AaegL5_1	152066346	152072771	3	+	6072,6343,6371	18.4058378987029,24.6895552332034,24.7730886777979	3
AaegL5_1	153739872	153747863	3	+	7393,7620,7959	4.74581898760674,7.08024345789774,7.23532987386335	3
AaegL5_1	155493139	155502019	1	-	8881	3.64508	1
AaegL5_1	156761001	156768918	3	+	7013,7014,7918	41.9905733238056,46.5029148166749,47.4071715240874	3
AaegL5_1	159427237	159434798	3	-	4640,7547,7562	13.3564042858957,14.1993040400164,8.60743595851108	3
AaegL5_1	160270211	160283678	3	+	13140,13376,13468	11.6296104165908,12.6160108540211,8.39991915867276	3
AaegL5_1	161871853	161885982	3	-	12966,14123,14129	11.485603747573,14.2800634187293,14.5098410337839	3
AaegL5_1	162563060	162571491	3	+	7258,7877,8430	4.68266170069942,5.10944774273835,5.18596779591633	3
AaegL5_1	162924380	162928653	2	-	4265	10.2554842191699,9.47850205360214	2
AaegL5_1	167057336	167069831	4	+	12485,12490,1392,8377	30.66737402828,5.79242545635651,9.25858321245128,9.72757132976521	3
AaegL5_1	169605064	169610812	3	-	5520,5541,5749	6.58640277747703,9.26952926395823,9.3318894928349	3
AaegL5_1	172208009	172214679	2	-	6377,6667	7.33643647775589,7.46990997109094	2
AaegL5_1	179551660	179552863	2	+	1196,1204	37.1296310143038,38.0640720110446	2
AaegL5_1	180951586	180957985	3	-	5126,5414,6329	18.4148603682611,18.8030149726188,22.5710037301168	3
AaegL5_1	181651001	181660025	3	+	9025	6.89316674245541,9.62511461436938,9.81296900305126	3
AaegL5_1	183489298	183494000	1	+	4703	7.9808	1
AaegL5_1	192619702	192627940	1	+	8239	4.69687	1
AaegL5_1	196041098	196045820	3	-	2322,2377,4723	17.6741442004909,26.2644088838844,34.2910475367701	3
AaegL5_1	196847329	196855910	3	-	6228,7643,8509	5.63904347386732,7.59262949761403,9.0606562554155	3
AaegL5_1	204990104	204996485	3	+	3270,5758,6382	11.6840980778531,8.3379182826559,9.77905780317498	3
AaegL5_1	205097061	205105624	2	-	8535,8560	5.43199537642628,6.17192275112797	2
AaegL5_1	210450004	210460010	3	-	10006,10007	10.9464290303024,11.7290048613793,7.99390802855431	3
AaegL5_1	210469001	210499972	3	-	30971,30972	11.9709155866452,13.0580805879211,9.29314364493334	3
AaegL5_1	210501043	210513025	3	-	11958,11969,11983	7.60594183755224,8.64845527642334,9.14129316383749	3
AaegL5_1	210515005	210574975	3	-	59760,59952,59962	10.8991432262908,13.7302663158521,16.1323968262188	3
AaegL5_1	211581315	211590941	3	+	5414,5965,9627	13.0374685115812,14.9251586861051,9.90613010118149	3
AaegL5_1	212998006	213020944	3	+	12367,15848,22939	8.31871693264907,8.89205181053318,9.27729268880242	3
AaegL5_1	218661007	218699596	4	+	14786,20585,37590,38586	19.2648904848155,19.4318523849979,23.2057917036588,6.70369488173347	3
AaegL5_1	218706044	218722024	3	+	14912,15949,15972	16.3036024916452,20.4643878892746,21.2441600551732	3
AaegL5_1	218880734	218886025	3	-,.	4115,4937,5286	23.4403759121717,25.61153856097,25.95775388384	3
AaegL5_1	245978022	245986530	3	+	6760,8505,8509	12.2128263119112,6.83903192510628,9.94494722540242	3
AaegL5_1	249249909	249257988	2	-	7941,8080	5.88649431480473,6.07099822815355	2
AaegL5_1	250997832	251009915	2	+	10460,12084	10.2922017658603,10.3641721669885	2
AaegL5_1	252877001	252886008	3	+	8993,8999,9008	6.77587463819897,9.44917954144869,9.71204448007684	3
AaegL5_1	257709001	257718003	3	-	8904,8917,9003	4.66461676158305,6.39230764945171,6.73088933990937	3
AaegL5_1	258363172	258374967	3	-	11425,11652,8327	15.8708097030539,15.8795464224104,16.0392357280885	3
AaegL5_1	261316054	261320819	2	-,.	2894,4490	136.455829598031,275.397034145186	2
AaegL5_1	264884127	264891943	2	-	4573,7592	4.90419015766422,8.17488636092799	2
AaegL5_1	276949974	276957980	3	-	7327,7395,8007	16.1772879178306,20.3131702943013,21.7065358643444	3
AaegL5_1	277899138	277903885	1	+	4748	8.28357	1
AaegL5_1	279830009	279837359	3	-	5457,5505,7351	11.2964978071159,6.98708235976751,8.28262705441632	3
AaegL5_1	286840005	286845582	3	-	5392,5400,5577	7.19993070743379,9.40519577321852,9.92942037571405	3
AaegL5_1	290118027	290121904	3	-	3457,3567,3868	13.5005958040397,14.1701039981539,9.23900882758422	3
AaegL5_1	296043003	296051556	3	-	4010,8362,8413	10.7247088201237,11.5752664426815,18.4238828378193	3
AaegL5_1	296543084	296547921	3	+	2598,4710,4838	10.1969036013616,12.0721256327094,16.3487148394361	3
AaegL5_1	296712281	296720855	3	+	2474,5727,6152	19.5434543502732,21.9065560872798,60.9040679026401	3
AaegL5_1	297918212	297924946	2	-	4754,6661	5.61295616234657,8.12233586650516	2
AaegL5_1	298212481	298255018	5	-	14033,16293,23969,25952,42538	11.1337274348036,15.1757937968717,16.0081820287118,17.4542253593401,28.5926937011375	3
AaegL5_1	298256474	298277012	4	-	10532,20535,20537,7042	10.4827980948577,11.3967076712652,5.85558274326382,9.44652562742253	3
AaegL5_1	300158283	300166918	3	-	3540,4118,8636	11.2600420086183,32.1741264603711,37.4507614483539	3
AaegL5_1	306202121	306217753	3	+	15626,15630,15633	11.4134239911075,13.7229356878138,14.8048511778629	3
AaegL5_1	306975000	306988458	3	+	13454,13458	15.28406343157,20.5990647877974,20.6817637849118	3
AaegL5_2	564361	567883	1	-	3523	31.2633	1
AaegL5_2	12949043	12957462	2	-	8198,8420	5.53462416896335,5.81480520829541	2
AaegL5_2	17390042	17398910	3	-	7398,7407,8869	6.21648152559133,7.96527389013496,8.34225470765602	3
AaegL5_2	33861184	33876921	3	-	15359,15406,15628	2775.68366170149,3067.14341395812,3643.35975252686	3
AaegL5_2	46066034	46068270	1	.	2237	61.3388	1
AaegL5_2	46278115	46289859	3	-	10536,10858,11637	11.0985708500802,7.42549244638849,9.94494722540242	3
AaegL5_2	48132092	48136130	3	+	4035,4039	15.2861835182025,16.0870632222487,16.3179780133939	3
AaegL5_2	48381707	48383647	3	+	1941	63.4970518005983,66.9196567130783,67.8522931230792	3
AaegL5_2	48395952	48403143	3	-	4609,5662,7177	18.3778844921737,21.8385140866956,28.213262308453	3
AaegL5_2	66710841	66715206	3	+	1852,4154,4269	11.8081691880071,12.432745153062,21.5276123658359	3
AaegL5_2	77878153	77885897	3	+	5470,5956,7741	34.3919720597445,40.8975738260219,51.3107843774135	3
AaegL5_2	84069034	84078010	3	+	7193,7863,8971	11.8609561660698,7.62398677666862,8.63292842673497	3
AaegL5_2	88483098	88491717	3	+	8496,8571,8578	5.07062789170149,6.83214533175344,7.15787770633961	3
AaegL5_2	88919949	88922027	2	-	1611,2079	21.8695677860723,28.0249909906581	2
AaegL5_2	91842213	91850978	3	+	4609,4978,8762	13.0464909811394,14.2873940467676,7.02589948398844	3
AaegL5_2	97742030	97750644	3	+	8204,8425,8611	22.4298593216546,22.7689306871525,22.9719741139467	3
AaegL5_2	112218706	112222610	1	+	3905	9.34716	1
AaegL5_2	119019549	119024995	3	+	5400,5408,5435	19.0374107677761,21.6987724395002,24.6968858612418	3
AaegL5_2	124370393	124381027	2	+	10635,9008	7.29761935353496,8.51818978057671	2
AaegL5_2	127733009	127742373	3	+	7058,7347,9365	40.5561313860283,42.6492136015533,46.3882142267551	3
AaegL5_2	132051041	132058987	3	-	7012,7024,7945	6.16234670824221,6.95676600840559,8.31462800812334	3
AaegL5_2	140034905	140046992	2	-	12087,12088	10.9959420575431,9.68099078070009	2
AaegL5_2	143230739	143235123	2	-	4345,4385	11.582392300612,9.68099078070009	2
AaegL5_2	145994044	146002735	3	+	6787,8369,8691	10.6284691395451,13.0705097923995,16.7767610882862	3
AaegL5_2	147504187	147509021	3	+	4690,4776,4830	11.2525140388858,11.9789645345792,8.35480681088182	3
AaegL5_2	147524009	147530012	1	+	6004	6.44364	1
AaegL5_2	147533016	147547460	3	+	12430,12856,14445	7.45255985506305,9.34716351240009,9.40519577321852	3
AaegL5_2	147554034	147571984	3	+	16001,17194,17778	27.1395884310286,28.6392742502026,35.6415135225163	3
AaegL5_2	153246080	153254976	2	-	4449,8897	4.6425280568233,9.41985702929524	2
AaegL5_2	154051008	154059934	3	+	7923,8908,8927	5.01649307435237,6.06976001576378,6.44364262067448	3
AaegL5_2	158873023	158880934	3	+	6343,6892,7368	7.10068354229373,8.84073741426464,9.47914173475126	3
AaegL5_2	164795624	164799002	2	+	3371,3379	13.6422987793918,13.764552248742	2
AaegL5_2	167693419	167697972	3	-	4078,4454,4554	10.123597320978,11.4122345209536,7.36233515948117	3
AaegL5_2	173530032	173533004	1	-	2973	13.4385	1
AaegL5_2	182193066	182195619	3	-	2550,2553,2554	15.0765466317317,15.489617045059,24.2141220890165	3
AaegL5_2	186745001	186753909	3	-	8396,8558,8909	4.2586056314646,5.06175299840935,5.87916368676637	3
AaegL5_2	191417085	191421827	1	+	4743	6.59543	1
AaegL5_2	191883148	191892995	3	-	7676,7831,8325	12.4547370371771,13.7024448499885,9.67208736637723	3
AaegL5_2	195005267	195010567	3	-	5224,5262,5300	7.32624528124842,8.49318677953962,8.92870495072498	3
AaegL5_2	196024006	196033989	3	+	9908,9969,9983	29.5576102726229,33.6255908119668,36.9927193825469	3
AaegL5_2	203217035	203221679	3	-	4640,4641,4645	11.2231915267323,11.2724928737582,7.06459366406098	3
AaegL5_2	204900024	204917008	3	-	15952,16879,16964	11.7382328952022,14.4853210038034,15.2007858449164	3
AaegL5_2	204919044	204929906	3	-	10854,10855,10862	10.5047899789728,11.2103854750048,8.61645842806926	3
AaegL5_2	204934308	204940947	3	-	5597,5838,6639	5.84656027370564,7.51389373932111,8.31462800812334	3
AaegL5_2	204950038	204960011	3	-	9836,9929,9974	12.017929451506,14.1187896018853,14.1604869157955	3
AaegL5_2	210550021	210559015	3	+	8855,8910,8940	4.46612243130292,6.02577624753361,6.36600837223262	3
AaegL5_2	212265076	212273936	3	+	5399,5644,8861	10.4418064154303,13.0555134506976,15.2990207160616	3
AaegL5_2	214656207	214659970	2	+	3755,3762	10.9442555740817,14.1847652542306	2
AaegL5_2	216848392	216858018	3	-	8568,8584,9627	11.7382983644094,12.330116360525,8.30969446309088	3
AaegL5_2	221989922	221997906	3	-	2520,4470,7351	15.7755115385551,19.4343994283363,9.844022702428	3
AaegL5_2	227609091	227616671	3	-	5649,7055,7581	14.1562547367965,14.4554970598746,16.9630732807698	3
AaegL5_2	237326452	237328710	1	+	2259	45.7188	1
AaegL5_2	238182001	238187467	3	+	5465,5466	10.574334322196,12.6013495979444,13.4229615555978	3
AaegL5_2	247226053	247233781	2	+	6931,7729	5.54195479700171,5.85362233251634	2
AaegL5_2	249148900	249153311	1	+	4412	9.12202	1
AaegL5_2	252178505	252183323	1	-	4819	7.50656	1
AaegL5_2	259613006	259619711	3	+	6682,6692,6700	42.4236518625986,47.297212103512,52.3410102995028	3
AaegL5_2	260575147	260580666	3	-	5489,5496,5499	10.1232108442866,12.674655878328,13.4695421046629	3
AaegL5_2	262301965	262306714	3	+	4291,4300,4750	19.4614668370109,23.0914783208405,26.2326125485049	3
AaegL5_2	266815080	266817353	2	-	2015,2273	23.1117157611421,24.6748939771267	2
AaegL5_2	268068006	268077022	2	-	9016,9017	10.5504943632489,10.9812808014664	2
AaegL5_2	270828057	270836390	3	-	8325,8331,8332	13.9216705282836,18.2972475837517,20.3246462420793	3
AaegL5_2	280327178	280334970	2	+	7044,7793	4.7135938286668,5.27136546920238	2
AaegL5_2	282325029	282336013	3	-	10882,10890,10985	33.0041936438506,37.943330726562,42.9472662380376	3
AaegL5_2	285730004	285745620	3	+	13652,13663,15617	6.12625683000946,7.07248003305356,7.64584504401162	3
AaegL5_2	290829172	290833607	1	+	4436	24.9201	1
AaegL5_2	295189002	295198007	3	-	8918,8992,9006	7.72648195243361,7.87661592429787,8.30686458327915	3
AaegL5_2	303872541	303881019	3	-	7259,7370,8479	6.05407707354395,7.98080073982333,8.0563602141599	3
AaegL5_2	308441657	308446722	3	+	2133,5033,5066	18.7297546380151,20.7205809091328,33.8162159040875	3
AaegL5_2	308458026	308465770	3	+	7113,7739,7745	10.0871209660539,12.9752116279008,13.4229615555978	3
AaegL5_2	317452594	317456869	2	-	3969,4276	11.1172243768745,8.67961571497658	2
AaegL5_2	322745178	322753773	3	-	4704,5511,8596	56.8205064345982,73.875980742441,88.5100029351835	3
AaegL5_2	329749820	329756987	2	-	6933,7165	6.70019402706292,7.01037263430007	2
AaegL5_2	338292532	338301976	3	+	7043,7106,8970	11.8023111417629,12.0022548091117,6.41497585587146	3
AaegL5_2	342232025	342239705	3	+	7565,7645,7650	6.80294204687353,9.52248582183231,9.63441023163498	3
AaegL5_2	350901104	350906982	3	+	4688,5474,5845	7.93173953750775,8.17488636092799,9.62697501858629	3
AaegL5_2	356412086	356414082	1	-	1997	23.1061	1
AaegL5_2	362045353	362054020	3	-	5507,8613,8662	6.83214533175344,7.07248003305356,9.13976166244415	3
AaegL5_2	372338844	372354001	3	-	13023,14169,15158	10.1322333138448,13.0270268885443,14.9251586861051	3
AaegL5_2	372421055	372427391	3	+	5997,6162,6337	10.8066873831071,7.4164699768303,9.64710649848447	3
AaegL5_2	372847286	372860918	3	+	11486,11702,13633	7.06459366406098,8.04290813857682,9.08997876756895	3
AaegL5_2	382780111	382783882	3	+	3188,3414,3769	36.2793500934728,45.2452399919167,51.5269844816469	3
AaegL5_2	382960071	382966144	2	-	5154,6070	6.52425895414223,7.48394154979542	2
AaegL5_2	388490208	388498845	3	-	5911,6894,8638	7.75030135048324,8.10501553733031,8.89938243857154	3
AaegL5_2	394692791	394701023	3	-	3927,3997,8186	13.849949922028,24.6042744851779,29.9676074208241	3
AaegL5_2	397267632	397277008	3	+	8999,9001,9377	6.55933536880247,8.98734997503188,9.31610981302335	3
AaegL5_2	405316364	405321016	1	.	4653	12.2641	1
AaegL5_2	405600000	405608239	3	+	7681,7694,8225	5.44957161314538,7.74114320851033,8.00409101435589	3
AaegL5_2	407468361	407472005	3	+	3562,3594,3623	27.9967230390565,28.0469828747732,34.5394771317841	3
AaegL5_2	423921851	423931589	3	-	9739	13.1818280245122,16.3179780133939,17.4677058994188	3
AaegL5_2	432912221	432913499	1	-	1279	31.6825	1
AaegL5_2	432922241	432923988	1	+	1748	21.0078	1
AaegL5_2	433536752	433539463	1	-	2712	22.7158	1
AaegL5_2	433936411	433940867	2	-	1778,4428	20.7236854644495,9.55677598319312	2
AaegL5_2	434220213	434226084	1	+	5872	6.2185	1
AaegL5_2	436896079	436904932	3	.	8547,8839,8854	13.9198207456257,14.9031668019901,15.2028612055463	3
AaegL5_2	437303142	437310503	3	+	4244,4343,7353	14.3623359617443,15.5366925791992,9.08264813953059	3
AaegL5_2	437383061	437384481	1	+	1421	42.5836	1
AaegL5_2	446658763	446664997	3	+	4316,6013,6141	11.9562543305685,6.78489710775716,8.92017514596986	3
AaegL5_2	461209142	461376578	3	-	164495,165680,167437	56.2280302866258,73.2256434751986,74.83165207311	3
AaegL5_2	469141095	469182974	4	+	32499,32555,41622,5687	16.3036024916452,17.5861766640306,19.7190991042328,7.32090962806751	3
AaegL5_2	469188185	469246019	6	+	15202,15804,15813,40017,40949,41019	102.073509851359,104.116910028856,24.6764542416434,27.5834484713933,29.0219564038754,80.5796756241744	3
AaegL5_2	469253376	469282019	3	+	28608,28643,28644	25.3531394585075,33.1032435356096,35.3262965168667	3
AaegL5_3	2839193	2846007	3	+	4087,4170,6809	11.6684275408117,11.7876498856862,5.97287484752026	3
AaegL5_3	5675173	5683237	1	-	8065	9.76639	1
AaegL5_3	6498575	6504361	3	-	2685,4201,4298	29.512497924832,34.4773697330306,61.1887522362081	3
AaegL5_3	10664119	10669984	3	-	5387,5441,5806	16.1141306309233,18.4218682604038,20.7671614581979	3
AaegL5_3	18634227	18648676	3	-	12468,13055,13734	10.9519582893129,11.055116978121,9.53675032300441	3
AaegL5_3	19554292	19556580	2	+	2097,2288	34.2056498634841,34.2413635671892	2
AaegL5_3	36016455	36024605	3	-	7136,7552,8065	5.41348173491263,7.03007228878921,7.11129715727449	3
AaegL5_3	40784201	40787494	1	-	3294	11.619	1
AaegL5_3	41152190	41159751	1	-	7562	940.422	1
AaegL5_3	56158027	56165615	3	-	6410,7558,7589	5.48566149137813,6.69207221568844,7.14003170936464	3
AaegL5_3	58974006	58984564	3	+	10539,10558	11.4765812780148,14.2214183944224,15.1386784461629	3
AaegL5_3	62283177	62285635	3	-	2457,2459	25.3711843976238,28.0259636875119,30.7446539928905	3
AaegL5_3	62671457	62674742	1	-	3286	11.3501	1
AaegL5_3	78773284	78774540	2	+	1193,1257	48.9949741916586,55.2582741531732	2
AaegL5_3	86853365	86864897	2	-	11528,11533	10.1312694216629,11.5237472763052	2
AaegL5_3	88940215	88944995	3	+	3484,3560,4558	40.3394613946573,47.5199234712633,49.4377554907137	3
AaegL5_3	99838154	99846962	3	-	6298,8802,8809	5.54881877828544,6.64549166662332,9.06798688345386	3
AaegL5_3	101085172	101089859	1	-	4688	7.81777	1
AaegL5_3	105730021	105735017	3	+	4824,4974,4997	6.86609933378085,8.64069185157915,8.77476176191938	3
AaegL5_3	105760002	105769023	3	+	8994,9003,9022	6.07212201266033,7.65317567204999,7.65473689636752	3
AaegL5_3	105773302	105810022	3	+	32479,36721	16.5381867001581,18.0113530902556,20.5497855625607	3
AaegL5_3	105820075	105841988	3	+	21867,21914	11.0318267035885,8.17435741971807,9.89634785178878	3
AaegL5_3	105848013	105856935	3	+	8425,8816,8906	17.7652425600716,21.9918841150862,25.6193019858142	3
AaegL5_3	105874062	105889019	2	+	6959,8998	4.86020638943404,7.15787770633961	2
AaegL5_3	105893009	105910013	4	+	10017,11345,5897,9999	12.2714713362181,13.4695421046629,6.72312591506518,9.4735930360971	3
AaegL5_3	105914004	105920016	1	+	6013	6.59891	1
AaegL5_3	105944362	106001019	3	-	52718,52834,56658	378.609890070231,384.564746892473,414.706628326734	3
AaegL5_3	106019043	106092549	3	-	73113,73210,73505	128.218314891406,159.546143972869,160.181553266249	3
AaegL5_3	107556010	107561040	2	+	5022,5025	7.18401547759481,7.9419836156024	2
AaegL5_3	108103153	108117429	3	+	11792,12834,9702	139.49640183914,165.384239455697,225.849319233897	3
AaegL5_3	114312500	114317437	3	+	3433,3439,4932	11.0162998539001,13.5246818677234,16.3619617816241	3
AaegL5_3	118116021	118122917	3	+	5485,5932,6801	10.0869441807862,7.56985195931949,8.33015485781171	3
AaegL5_3	119792020	119796543	3	-	1166,4123,4524	155.384970731109,162.34874034162,760.435368931449	3
AaegL5_3	124618133	124624511	3	-	4718,4734,6379	10.2044130703103,9.34716351240009,9.41985702929524	3
AaegL5_3	126535501	126543022	3	-	7338,7340,7522	38.4447427874378,44.1377114189779,48.9251033680609	3
AaegL5_3	131429069	131437767	2	-	8635,8699	5.64458358953878,5.72164411016517	2
AaegL5_3	131518051	131526988	3	-	8930,8938	5.81047039547289,7.36728117855387,7.67802717090007	3
AaegL5_3	136444080	136451835	2	+	5338,7756	122.546108917299,150.756443847758	2
AaegL5_3	141371497	141378017	3	-	6272,6506,6512	6.37764639337499,6.37888597763871,9.844022702428	3
AaegL5_3	144792013	144801908	3	+	7709,8620,9888	6.55933536880247,8.81148719815125,8.92870495072498	3
AaegL5_3	147575033	147583739	3	+	6804,8300,8706	33.4643395913182,43.754662421833,48.0889199316551	3
AaegL5_3	148051102	148060026	3	+	8866,8884,8910	4.81799874407224,6.53158958218059,6.80852358835123	3
AaegL5_3	148321310	148334017	3	+	10448,10455,12708	17.5577257602333,22.0945129076232,23.026318087856	3
AaegL5_3	148353007	148376025	3	+	22947,22986,23019	11.15177237392,15.1309150213188,16.1053898002814	3
AaegL5_3	148963142	148970442	3	-	6258,6839,7301	10.8920850563931,11.2671752949625,9.19389647979328	3
AaegL5_3	148976276	148979892	3	-	3237,3532,3617	16.3126249612034,22.0481265574886,24.154419386403	3
AaegL5_3	150607166	150615851	3	+	4627,5685,6840	17.3667813764444,18.216366037981,20.1299045933422	3
AaegL5_3	150935171	150954979	3	-	12994,17942,19809	5.85558274326382,7.80224196840705,8.9067130666099	3
AaegL5_3	150962046	150968924	2	-	4905,6879	7.21998510509309,7.24266050190171	2
AaegL5_3	152524014	152530941	3	+	5657,6694,6928	10.9619558799908,8.43600903690551,9.30256698068145	3
AaegL5_3	153980075	153988893	3	+	3876,4114,8819	11.440491399782,18.3632232360969,7.76342484418612	3
AaegL5_3	157565136	157574020	3	-	8092,8727,8881	17.8193773774207,23.2454215096461,24.4470248343421	3
AaegL5_3	158079380	158088003	3	+	8613,8614,8624	1056.51210477285,1449.21404251391,898.628945525938	3
AaegL5_3	158155495	158165006	2	+	6682,9512	115.74926196199,93.5241525134231	2
AaegL5_3	158174433	158192993	3	+	18555,18561,7621	117.771154886303,43.2086067141609,49.4524167467904	3
AaegL5_3	159017026	159025985	3	-	8852,8929,8937	17.5487032906751,22.7080176692444,23.2454215096461	3
AaegL5_3	163835116	163849362	3	-	13630,13636,14247	12.6765697292537,16.2080185928185,17.2503300037816	3
AaegL5_3	164019361	164024532	3	+	4676,4945,5172	6.66760500350072,8.29133773359078,9.07531751149222	3
AaegL5_3	164636475	164643779	3	+	4696,5987,7104	12.0177816588001,5.44054914358719,9.12663190776076	3
AaegL5_3	167079353	167086026	3	-	5546,6672,6674	13.9577604065164,18.9893371688793,21.3101357075185	3
AaegL5_3	167088165	167093547	3	+	1528,5223,5383	18.1351638119573,23.3135648070909,80.9447947995938	3
AaegL5_3	168218039	168226557	3	+	4417,4422,8478	10.635892036535,5.7765348942293,9.15780660156053	3
AaegL5_3	182082001	182086963	1	+	4963	8.04291	1
AaegL5_3	182651019	182654957	3	+	2650,2741,3600	11.3953790519911,11.8780400116048,13.708274431737	3
AaegL5_3	182864001	182872937	3	-	6865,6866,8937	11.3624734594612,11.7833452429931,15.5035594138397	3
AaegL5_3	191301005	191308950	2	+	7919,7946	6.12840504007068,6.15639590143959	2
AaegL5_3	191317005	191340023	3	+	22998,23005	11.4765812780148,15.5889570871257,17.1683308658439	3
AaegL5_3	191389880	191398028	3	+	7742,7832,8149	10.4107527160536,10.4974593509345,7.20895317699198	3
AaegL5_3	191412016	191429016	3	+	15685,15914,17001	42.396584453924,50.9918486348465,53.474470326754	3
AaegL5_3	191487064	191501975	3	-	12468,14215,14912	9.31610981302335,9.3202110536079,9.33922012087326	3
AaegL5_3	192177168	192181425	2	+	3993,4257	12.6893171344047,14.3312822623676	2
AaegL5_3	192187203	192194919	3	+	5769,7289,7717	10.3253550427675,5.78340298679832,7.72648195243361	3
AaegL5_3	199361426	199367173	3	-	4747,5696,5747	19.3455273932375,22.736623286633,24.0976707163537	3
AaegL5_3	201782198	201791019	3	-	8184,8724,8822	6.61347018615159,8.74543924976593,9.65770050616754	3
AaegL5_3	202418214	202423868	3	+	4127,4201,4479	11.7771154886303,12.088205635259,9.04953696686227	3
AaegL5_3	202670083	202679879	3	-	9557,9628,9797	11.9367272254823,15.6362296058263,16.8699221864164	3
AaegL5_3	204185049	204191631	3	+	6356,6357,6446	10.3719355918327,6.80294204687353,9.22193007225947	3
AaegL5_3	208746130	208760837	4	-	14708,4243,5481,7041	6.25302571672283,7.95781815032156,8.46213308016287,8.99780939441172	3
AaegL5_3	210594046	210602738	3	.	7529,7566,8693	4.43905502262835,6.09175189987887,7.21222168024891	3
AaegL5_3	212744433	212754023	3	-	6951,9203,9591	20.85994961853,31.0148822525236,36.9023815451146	3
AaegL5_3	213742118	213756739	3	-	13485,13905,14173	13.5394129282606,16.1127204283198,9.75328959240091	3
AaegL5_3	214489093	214495022	1	-	5930	6.59891	1
AaegL5_3	214497000	214503020	3	-	6005,6017,6019	5.45859408270357,6.56785741818146,6.75883905136982	3
AaegL5_3	214510000	214517884	3	-	7447,7875,7885	5.33227950888894,6.55358146629568,8.2214669099931	3
AaegL5_3	215293025	215302018	3	-	8919,8993,8994	4.95333578744505,6.70019402706292,7.56933922308147	3
AaegL5_3	215453246	215458494	3	-	2846,5166,5205	17.7111077427225,18.2899169557133,38.5609312010725	3
AaegL5_3	216422754	216429592	3	+	3673,6517,6835	10.893313265006,4.74581898760674,6.69983564053262	3
AaegL5_3	217617381	217627937	3	+	10292,10557,5891	128.561168734617,132.552715789634,86.1935244750611	3
AaegL5_3	218100482	218111878	3	-	10655,10660,11393	18.8750063157287,23.4067259052212,26.36093842595	3
AaegL5_3	220739000	220747972	3	+	8845,8903,8973	6.39693091675509,9.16328504795257,9.51795885897219	3
AaegL5_3	224444473	224450786	3	-	5389,6265,6314	7.40744750727211,8.74543924976593,9.14531446645125	3
AaegL5_3	229471018	229480025	3	+	6497,6693,8018	5.38641432623806,8.92137432268662,9.176368165828	3
AaegL5_3	229928366	229931645	2	+	1493,3280	215.970853814339,564.626963398761	2
AaegL5_3	230007349	230012977	2	+	4400,5629	226.289156916198,246.647250312177	2
AaegL5_3	230074407	230079025	1	+	4619	7.88764	1
AaegL5_3	230387092	230395829	2	-	4844,8737	12.5060514334457,22.3276098518793	2
AaegL5_3	233083144	233087046	1	-	3903	9.47138	1
AaegL5_3	235133009	235138958	2	.	5945,5946	5.44957161314538,6.61443796724658	2
AaegL5_3	238131005	238139902	2	+	7790,8887	11.3771347155379,12.2351575544373	2
AaegL5_3	244258035	244267020	3	+	8571,8626,8985	6.95632402936272,9.44032461053032,9.44184891341033	3
AaegL5_3	244642022	244646410	3	-	1551,2247,4389	101.259175851541,203.137774472974,55.2582741531732	3
AaegL5_3	245192026	245201029	3	+	5022,8987,8991	12.0588831231056,12.6854361954001,17.2419393256967	3
AaegL5_3	246066001	246071941	2	-	5020,5941	7.90974765339266,8.08172526279775	2
AaegL5_3	249374095	249380761	3	-	2549,4293,6667	11.5237472763052,14.9863219361498,7.84882251747217	3
AaegL5_3	249388007	249392499	3	-	4144,4153,4493	10.8920850563931,11.0912402220418,8.59841348895289	3
AaegL5_3	263377004	263386017	3	+	6979,8017,9014	6.39963827749007,6.9743689684791,7.37525360197682	3
AaegL5_3	269261064	269266233	3	-	1684,5121,5167	12.6310922214908,35.047732651409,8.50818879337101	3
AaegL5_3	270689042	270704577	4	+	15525,15536,3277,9424	12.2861325922948,12.3360820774117,20.0565983129586,9.26607623625878	3
AaegL5_3	275402494	275418963	3	-	15999,16404,16470	21.0403990096937,25.7818188109194,27.8008243670305	3
AaegL5_3	275420111	275454017	6	-	26621,26832,26907,4962,5999,6005	16.9351753607183,22.1531579319301,23.5930481014816,6.39693091675509,7.15469296544137,7.50723182432798	3
AaegL5_3	275463011	275471834	3	-	4743,8795,8824	6.56091209433404,6.93273838585821,8.84202016702396	3
AaegL5_3	282817631	282824868	3	+	6883,7137,7238	10.5201995048469,12.7626234147883,15.6976450349443	3
AaegL5_3	284078801	284085982	3	-	3255,5393,7182	26.6596009149351,27.9606331608237,61.0787928156327	3
AaegL5_3	286012009	286018605	3	+	6526,6535,6596	10.6669457359117,6.99241390759548,9.43451828537197	3
AaegL5_3	286057053	286061712	2	-	4543,4660	7.58720001970473,8.15935951123961	2
AaegL5_3	289429289	289438013	3	-	7753,7830,8725	6.46911067322059,8.86272929837973,8.93570199565823	3
AaegL5_3	289532192	289534916	3	+	2708,2711,2722	45.9243700511755,61.2987116567835,63.6135031732611	3
AaegL5_3	296623072	296630817	3	+	6351,6408,7746	7.22699811610836,9.09097049254195,9.63244524240774	3
AaegL5_3	299678748	299686715	3	+	4406,4452,7848	12.3698057642754,17.1390083536905,9.64993708132335	3
AaegL5_3	300433056	300441659	3	+	8578,8590,8601	10.4094918144741,11.0473535532769,8.21044729795082	3
AaegL5_3	304257530	304260980	2	-	2147,3447	19.4163255353095,29.1172545683741	2
AaegL5_3	309755078	309763018	3	-	4856,4861,7941	10.5121206070112,6.33495467285588,7.40744750727211	3
AaegL5_3	313430809	313476526	3	-	44598,44631,45716	116.660531387367,145.432329653065,148.863671387269	3
AaegL5_3	313485476	313492987	3	-	1490,7512	14.5952387070699,41.5214049067798,47.3925102680107	3
AaegL5_3	314093022	314217461	3	+	123719,124275,124440	329.951711742925,398.838187945218,434.918830887982	3
AaegL5_3	321183705	321189015	3	-	4169,4983,5309	36.9560353103369,38.6837241584366,39.4226713587771	3
AaegL5_3	325765218	325773879	3	-	7356,8506,8592	5.68415582165826,6.6268877466793,7.04142633367681	3
AaegL5_3	332911016	332919868	3	-	7829,8837,8853	5.78340298679832,6.94210475232887,7.8876396416931	3
AaegL5_3	341053705	341061046	3	+	6705,6917,7256	10.7393700762004,11.1016975271862,7.84052604606512	3
AaegL5_3	351124839	351128811	3	+	2831,3494,3960	284.451397760984,563.681312381812,633.860348253264	3
AaegL5_3	353439005	353444470	3	-	2922,5463,5466	26.6974874226774,33.996037392691,49.423094234637	3
AaegL5_3	370850029	370865710	3	+	13659,13733,15682	13.8224233631436,18.2673386583699,20.6943629522961	3
AaegL5_3	379428158	379435710	3	+	6481,6627,7553	10.5854268873948,8.47209891513826,9.85954955211638	3
AaegL5_3	383275003	383290995	3	-	11889,15373,15974	8.62081857311378,8.73385294970939,9.11269425376959	3
AaegL5_3	386488783	386492664	3	+	2502,3631,3882	15.3793446163327,15.408980136637,16.8088607869037	3
NIGP01000162	36	6512	3	+	4462,4891,6463	10.1933768204164,11.6996823492258,9.80742440975004	3
NIGP01000162	13079	29146	3	+	15402,15896,16032	20.3998036710624,22.8011787673746,28.7800456786094	3
NIGP01000174	2053	7629	2	+	5351,5577	7.4185955748224,8.17488636092799	2
NIGP01000341	4119	12977	3	-	5911,6894,8859	7.75030135048324,7.90316649138147,8.89938243857154	3
NIGP01000376	7532	15611	3	+	3848,6073,8080	11.7216742333409,12.1713114339952,8.46213308016287	3
NIGP01000421	10345	13119	3	+	2164,2413,2775	14.0118952238655,21.7686432630979,22.9741882722267	3
NIGP01000460	72142	79689	3	+	6931,7368,7548	5.10671776993424,7.14235085665123,7.71182069635688	3
NIGP01000532	40024	49459	3	+	7795,9196,9428	6.44204326454603,8.3275934515793,9.18413159067218	3
NIGP01000582	4023	14982	3	-	10925,10956,10960	16.8269057260201,22.0015460084235,25.5985531099603	3
NIGP01000638	8496	13804	3	-	3795,3808,5309	11.5209224687722,12.0588831231056,6.16234670824221	3
NIGP01000819	39012	48112	3	+	8855,8986,9101	32.3816432443357,37.356880483493,40.750217007133	3
NIGP01000920	20007	25992	1	-	5986	6.11758	1
NIGP01001000	11003	20494	3	-	7038,7123,9019	11.9415930744918,12.095415907242,6.43302079498784	3
NIGP01001018	12046	34005	3	-	17478,20454,21960	24.0268364334539,24.6876910045119,26.2656402614512	3
NIGP01001034	3	5906	3	+	5498,5510,5904	12.4058956425081,16.9630832845467,17.087693957422	3
NIGP01001070	16500	24224	3	.	7487,7502,7720	18.6931014978232,20.8960394967627,24.4703151088747	3
NIGP01001119	26232	32786	2	-	6288,6555	7.48394154979542,9.13396253579912	2
NIGP01001267	2002	10024	2	-	8011,8019	7.19867673367154,7.47617812495124	2
NIGP01001557	23282	31985	3	-	5190,5191,8699	34.4928965827189,46.9980439285998,53.5795603323883	3
NIGP01001642	42836	50948	3	-	6095,8113	10.9153051491211,7.01045884671185,8.60963815220241	3
NIGP01001653	5190	13025	1	+	7836	5.65191	1
NIGP01001710	24001	30018	2	-	6014,6018	6.96379208523495,7.05939480094266	2
NIGP01001852	11	6868	3	-	3690,6508,6858	135.990480739654,204.783620539942,208.761900637347	3
NIGP01001859	6	9339	3	-	8016,8937,9334	12.0488353581769,14.0161608093482,9.41043574918978	3
NIGP01001877	76426	85885	3	-	8297,9198,9327	24.3787127462232,27.4437068241979,31.2138141873456	3
NIGP01001877	141001	150017	3	-	8010,9017	4.3307853879301,5.04347209039309,5.10057012263028	3
NIGP01001962	6429	15027	3	-	6558,6891,7224	4.99844813523599,6.26768697279956,7.00260920945588	3
NIGP01002257	9018	18022	3	+	8343,8773,8900	6.9743689684791,7.39660369070732,9.31610981302335	3
NIGP01002284	52	9775	3	-	7343,7978,9715	11.6750756082949,19.7487119353474,21.2019132494723	3

## Sheet: Dicer2_ovary
Chromosome	Start	End	Clusters_merged	Strands	Lengths	Reads_per_kb	Samples_merged
AaegL5_1	38183301	38194019	3	-	10719,9025	46.1242522184646,47.3282109366618,50.1101368107658	3
AaegL5_1	58016002	58026652	3	+	10651,9015,9016	47.4858661049457,48.8029649518062,55.4211811114057	3
AaegL5_1	89226002	89233003	3	.	6941,7000	34.9761722257956,35.5523317728157,35.8803659275428	3
AaegL5_1	89239002	89248021	3	+,.	8574,8603,9004	46.4102914992856,49.6890832441677,59.4626894571204	3
AaegL5_1	91354001	91363994	3	.	9977,9983,9994	112.203231699673,126.819351177857,130.561040623616	3
AaegL5_1	91793002	91840014	3	+	46000,47006,47010	89.6758185138986,90.5657236386491,98.0458243416062	3
AaegL5_1	100063107	100085013	6	.	10736,10797,9884,9969,9973,9993	65.2486680718329,67.1054843783327,69.6932036942272,83.9035399274766,85.8300507397664,90.4937956323608	3
AaegL5_1	107106003	107115026	3	.	9014,9017,9023	57.0723474444507,66.8980640811292,79.9487984276021	3
AaegL5_1	109969001	109978022	3	.	8983,9004,9021	37.3607446616163,40.7424531995042,40.9859179692539	3
AaegL5_1	110582002	110587022	1	-	5021	44.7526	1
AaegL5_1	113434008	113439042	3	.	5019,5032,5035	44.5836546884289,44.6920090168866,45.5388940378162	3
AaegL5_1	117285032	117294027	3	-	7964,8822,8996	45.8566216297045,48.8173705934457,49.3246685221072	3
AaegL5_1	118128232	118137024	3	.	8766,8781,8793	33.6914833588567,34.6930383077908,35.1845042853117	3
AaegL5_1	118604006	118610017	3	.	5890,5952,6012	38.1094159879159,40.4653168942127,41.576060378978	3
AaegL5_1	125432098	125441024	3	.	8900,8921,8927	109.530550352248,116.463151391107,117.464042563248	3
AaegL5_1	126639064	126647998	3	.	8764,8820,8911	39.8122822123628,40.1538174767212,42.1280660086325	3
AaegL5_1	126699010	126705025	3	+	5998,6015,6016	52.7493560610016,52.8185750362747,56.6998504185244	3
AaegL5_1	131096045	131103002	3	-	5780,5942,6958	34.7387050687593,39.7265818714755,41.2950393311538	3
AaegL5_1	140950018	140999012	3	+	48955,48984,48995	138.649030380882,140.950455671447,146.024034872965	3
AaegL5_1	141008006	141057017	5	+	14012,14016,33989,33993,49012	108.915224909939,112.784786604409,113.347188425776,83.5619431193661,87.2636635484797	3
AaegL5_1	141132001	141142921	3	-	10017,10027,10921	46.5591868472196,46.972830332228,48.5530769889444	3
AaegL5_1	143456045	143467818	3	+	10781,10796,11754	60.8783590471448,63.7403875944705,63.9791252212894	3
AaegL5_1	160269030	160280794	3	+	11741,11756,11765	53.4076153638987,55.1035437941779,58.202286854389	3
AaegL5_1	161870113	161878008	3	-	5177,6160,6913	41.8035536081689,50.073603401991,56.8096766649292	3
AaegL5_1	170616010	170625854	3	.	8845,8847,9842	47.1098460717585,49.9565094837327,50.53940436387	3
AaegL5_1	170644012	170650014	3	.	4993,5007,6003	40.8835442254114,44.3027499098849,44.9406594691285	3
AaegL5_1	170677001	170689998	3	.	12986,12997,12998	43.8565260555172,44.1320137187115,44.48855853554	3
AaegL5_1	170698002	170704028	3	+	5965,5977,6027	49.3201018460103,49.5656596248745,50.7610995075625	3
AaegL5_1	170721023	170726973	3	+	5880,5939,5942	36.1726145774687,37.6150018001238,37.9810450975248	3
AaegL5_1	171370037	171375002	1	-	4966	43.6452	1
AaegL5_1	171394002	171402020	3	-	7524,7822,8015	32.5173766214778,33.0216348563427,34.8382462085284	3
AaegL5_1	172053027	172062024	3	+	8983,8989,8998	48.9991768594006,54.1014117194152,56.7662516604706	3
AaegL5_1	181703064	181719024	3	+,.	15928,15945,9956	58.8872882689169,63.8837787943491,67.8323552802681	3
AaegL5_1	181726016	181735029	3	+	9010,9011,9013	41.7804774848418,44.5570586769928,46.4002550332919	3
AaegL5_1	188565001	188580000	3	.	14997,15000	105.723118318239,106.353183332495,113.360210654716	3
AaegL5_1	191486002	191494021	2	.	6952,8018	36.4858993758305,37.7423098382233	2
AaegL5_1	191586001	191594027	1	-	8027	28.992	1
AaegL5_1	191605005	191614026	3	+	9017,9018,9020	44.0410242780485,45.9483981671276,46.015523836866	3
AaegL5_1	195577002	195588010	3	.	10986,10987,11009	40.628523704772,42.629921364121,43.1852404266375	3
AaegL5_1	196005000	196013679	3	+	8678,8680	54.3791807773093,58.7133260632519,62.4721290049464	3
AaegL5_1	197173016	197180998	3	+	7860,7961,7983	28.8558092491129,29.0120932433059,32.9831727440228	3
AaegL5_1	197569034	197576966	3	-	7782,7788,7933	43.8470319309562,45.6843204590733,46.4248292006056	3
AaegL5_1	202388181	202402982	3	.	14773,14774,14802	76.9028254710013,79.6683638996674,81.1030089509051	3
AaegL5_1	202413011	202422026	3	.	9016	42.7202175022618,43.3058668309783,43.7122235990751	3
AaegL5_1	204579010	204590025	3	-	10990,11005,11010	63.461893274014,66.4497038853052,72.0818987668847	3
AaegL5_1	204843007	204852015	3	.	8011,8019,9005	45.6066096829311,46.0960285216322,49.6453790379275	3
AaegL5_1	205099000	205108994	3	-	8944,9991,9995	50.2840483833247,53.2752342389889,55.2750474763064	3
AaegL5_1	205112007	205120969	3	-	6971,7862,8963	36.9194857096019,37.9144230356031,40.8397843341547	3
AaegL5_1	207530000	207539004	3	.	7915,7968,8988	27.9380438748814,30.404929452846,30.4991474105776	3
AaegL5_1	207934059	207943018	1	+	8960	24.6813	1
AaegL5_1	210450000	210463014	3	-	12023,13011,13015	63.7231953384496,67.0433717778961,72.5224528134098	3
AaegL5_1	210465018	210564014	3	-	96845,98010,98751	72.5502671799248,72.7699836033495,74.1775951952134	3
AaegL5_1	210569003	210578020	3	-	8974,8975,8991	42.417450778118,43.1459557630653,43.9419731765663	3
AaegL5_1	211129049	211139011	3	.	9819,9961	63.8969319471645,64.4675665663171,74.8896545372896	3
AaegL5_1	211148001	211157023	3	-	8868,8993,9023	39.0904755258875,41.0361514063193,44.187214281677	3
AaegL5_1	212998001	213022005	3	+	24000,24001,24005	81.5038946481303,83.5382058397284,84.8717019315463	3
AaegL5_1	214506060	214514023	3	.	7914,7922	36.5808619335924,38.2188625040792,39.2140476436751	3
AaegL5_1	216961211	216969016	3	.	5539,6812,7504	35.0538057194421,36.6125090154625,40.9186718563894	3
AaegL5_1	218662000	218677028	3	+	15009,15026,15027	48.3440822646905,49.2372294208496,50.0096699366351	3
AaegL5_1	218680000	218699951	5	+	19952,8939,8993,9019,9024	51.7130401207612,52.0859130187333,69.7976390643983,86.8137581013308,89.940685727516	3
AaegL5_1	218709002	218722016	3	+	11993,12013,13015	77.5852276201068,77.7948566529603,84.387607593743	3
AaegL5_1	225350023	225360017	3	.	9840,9985,9990	100.647214471324,101.453616497501,98.4803700286308	3
AaegL5_1	225783003	225791803	3	+	8481,8543,8801	44.5870001770934,56.645111839205,58.5219541811687	3
AaegL5_1	225968000	225977988	3	.	9921,9989	73.9877127039931,76.4260157978324,78.6609957682896	3
AaegL5_1	234319097	234325962	3	.	5694,6800,6866	37.8531781668129,39.1689812848179,43.0431960514569	3
AaegL5_1	236991112	236998749	3	.	6315,7592,7638	32.406075949384,32.7430676144346,33.5554009068155	3
AaegL5_1	245192000	245202024	3	+	10021,10022,10023	47.8254332043999,48.1966995261845,48.4833294249187	3
AaegL5_1	258364024	258374969	3	-	10755,9813,9978	51.9838756144638,52.5246617797243,54.914280064655	3
AaegL5_1	261314085	261318952	2	-	4768,4865	53.588003730558,55.4622811962773	2
AaegL5_1	266623000	266629028	3	+	5025,5786,6026	39.1254899321784,40.2643831459512,44.7015031414476	3
AaegL5_1	269186010	269195989	3	+	9938,9940,9979	149.526132419619,160.993599118449,165.809109193555	3
AaegL5_1	279827937	279836903	3	-	7619,7624,8964	50.7997049013906,53.7588979726563,56.1540272348538	3
AaegL5_1	286548024	286555991	3	-,.	5923,6992,7968	33.0205652232116,34.1390390776327,37.7801113492633	3
AaegL5_1	290116205	290122020	3	-	5017,5018,5816	40.8169509536704,44.0242555894285,45.9251956429225	3
AaegL5_1	294410080	294416024	3	+	5025,5523,5935	38.5785025355208,40.6251505576026,43.0337019268959	3
AaegL5_1	296712042	296721003	3	+	8932,8945,8962	39.9812492279463,45.5270824918384,47.6953170863544	3
AaegL5_1	298213004	298227020	3	-	13851,13898,14017	49.0141345475212,49.4580595465163,49.4998502810185	3
AaegL5_1	298233002	298254025	6	-	11018,12020,12022,6017,6023,8025	40.3373705515675,40.6493600188913,43.0089554801597,46.1382806583479,46.9956637127122,49.2556296085047	3
AaegL5_1	298257002	298265025	3	-	8023,8024	40.8534843624452,41.4773684633731,41.5019831643854	3
AaegL5_1	300158223	300163993	3	-	5676,5723,5724	48.1352115243482,49.7457436978646,50.4526375180298	3
AaegL5_1	306982000	306990505	3	+	7533,8506	59.2937224415368,65.3072842211248,66.0569539873583	3
AaegL5_1	310566030	310592760	6	+	16012,16015,17994,5997,6724,7749	37.3815331049047,39.0861807129632,42.5863979556789,53.3949565311507,55.7943872034122,57.6679857510572	3
AaegL5_2	360001	368996	3	+	5895,6150,8996	47.2148815231153,74.0760529670494,76.6144204992074	3
AaegL5_2	33862000	33875903	3	-	13824,13892,13904	58.7457213099145,62.4619461119057,66.1329069838464	3
AaegL5_2	40339001	40357916	3	+	18912,18913,18914	90.2891245752566,94.7311289531146,95.3849000599662	3
AaegL5_2	50149267	50157975	3	-	7758,7760,8708	42.5111877856028,42.5696705123561,43.9894437993714	3
AaegL5_2	77044019	77052022	2	.	5979,7997	33.1571381545806,36.944803375098	2
AaegL5_2	77654125	77666974	3	+	12779,12848,9966	61.8605509313894,68.6092815330581,73.1079176345166	3
AaegL5_2	86879025	86889018	3	.	9969,9994	84.2761790199468,86.2553781173558,90.477068189038	3
AaegL5_2	89175001	89185023	3	-	10022,10023,9941	73.2503356964209,74.1034530236305,76.0044842260962	3
AaegL5_2	104639001	104647987	2	.	8982,8987	65.26261223242,65.3591392954257	2
AaegL5_2	110063024	110077906	3	-	13983,14883	37.6790156744832,39.1866475870939,39.8748793930427	3
AaegL5_2	113411010	113422020	3	-	10020,11007,9016	45.7854945470462,46.1459978947843,50.4043072944308	3
AaegL5_2	113427001	113436023	3	.	7991,8978,9023	36.7960620903088,38.2367789589485,44.449835141846	3
AaegL5_2	116663108	116669027	2	-	5023,5920	44.1232244477918,44.6572554390495	2
AaegL5_2	116796015	116806029	3	-	8986,9701,9709	46.4705750179835,48.9136676733904,49.3375940807868	3
AaegL5_2	138089024	138098008	3	.	8876,8960,8985	39.2559639900968,40.1569821849082,40.7073507273459	3
AaegL5_2	139697012	139705026	3	.	7423,7901,8015	32.6185144795844,33.5522361986285,33.7203362991611	3
AaegL5_2	147501008	147532027	3	+	29990,30021,31020	108.286820034755,110.381127937029,111.195679488737	3
AaegL5_2	147534003	147543020	3	+	8022,9015,9018	41.6760421146707,43.744190331753,46.2530535320507	3
AaegL5_2	147554005	147570024	3	+	16013,16020,9021	42.7029881816706,43.5875258596218,44.4899810058208	3
AaegL5_2	156903050	156912016	3	-,.	8905,8957,8967	41.4243188745518,42.9830665959038,43.971430262812	3
AaegL5_2	163452165	163458025	3	+	5020,5829,5861	39.9995159323337,40.2261557028229,44.4419970701132	3
AaegL5_2	167652104	167658024	3	.	4777,5003,5855	37.3277330657256,43.3742605361858,44.3515582526345	3
AaegL5_2	167732185	167750025	6	+	10993,11012,11022,5833,5839,5841	123.090187514571,136.145746204961,139.65742430259,38.9575577820333,40.7982342644648,42.3833208548909	3
AaegL5_2	167862006	167869866	3	.	6957,7856	36.9954387060901,39.1912142631908,44.9064943445601	3
AaegL5_2	177591009	177598007	3	-	6850,6977,6997	35.2200374131802,36.4101085202074,42.0009374393787	3
AaegL5_2	177982001	177988026	1	+	6026	36.9944	1
AaegL5_2	181291001	181300011	3	.	8994,8999,9011	87.708676319104,88.2601489238742,94.0329743604837	3
AaegL5_2	181314012	181323024	3	-	9001,9011,9013	49.4738830874513,51.562339809565,56.0938084388914	3
AaegL5_2	181385029	181392934	3	+	7854,7906	28.5370183088056,30.172327854907,31.8342990711609	3
AaegL5_2	181786027	181793028	2	-	5921,7002	36.0242219401195,37.9764784214279	2
AaegL5_2	181807038	181814877	1	-	7840	33.6473	1
AaegL5_2	189236038	189252982	3	+	16789,16814,16945	46.475062637671,46.78071642031,54.0396783988438	3
AaegL5_2	198246004	198257984	3	-	11800,11815,11972	64.5948588049619,65.7656161681713,66.7374044794069	3
AaegL5_2	201095003	201104019	3	.	9007,9017	36.8165426928273,36.93214454235,39.2191636147865	3
AaegL5_2	203524005	203528684	1	+	4680	45.1096	1
AaegL5_2	204551006	204558017	3	.	5983,6003,6994	33.8116698210982,37.584074428873,37.9110775469385	3
AaegL5_2	204900001	204917024	3	-	16003,17015	60.3851580286847,61.6556833437437,64.661317676889	3
AaegL5_2	204919024	204930019	3	-	10001,10970,9983	56.1735703193412,57.831789800137,59.8371568970623	3
AaegL5_2	204950000	204959027	3	-	9023,9026	50.0552013993376,50.3631660879998,52.5122084377104	3
AaegL5_2	208054050	208060002	1	+	5953	37.4527	1
AaegL5_2	208062064	208074022	3	.	10947,11921,11924	71.4964382505844,75.149160608624,75.2268553434563	3
AaegL5_2	212303010	212310019	3	-	6987,7005,7010	45.1129152057582,46.5156743922196,46.7810299361602	3
AaegL5_2	212317003	212321938	1	-	4936	43.8766	1
AaegL5_2	215943001	215952653	3	.	9187,9650,9653	56.1893938602762,60.0381395744227,60.8007255534983	3
AaegL5_2	232758025	232766013	3	+	7972,7982,7983	41.355818733099,41.8487177051406,45.8123157150864	3
AaegL5_2	237033144	237041885	3	-	8678,8709,8742	32.3320667657179,32.7357414863812,34.6843537299581	3
AaegL5_2	245381000	245389028	3	+	8018,8029	29.561539174815,30.3184910226906,33.5559359596744	3
AaegL5_2	247287000	247298024	3	.	11023,11025	67.0870841906775,68.6508417639882,69.5634506585599	3
AaegL5_2	247305001	247312997	3	.	7978,7997	35.3751081143434,35.5744067944834,37.0362322611527	3
AaegL5_2	248289000	248295692	3	-	6672,6683,6693	37.4193439376119,39.3563110135959,41.611188009956	3
AaegL5_2	249146000	249155012	3	+	6108,7013,7990	31.2050455188024,37.3599771483528,41.1570299720018	3
AaegL5_2	249885058	249890960	1	-	5903	37.7053	1
AaegL5_2	249903026	249917014	3	-	12999,13005,13985	62.221327664708,63.1628259871337,63.2027971804428	3
AaegL5_2	249921016	249926027	2	-	5003,5012	42.2417538958885,44.637182507062	2
AaegL5_2	249933000	249940985	2	+	4999,7986	30.8604601863514,42.3924542070846	2
AaegL5_2	251232221	251235940	3	+	3239,3540,3720	100.275073734694,73.8182073837979,82.541918933468	3
AaegL5_2	270828000	270836547	3	-	8390,8429,8548	60.1990791332117,62.0203416081821,63.289564026283	3
AaegL5_2	273369022	273378017	3	+	7845,8982,8996	33.3458688592192,34.2199896260866,35.4086520258381	3
AaegL5_2	273705002	273712998	3	.	6918,7908,7997	39.9173157625904,40.058876231111,42.358904726488	3
AaegL5_2	275671004	275677705	2	+	5668,6643	33.5742026640618,38.8979967029875	2
AaegL5_2	287398000	287403019	3	+	5008,5012,5020	43.1961892001307,43.4641022403286,49.9130181310933	3
AaegL5_2	300438000	300443003	3	-	4972,5003	41.9956776415582,44.0318909258548,44.269178753959	3
AaegL5_2	310881009	310889006	3	-	7967,7972,7998	33.4414714120833,35.7251071056795,37.6601658970955	3
AaegL5_2	322746751	322754977	3	-	7222,7285,8227	50.0418194446793,62.3168620176534,64.2150938225213	3
AaegL5_2	340072001	340081014	3	+	8928,8935,9014	38.8689459527971,40.7145970478505,48.4067666266398	3
AaegL5_2	345999012	346007024	2	+	4904,8013	36.0112144599315,44.4983447274823	2
AaegL5_2	372340000	372350023	3	-	10024	45.4267178319012,46.4737397261705,57.8506527949314	3
AaegL5_2	407466000	407474011	3	+	5018,8005,8012	28.4065442508873,29.4476096800828,42.5385878421839	3
AaegL5_2	434245082	434253706	3	-	5868,7005,8625	35.9036143815733,36.9626763279266,45.1891881367165	3
AaegL5_2	435982030	435996023	3	+	10014,13987,13994	116.080339705901,129.68024737891,95.7846859553827	3
AaegL5_2	440143025	440153026	3	.	10002	60.6454585662053,62.797304554743,79.7096129221106	3
AaegL5_2	442893604	442900555	3	+	5486,6183,6952	54.9981609012439,57.8413715338929,60.2755578023602	3
AaegL5_2	461210093	461365025	3	-	154530,154745,154933	188.078354489284,189.416591145261,201.218475946161	3
AaegL5_2	468494028	468499318	3	-	5092,5093,5291	43.7670237122373,43.7774083508421,46.4454191302636	3
AaegL5_2	469158001	469166022	3	+	6019,7027,8022	31.3116228022288,33.5301601406805,36.2639748851081	3
AaegL5_2	469169000	469178028	3	+	9023,9026,9029	79.2061168780924,84.8173441199247,85.0223755712056	3
AaegL5_2	469189120	469202012	3	+	12880,12886,12891	49.9422598991281,50.2475669975505,51.9550739538944	3
AaegL5_2	469207029	469245018	3	+	37988,37989,37990	102.523886426218,95.7411946027432,98.5488701700836	3
AaegL5_2	469254001	469278026	3	+	21019,24023,24024	79.9468582201238,80.1223321192825,82.4278224620759	3
AaegL5_3	72086006	72099015	3	.	12952,13007,8970	46.6485963293514,48.5497315002799,52.7050501463836	3
AaegL5_3	72174002	72182014	3	+	8012,8013	34.50164865473,36.8667761298927,39.1254899321784	3
AaegL5_3	77479002	77487018	3	-	6975,7007,7985	36.935309250537,40.0360493411086,45.6809749704087	3
AaegL5_3	77515225	77521804	1	+	6580	34.7798	1
AaegL5_3	92506082	92515024	3	-	8932,8935,8940	28.8526445409259,30.9848973171463,32.9246266923928	3
AaegL5_3	99501002	99510030	3	-	8865,8952,9026	58.7496427835634,65.2304013674455,67.463451665442	3
AaegL5_3	105713002	105721994	3	+	8910,8971,8993	50.2239189277715,50.3362224471617,57.2387181979531	3
AaegL5_3	105758001	105772997	3	+	14993,14996	62.4839984442294,63.2782453460614,67.1575386803174	3
AaegL5_3	105774001	105779024	3	+	5020,5023,5024	44.6392588467362,44.7837855543097,45.1724606933937	3
AaegL5_3	105793004	105812018	3	+	18000,18003,19015	106.093809275264,109.65502643763,111.353422267963	3
AaegL5_3	105816013	105844027	3	+	28008,28014	57.5256775873286,58.524948502286,59.8325902209655	3
AaegL5_3	105880008	105889024	3	+	8021,9017	37.2960436829969,38.5266474612199,38.6252634223977	3
AaegL5_3	105893002	105904978	3	+	10016,10024,11975	59.3896226395708,65.7752949587148,67.0251926503829	3
AaegL5_3	105927004	105934868	3	+	7020,7849,7865	43.729937728037,46.3380623547654,46.5524747675299	3
AaegL5_3	105944001	105995027	6	-	15007,15024,35013,35024	122.496740197664,130.591683336767,130.60693636999,178.150616877164,190.012244255976,190.891627524544	3
AaegL5_3	106021004	106026993	1	-	5990	37.9955	1
AaegL5_3	106030007	106092989	3	-	61951,62660,62953	145.297918191059,151.517746217479,152.203475545825	3
AaegL5_3	108110003	108115986	3	+	4775,4981,5984	42.0779600544203,44.8696939692498,47.1098306151336	3
AaegL5_3	113626064	113630551	3	-	4405,4408,4488	117.515109108062,120.049515239529,126.00829354046	3
AaegL5_3	118116015	118124024	3	+	6996,6999,8006	30.2724958460373,31.8812702758898,32.7606977478287	3
AaegL5_3	124619045	124626265	3	-	4739,6041,7221	35.2949054112426,44.9132594125474,55.0279459556453	3
AaegL5_3	126381001	126391600	3	.	10596,10598,10599	58.6420427052052,62.9236235476167,64.2120325978473	3
AaegL5_3	136444022	136453754	2	+	8753,9733	68.9157089776057,69.5412977012509	2
AaegL5_3	148321006	148329026	3	+	8018,8021	35.3718516505278,36.8667761298927,37.6347097598651	3
AaegL5_3	148355009	148360991	1	+	5983	38.0493	1
AaegL5_3	148368067	148377016	3	+	7959,7961,8950	41.6526526793944,43.3723257029054,44.2323783786487	3
AaegL5_3	148969197	148973584	1	-	4388	59.0563	1
AaegL5_3	150562001	150571027	3	-	9015,9027	30.7008341221368,31.4826650117033,33.6890708522477	3
AaegL5_3	150630005	150640016	3	-	10003,9981,9997	77.4012257435553,77.4593975851378,80.2136656412195	3
AaegL5_3	158076001	158088005	3	+	12003,9326,9472	541.525886412731,719.388485537223,722.214890648256	3
AaegL5_3	158182002	158191027	3	+	8843,8967,9026	48.6300232282296,48.9547677582621,58.4173484239279	3
AaegL5_3	159009720	159022006	3	.	12239,12280,12287	47.6258650140779,48.2111645208363,54.590011284166	3
AaegL5_3	168438002	168447026	3	+	8994,9023,9025	30.715463427432,30.7419753285679,35.0690849263839	3
AaegL5_3	176429039	176446992	3	.	11941,16916,17878	55.8634289170147,58.7534719272268,64.3627329090435	3
AaegL5_3	182082001	182090023	3	+	8018,8022,8023	30.4128456771194,31.2451913827773,31.5739985336403	3
AaegL5_3	186820025	186836026	3	.	14988,15026,15998	46.192080697527,49.4297020723348,56.9753447020064	3
AaegL5_3	187490001	187494966	1	+	4966	44.8663	1
AaegL5_3	187586026	187593983	3	-	7926,7939,7958	48.7396707880661,49.5701055429746,49.6808692576617	3
AaegL5_3	191317012	191322023	1	+	5012	43.8903	1
AaegL5_3	191365001	191399021	8	+	11024,11025,11026,22019,9624,9821	113.504734387277,115.650197645616,46.1911619917561,46.8661635413591,48.5072335007705,69.9249443950102,70.8607954043156,87.459875456074	3
AaegL5_3	191412001	191443023	3	+	31022,31023	62.7998404670276,63.0694694588254,63.3032640545736	3
AaegL5_3	191487025	191499023	3	-	11999,6967,7010	40.89001777122,42.8216664783665,44.4464896531814	3
AaegL5_3	199362187	199370029	3	-	5214,7734,7843	35.6796366076685,37.549262638816,46.972830332228	3
AaegL5_3	202670078	202679881	3	-	8887,8920,9802	52.2793079567709,55.3887226889639,56.3915569300384	3
AaegL5_3	207917169	207922269	1	+	5101	43.4017	1
AaegL5_3	211299000	211308945	3	.	8879,9902,9946	50.2197370370903,50.7904016932455,54.7873951153758	3
AaegL5_3	213743186	213754025	3	-	10840,9770,9774	48.5380222899539,49.875801027201,57.1291179716286	3
AaegL5_3	214486034	214504019	6	-	7009,7993,8008,8899,8955,8993	43.5749898560602,43.8438672227692,44.333291548247,45.7996568823384,45.8331947046468,48.3702332178649	3
AaegL5_3	214508000	214518984	3	-	10959,10969,10982	67.9431200668133,68.0355302270839,69.4865434897123	3
AaegL5_3	217614083	217626812	3	+	12591,12663,12730	50.2151703609935,50.5620429320204,53.6671214352331	3
AaegL5_3	217672011	217677024	3	+	4873,5007,5008	41.9450423105661,44.7716924535449,46.1761072927655	3
AaegL5_3	224136136	224142858	2	-	5867,6650	32.7135885290721,37.5932561238041	2
AaegL5_3	227889041	227895023	2	.	5020,5981	44.5113919160243,46.2062166907467	2
AaegL5_3	229247034	229254024	2	.	5994,6991	39.1355263981721,39.8442489450407	2
AaegL5_3	229720004	229726979	3	.	5990,6956,6968	36.2935337776176,36.5112383534783,40.4379168376316	3
AaegL5_3	229925005	229934026	2	+	8991,9022	58.078986599774,62.9143987576622	2
AaegL5_3	231767000	231772881	3	.	5791,5799,5882	40.4734530036087,41.9129532169151,42.4341782214409	3
AaegL5_3	232565009	232574023	3	+,.	8950,8957,9015	36.3050749699798,38.8847694937321,39.222509103451	3
AaegL5_3	233082005	233090776	3	-	8434,8532,8770	26.4158192369319,28.2459607949878,28.9938265389185	3
AaegL5_3	239167000	239176004	3	.	8946,8996,9005	46.9705989115303,48.2834663720247,49.3459578024482	3
AaegL5_3	239183059	239192001	3	.	8852,8933,8943	32.1344469308502,33.0079348280521,34.1507482879587	3
AaegL5_3	252768006	252780025	3	.	10015,12020,9908	55.0567069528739,56.8571472877343,62.4584289766558	3
AaegL5_3	252788006	252798029	3	.	10024,9924,9968	44.6027254379614,45.4958448963859,53.4057082969072	3
AaegL5_3	259180040	259184923	1	+	4884	44.2237	1
AaegL5_3	261788017	261793017	1	.	5001	46.8268	1
AaegL5_3	275402473	275456026	3	-	53522,53537,53538	84.1172942376852,85.573709376619,88.2418822194868	3
AaegL5_3	278502001	278507712	1	+	5712	55.1337	1
AaegL5_3	282817074	282826204	3	+	9066,9108,9131	58.912382638794,59.9604571516773,62.4523513623594	3
AaegL5_3	286055000	286063273	3	-	8272,8274	46.3015289459906,46.7950226957115,47.7681053746556	3
AaegL5_3	298924008	298931010	3	+	5897,6024,6992	34.9605313418458,39.6440406751872,40.7941175731861	3
AaegL5_3	309755077	309762003	1	-	6927	33.0445	1
AaegL5_3	313430861	313476974	3	-	45174,46105,46114	153.117997944498,159.086715852561,160.285764323437	3
AaegL5_3	313488473	313494024	3	-	5548,5549,5552	149.851128263543,159.276598343782,160.066563870788	3
AaegL5_3	314094093	314217279	3	+	122925,123022,123187	160.165269816421,169.665717026372,174.343774022113	3
AaegL5_3	326733000	326737951	2	.	4945,4952	45.6484942641407,47.2533546427579	2
AaegL5_3	339021001	339040024	6	.	8996,9001,9002,9015,9018	38.9126470212828,39.8313880404033,43.1887726280591,61.2710931914741,61.8035861840234,65.4628494440275	3
AaegL5_3	340606058	340613996	3	.	7742,7934,7935	47.397834516776,48.9365010538747,52.52249928946	3
AaegL5_3	340681000	340695026	3	-	14010,14024,14025	50.9549718886836,53.0563327551411,56.1623909565152	3
AaegL5_3	340831001	340839921	3	-	8907,8909,8921	40.9734768971555,41.0087513497382,47.2700820860808	3
AaegL5_3	341053255	341061020	3	+	7605,7699,7766	35.1131725087012,37.8475132623116,42.7330546491304	3
AaegL5_3	342064001	342072982	3	+	8016,8023,8982	42.9482548058467,42.9678553952881,49.3743944560971	3
AaegL5_3	342203000	342212026	3	+	9001,9014,9027	69.6052770682305,74.6364778823292,75.3972780334763	3
AaegL5_3	344845741	344854976	2	+	5252,9236	137.219483358233,367.409961678549	2
AaegL5_3	351121246	351129743	2	+	5681,7573	107.901422816438,199.569662980731	2
AaegL5_3	383275003	383289214	6	-	6011,6014,6188,6192,6195,7025	44.0273242497579,45.005186260165,45.4103977753367,46.6714297098357,48.094745041898,50.3410131306907	3
AaegL5_3	387169061	387177218	3	+	8018,8118,8149	51.2492843803612,54.7455765070686,55.9235154820595	3
NIGP01000162	13002	22018	3	+	9017	47.0476070898867,50.3384706156085,51.0087665581488	3
NIGP01000263	26006	37924	3	.	10868,11919,9867	64.3488017187247,66.4588719271079,72.1306489497901	3
NIGP01000475	14001	22998	3	+	8970,8971,8988	37.1115057561056,38.4057459745321,43.3406786210354	3
NIGP01000582	8001	16981	3	-	8697,8962,8981	32.35923910808,34.4288603664289,34.7706718014373	3
NIGP01001018	1	34017	3	-	34013,34016,34017	104.290590885059,104.875264609163,111.330996565175	3
NIGP01001267	1000	10918	3	-	9025,9028,9919	47.1193401963195,48.4844001202862,48.5497315002799	3
NIGP01001557	24100	32012	3	-	5808,6811,7913	36.7669204236546,37.3417104439654,40.8468885696753	3
NIGP01001651	1	14994	3	+	14990,14992,14994	62.4067455489403,71.1214135323856,71.1901106666806	3
NIGP01001852	11	5967	1	-	5957	90.6257	1
NIGP01001859	1	5016	2	-	5015,5016	43.7805730590291,54.357145580839	2
NIGP01002257	1001	18021	6	+	7019,7020,9005,9012	40.7430337014993,40.7582767404392,41.5342417706708,41.7896529623,42.464054453235,44.4657251550558	3
NIGP01002286	66000	74024	3	.	7007,8025	33.7294598571008,35.1410129326723,36.3827084636263	3
